# Supplementary material for: Efflux transporters in rat placenta and developing brain: transcriptomic and functional response to paracetamol
Source: Sci Rep. 2021 Oct 6;11:19878. doi: 10.1038/s41598-021-99139-6 (PMC8494792; doi:10.1038/s41598-021-99139-6)
Supplement: Supplementary file 1 — Supplementary Table S1. [file 41598_2021_99139_MOESM1_ESM.xlsx]

## Sheet: Supp Table 1 ABC transporters
	Supplementary Table 1. Expression of ABC transporters associated with drug efflux
	at the brain and choroid plexus of rats at E19, P5 and adult (male and female) as well
	as E19 placenta from untreated (control) or paracetamol treated (acute or chronic)
	animals. Values are average counts per million (CPM; n=4) measured by RNA
	sequencing and analysed using EdgeR.
	ABC transporters
		CONTROL									ACUTE			CHRONIC
	Gene	E19 Placenta	E19 Brain	E19 CP	P5 Brain	P5 CP	Adult Brain M	Adult Brain F	Adult CP M	Adult CP F	E19 Placenta	E19 Brain	Adult Brain	E19 Placenta 1	E19 Placenta 2	E19 Placenta 3	E19 Brain	E19 CP	P5 Brain	P5 CP	Adult Brain	Adult CP
	Abca1	115.67	20.64	46.98	23.23	29.2	9.11	14.78	49.57	67.58	113.43	18.83	31.49	129.23	95.28	104.09	29.82	54.31	18.36	40.24	23.7	28.84
	Abca2	11.66	119.11	137.94	182.2	416.95	380.86	437.71	1327.79	1324.86	9.53	152.63	481.84	9.67	9.78	11.37	143	187.55	127.82	281.61	454.8	785.88
	Abca4	3.58	0.8	2.97	1.02	50.91	0.76	0.82	365.62	415.35	4.22	0.72	1.91	4.24	3.59	2.73	0.86	3.88	0.92	39.08	1.36	350.04
	Abca5	16.03	19.82	14.53	17.65	10.14	11.88	14.61	20.9	22.67	20.79	22.01	29.54	18.13	20.56	16.75	21.58	20.68	17.28	12.55	27.14	12.73
	Abca7	30.57	4.93	5.85	7.73	15.87	22.14	20.26	80.58	93.78	24.79	6.01	20.12	22.31	30.14	41.58	5.34	6.56	6.14	12.52	18.96	49.22
	Abca13	0.39	0.2	0.22	0.56	0.1	0.43	0.67	0.17	0.12	0.32	0.28	0.95	0.46	0.58	0.53	0.25	0.18	0.41	0.13	0.58	0.13
	Abca15	0.1	0.1	0.1	0.1	0.1	0.1	0.1	0.1	0.1	0.11	0.1	0.1	0.1	0.1	0.1	0.1	0.1	0.1	0.1	0.1	0.1
	Abca17	4.64	0.22	1.1	0.68	0.79	0.82	0.45	0.16	0.14	6.02	0.33	0.56	6.07	4.59	4.05	0.29	1.3	0.86	0.86	0.4	0.15
	Abca8a	0.21	10.1	13.04	11.88	8.26	25.42	51.56	5.61	5.88	0.14	14.18	55.4	0.2	0.18	0.13	13.98	8.1	12.47	8.69	50.02	7.4
	Abcb1a	78.58	7.64	1.96	12.38	1.69	50.51	49.65	1.58	1.31	97.13	7.67	65.57	98.34	92.26	82.23	7.17	1.61	11.73	1.19	61.52	1.39
	Abcb1b	211.23	4.2	1.91	4.2	1.23	0.8	0.56	0.43	0.58	228.77	3.87	1.11	276.58	149.05	287.11	5.36	0.99	4.47	1.25	1.05	0.39
	Tap1	20.23	1.54	12.17	3.56	30.72	4.64	5.42	81.04	98.84	18.84	1.58	5.64	22.94	17.96	28.61	1.93	20.67	2.77	27.73	4	68.92
	Tap2	0.7	0.1	0.45	0.28	1.53	0.64	1.11	5.19	4.92	1.04	0.1	0.97	0.49	0.73	0.74	0.14	0.99	0.27	1.52	0.82	4.27
	Abcb4	0.48	0.93	0.87	4.13	1.3	7.05	6.29	1.31	1.07	0.54	1.51	8.69	0.6	0.29	0.45	1.22	0.78	3.68	1.49	8.06	0.93
	Abcb6	19.91	63.33	59.98	84.49	54.57	43.34	38.23	80.9	73.67	18.91	73.25	35.75	19.37	19.76	21.29	68.1	53.37	82.08	53.61	38.35	75.53
	Abcb7	10.55	16.79	11.86	11.64	8.18	7.79	10.57	21.79	27.58	9.95	18.38	18.95	9.74	9.86	9.7	17.19	11.56	10.37	9.37	16.91	14.42
	Abcb8	69.6	37.14	42.55	47.96	47.4	55.4	50.86	93.18	102.08	66.31	40.46	56.95	76.95	76.41	86.93	40.55	46.82	40.15	45.35	55.86	64.2
	Abcb9	5.21	2.43	3.83	54.89	19.05	88.08	86.96	60.45	70.25	5.38	4.79	80.85	5.54	5.48	7.5	3.65	6.68	40.1	15.94	70.11	52.47
	Abcb10	107.43	33.61	20.33	51.46	17.58	27.83	27.61	24.21	24.6	89.72	28.98	39.48	109.78	112.11	121.19	25.89	21.32	53.15	20.56	42.9	17.23
	Abcb11	12.6	0.13	0.18	0.38	0.19	0.12	0.12	0.17	0.17	14.96	0.1	0.2	16.54	11.09	16.93	0.16	0.13	0.49	0.15	0.16	0.12
	Abcc1	48.18	21.57	32.4	22.52	28.36	7.23	6.91	88.48	102.41	51.76	27.64	15.61	47.86	52.53	47.01	27.26	34.01	20.52	32.69	13.37	44.04
	Abcc2	14.99	2.93	0.68	3.97	0.57	4.51	4.75	1.86	1.68	0.99	2.72	5.55	0.19	0.93	0.35	2.5	0.27	3.83	0.91	4.75	1.48
	Abcc3	11.83	1.41	9.25	1.25	9.52	1.34	1.55	2.48	2.07	12.47	1.18	1.63	12.41	11.59	13.39	1.18	10.63	1.59	8.61	1.4	1.9
	Abcc4	45.74	10.14	18.94	14.64	23.59	12.95	12.36	89.97	114.78	33.27	14.38	16.73	32.68	41.42	29.84	10.83	27.7	11.72	22.91	15.26	58.98
	Abcc5	32.13	90.16	77.38	62.22	60.43	107.49	116.31	52.06	45.13	34.01	119.82	137.17	31.28	33.61	38.02	122.99	63.23	60.97	53.41	129.97	38.48
	Abcc6	2.07	1.66	4.59	2.77	12.41	2.7	2.79	9.83	5.58	0.75	1.51	2.74	0.38	0.6	0.65	1.39	6.48	2.27	9.29	2.03	5.56
	Cftr	0.44	0.21	0.12	0.38	0.15	1.24	1.56	0.1	0.15	1.04	0.16	2.87	0.73	0.62	0.49	0.22	0.12	0.26	0.13	3	0.1
	Abcc8	6.78	7.23	2.56	26.84	5.93	42.81	36.54	7.99	12.84	0.67	9.85	50.04	0.11	0.36	0.22	9.48	2.62	20.24	4.02	43.16	10.04
	Abcc9	5.09	29.28	52.68	26.83	44.53	11.13	12.86	7.18	5.68	6.93	30.8	22.87	7.45	3.11	6.46	31.59	66.13	21.23	62.4	22.9	2.83
	Abcc10	26.44	17.82	17.62	13.09	20.45	13.81	14.67	26.52	24.32	26.43	18.19	14.31	24.25	26.59	31.49	18.51	25.35	8.49	13.34	14.91	15.23
	Abcc12	0.11	0.35	0.13	0.25	0.13	0.28	0.3	0.1	0.11	0.1	0.17	0.29	0.45	0.1	0.24	0.17	0.12	0.29	0.15	0.32	0.1
	Abcd1	52.58	16.01	16.06	21.33	13.64	19.07	18.3	14.61	16.21	57.81	14.78	19.57	66.09	52.96	64.9	15.33	16.11	16.5	13.73	18.69	9.42
	Abcd2	0.41	25.97	30.82	23.95	2.13	79.68	72.11	0.68	0.43	0.63	36.22	106.05	0.6	0.44	0.28	38.91	5.32	22.16	3.32	87.16	0.38
	Abcd3	58.56	97.3	168.91	129.74	159.46	128.94	122.28	203.85	212.69	64.59	102.77	128.42	58.09	59.33	49.41	101.81	190.67	143.7	192.14	134.9	247.57
	Abcd4	17.22	9.42	30.18	9.6	29.2	6.64	6.03	14.4	14.08	9.02	12.85	4.76	10.9	12.79	17.59	12.5	29.32	9.36	26.72	4.46	13.38
	Abce1	98.91	253.15	136.56	185.01	117.21	128.43	118.73	132.41	130.45	105.57	244.05	127.52	102.91	102.05	89.24	240.24	111.09	219.76	130.26	125.68	147.61
	Abcf1	536.06	209.33	117.15	177.35	90.24	136.46	124.49	112.11	114.41	515.43	188.47	138.88	606.66	555.3	613.89	196.77	99.02	175.01	90.01	138.07	98.25
	Abcf2	41	119.9	64.11	103.43	53.49	131.65	131.71	82.3	88.43	35.81	108.9	129.39	35.49	39.3	37.47	108.68	51.59	97.56	51.52	124.18	74.41
	Abcf3	111.04	66.65	75.73	71.05	89.29	101.76	98.28	126.93	145.08	109.99	64.46	103.01	113.24	124.78	120.79	69.17	82.63	69.71	77.27	101.77	127.15
	Abcg1	355.23	35.74	88.12	32.89	76.46	81.89	86.99	80.86	89.42	372.91	41.93	113.14	403.61	370.05	430.88	42.29	91.81	28.97	91.85	108.65	61.09
	Abcg2	24.73	2.34	3.1	6.49	2.77	9.46	21.69	0.62	1.01	14.19	3.11	22.51	12.92	13.86	11.2	3.22	4.93	8.29	4.61	29.68	1.32
	Abcg3	1.45	0.41	3.35	0.39	3.18	0.43	0.43	2.56	1.75	1.17	0.3	0.4	1.21	1.15	1.3	0.25	3.42	0.53	3.92	0.58	1.25
	Abcg3l1	0.47	0.16	4.57	0.46	3.52	1.02	1	1.79	1.52	0.6	0.15	1.49	0.41	0.48	0.52	0.27	5.4	0.66	4.69	1.25	2.36
	Abcg3l2	0.1	0.12	0.15	0.1	0.15	0.11	0.14	0.15	0.1	0.11	0.1	0.11	0.11	0.13	0.11	0.1	0.2	0.11	0.12	0.1	0.25
	Abcg3l3	4.4	0.52	10.6	0.82	7.66	0.41	0.54	6.78	5.3	2.65	0.43	0.85	2.61	2.7	3.33	0.51	11.04	0.92	10.36	0.73	3.53
	Abcg3l4	0.12	0.1	0.29	0.1	0.14	0.1	0.13	0.12	0.15	0.1	0.1	0.1	0.1	0.1	0.1	0.11	0.22	0.1	0.12	0.1	0.12
	Abcg4	2.7	26.73	15.49	93.93	19.56	75.56	77.9	8.42	7.82	2.64	31.09	76.05	2.38	2.6	6.12	26.67	14.05	76.9	12.05	71.96	6.21
	Abcg5	0.14	0.12	77.92	0.39	41.63	0.17	0.48	9.67	7.77	0.13	0.18	0.45	0.1	0.14	0.13	0.15	73.55	0.41	35.25	0.29	6.58
	Abcg8	0.11	0.1	14.73	0.13	4.86	0.11	0.1	0.78	0.42	0.1	0.11	0.14	0.1	0.11	0.13	0.1	20.13	0.1	4.17	0.1	0.15
