# Supplementary material for: Efflux transporters in rat placenta and developing brain: transcriptomic and functional response to paracetamol
Source: Sci Rep. 2021 Oct 6;11:19878. doi: 10.1038/s41598-021-99139-6 (PMC8494792; doi:10.1038/s41598-021-99139-6)
Supplement: Supplementary file 2 — Supplementary Table S2. [file 41598_2021_99139_MOESM2_ESM.xlsx]

## Sheet: Sheet1
	Supplementary Table 2. Expression of ABC transporter associated metabolising enzymes at the brain and choroid plexus
	of rats at E19, P5 and adult (male and female) as well as E19 placenta from untreated (control) or paracetamol treated (acute or chronic) animals.
	Values are average counts per million (CPM; n=4) measured by RNA sequencing and analysed using EdgeR.
	Metabolising enzymes
		CONTROL									ACUTE			CHRONIC
	Gene	E19 Placenta	E19 Brain	E19 CP	P5 Brain	P5 CP	Adult Brain M	Adult Brain F	Adult CP M	Adult CP F	E19 Placenta	E19 Brain	Adult Brain	E19 Placenta 1	E19 Placenta 2	E19 Placenta 3	E19 Brain	E19 CP	P5 Brain	P5 CP	Adult Brain	Adult CP
	Sult2a6	0.1	0.1	0.1	0.1	0.1	0.1	0.12	0.1	0.11	0.1	0.1	0.1	0.1	0.1	0.1	0.1	0.1	0.1	0.1	0.1	0.12
	Sult2a2	0.15	0.1	0.1	0.1	0.1	0.1	0.1	0.1	0.1	0.13	0.1	0.1	0.1	0.1	0.11	0.1	0.1	0.1	0.1	0.1	0.1
	Sult2a1	0.1	0.1	0.1	0.1	0.1	0.1	0.12	0.11	0.1	0.1	0.1	0.1	0.1	0.1	0.1	0.1	0.1	0.1	0.1	0.1	0.1
	Sult2b1	0.63	8.08	0.91	12.84	0.96	12.08	8.95	0.3	0.28	0.92	5.73	7.06	0.5	0.77	0.44	6.92	0.65	11.46	0.47	7.43	0.18
	Sult1a1	5.51	1.6	58.98	2.71	149.94	9.42	14.56	65.53	51.42	6.97	0.39	14.85	8.95	4.52	6.94	0.47	116.96	4.53	135.41	19.33	76.49
	Sult6b1	1	0.12	0.16	0.23	0.15	0.42	0.47	0.1	0.1	0.72	0.15	0.38	0.76	1.07	0.79	0.15	0.12	0.28	0.12	5.5	0.12
	Sult4a1	0.24	101.36	16.13	414.61	12.6	811.8	741.94	1.98	2.77	0.2	100.9	606.02	0.31	0.19	0.17	94.31	6.74	342.71	8.16	599.77	2.05
	Sult1c2a	0.31	0.1	0.11	0.12	0.1	0.22	0.14	0.11	0.16	0.17	0.1	0.19	0.28	0.22	0.33	0.11	0.13	0.12	0.11	0.24	0.1
	Sult1c2	0.31	0.1	0.11	0.12	0.1	0.22	0.14	0.11	0.16	0.1	0.1	0.1	0.1	0.1	0.1	0.1	0.1	0.1	0.1	0.1	0.1
	Sult1c3	0.24	0.1	1.21	0.1	0.52	0.1	0.1	2.26	1.51	0.14	0.1	0.1	0.15	0.24	0.12	0.1	1.06	0.1	0.27	0.1	0.88
	Sult1b1	0.24	0.1	1.21	0.1	0.52	0.1	0.1	0.1	0.1	0.18	0.1	0.1	0.19	0.17	0.15	0.1	0.1	0.1	0.1	0.1	0.1
	Sult1d1	0.11	0.1	0.16	0.2	0.28	7.17	12.93	0.22	0.23	0.13	0.11	13.85	0.11	0.1	0.1	0.12	0.17	0.18	0.27	11.06	0.2
	Sult1e1	2.29	0.1	0.16	0.2	0.28	0.1	0.1	0.22	0.23	1.7	0.1	0.1	1.76	2.11	2.32	0.1	0.1	0.11	0.1	0.1	0.1
	Sult5a1	2.25	0.36	0.95	0.33	1.56	1.81	4.82	0.22	0.23	1.83	0.45	1.91	2.23	2.36	2.29	0.42	1.32	0.24	1.92	3.45	1.2
	Uggt1	148.36	124.51	61.28	79.05	30.94	31.06	32.83	64.39	79.55	185.16	142.02	76.74	166.53	171.43	129.67	139.25	64.65	75.15	39.85	70.15	39.28
	Ugt8	0.13	3.19	2.04	22.48	1.38	278.34	221.47	5.7	3.03	0.27	6.51	197.15	0.27	0.25	0.27	5.72	1.88	23.98	2.14	209.63	3.29
	Ugt1a8	0.13	0.1	0.1	0.1	0.1	0.1	0.1	0.1	0.1	0.1	0.1	0.1	0.1	0.1	0.1	0.1	0.1	0.1	0.1	0.1	0.1
	Ugt1a9	0.13	0.1	0.1	0.1	0.1	0.1	0.1	0.1	0.1	0.1	0.1	0.1	0.1	0.1	0.1	0.1	0.1	0.1	0.1	0.1	0.1
	Ugt1a2	2.31	0.1	0.1	0.1	0.1	0.1	0.1	0.1	0.1	1.87	0.1	0.1	1.7	1.94	1.52	0.1	0.12	0.1	0.13	0.14	0.1
	Ugt1a6	0.1	0.1	0.1	0.1	0.1	0.1	0.1	0.1	0.1	0.1	0.1	0.1	0.1	0.1	0.1	0.1	0.1	0.1	0.1	0.1	0.1
	Ugt1a5	0.1	0.1	0.1	0.1	0.1	0.1	0.1	0.1	0.1	0.29	0.12	0.11	0.77	0.36	0.35	0.1	0.2	0.1	0.11	0.1	0.12
	Ugt1a3	0.1	0.1	0.1	0.1	0.1	0.1	0.1	0.1	0.1	0.16	0.1	0.1	0.16	0.17	0.17	0.1	0.11	0.1	0.12	0.1	0.28
	Ugt1a6	0.1	0.1	0.1	0.1	0.1	0.1	0.1	0.1	0.1	0.1	0.1	0.1	0.1	0.1	0.1	0.1	0.1	0.1	0.1	0.1	0.1
	Ugt1a7c	0.1	0.1	0.1	0.1	0.1	0.1	0.1	0.1	0.1	0.1	0.1	0.11	0.1	0.1	0.1	0.1	0.1	0.1	0.1	0.1	0.1
	Ugt1a1	0.1	0.1	0.1	0.1	0.1	0.1	0.1	0.1	0.1	0.19	0.12	0.1	0.22	0.15	0.17	0.1	0.25	0.11	0.12	0.1	0.13
	Ugt2b10	0.1	0.1	0.1	0.1	0.1	0.1	0.1	0.1	0.1	0.13	0.1	0.1	0.1	0.1	0.1	0.1	0.1	0.13	0.1	0.1	0.1
	Ugt2a3	0.1	0.1	0.1	0.1	0.1	0.1	0.1	0.1	0.1	0.11	0.1	0.1	0.1	0.1	0.1	0.1	0.1	0.1	0.1	0.1	0.1
	Ugt2a1	0.1	0.1	0.1	0.1	0.1	0.1	0.1	0.1	0.1	0.1	0.1	0.1	0.1	0.1	0.1	0.1	0.1	0.1	0.1	0.1	0.12
	Ugt2b17	0.1	0.1	0.1	0.1	0.1	0.1	0.1	0.1	0.1	0.1	0.1	0.1	0.1	0.1	0.1	0.1	0.1	0.1	0.1	0.1	0.1
	Ugt2b37	0.1	0.1	0.1	0.1	0.1	0.1	0.1	0.1	0.1	0.1	0.1	0.1	0.1	0.1	0.1	0.1	0.1	0.1	0.1	0.1	0.1
	Ugt2b	0.1	0.1	0.1	0.1	0.1	0.1	0.1	0.1	0.1	0.1	0.1	0.1	0.1	0.1	0.1	0.1	0.1	0.1	0.1	0.1	0.1
	Ugt2b7	0.1	0.1	0.1	0.1	0.1	0.1	0.1	0.1	0.1	0.1	0.1	0.1	0.1	0.1	0.1	0.1	0.1	0.1	0.1	0.1	0.1
	Ugt2b35	0.1	0.1	0.1	0.1	0.1	0.1	0.1	0.1	0.1	0.11	0.1	0.1	0.11	0.11	0.1	0.1	0.1	0.1	0.1	0.1	0.1
	Ugt2b1	0.1	0.1	0.1	0.1	0.1	0.1	0.1	0.1	0.1	0.1	0.1	0.1	0.1	0.1	0.1	0.1	0.1	0.11	0.1	0.1	0.1
	Slc35b1	72.52	73.14	69.58	86.45	101.47	90.14	81.54	95.98	114.29	79.61	73.56	60.13	72.8	80.55	78.37	70.64	69.83	91.49	100.13	65.13	116.48
	Gstp1	34.47	76.42	129.52	79.15	173.99	127.77	156.88	108.64	121.17	55.76	63.33	98.5	45.65	31.77	34.74	63.25	160.17	84.67	132.87	103.71	148.77
	Gsto2	1.12	1.26	0.41	1.49	0.74	1.83	1.39	1.67	1.41	0.99	0.95	0.78	0.77	1.26	1.33	0.91	0.69	0.9	0.73	0.74	0.61
	Gsto1	54.63	71.43	37.53	100.64	42.43	164.34	117.29	78.55	62.52	55.8	67.14	82.34	47.92	61.78	47.7	64.94	31.06	113.3	49.84	83.61	76.56
	Gstm3l	0.17	0.1	0.13	0.1	0.1	0.1	0.18	0.1	0.1	0.1	0.11	0.13	0.1	0.1	0.1	0.1	0.12	0.1	0.11	0.1	0.12
	Gstcd	6.09	9.02	10.55	6.66	10.55	2.37	2.57	6.15	7.15	6.24	9.25	2.29	5.96	6.46	6.49	9.88	9.92	7.43	11.09	2.26	9.48
	Mgst2	7.37	0.22	1.57	0.48	3.71	0.67	0.66	2.82	4.1	7.85	0.27	0.54	6.16	6.34	5.28	0.31	2.24	0.68	2.18	0.5	4.07
	Gstm5	0.44	1.88	0.41	0.16	0.14	2.49	0.2	2.37	2.3	0.1	0.11	0.28	0.14	0.11	0.15	0.16	0.57	0.26	0.28	2.36	2.43
	Gstm6l	0.13	0.1	0.11	0.11	0.1	0.1	0.1	0.1	0.1	0.23	0.1	0.1	0.11	0.11	0.12	0.1	0.1	0.1	0.11	0.1	0.1
	Gstm7	3.31	70.9	61.19	53.7	30.73	266.33	276.58	27.52	30.59	3.88	59.63	201.44	2.3	2.87	2.35	59.37	67.08	64.87	36.67	199.28	28.84
	Gstm6	0.64	0.42	0.61	1.36	0.39	1.46	1.67	0.19	0.22	0.32	0.62	1.41	0.35	0.36	0.26	0.79	0.67	1.88	0.27	1.51	0.18
	Gstm4	24.61	23.12	22.12	24.31	15.55	32.34	23.88	17.43	13.67	22.74	21.22	22.04	21.51	21.19	22.14	19.19	21.42	25.27	18.48	26.36	16.28
	Gstm1	19.58	92.86	446.04	113.99	493.99	181.45	227.21	211.12	239.86	13.08	91.74	149.13	11.39	14.05	11.87	106.43	575.46	122.3	455.84	164.01	247.24
	Gstm2	9.81	4.71	200.15	3.59	125.4	6.85	7.12	41.39	56.17	7.08	3.1	11.19	7.36	6.38	6.04	1.87	284.26	5.34	151.12	15.05	70.29
	Gstk1	3.67	6.72	34.18	12.04	46.87	26.01	25.83	44.32	50.07	2.49	6.09	18.2	3.18	2.69	2.96	6.72	46.09	15.51	49.08	19.39	67.06
	Mgst1	2.57	1.08	10.21	1	26.68	2.98	4.14	50.34	46.2	2.31	0.93	3.03	2.8	2.3	2.56	1.37	13.92	1.34	19.26	2.74	68.04
	Gstz1	14.52	32.06	155.54	27.13	87.61	34.43	35.32	70.67	65.99	12.81	31.45	27.61	10.07	10.78	12.21	29.92	192.66	30.23	117.24	31.59	83.53
	Gsta4	62.88	6.86	48.8	7.87	73.28	16.61	12.32	161.95	204.33	51.69	4.95	11.3	70.63	48.95	44.73	5.65	56.92	10.48	85.3	17.27	334.31
	Gsta2	0.14	0.1	0.1	0.1	0.1	0.1	0.1	0.1	0.1	0.1	0.1	0.1	0.1	0.1	0.1	0.1	0.1	0.1	0.1	0.1	0.1
	Gsta5	0.14	0.1	0.1	0.1	0.1	0.1	0.1	0.1	0.1	0.1	0.1	0.1	0.1	0.1	0.1	0.1	0.1	0.1	0.1	0.1	0.1
	Gsta3	0.14	0.1	0.1	0.1	0.1	0.1	0.1	0.1	0.1	0.1	0.1	0.1	0.1	0.1	0.1	0.1	0.1	0.1	0.1	0.1	0.1
	Gsta3	0.14	0.1	0.1	0.1	0.1	0.1	0.1	0.1	0.1	0.1	0.1	0.1	0.1	0.1	0.1	0.1	0.1	0.1	0.1	0.1	0.1
	Gsta1	2.4	0.11	88.52	0.84	295.62	72.92	88.09	475.55	533.85	0.76	0.13	77.96	0.61	0.91	0.55	0.11	135.55	0.86	345.38	91.73	812.97
	Gsta3	0.1	0.11	0.1	0.1	0.1	0.1	0.1	0.1	0.1	0.1	0.1	0.1	0.1	0.1	0.1	0.1	0.1	0.1	0.1	0.1	0.1
	Gsta6	1.46	1.1	10.32	3.28	18.24	19.69	20.08	14.35	11.86	1.39	1.28	18.09	1.92	1.37	1.52	1.49	15.96	3.7	26.44	17.95	16.23
	Mgst3	30.94	35.99	11.16	133.79	12.68	152.77	136.41	3.26	4.42	25.18	32.04	95.67	25.47	24.09	35.27	33.2	7.78	127.82	7.89	102.92	6.35
	Gstt2	0.27	0.36	2.42	0.28	2.14	0.64	0.91	1.16	1.25	0.31	0.4	0.51	0.35	0.3	0.23	0.37	2.71	0.58	1.9	0.86	1.57
	Gstt1	1.75	1.01	4.15	1.64	9.37	3.61	5.42	17.02	18.63	1.94	0.9	3.63	1.53	1.88	1.95	1.03	6.17	2.05	8.59	4.12	19.24
	Gstt3	1	1.23	46.34	8.26	62.58	65.23	85.97	71.22	62.35	1.61	2.09	69.47	1.35	0.81	1.02	2.14	65.47	5.97	58.52	67.98	68.3
	Gstt4	0.12	0.1	0.13	0.1	0.1	0.13	0.11	0.11	0.1	0.1	0.1	0.1	0.11	0.11	0.12	0.12	0.11	0.1	0.11	0.1	0.1
	Cyp2c7	0.12	0.1	0.13	0.1	0.1	0.13	0.11	0.11	0.1	0.11	0.1	0.1	0.13	0.14	0.11	0.1	0.1	0.1	0.1	0.1	0.1
	Cyp2c11	0.12	0.1	0.13	0.1	0.1	0.13	0.11	0.11	0.1	0.14	0.1	0.17	0.13	0.14	0.11	0.1	1.3	0.2	0.91	0.14	0.1
	Cyp2b3	0.12	0.1	0.13	0.1	0.1	0.13	0.11	0.11	0.1	0.1	0.1	0.1	0.1	0.11	0.11	0.1	0.1	0.1	0.1	0.1	0.1
	Cyp2a2	0.12	0.1	0.13	0.1	0.1	0.13	0.11	0.11	0.1	0.1	0.1	0.1	0.1	0.11	0.11	0.1	0.1	0.1	0.1	0.1	0.1
	Cyp2c6v1	0.12	0.1	0.13	0.1	0.1	0.13	0.11	0.11	0.1	0.11	0.1	0.1	0.1	0.11	0.1	0.1	0.1	0.1	0.1	0.1	0.1
	Cyp2e1	0.12	0.1	0.13	0.1	0.1	0.13	0.11	0.11	0.1	0.21	0.1	0.1	0.32	0.17	0.23	0.11	0.11	0.11	0.12	0.12	0.1
	Cyp2c24	0.12	0.1	0.13	0.1	0.1	0.13	0.11	0.11	0.1	0.1	0.1	0.1	0.1	0.1	0.1	0.1	0.1	0.1	0.1	0.1	0.1
	Cyp2c12	0.12	0.1	0.13	0.1	0.1	0.13	0.11	0.11	0.1	0.1	0.1	0.1	0.1	0.12	0.1	0.1	0.1	0.1	0.1	0.1	0.1
	Cyp2c13	0.12	0.1	0.13	0.1	0.1	0.13	0.11	0.11	0.1	0.1	0.1	0.1	0.11	0.1	0.1	0.1	0.1	0.1	0.1	0.1	0.1
	Cyp2c22	6.92	0.1	0.1	0.1	0.1	0.1	0.12	0.11	0.1	0.63	0.1	0.1	0.21	0.49	0.28	0.1	0.1	0.1	0.1	0.1	0.1
	Cyp2s1	94.86	2.11	10.3	9.48	9.3	6.36	4.89	16.9	16.81	99.43	2.62	4.54	117.67	101.02	113.18	2.49	15.06	7.7	9.14	4.76	12.22
	Cyp2b2	0.13	0.1	0.1	0.1	0.1	0.1	0.1	0.11	0.1	0.1	0.1	0.1	0.1	0.1	0.1	0.1	0.1	0.1	0.1	0.1	0.1
	Cyp2b21	0.13	0.1	0.1	0.1	0.1	0.1	0.1	0.11	0.1	0.13	0.1	0.1	0.15	0.1	0.12	0.1	0.1	0.1	0.1	0.1	0.1
	Cyp2b12	0.13	0.1	0.1	0.1	0.1	0.1	0.1	0.11	0.1	0.1	0.1	0.1	0.15	0.14	0.14	0.1	0.1	0.1	0.11	0.1	0.1
	Cyp2a3	0.13	0.1	0.1	0.1	0.1	0.1	0.1	0.11	0.1	0.1	0.27	0.23	0.1	0.1	0.1	0.37	0.1	0.25	0.12	0.18	0.1
	Cyp2a1	0.13	0.1	0.1	0.1	0.1	0.1	0.1	0.11	0.1	0.1	0.1	0.1	0.1	0.1	0.1	0.1	0.1	0.1	0.1	0.1	0.1
	Cyp2g1	0.13	0.1	0.1	0.1	0.1	0.1	0.1	0.11	0.1	0.1	0.1	0.1	0.1	0.1	0.11	0.1	0.1	0.1	0.1	0.1	0.1
	Cyp2t1	1.64	0.56	16.83	1.39	23.16	4.89	5.96	16.34	15.05	2.17	0.41	3.97	1.87	1.36	1.93	0.46	33.59	1.23	23.48	3.57	14.9
	Cyp2f4	1.21	0.11	0.35	0.1	0.27	0.1	0.1	0.22	0.11	0.16	0.1	0.1	0.1	0.16	0.14	0.1	0.57	0.12	0.16	0.1	0.14
	Cyp2r1	1.21	0.11	0.35	0.1	0.27	0.1	0.1	0.22	0.11	1.08	0.44	0.61	0.88	1.02	0.89	0.39	0.59	0.47	0.77	0.93	1.15
	Cyp2b15	1.21	0.11	0.35	0.1	0.27	0.1	0.1	0.22	0.11	0.1	0.1	0.1	0.1	0.13	0.11	0.1	0.1	0.1	0.1	0.1	0.1
	Cyp26a1	1.21	0.6	2.53	0.17	0.59	2.53	4.95	0.26	0.17	0.89	0.35	2.94	0.76	0.87	1.3	0.46	3.24	0.56	1	2.52	0.16
	Cyp2c23	1.21	0.1	0.11	0.14	0.1	0.16	0.14	0.1	0.1	0.72	0.1	0.15	0.2	0.4	0.22	0.11	0.1	0.18	0.1	0.13	0.1
	Cyp17a1	24.49	0.1	0.11	0.14	0.1	0.16	0.14	0.1	0.1	34.23	0.14	0.17	37.71	32.45	36.58	0.1	0.11	0.1	0.12	0.12	0.1
	Cyp7b1	1.08	3.46	13.46	8.33	18.37	21.22	25.23	24.41	28.49	1.57	3.32	32.23	1.28	1.03	1.38	2.59	15.45	8.86	24.59	31.38	34.18
	Cyp2u1	9.81	8.88	11.93	7.46	13.51	8.65	7.68	20.98	21.03	9.9	7.96	9.24	10.59	9.25	8.76	8.66	15.58	6.11	18.55	9.18	16.35
	Cyp24a1	0.42	0.11	0.11	0.1	0.12	0.1	0.1	0.1	0.22	0.1	0.1	0.1	0.1	0.11	0.11	0.1	0.1	0.13	0.1	0.1	0.14
	Cyp51	52.09	291.59	114.28	334.58	73.87	390.4	305.97	169.08	166.28	65.23	263.8	315.94	58.64	50.68	43.39	273.45	97.74	379.23	86.51	330.73	178.78
	Cyp26b1	36.82	7	12.26	19.25	6.14	34.32	25.98	1.67	1.85	52.78	19.37	21.01	47.28	42.27	37.41	15.13	8.21	35.93	6.2	13.34	2.39
	Cyp4a3	0.1	0.1	0.1	0.1	0.1	0.1	0.1	0.1	0.1	0.1	0.1	0.1	0.1	0.1	0.11	0.1	0.1	0.1	0.1	0.1	0.1
	Cyp2j10	0.7	0.13	1.97	0.46	2.85	10.12	8.71	5.29	7.42	0.41	0.24	7.68	0.59	0.41	0.54	0.29	3.09	0.47	4.14	7.22	6.07
	Cyp2j3	0.37	0.12	0.61	0.78	4.03	16.97	19.53	1.55	1.84	0.25	0.1	19.18	0.26	0.44	0.15	0.1	1.09	0.72	4.11	16.64	1.12
	Cyp4x1	0.1	7.36	1.48	21.64	1.03	11.73	9.96	0.1	0.11	0.1	9.8	14.76	0.11	0.1	0.1	9.54	0.76	21.46	0.53	13.34	0.1
	Cyp7a1	0.1	0.1	0.11	0.11	0.1	0.1	0.1	0.11	0.1	0.1	0.11	0.11	0.1	0.1	0.1	0.1	0.1	0.1	0.1	0.11	0.1
	Cyp2j4	0.1	0.18	2.02	0.51	2.46	1.58	1.41	2.95	2.79	1.02	0.16	1.98	1.35	1.26	0.75	0.23	3.22	0.7	3.12	1.06	2.1
	Cyp4a8	0.1	0.1	0.1	0.1	0.1	0.12	0.1	0.1	0.1	0.1	0.1	0.1	0.1	0.1	0.1	0.1	0.1	0.1	0.1	0.1	0.1
	Cyp4a2	0.1	0.1	0.1	0.1	0.1	0.1	0.1	0.1	0.1	0.1	0.1	0.1	0.1	0.11	0.11	0.1	0.1	0.1	0.1	0.1	0.1
	Cyp4a1	0.1	0.1	0.1	0.1	0.1	0.1	0.1	0.1	0.1	0.56	0.1	0.1	0.71	0.66	0.67	0.1	0.11	0.1	0.11	0.1	0.1
	Cyp4b1	0.1	0.18	1.12	0.19	5.06	1.89	3.61	7.55	5.12	0.51	0.15	2.72	0.55	0.44	0.81	0.2	1.33	0.12	3.78	2.97	5.43
	Cyp46a1	12.63	8.01	12.34	103.59	28.65	504.52	439.63	45.94	46.98	16.15	11.95	343.69	14.08	17.16	15.56	11.29	15.1	72.86	19.43	370.1	32.06
	Cyp1b1	0.22	1.77	1.52	5.01	1.69	0.58	0.68	0.73	0.95	0.44	0.78	2.67	0.4	0.19	0.48	0.75	1.81	4.32	1.97	2.46	0.61
	Cyp4f5	0.22	0.13	0.19	0.18	0.17	0.2	0.11	0.24	0.18	0.11	0.1	0.19	0.1	0.1	0.15	0.14	0.15	0.1	0.23	0.2	0.12
	Cyp4f6	7.41	2.42	32.28	3.34	44.4	7.68	8.73	94.25	90.91	4.88	2.67	6.61	6.14	4.64	6.91	2.65	46.74	3	37.87	7.61	75.78
	Cyp2d4	2.53	1.08	2.38	4.1	6.28	18.39	23.22	14.81	18.9	1.3	1.03	20.42	1.88	1.49	1.49	0.97	3.43	3.24	5.17	21.27	13.65
	Cyp4f17	4.82	1.63	9.61	1.87	13.9	1.35	1.67	36.14	26.08	3.63	2.64	1.87	5.63	4.6	6.26	2.7	13.42	2.31	15.78	2.1	18.3
	Cyp4f37	0.13	0.1	0.17	0.1	0.11	0.11	0.1	0.11	0.12	0.1	0.1	0.14	0.11	0.1	0.15	0.1	0.16	0.1	0.27	0.1	0.1
	Cyp4f40	0.13	0.1	0.17	0.1	0.11	0.11	0.1	0.11	0.12	0.1	0.1	0.1	0.1	0.11	0.11	0.1	0.1	0.1	0.1	0.1	0.1
	Cyp4f4	0.2	0.68	2.06	0.78	0.25	8.56	9.29	0.24	0.15	0.1	1.05	6.92	0.15	0.14	0.17	1.28	0.69	0.65	0.38	9.54	0.1
	Cyp4f1	0.16	0.15	0.39	1.22	0.98	7.35	10.02	2.28	3.09	0.1	0.27	7.5	0.1	0.11	0.1	0.17	0.54	1.07	1.17	7.08	1.92
	Cyp27b1	0.77	0.81	1	0.62	0.48	0.38	0.17	0.19	0.12	0.67	1.45	0.11	0.4	0.51	1.14	1.34	0.84	0.47	0.52	0.21	0.21
	Cyp2b1	1.67	0.1	0.21	0.1	0.14	0.1	0.1	0.14	0.1	1.31	0.1	0.1	1.44	1.33	1.18	0.1	0.18	0.1	0.16	0.1	0.1
	Cyp11b3	0.1	0.1	0.21	0.1	0.14	0.1	0.1	0.14	0.1	0.1	0.1	0.98	0.1	0.1	0.1	0.1	0.1	0.1	0.1	0.89	0.1
	Cyp11b2	0.1	0.1	0.1	0.13	0.11	18.92	17.08	0.12	0.12	0.1	0.1	16.92	0.1	0.1	0.1	0.1	0.11	0.17	0.1	15.26	0.14
	Cyp11b1	0.1	0.1	0.1	0.13	0.11	1.06	0.8	0.12	0.12	0.1	0.1	0.35	0.1	0.1	0.1	0.1	0.1	0.1	0.1	0.53	0.1
	Cyp2d1	0.1	0.1	0.1	0.13	0.11	1.59	1.06	0.12	0.12	0.48	0.34	0.82	0.33	0.4	0.5	0.29	0.42	0.32	0.83	0.9	0.85
	Cyp2d5	0.1	0.1	0.1	0.13	0.11	0.75	1.06	0.12	0.12	0.21	0.14	0.65	0.12	0.24	0.17	0.1	0.25	0.21	0.26	0.67	0.76
	Cyp2d3	0.1	0.1	0.1	0.13	0.11	0.75	1.06	0.12	0.12	0.13	0.19	0.5	0.16	0.1	0.18	0.19	0.29	0.16	0.35	0.94	0.91
	Cyp2d2	1.96	0.1	0.1	0.13	0.11	0.75	0.3	0.12	0.12	0.33	0.27	0.13	0.14	0.22	0.19	0.27	0.24	0.13	0.16	0.11	0.12
	Cyp19a1	0.1	0.1	0.1	0.13	0.11	1.59	1.14	0.12	0.12	0.1	0.21	1.58	0.1	0.1	0.1	0.24	0.1	0.33	0.11	1.07	0.17
	Cyp1a2	0.1	0.1	0.1	0.13	0.11	0.1	0.1	0.12	0.12	0.1	0.1	0.1	0.1	0.1	0.1	0.1	0.11	0.11	0.11	0.1	0.38
	Cyp1a1	3.6	0.1	0.1	0.13	0.11	0.1	0.1	0.12	0.12	2.19	0.16	0.15	4.66	3.34	6.61	0.19	0.11	0.18	0.1	0.13	0.12
	Cyp11a1	128.96	0.1	0.1	0.13	0.11	0.1	0.1	0.12	0.12	136.74	0.11	0.34	125.79	164.62	128.8	0.14	0.44	0.24	0.5	0.29	1.45
	Cyp8b1	0.1	0.1	0.1	0.13	0.11	0.1	0.1	0.12	0.12	0.1	0.1	0.11	0.1	0.1	0.11	0.1	0.1	0.1	0.1	0.11	0.1
	Cyp39a1	0.1	0.77	3.11	1.07	2.96	1.58	1.09	2.98	1.64	0.32	0.63	1.19	0.73	0.53	0.59	0.88	3.07	1.06	3.88	1	1.26
	Cyp20a1	14.93	15.54	25.13	21.47	24.23	17.37	17.55	29.16	30.4	15.14	16.01	16.5	15.89	13.67	13.83	15.83	26.35	25.53	30.14	17.7	34.44
	Cyp27a1	11.72	0.32	1.33	0.98	2.71	13.01	13.72	13.33	12.86	9.22	0.21	10.38	12.1	8.49	9.4	0.21	2.63	0.99	2.67	7.66	11.84
	Cyp3a2	0.11	0.1	0.1	0.1	0.1	0.1	0.1	0.1	0.1	0.1	0.1	0.1	0.1	0.1	0.1	0.1	0.1	0.1	0.1	0.1	0.1
	Cyp3a18	0.11	0.1	0.1	0.1	0.1	0.1	0.1	0.1	0.1	0.11	0.1	0.1	0.1	0.1	0.13	0.1	0.1	0.11	0.1	0.1	0.1
	Cyp3a23/3a1	0.11	0.1	0.1	0.1	0.1	0.1	0.1	0.1	0.1	0.1	0.1	0.1	0.1	0.11	0.1	0.1	0.1	0.1	0.1	0.1	0.1
	Cyp3a62	0.36	0.14	0.1	0.13	0.1	1.82	1.47	0.11	0.1	0.11	0.12	2.19	0.23	0.14	0.14	0.11	0.11	0.15	0.1	1.33	0.1
	Cyp3a9	0.15	0.1	0.12	0.17	0.1	4.27	4.06	0.25	0.13	0.1	0.1	3.65	0.11	0.11	0.1	0.1	0.1	0.17	0.1	3.64	0.12
	Cyp4f18	9.13	0.15	0.22	0.17	0.34	0.19	0.13	0.16	0.11	9.72	0.1	0.1	7.74	13.99	7.91	0.1	0.31	0.1	0.31	0.1	0.1
	Cyp4v3	18.12	1.09	4.5	1.16	12.14	8.21	13.55	27.32	23.2	26.47	1.37	17.23	23.06	6.67	20.52	1.35	10.03	1.37	12.5	21.79	40.92
	Cyp21a1	3.06	0.13	0.16	0.14	0.14	0.1	0.1	0.27	0.24	1.42	0.16	0.1	1.21	1.65	1.57	0.15	0.22	0.11	0.16	0.1	0.16
	Por	190.76	121.83	67.36	138.72	75.98	180.02	174.73	143.66	166.17	175.86	108.31	154.52	181.61	193.68	211.82	111.68	74.1	123.37	70.77	151.46	127.98
