# Supplementary material for: Efflux transporters in rat placenta and developing brain: transcriptomic and functional response to paracetamol
Source: Sci Rep. 2021 Oct 6;11:19878. doi: 10.1038/s41598-021-99139-6 (PMC8494792; doi:10.1038/s41598-021-99139-6)
Supplement: Supplementary file 3 — Supplementary Table S3. [file 41598_2021_99139_MOESM3_ESM.xlsx]

## Sheet: Sample code key
	Supplementary Table 3. Pairwise comparisons of brain, choroid plexus and placenta RNA sequencing data from untreated (control) and treated (acute or chronic) rats at 2 ages: E19 and adult. Data was analysed using 3 methods: EdgeR, Limma and DESeq2. Values are average counts per million (CPM; n=4-12). Note fold changes are labelled significant (Sig?) if adjusted p value <0.05 in at least 2 methods.
		Placenta	Brain				Choroid plexus
	Treatment	E19	E19	P5	Adult (Male)	Adult (Female)	E19	P5	Adult (Male)	Adult (Female)
	Control	CONE19P	CONE19B	P5RCoBr	AdRCoMB	AdRCoFB	E19CoCP	P5RCoCP	AdRCMCP	AdRCFCP
	Acute	E19PAc	E19BAc	-	-	AdBAc	-	-	-	-
	Chronic	E19PCh, ChrE19P, E19RChP	E19BCh	P5ChBr	-	AdBCh	E19ChCP	P5ChCP	-	AdChCP
	Combined groups
	ChrP	E19 chronic placenta	E19PCh	ChrE19P	E19RChP
	CoAdBr	Adult control brain	AdRCoFB	AdRCoMB
	CoAdCP	Adult control choroid plexus	AdrCMCP	AdrCFCP

## Sheet: ChrP-CONE19P
				CONE19P			ChrP			LogFC			Adjusted P-value
	#	GeneID	Symbol	EdgeR	Limma	DESeq2	EdgeR	Limma	DESeq2	EdgeR	Limma	DESeq2	EdgeR	Limma	DESeq2	Sig?
	1	NM_001005549	Tinag	3.26213	3.18437	61.8274	0.113616	0.0393347	0.276685	-7.37674	-4.70673	-5.58393	1.85633e-11	2.0107e-06	0.00492286	yes
	2	NM_031358	Kcnj11	1.21373	1.13597	21.8263	0.102989	0.0287074	0.0697549	-6.74227	-3.75268	-5.65293	4.25115e-38	2.40148e-06	7.53433e-07	yes
	3	NM_212521	Ush1c	4.55053	4.47277	87.0652	0.15779	0.083508	1.14596	-6.18131	-5.08489	-5.07475	7.88643e-18	4.26834e-08	3.81871e-06	yes
	4	NM_022665	Alpi	10.2798	10.202	199.045	0.244685	0.170403	2.85148	-6.0759	-3.2802	-5.02247	2.72289e-08	0.0168716	0.0053222	yes
	5	NM_019130	Ins2	35.6105	35.5327	695.337	0.662843	0.588561	11.0562	-5.96649	-5.63043	-4.57882	4.39394e-06	2.0107e-06	0.0206294	yes
	6	NM_013039	Abcc8	6.77786	6.70009	130.736	0.233333	0.159051	2.62497	-5.61811	-4.78451	-4.53853	1.24285e-25	1.03375e-06	4.56894e-09	yes
	7	NM_001004271	Ugt2b35	0.833855	0.756089	14.3817	0.109488	0.0352063	0.199855	-5.59909	-2.55542	-2.73309	0.00485594	0.000576342	NA	yes
	8	NM_201419	Clca4	75.0536	74.9758	1466.86	1.68882	1.61454	31.1756	-5.55684	-4.32109	-3.97032	1.43696e-06	0.000411862	0.0834068	yes
	9	NM_001108255	RGD1565844	3.72535	3.64758	70.8887	0.175388	0.101107	1.49252	-5.54187	-4.0716	-4.41504	2.53242e-24	3.89753e-06	1.28815e-07	yes
	10	NM_012564	Gc	28.6991	28.6213	559.162	0.713846	0.639565	12.0103	-5.52963	-5.8742	-3.33786	0.0217854	1.66791e-07	0.501253	yes
	11	NM_032075	Ghsr	0.37379	0.296023	5.36023	0.0994495	0.025168	0	-5.47904	-2.62904	-3.87026	3.64806e-07	0.00128487	0.198762	yes
	12	NM_012803	Proc	18.6028	18.525	361.931	0.512316	0.438035	8.10278	-5.47326	-4.71608	-4.21702	2.03246e-08	2.34179e-06	0.00240555	yes
	13	NM_020071	Fgb	105.214	105.136	2055.87	2.4892	2.41492	46.7582	-5.45675	-5.59373	-3.71065	0.000732345	2.26778e-05	0.207396	yes
	14	NM_001105956	F13b	2.00453	1.92676	37.2496	0.138604	0.0643223	0.7636	-5.44234	-3.96764	-2.08931	0.0301322	9.452e-06	0.610999	yes
	15	NM_012493	Afp	7948.14	7948.07	155482	186.723	186.648	3649.65	-5.41237	-6.28786	-3.82777	0.000243035	6.70924e-08	0.0622225	yes
	16	NM_021669	Ghrl	20.382	20.3042	397.055	0.572839	0.498557	9.27199	-5.40928	-5.13077	-3.72094	6.88856e-05	1.03375e-06	0.273415	yes
	17	NM_001009626	Apoh	121.733	121.655	2378.29	3.07577	3.00149	58.1892	-5.35169	-6.63878	-3.75066	2.37371e-05	1.25838e-05	0.0243473	yes
	18	NM_001109315	RGD1560927	9.89881	9.82104	192.971	0.338184	0.263903	4.75015	-5.33368	-2.9509	-4.3446	2.33501e-10	7.48629e-05	0.239972	yes
	19	NM_001107521	Il20ra	3.10881	3.03104	58.8261	0.172711	0.0984292	1.43374	-5.31053	-4.20308	-3.81532	2.56455e-10	7.4951e-06	0.00792166	yes
	20	NM_013112	Apoa2	62.3593	62.2815	1217.8	1.67368	1.5994	30.8213	-5.30202	-5.27337	-3.62554	0.00100383	4.03302e-05	0.26288	yes
	21	NM_019287	Apob	1725.17	1725.09	33758.6	43.9764	43.9021	858.176	-5.29695	-5.87071	-3.71027	0.000195753	1.73205e-06	0.0606986	yes
	22	NM_001008724	Fga	7.3959	7.31814	142.722	0.283366	0.209084	3.60323	-5.27831	-4.73326	-3.43474	0.00174599	1.59238e-06	0.453582	yes
	23	NM_001085352	Apoc2	57.7039	57.6262	1126.77	1.59427	1.51999	29.2496	-5.26441	-5.46306	-3.58758	0.00103881	8.13069e-06	0.2498	yes
	24	NM_012833	Abcc2	14.9943	14.9165	291.191	0.490648	0.416367	7.67561	-5.25295	-5.01667	-4.06694	2.11324e-21	1.43573e-09	4.49737e-08	yes
	25	NM_013162	Rbp4	149.283	149.205	2918.63	4.01927	3.94499	76.7004	-5.2501	-5.85302	-3.8119	1.05614e-09	1.93095e-05	0.000460727	yes
	26	NM_012559	Fgg	90.826	90.7482	1775.4	2.51137	2.43709	47.2555	-5.23222	-5.00677	-3.77483	1.67475e-07	8.08036e-05	0.0100449	yes
	27	NM_012738	Apoa1	829.084	829.006	16218.7	22.1726	22.0984	432.554	-5.2309	-5.04341	-3.89761	4.15054e-09	1.98471e-06	0.00104179	yes
	28	NM_053314	Kcnj16	4.09443	4.01667	78.1946	0.204695	0.130413	2.05639	-5.22667	-4.09445	-3.78872	8.84591e-12	0.00027291	0.000628821	yes
	29	NM_052797	Fga	4.98349	4.90572	95.5551	0.232227	0.157945	2.59995	-5.15363	-4.30754	-3.69662	0.000343274	4.71434e-05	0.130122	yes
	30	NM_012496	Aldob	15.2751	15.1973	296.909	0.530684	0.456402	8.47472	-5.13369	-4.13488	-3.9519	5.83699e-13	0.000139626	0.000152209	yes
	31	NM_012879	Slc2a2	24.7598	24.6821	482.551	0.80327	0.728988	13.7772	-5.12532	-5.18049	-3.56778	9.96152e-05	4.0998e-06	0.0592161	yes
	32	NM_053577	Spp2	83.2717	83.194	1627.71	2.5332	2.45892	47.7184	-5.09237	-4.81691	-3.56572	0.000437863	3.51092e-05	0.357162	yes
	33	NM_022287	Slc26a1	4.2302	4.15243	80.9284	0.217361	0.143079	2.31649	-5.08705	-4.13763	-4.1067	1.77003e-29	4.64257e-07	4.56894e-09	yes
	34	NM_024382	Serpind1	8.62623	8.54847	166.932	0.35031	0.276028	4.92326	-5.06356	-4.2543	-3.66102	4.42483e-05	4.3986e-05	0.136133	yes
	35	NM_019373	Apom	107.783	107.705	2106.59	3.32437	3.25009	63.2682	-5.06217	-4.42898	-3.82951	1.29527e-14	2.933e-05	1.17474e-05	yes
	36	NM_012681	Ttr	542.818	542.741	10620.5	16.7129	16.6386	325.453	-5.02963	-4.69586	-3.62021	2.6561e-07	0.000660125	0.00198679	yes
	37	NM_139338	Slc34a3	3.78306	3.70529	72.0597	0.209518	0.135236	2.15958	-4.99822	-3.83308	-2.93925	0.0488838	0.000523695	0.566506	yes
	38	NM_022519	Serpina1	55.9091	55.8313	1091.09	1.84783	1.77355	34.2956	-4.99587	-4.46911	-3.80387	4.76281e-12	1.556e-05	6.12827e-05	yes
	39	NM_022866	Slc13a3	18.6334	18.5556	362.766	0.71008	0.635799	11.9986	-4.93144	-4.16743	-3.68812	2.02164e-16	4.13267e-05	1.72081e-05	yes
	40	NM_138512	Cyp2c22	6.92447	6.84671	133.47	0.322648	0.248366	4.39335	-4.90638	-3.92452	-3.00786	0.00315697	3.80926e-05	0.552169	yes
	41	NM_017143	F10	11.2531	11.1753	218.349	0.482171	0.40789	7.50995	-4.86195	-3.88891	-3.59938	1.13612e-08	0.000255936	0.00382796	yes
	42	NM_001108336	Sdsl	2.78906	2.71129	52.6005	0.188264	0.113983	1.75896	-4.85827	-3.51064	-4.57459	9.30744e-27	3.10662e-05	8.77392e-09	yes
	43	NM_022924	F2	125.837	125.759	2459.41	4.4822	4.40791	86.2467	-4.84192	-3.79525	-3.829	1.56201e-10	0.00015938	0.00076963	yes
	44	NM_001037774	Cldn8	8.85467	8.7769	171.239	0.401885	0.327604	5.92076	-4.84166	-4.28059	-3.47297	2.74611e-06	3.10662e-05	0.045132	yes
	45	NM_001004021	Krt13	0.627984	0.550218	10.2923	0.112115	0.0378337	0.247812	-4.8362	-1.85447	-3.83224	3.89605e-07	0.0781889	0.092529	no
	46	NM_017251	Gjb1	4.37667	4.29891	83.606	0.249622	0.175341	2.95201	-4.81814	-3.16498	-3.77982	2.04688e-14	0.0159294	5.30082e-05	yes
	47	NM_001012080	Hjv	1.3105	1.23273	23.7023	0.137	0.0627187	0.737119	-4.81487	-3.19857	-3.85042	2.60773e-08	0.00265232	0.020513	yes
	48	NM_019303	Cyp2f4	1.20785	1.13009	21.6947	0.13375	0.0594684	0.673442	-4.81155	-3.15569	-3.88955	1.33879e-06	0.00131576	0.0899544	yes
	49	NM_013144	Igfbp1	8.16136	8.0836	157.716	0.391867	0.317585	5.75487	-4.7679	-4.2707	-3.83505	4.98757e-14	2.17997e-08	5.66794e-05	yes
	50	NM_145779	Pzp	1.18539	1.10762	21.2817	0.134871	0.0605892	0.696901	-4.76255	-3.29019	-3.40069	2.97485e-05	0.00576873	0.141141	yes
	51	NM_145097	Serpina4	1.41612	1.33835	25.7826	0.143026	0.0687445	0.86032	-4.75469	-3.34878	-2.14025	0.00153014	7.42405e-05	0.649829	yes
	52	NM_053617	Cpb2	3.30439	3.22662	62.6637	0.216613	0.142332	2.29506	-4.72087	-3.78052	-2.71595	0.0411907	0.000426588	0.668625	yes
	53	NM_001106376	Trim31	1.27404	1.19628	23.0017	0.139628	0.0653464	0.791016	-4.70515	-2.69467	-2.50735	0.00385407	0.00402467	0.666139	yes
	54	NM_001039722	Slc6a19	4.92002	4.84225	94.3723	0.282996	0.208714	3.63589	-4.68754	-4.05126	-3.52839	0.000108709	1.29592e-05	0.206296	yes
	55	NM_001127566	Plekhd1	14.6005	14.5227	283.887	0.668787	0.594505	11.1985	-4.67155	-4.05766	-3.72328	5.22517e-20	1.03375e-06	1.35066e-07	yes
	56	NM_001107727	Mttp	37.3051	37.2274	728.029	1.6003	1.52602	29.593	-4.63243	-3.66225	-3.72841	2.38212e-19	2.40148e-06	3.03553e-07	yes
	57	NM_001013110	Tf	1977.33	1977.26	38716.3	81.1168	81.0425	1594.5	-4.60918	-3.87541	-3.50561	9.11818e-17	1.03375e-06	3.37382e-06	yes
	58	NM_001025276	RGD1305807	10.8344	10.7566	210.202	0.542653	0.468371	8.75248	-4.59572	-3.8859	-3.81644	2.77914e-13	2.60993e-06	6.04499e-05	yes
	59	NM_001037975	LOC297568	0.809373	0.731606	13.8757	0.123409	0.0491276	0.475778	-4.55638	-2.76618	-2.06753	0.00437678	0.000143553	NA	yes
	60	NM_012792	Fmo1	23.7248	23.6471	462.198	1.1065	1.03221	19.907	-4.55096	-3.28895	-3.85592	2.61486e-16	0.000242035	2.1595e-06	yes
	61	NM_201635	Cyp24a1	0.423279	0.345512	6.35122	0.107987	0.0337049	0.167138	-4.50427	-1.97195	-2.27615	0.0124632	0.0368124	NA	yes
	62	NM_053902	Kynu	0.609965	0.532199	9.99203	0.117389	0.0431073	0.352276	-4.48453	-2.10535	-3.72955	8.4919e-06	0.0974046	0.0996271	no
	63	NM_001009478	Saa4	1.85228	1.77452	34.3122	0.175606	0.101324	1.51022	-4.43563	-3.71088	-3.61664	8.45272e-06	1.0528e-06	0.393203	yes
	64	NM_032081	Pnliprp1	0.226106	0.148339	2.47425	0.0994495	0.025168	0	-4.40057	-1.57592	-0.945166	0.00352758	0.00668665	NA	yes
	65	NM_012730	Cyp2d2	1.95858	1.88081	36.3311	0.182287	0.108005	1.63212	-4.39761	-2.46362	-3.73758	1.77242e-05	0.131646	0.0317848	yes
	66	NM_012844	Ephx1	0.222048	0.144282	2.40511	0.0994495	0.025168	0	-4.36519	-1.57391	-1.53832	0.00485594	0.0729348	NA	no
	67	NM_053929	Slc7a9	11.2045	11.1268	217.465	0.659247	0.584966	11.1088	-4.29975	-3.19061	-3.91597	1.40343e-07	0.00100035	0.00275264	yes
	68	NM_001077435	Bex2	12.5349	12.4571	243.375	0.735099	0.660817	12.5117	-4.29973	-3.46727	-3.33363	1.06801e-25	4.03302e-05	4.56894e-09	yes
	69	NM_001100963	Aass	2.40452	2.32676	45.0766	0.219159	0.144877	2.35393	-4.27284	-3.28744	-3.10639	2.47896e-25	4.80793e-05	4.49439e-07	yes
	70	NM_017351	Itih3	1.40285	1.32508	25.5044	0.163268	0.0889861	1.25721	-4.25756	-2.89417	-3.43441	8.45514e-12	0.0631919	0.00105909	yes
	71	NM_001108728	Slc39a5	6.89997	6.82221	133.028	0.451403	0.377122	6.93413	-4.25315	-2.90479	-3.50036	6.02306e-10	0.00772876	0.000801896	yes
	72	NM_001191676	Ugt2b10	0.210042	0.132276	2.1718	0.0994495	0.025168	0	-4.22592	-1.48264	-0.921104	0.00880153	0.00450265	NA	yes
	73	NM_001002805	C4b	6.30742	6.22965	121.322	0.428788	0.354506	6.47944	-4.22236	-3.18484	-3.19453	2.8423e-12	0.000335253	0.000460727	yes
	74	NM_001008751	Krt14	5.35399	5.27623	102.498	0.376561	0.302279	5.48371	-4.21939	-2.19147	-3.56942	2.74964e-06	0.0596995	0.0534257	no
	75	NM_031051	Mif	1.22379	1.14602	21.8636	0.152331	0.0780497	1.05425	-4.18139	-1.55056	-5.37758	1.8116e-09	0.359404	0.000142084	yes
	76	NM_001009643	Aspdh	0.359715	0.281949	5.09437	0.108739	0.0344574	0.182785	-4.16052	-2.18739	-3.30316	1.54574e-08	0.00105339	0.0249986	yes
	77	NM_001276765	Pde4c	0.944026	0.86626	16.5672	0.145477	0.0711955	0.914565	-4.14896	-3.63535	-3.47043	7.12352e-17	2.78035e-06	0.000216739	yes
	78	NM_031972	Aldh3a1	0.201851	0.124085	2.0022	0.0994495	0.025168	0	-4.06275	-1.70404	-2.69384	0.000203049	0.0263765	0.146411	yes
	79	NM_001011892	Serpinf2	9.13218	9.05441	176.763	0.641967	0.567686	10.69	-4.04756	-2.942	-3.34788	3.06315e-11	0.00143796	0.000142084	yes
	80	NM_012584	Hsd3b5	0.336698	0.258932	4.64605	0.108619	0.0343372	0.179302	-4.03656	-1.76503	-1.83778	0.0345803	0.00241877	NA	yes
	81	NM_212489	Btnl8	0.194145	0.116379	1.84345	0.0994495	0.025168	0	-3.99723	-1.18156	-0.766751	0.0236714	0.00969634	NA	yes
	82	NM_013033	Slc5a1	1.04152	0.963751	18.4595	0.154384	0.0801026	1.08057	-3.96856	-3.05437	-3.17499	0.00056477	0.00463856	0.217514	yes
	83	NM_017112	Hpn	7.82441	7.74665	151.238	0.584895	0.510613	9.59208	-3.95781	-3.14616	-4.13783	1.6492e-12	9.73609e-06	5.65623e-07	yes
	84	NM_053332	Cubn	120.603	120.526	2358.72	8.31399	8.23971	161.988	-3.87528	-3.12477	-2.9327	2.48108e-15	2.60993e-06	2.69203e-05	yes
	85	NM_013198	Maob	32.6575	32.5797	636.91	2.37901	2.30473	45.1472	-3.83709	-2.65387	-3.22684	1.00193e-21	8.63645e-05	4.49737e-08	yes
	86	NM_031565	Ces1e	1.4787	1.40093	26.968	0.19192	0.117638	1.82982	-3.80234	-2.65051	-3.07761	9.48962e-05	4.04739e-05	0.578868	yes
	87	NM_012737	Apoa4	501.568	501.49	9812.84	36.2262	36.1519	715.251	-3.79495	-2.90712	-3.04971	6.142e-09	5.36023e-07	0.225679	yes
	88	NM_001166344	Btn3a2	0.340756	0.262989	4.71519	0.110103	0.0358217	0.209306	-3.79099	-1.62778	-2.06631	0.031181	0.00666271	NA	yes
	89	NM_012640	Rbp2	4.1948	4.11704	80.2106	0.393605	0.319324	5.78783	-3.77089	-3.27729	-2.9639	5.66412e-15	6.89031e-05	2.2115e-05	yes
	90	NM_001109618	Tm4sf20	1.57148	1.49371	28.817	0.20501	0.130729	2.07398	-3.7636	-3.20103	-1.45521	0.0288527	1.86622e-05	0.808098	yes
	91	NM_023980	Npffr2	0.232702	0.154935	2.61537	0.103741	0.0294599	0.0854018	-3.74389	-1.48424	-2.07156	0.0118499	0.120221	NA	no
	92	NM_001012237	Fam20a	5.44536	5.3676	104.651	0.500838	0.426556	7.96424	-3.73501	-3.19386	-3.58395	6.06687e-21	1.03375e-06	5.40254e-09	yes
	93	NM_053526	Cpn1	6.41215	6.33438	123.505	0.578763	0.504482	9.46244	-3.71099	-2.82701	-3.06756	5.26053e-13	0.000136775	0.000131535	yes
	94	NM_001033565	Entpd8	1.31418	1.23642	23.7953	0.19404	0.119759	1.86201	-3.62562	-2.95447	-2.51989	9.75266e-06	0.00172277	0.186002	yes
	95	NM_130747	Acot12	0.790604	0.712838	13.5271	0.150311	0.0760298	0.996091	-3.6214	-2.31762	-2.02985	0.0470597	0.0282018	0.816058	yes
	96	NM_013170	Gucy2c	25.3091	25.2314	493.522	2.15985	2.08557	40.7476	-3.61218	-2.97026	-2.92636	2.60773e-08	2.15857e-05	0.00580232	yes
	97	NM_001014026	Clrn3	3.57269	3.49493	67.9679	0.381712	0.30743	5.56361	-3.59424	-2.79266	-2.72746	0.000127113	0.000145957	0.409	yes
	98	NM_001105965	Dpt	0.733334	0.655567	12.3461	0.149083	0.0748012	0.997228	-3.59207	-1.82271	-4.44148	1.73411e-09	0.239732	0.00076963	yes
	99	NM_020076	Haao	0.820011	0.742245	14.1145	0.15659	0.0823084	1.14021	-3.57079	-2.9063	-3.45926	3.62576e-06	0.0158869	0.0146198	yes
	100	NM_020540	Gstm3l	0.168781	0.0910142	1.35378	0.0994495	0.025168	0	-3.56846	-1.17929	-0.856589	0.0261503	0.147657	NA	no
	101	NM_001109020	Upk3bl1	1.66473	1.58697	30.5393	0.224389	0.150108	2.48247	-3.56389	-2.20321	-3.40866	0.000151401	0.00391255	0.375254	yes
	102	NM_053815	Btnl2	0.361068	0.283302	5.11742	0.116532	0.0422507	0.338297	-3.55065	-1.91845	-1.51277	0.00713231	0.00161643	NA	yes
	103	NM_001109363	Rab17	3.98724	3.90948	76.0579	0.431239	0.356958	6.52952	-3.5301	-2.95082	-2.5541	0.000583264	8.13069e-06	0.611114	yes
	104	NM_001173739	Mrgbp	0.796994	0.719228	13.7802	0.156537	0.082255	1.13526	-3.51736	-1.16374	-2.86753	0.000883547	0.502769	0.128339	no
	105	NM_173304	Cyp2d5	1.02686	0.949092	18.1549	0.177985	0.103703	1.54606	-3.5075	-2.20851	-2.62823	1.40343e-07	0.0811527	0.0326487	yes
	106	NM_001106044	Tdh	3.50502	3.42725	66.6105	0.414495	0.340213	6.22099	-3.40926	-2.34722	-2.86832	5.24007e-08	0.0359372	0.00547977	yes
	107	NM_001322486	Ctcfl	0.201457	0.12369	1.99407	0.102322	0.0280406	0.0565233	-3.39624	-1.57548	-0.95449	0.0224999	0.0104434	NA	yes
	108	NM_001115030	Gltpd2	1.29419	1.21642	23.3698	0.214934	0.140653	2.27346	-3.36722	-2.82133	-2.5269	1.57126e-10	0.000383306	0.0046987	yes
	109	NM_022638	Trpc2	0.979828	0.902062	17.2399	0.177769	0.103488	1.54803	-3.36643	-1.71583	-3.19142	0.000236265	0.269128	0.0970408	no
	110	NM_001106244	Polr2i	0.737623	0.659857	12.6123	0.155763	0.0814811	1.11509	-3.3594	-1.56977	-2.70363	0.0118499	0.502769	NA	no
	111	NM_022180	Hnf4a	0.203804	0.126038	2.03542	0.104447	0.0301655	0.0973831	-3.35765	-1.43704	-1.76039	0.00682842	0.00360948	0.867765	yes
	112	NM_019162	Tac3	0.236749	0.158983	2.70229	0.105195	0.0309132	0.113047	-3.34935	-1.49727	-3.09571	0.000467566	0.130014	0.0616401	no
	113	NM_024352	Mst1	3.60464	3.52687	68.6627	0.448174	0.373893	6.892	-3.32598	-2.44462	-2.46737	2.48795e-07	0.00387905	0.033016	yes
	114	NM_001012229	Xkr9	0.315149	0.237382	4.22009	0.115125	0.0408433	0.310698	-3.27822	-2.24844	-3.30049	0.000502859	0.00828544	NA	yes
	115	NM_001309433	Proz	5.82552	5.74776	112.189	0.685816	0.611534	11.5954	-3.27798	-2.33686	-2.57558	2.25959e-05	0.000279171	0.445611	yes
	116	NM_134432	Agt	50.2197	50.142	981.979	5.3956	5.32132	104.803	-3.24208	-2.62715	-2.73026	5.09628e-13	7.55384e-06	0.000123951	yes
	117	NM_053329	Igfals	5.13601	5.05824	98.5196	0.63434	0.560059	10.555	-3.21685	-2.54069	-2.7997	3.54898e-05	0.00816145	0.0296019	yes
	118	NM_001191088	Aldh8a1	3.61468	3.53691	68.7885	0.471057	0.396776	7.35609	-3.21653	-2.38692	-2.79171	8.43142e-09	0.00389533	0.0024574	yes
	119	NM_001100690	Myh14	41.6607	41.5829	813.714	4.63354	4.55926	89.5763	-3.19277	-2.45415	-2.75725	4.5508e-20	5.00703e-05	4.21421e-08	yes
	120	NM_001108990	Caps2	0.389174	0.311408	5.65656	0.126393	0.0521115	0.536802	-3.19003	-1.73192	-2.82801	7.30575e-07	0.176558	0.0326487	yes
	121	NM_001077675	Trim72	4.86717	4.7894	93.2543	0.635312	0.561031	10.6047	-3.14377	-1.88094	-2.66195	1.86122e-07	0.115159	0.00834032	yes
	122	NM_001108227	Wnt10a	0.372589	0.294823	5.33987	0.120278	0.0459964	0.410695	-3.13977	-2.38118	-3.62643	2.21033e-06	0.00422665	0.0105759	yes
	123	NM_020538	Aadac	0.647809	0.570042	10.7191	0.157018	0.0827366	1.13654	-3.11584	-2.18938	-1.953	0.00231463	0.000292679	NA	yes
	124	NM_017193	Aadat	13.5976	13.5198	264.147	1.6898	1.61552	31.6013	-3.08278	-2.14345	-2.99491	3.90793e-11	0.0029886	3.37382e-06	yes
	125	NM_001107594	Nkx2-3	0.279131	0.201364	3.52015	0.114558	0.0402768	0.299435	-3.06049	-2.21214	-3.24642	0.0487905	0.0227636	0.379452	yes
	126	NM_001034151	Tmem54	2.54831	2.47054	47.9812	0.392307	0.318026	5.80317	-3.04648	-2.22902	-2.64304	1.40343e-07	0.00938031	0.0145438	yes
	127	NM_001134604	Cytl1	0.171792	0.0940254	1.42983	0.103653	0.0293712	0.0848588	-2.97918	-1.64187	-2.29993	0.0248616	0.0182358	0.307837	yes
	128	NM_021745	Nr1h4	0.772397	0.69463	13.1608	0.182591	0.108309	1.64507	-2.97199	-2.10694	-2.36714	3.26016e-06	0.0286527	0.0624957	yes
	129	NM_152846	F7	0.403082	0.325315	5.9483	0.13382	0.0595385	0.68135	-2.96009	-2.26945	-2.04031	0.00501043	0.00335481	NA	yes
	130	NM_012808	Tst	13.5183	13.4405	262.746	1.8374	1.76312	34.4333	-2.94262	-2.13547	-2.74307	7.38105e-32	2.96543e-05	3.97361e-13	yes
	131	NM_001271241	LOC100911576	3.95993	3.88217	76.1837	0.597777	0.523496	9.86995	-2.93384	-1.52353	-2.40166	3.86011e-06	0.237639	0.0137567	yes
	132	NM_031839	Cyp2c23	1.43853	1.36076	26.207	0.272782	0.198501	3.42122	-2.92134	-2.58483	-2.01883	0.00102107	0.00198194	0.517484	yes
	133	NM_001109597	Cys1	4.37824	4.30047	83.8167	0.663613	0.589331	11.1136	-2.92065	-2.5438	-2.08463	8.45514e-12	0.0328713	0.000756899	yes
	134	NM_053755	Slc26a3	0.539448	0.461682	8.58932	0.154033	0.0797515	1.08632	-2.88346	-1.15132	-3.10563	0.000323783	0.502769	0.0280203	yes
	135	NM_001191945	Ptprh	5.95068	5.87291	114.564	0.895099	0.820817	15.8156	-2.87677	-2.26265	-2.81589	4.61559e-11	0.000426588	4.57613e-05	yes
	136	NM_001109097	Myoz1	0.198619	0.120853	1.95267	0.107281	0.0329994	0.155157	-2.85253	-1.88574	-2.90913	0.0162473	0.0202033	0.140754	yes
	137	NM_001008846	RT1-DOb	0.433726	0.35596	6.55943	0.140471	0.0661896	0.818688	-2.84273	-2.25496	-3.15351	0.0005164	0.0733027	0.0517236	no
	138	NM_013120	Gckr	1.52934	1.45158	28.0651	0.29337	0.219088	3.86024	-2.83233	-2.25481	-2.86108	2.77967e-08	0.00658735	0.00124559	yes
	139	NM_001014027	Slc25a22	0.458324	0.380557	7.06481	0.145565	0.0712835	0.923946	-2.81883	-2.26081	-3.81633	0.00352758	0.072448	0.0256811	yes
	140	NM_031835	Agxt2	0.253014	0.175247	3.0176	0.117389	0.0431073	0.352276	-2.80399	-1.58781	-2.23595	0.00717739	0.06822	0.343941	no
	141	NM_001002821	RT1-T18	0.248471	0.170705	2.9376	0.116098	0.0418169	0.331728	-2.78745	-2.27702	-2.184	0.0166176	0.0160803	NA	yes
	142	NM_001108354	Tmem150c	2.34347	2.2657	43.9489	0.424432	0.35015	6.46552	-2.78361	-1.86222	-2.63659	2.39331e-19	0.0461164	1.94383e-07	yes
	143	NM_001105872	Meltf	11.5621	11.4844	224.322	1.78503	1.71075	33.4632	-2.76019	-2.10969	-2.9401	1.80411e-13	0.00043753	1.45442e-07	yes
	144	NM_001009385	Apon	9.17749	9.09972	177.599	1.43876	1.36448	26.6228	-2.7554	-1.87396	-2.76622	2.69863e-06	0.000959892	0.0552814	yes
	145	NM_080903	Trim63	3.80702	3.72925	72.5629	0.649516	0.575235	10.8891	-2.75274	-2.17091	-2.122	9.82606e-12	0.00179184	0.000731947	yes
	146	NM_017077	Foxa3	1.81716	1.73939	33.5781	0.346207	0.271925	4.89152	-2.73996	-1.86081	-3.13193	0.000883288	0.177656	0.0213119	yes
	147	NM_031796	Galnt5	0.244786	0.16702	2.84463	0.115552	0.0412706	0.322054	-2.72278	-1.4826	-2.69224	0.0122018	0.305202	0.194804	no
	148	NM_199082	Sectm1b	3.19458	3.11681	60.6327	0.561166	0.486885	9.17091	-2.71802	-1.83559	-2.76931	4.79922e-05	0.0333668	0.0332381	yes
	149	NM_013078	Otc	3.87035	3.79259	73.864	0.674213	0.599932	11.3947	-2.70893	-2.0965	-2.35101	6.63081e-14	0.00247715	2.2115e-05	yes
	150	NM_001100482	Slc5a11	0.321781	0.244015	4.36458	0.127002	0.0527203	0.552677	-2.69847	-2.00263	-3.20761	0.00056477	0.0402732	0.0467327	yes
	151	NM_001195606	Smlr1	1.85962	1.78186	34.5085	0.368455	0.294173	5.35796	-2.6729	-1.98914	-2.66272	0.000545935	0.00100035	0.669264	yes
	152	NM_053491	Plg	18.2922	18.2145	356.046	2.98606	2.91178	57.1142	-2.65682	-1.99739	-1.90867	4.07011e-09	0.000173959	0.00566885	yes
	153	NM_001305237	Rhpn1	4.36737	4.28961	83.6398	0.76962	0.695338	13.2827	-2.63374	-2.04814	-2.76041	2.08979e-21	0.000143553	1.07946e-09	yes
	154	NM_001109413	Lrrc19	2.28143	2.20366	42.703	0.452139	0.377858	6.95486	-2.61083	-1.74845	-1.64933	0.0117337	0.0324928	0.877819	yes
	155	NM_017184	Tnni1	10.2401	10.1623	198.577	1.77197	1.69769	33.1799	-2.59621	-1.88285	-2.40246	3.70269e-08	0.00279087	0.00335728	yes
	156	NM_001007668	Ubald1	1.73299	1.65522	32.2329	0.363947	0.289666	5.24407	-2.59317	-1.20923	-2.20226	0.00241539	0.502769	0.152331	no
	157	NM_001011952	Slc39a8	13.0648	12.9871	253.741	2.26471	2.19043	43.1213	-2.58382	-1.70569	-2.48909	1.62361e-17	0.000923795	1.11572e-08	yes
	158	NM_031027	Dpyd	1.20754	1.12977	21.7293	0.285325	0.211043	3.71549	-2.58147	-2.17373	-2.74928	2.3683e-13	0.00198194	1.231e-05	yes
	159	NM_153728	Soat2	4.35649	4.27873	83.3955	0.80528	0.730999	14.0372	-2.57897	-1.8923	-2.61926	8.45272e-06	0.00250587	0.0183931	yes
	160	NM_012669	Hnf1a	3.00383	2.92606	56.8981	0.580669	0.506388	9.5244	-2.56498	-2.22763	-3.04211	0.0345891	0.0069973	0.324971	yes
	161	NM_017189	Asgr2	7.22509	7.14732	139.503	1.30318	1.2289	23.9057	-2.56162	-1.59829	-2.3613	2.42565e-07	0.0328713	0.00240555	yes
	162	NM_017097	Ctsc	120.02	119.942	2349.54	20.4561	20.3819	404.21	-2.5579	-1.69371	-2.52364	3.90134e-19	0.000251805	6.70186e-09	yes
	163	NM_031712	Pdzk1	7.48966	7.41189	144.807	1.38508	1.3108	25.4777	-2.51789	-1.8295	-2.08377	2.83273e-07	0.00668665	0.0134628	yes
	164	NM_001107291	Itih1	0.715093	0.637327	12.0723	0.202628	0.128346	2.0523	-2.48084	-2.21713	-3.32088	0.00069065	0.0565919	0.015773	yes
	165	NM_001107015	Tm4sf5	0.525984	0.448218	8.3588	0.172809	0.0985278	1.44519	-2.47266	-2.53763	-1.0128	0.0133772	2.15222e-05	NA	yes
	166	NM_176080	Naglt1	0.745986	0.668219	12.678	0.212895	0.138614	2.25403	-2.46076	-2.03319	-2.44365	0.00891313	0.0210748	0.545007	yes
	167	NM_001108061	Amn	33.5634	33.4857	655.623	6.18793	6.11365	120.575	-2.45896	-2.16855	-1.91327	2.03667e-09	1.18631e-06	0.00287934	yes
	168	NM_001037216	Nxf7	12.554	12.4762	244.125	2.37438	2.3001	45.1903	-2.45003	-1.91374	-2.34423	1.92168e-09	5.5062e-06	0.00321453	yes
	169	NM_053567	Ftcd	2.60581	2.52804	49.1118	0.547316	0.473034	8.86306	-2.43307	-2.43334	-2.74322	1.22051e-05	0.0264222	0.00041604	yes
	170	NM_001169141	Myom2	0.635785	0.558019	10.4898	0.194718	0.120436	1.89479	-2.40641	-2.08211	-2.0375	7.08675e-06	0.0143596	0.0389772	yes
	171	NM_001106823	Hykk	2.37026	2.2925	44.4821	0.519231	0.44495	8.30982	-2.3947	-1.61554	-2.15615	1.86122e-07	0.079917	0.00448338	yes
	172	NM_001033866	Surf2	0.775525	0.697758	13.4027	0.22781	0.153528	2.54216	-2.36082	-1.31683	-1.8746	0.0102283	0.502769	0.301349	no
	173	NM_001135583	Fa2h	2.59895	2.52118	48.8865	0.586795	0.512514	9.70617	-2.35373	-1.26521	-2.33667	9.85498e-07	0.502769	0.0020408	yes
	174	NM_001105739	Prrx2	2.14299	2.06522	40.0402	0.496193	0.421911	7.88762	-2.3486	-1.42024	-2.22082	2.80213e-08	0.154341	0.00133918	yes
	175	NM_178106	Entpd3	1.1526	1.07484	20.6673	0.303025	0.228743	4.0393	-2.32666	-1.91762	-2.05266	3.10106e-08	0.011999	0.00299463	yes
	176	NM_012558	Fbp1	0.353668	0.275902	4.98863	0.146672	0.0723905	0.93791	-2.32108	-1.45162	-1.80178	0.0323214	0.416748	0.507737	no
	177	NM_019189	Hapln1	0.296547	0.21878	3.84565	0.129573	0.0552914	0.59535	-2.31687	-1.54749	-2.29997	0.00421092	0.0945987	0.141141	no
	178	NM_024157	Cfi	3.0295	2.95173	57.4361	0.694301	0.62002	11.8312	-2.29429	-1.94528	-2.02046	3.92001e-06	0.0211198	0.0160783	yes
	179	NM_012880	Sod3	17.5634	17.4857	342.119	3.67839	3.60411	71.0282	-2.28609	-1.44432	-2.09058	1.06844e-14	0.0304399	5.02802e-06	yes
	180	NM_199253	Pcsk9	5.19438	5.11662	100.055	1.1407	1.06642	20.6987	-2.28294	-1.49281	-2.42669	0.000102904	0.14551	0.0120046	yes
	181	NM_001271123	Nrg1	0.218574	0.140807	2.35016	0.118856	0.0445741	0.382656	-2.23472	-1.66278	-1.3955	0.0468045	0.0293856	0.626598	yes
	182	NM_001108105	Mlc1	0.785681	0.707915	13.5805	0.230021	0.15574	2.57391	-2.22836	-1.11915	-2.97556	9.52929e-05	0.540884	0.00141904	yes
	183	NM_080909	Rtn3	0.277009	0.199242	3.48824	0.12998	0.0556987	0.602841	-2.21741	-2.05352	-2.14896	0.00932227	0.171802	0.195306	no
	184	NM_012728	Glp1r	5.17527	5.0975	99.3656	1.23221	1.15793	22.3811	-2.15844	-1.63661	-1.4298	0.000578826	0.0765136	0.238322	no
	185	NM_031013	Abcc6	2.07102	1.99325	38.6403	0.54251	0.468229	8.77953	-2.11891	-1.69053	-1.91877	7.76998e-09	0.00715928	0.000623776	yes
	186	NM_001014256	Bhmt2	0.361617	0.28385	5.1528	0.154215	0.0799332	1.08088	-2.07735	-1.32396	-1.75949	0.00168184	0.502769	0.160235	no
	187	NM_001012145	Hgd	4.81101	4.73325	92.2297	1.20609	1.13181	21.9143	-2.07594	-1.36849	-1.941	3.58414e-05	0.147657	0.00990361	yes
	188	NM_001109118	Elovl2	3.90363	3.82587	74.687	1.02373	0.949444	18.3873	-2.04858	-1.91393	-1.85134	2.16186e-13	0.00314167	3.03553e-07	yes
	189	NM_001169104	Kcnf1	0.257503	0.179736	3.09824	0.128346	0.0540645	0.57594	-2.03802	-1.49222	-2.45154	0.0305562	0.327687	0.172739	no
	190	NM_001009353	Pla2g7	16.7749	16.6972	326.411	4.20496	4.13068	81.8369	-2.02262	-1.39841	-2.22432	6.56051e-07	0.0107441	0.000142084	yes
	191	NM_001109637	Lrrc39	3.24629	3.16852	61.6235	0.869273	0.794991	15.3376	-2.0197	-1.31665	-2.39044	2.5488e-05	0.104311	0.00133918	yes
	192	NM_053504	Prss12	6.26693	6.18917	120.853	1.64602	1.57174	30.6733	-1.99019	-1.54752	-1.82631	2.93692e-08	0.0805519	0.000359897	yes
	193	NM_031509	Gsta1	2.40248	2.32471	45.1303	0.691098	0.616816	11.7292	-1.96938	-1.7798	-1.47504	3.35192e-09	0.0900179	0.0070182	yes
	194	NM_001008816	Krt42	0.438678	0.360912	6.66191	0.180921	0.10664	1.604	-1.96439	-1.36544	-1.29394	0.00249383	0.299848	0.361074	no
	195	NM_001047848	F11	2.06261	1.98485	38.4081	0.607375	0.533094	10.0467	-1.94778	-1.5061	-1.12441	0.00111273	0.149775	0.379452	no
	196	NM_001108524	Aldh18a1	1.10882	1.03105	19.7557	0.356763	0.282481	5.09091	-1.94607	-1.57044	-1.90794	0.0302413	0.397123	0.171016	no
	197	NM_001024369	Ypel4	4.46266	4.38489	86.0455	1.24994	1.17566	22.8808	-1.90546	-1.85635	-2.19683	0.000152562	0.0173539	0.00328403	yes
	198	NM_001109401	Tceal7	0.829861	0.752095	14.3371	0.292263	0.217981	3.81985	-1.90473	-1.24702	-1.51425	0.00146548	0.357039	0.162646	no
	199	NM_001371341	Mia2	2.75824	2.68047	52.1473	0.80189	0.727609	13.9396	-1.9043	-1.46361	-1.81625	8.25297e-05	0.0805519	0.0364233	yes
	200	NM_001008763	Lrrc66	1.04293	0.965167	18.507	0.33758	0.263299	4.7319	-1.9004	-1.5608	-2.34649	2.55992e-05	0.0655721	0.00190407	yes
	201	NM_012624	Pklr	12.8911	12.8133	250.966	3.56378	3.4895	68.7697	-1.88597	-1.72474	-1.21445	0.00170727	0.00206106	0.244499	yes
	202	NM_001106846	Cldn2	33.6976	33.6198	658.097	9.21314	9.13886	180.915	-1.88189	-1.47269	-1.64464	0.000197156	0.003901	0.0730094	yes
	203	NM_001134516	Uap1l1	27.1439	27.0661	530.171	7.44379	7.36951	146.002	-1.88008	-1.48692	-1.82092	1.92512e-16	2.15857e-05	7.79314e-08	yes
	204	NM_019369	Itih4	2.35327	2.27551	44.2105	0.70603	0.631749	12.0217	-1.87039	-1.01339	-1.94358	0.00107589	0.502769	0.0348529	yes
	205	NM_031504	C4a	2.19621	2.11844	41.0322	0.671502	0.597221	11.3284	-1.85213	-1.41992	-1.5399	1.56879e-05	0.0225214	0.0361075	yes
	206	NM_212545	Krt17	6.28452	6.20675	121.328	1.81039	1.73611	34.0503	-1.84697	-1.69175	-2.11231	2.07558e-07	0.00142925	2.2115e-05	yes
	207	NM_001105948	Serpinb8	1.85981	1.78205	34.5614	0.582038	0.507757	9.62603	-1.84502	-1.58616	-2.29861	1.26179e-06	0.0253678	0.000167287	yes
	208	NM_001024232	Cyp3a62	0.356016	0.278249	5.02998	0.16838	0.0940986	1.38317	-1.84164	-1.13401	-2.52681	0.014733	0.444226	0.116998	no
	209	NM_019158	Aqp8	37.4426	37.3649	731.57	10.7089	10.6347	210.737	-1.81407	-1.46106	-2.16421	0.0373246	0.00190995	0.401929	yes
	210	NM_001012352	Dusp26	1.19208	1.11431	21.4484	0.399078	0.324797	5.97386	-1.81024	-1.73188	-2.01413	5.7545e-07	0.097597	0.000737376	yes
	211	NM_001191754	Msc	0.39392	0.316154	5.81692	0.176743	0.102462	1.54323	-1.80715	-1.68386	-3.13042	0.0231305	0.180931	0.04853	yes
	212	NM_001012027	Serpinc1	3.21613	3.13836	61.1261	1.00772	0.933442	18.0942	-1.78037	-1.20091	-1.78563	0.000172422	0.142937	0.0210988	yes
	213	NM_001109447	Gal3st1	0.358552	0.280785	5.07739	0.170159	0.0958775	1.39919	-1.76609	-1.62573	-1.30146	0.0132324	0.0813201	0.358219	no
	214	NM_001127560	Sytl3	1.54197	1.4642	28.2446	0.512037	0.437756	8.18392	-1.75502	-1.02104	-1.92251	1.67355e-05	0.502769	0.00259781	yes
	215	NM_001128216	Cts8	0.351978	0.274211	4.96822	0.171908	0.0976268	1.43379	-1.75208	-1.7436	-0.6969	0.0165133	0.000233462	NA	yes
	216	NM_017117	Capn3	3.02889	2.95113	57.3807	0.961247	0.886965	17.1304	-1.7488	-1.25863	-1.73815	1.09167e-07	0.0850021	0.000704631	yes
	217	NM_031620	Phgdh	33.511	33.4333	655.021	10.358	10.2837	203.642	-1.70072	-1.25231	-1.69958	4.31484e-10	0.0119861	2.50099e-05	yes
	218	NM_001106671	Ttc22	0.491713	0.413947	7.69003	0.214708	0.140427	2.29699	-1.68623	-1.81124	-2.03969	0.0011564	0.0338509	0.0299635	yes
	219	NM_013215	Akr7a3	8.78256	8.70479	170.16	2.79793	2.72365	53.5419	-1.67666	-1.1157	-2.1202	0.00257752	0.130206	0.0046987	yes
	220	NM_134393	Pmfbp1	2.10596	2.0282	39.3506	0.714121	0.63984	12.2249	-1.66598	-1.0268	-2.04702	0.000267739	0.414681	0.00380962	yes
	221	NM_001170403	Orai2	43.4137	43.336	847.246	13.7476	13.6733	270.07	-1.66279	-1.34635	-1.95815	6.46177e-06	0.00715928	2.1595e-06	yes
	222	NM_177927	Serpinf1	16.2647	16.1869	317.156	5.22169	5.14741	101.954	-1.6572	-1.45192	-1.69876	0.000215622	0.00296066	0.01437	yes
	223	NM_001100811	Mtarc1	2.07332	1.99555	38.696	0.723239	0.648958	12.364	-1.62759	-1.30547	-1.77791	0.000411357	0.109377	0.0115858	yes
	224	NM_001037210	Gipc2	14.8957	14.818	290.284	4.9356	4.86132	95.9877	-1.61292	-1.31884	-1.26784	7.46859e-07	0.000139626	0.0124649	yes
	225	NM_138530	Pbld1	6.73124	6.65347	129.934	2.25229	2.17801	42.694	-1.61183	-1.14799	-2.12303	0.0101867	0.205996	0.0038636	yes
	226	NM_001134615	Slc7a14	0.601739	0.523973	9.88656	0.25742	0.183139	3.13753	-1.6064	-1.54544	-1.56544	0.00750042	0.397966	0.124702	no
	227	NM_022628	Nphs1	3.65677	3.579	69.6842	1.26129	1.18701	22.9149	-1.60454	-1.65364	-0.971371	0.0196958	0.236475	0.395377	no
	228	NM_001108922	Stk32c	1.04764	0.969874	18.6395	0.415255	0.340973	6.27929	-1.56821	-1.38503	-1.79592	0.00392979	0.502769	0.0314059	yes
	229	NM_053318	Hpx	4.64033	4.56256	89.0954	1.62786	1.55358	30.3063	-1.56203	-1.34581	-1.67166	0.000251536	0.0342783	0.0076879	yes
	230	NM_001106905	Il18r1	2.63335	2.55559	49.6333	0.965056	0.890775	17.2319	-1.54289	-1.04088	-1.54973	0.00100751	0.375838	0.0598655	no
	231	NM_139087	Cgref1	16.7658	16.688	327.3	5.93165	5.85737	115.924	-1.51777	-1.42561	-1.21696	1.3514e-09	3.10662e-05	0.000544011	yes
	232	NM_001127650	Anks4b	2.50133	2.42356	47.1977	0.936356	0.862075	16.6817	-1.51163	-1.21815	-2.03325	0.000336627	0.0977692	0.000695243	yes
	233	NM_001108869	Cideb	6.0029	5.92513	115.609	2.17266	2.09837	41.1547	-1.50258	-1.00688	-1.74975	0.00549442	0.23702	0.0236473	yes
	234	NM_012511	Atp7b	20.7123	20.6346	404.376	7.35518	7.2809	144.278	-1.50237	-1.26823	-1.83225	5.89389e-06	0.00027291	7.46729e-05	yes
	235	NM_022379	Tfec	2.51705	2.43928	47.3639	0.962288	0.888007	17.2002	-1.48238	-0.958035	-1.82182	0.026304	0.502769	0.0608186	no
	236	NM_017315	Slc23a1	2.79269	2.71492	52.8399	1.05206	0.977777	18.9409	-1.47807	-1.14374	-1.71745	0.00174599	0.103507	0.031136	yes
	237	NM_001006992	Ang	5.84457	5.7668	112.663	2.15537	2.08108	40.9814	-1.47369	-1.21644	-2.0099	8.96355e-05	0.0175287	7.30661e-05	yes
	238	NM_001372015	Adamts16	0.665297	0.587531	11.1878	0.304454	0.230172	4.09108	-1.46541	-1.55584	-2.2805	0.024849	0.151608	0.0218922	yes
	239	NM_001109521	LOC689065	4.15871	4.08095	79.5936	1.56839	1.49411	29.1287	-1.46539	-1.12721	-1.11838	0.00344062	0.131491	0.23426	no
	240	NM_017058	Vdr	6.66319	6.58542	128.692	2.50227	2.42799	47.6363	-1.44494	-0.846506	-1.26677	0.0245108	0.502769	0.297933	no
	241	NM_138825	Serpina12	7.91288	7.83511	153.944	2.97605	2.90177	57.2457	-1.44156	-1.45896	-1.34386	2.31811e-06	1.43573e-09	0.0116125	yes
	242	NM_053802	Tgfbi	18.993	18.9152	370.298	7.09964	7.02536	139.474	-1.43172	-1.14292	-1.62994	2.07205e-06	0.00810638	8.22248e-05	yes
	243	NM_001024267	MGC109340	2.91893	2.84116	55.2066	1.15403	1.07975	21.0557	-1.41838	-0.779243	-1.70388	3.93993e-05	0.502769	0.000455829	yes
	244	NM_198738	Psat1	10.899	10.8213	211.758	4.11673	4.04244	79.8222	-1.41816	-1.11478	-1.53966	6.46898e-11	0.0309985	8.91514e-07	yes
	245	NM_133577	P2ry14	4.04657	3.96881	77.2968	1.57166	1.49738	29.1024	-1.40989	-1.05889	-0.776966	0.000727833	0.06822	0.387946	no
	246	NM_001015034	Tnfrsf14	2.10505	2.02728	39.3864	0.848332	0.774051	14.9103	-1.40948	-1.17986	-1.58966	0.0470597	0.24695	0.0694944	no
	247	NM_001106545	Kcng1	1.68957	1.6118	31.2372	0.700704	0.626423	12.0028	-1.40838	-1.33261	-1.33815	0.0204278	0.488282	0.134902	no
	248	NM_001191843	Atp6ap1l	0.773898	0.696132	13.2648	0.344471	0.27019	4.87183	-1.40779	-1.70511	-1.70348	0.0462905	0.264424	0.0997006	no
	249	NM_053832	Foxj1	0.949024	0.871258	16.702	0.415631	0.341349	6.26535	-1.40388	-1.35389	-1.01011	0.00412277	0.471777	0.278502	no
	250	NM_030827	Lrp2	245.152	245.075	4807.6	94.576	94.5017	1877.59	-1.37484	-1.07069	-1.47488	1.47441e-06	0.000132392	0.000262891	yes
	251	NM_001107755	Pamr1	2.74831	2.67055	51.944	1.14299	1.06871	20.7757	-1.34129	-0.765653	-1.21986	0.0118499	0.533423	0.150133	no
	252	NM_199268	Pde8b	3.33048	3.25271	63.4742	1.37473	1.30045	25.4752	-1.32679	-1.30765	-2.06487	3.11328e-05	0.0555948	3.08485e-07	yes
	253	NM_020081	Cd86	1.20768	1.12991	21.7497	0.541893	0.467612	8.81845	-1.32658	-1.206	-1.34016	0.00305497	0.0476526	0.0666883	yes
	254	NM_001012115	Creb3l3	21.2336	21.1559	414.716	8.5811	8.50682	167.696	-1.31742	-1.2953	-0.707223	0.0429942	0.000959892	0.643603	yes
	255	NM_001271380	Cux2	0.474745	0.396979	7.37201	0.236745	0.162464	2.72128	-1.30373	-1.18153	-1.29427	0.0230021	0.502769	0.178719	no
	256	NM_001143803	Insyn2a	0.447068	0.369301	6.8198	0.228026	0.153745	2.54337	-1.29784	-1.23893	-1.11321	0.0411025	0.0920972	0.326708	no
	257	NM_001108178	Pls1	14.1567	14.0789	275.805	5.83434	5.76006	113.753	-1.2924	-1.03256	-1.01076	0.000564791	0.0873403	0.101986	no
	258	NM_133562	Inpp5j	0.535503	0.457736	8.5978	0.27025	0.195968	3.38503	-1.27646	-1.39203	-1.35457	0.00913595	0.0227636	0.0860086	yes
	259	NM_022533	Pllp	13.682	13.6042	266.354	5.70745	5.63317	111.307	-1.2684	-0.972544	-1.5912	2.37371e-05	0.0591691	7.30661e-05	yes
	260	NM_001109192	Gstm6	0.641173	0.563407	10.6529	0.324111	0.24983	4.46528	-1.26252	-1.53544	-0.996366	0.0427457	0.139666	0.428	no
	261	NM_001009646	Qprt	9.54639	9.46863	185.262	4.05287	3.97859	78.3081	-1.25664	-1.03809	-0.895304	2.95773e-05	0.00161643	0.0648419	yes
	262	NM_053320	Hgfac	1.38706	1.30929	25.3113	0.632217	0.557936	10.5994	-1.25478	-1.05312	-1.58978	0.0490248	0.3645	0.0873126	no
	263	NM_001108167	Myo5c	10.1579	10.0801	197.563	4.39053	4.31625	85.2851	-1.23183	-1.01358	-0.87874	0.000182833	0.264424	0.108658	no
	264	NM_001037217	Mmd2	1.21391	1.13615	21.8501	0.575085	0.500804	9.457	-1.22144	-0.766101	-0.99967	0.0394603	0.524891	0.334614	no
	265	NM_001109273	Tmem51	6.39578	6.31802	123.646	2.78781	2.71353	53.3793	-1.21943	-0.956146	-1.19206	2.1023e-06	0.00816907	0.00177873	yes
	266	NM_031612	Apln	2.90228	2.82452	55.2979	1.31712	1.24284	24.0838	-1.21895	-1.68275	-0.27755	0.00284245	0.00842381	0.841977	yes
	267	NM_133393	Lfng	32.8252	32.7474	640.383	14.2345	14.1602	279.396	-1.20869	-0.797781	-0.74859	0.000407856	0.141692	0.188878	no
	268	NM_012650	Shbg	4.43932	4.36155	85.145	1.99437	1.92009	37.6213	-1.17619	-0.9404	-1.20985	4.78628e-07	0.00198194	0.000660227	yes
	269	NM_001305128	Tmcc2	183.901	183.823	3616.77	81.5488	81.4745	1624.37	-1.17435	-1.333	-0.858621	0.0188924	0.0117252	0.186397	yes
	270	NM_031973	Dpp7	131.566	131.488	2580.75	59.1845	59.1102	1173.68	-1.15391	-1.00279	-0.981761	9.60337e-16	9.07195e-07	1.84119e-06	yes
	271	NM_001100506	Cdk18	1.13378	1.05602	20.3308	0.54928	0.474999	8.92733	-1.15007	-1.28101	-1.68609	0.0259324	0.138174	0.012698	yes
	272	NM_001047891	RGD1310507	73.4832	73.4054	1440.44	33.4541	33.3799	660.74	-1.13795	-1.05733	-0.602499	0.000107927	1.09215e-05	0.227156	yes
	273	NM_001104528	Ephb1	4.55657	4.4788	87.6282	2.13786	2.06358	40.3164	-1.13288	-1.27951	-0.399624	0.0112335	0.121027	0.792427	no
	274	NM_019358	Pdpn	82.3319	82.2541	1613.86	37.9122	37.8379	751.646	-1.11996	-0.962353	-1.28048	1.89489e-06	0.00161845	0.00013432	yes
	275	NM_024160	Cyba	23.8158	23.738	465.524	11.0487	10.9744	217.713	-1.11323	-0.92312	-1.33791	3.90859e-06	0.000725729	8.1851e-05	yes
	276	NM_001014790	Rarres1	13.0232	12.9454	253.887	6.09217	6.01789	119.084	-1.10431	-1.01686	-1.30042	0.000530407	0.000437069	0.00180287	yes
	277	NM_057101	Cyp21a1	3.06256	2.98479	58.2166	1.47309	1.39881	27.2229	-1.09569	-1.04802	-0.93541	0.0345803	0.142147	0.401929	no
	278	NM_139192	Scd	13.1958	13.118	257.103	6.21139	6.13711	121.052	-1.09501	-0.88246	-0.963277	0.000560221	0.0680669	0.0523054	no
	279	NM_001037658	Rnf130	22.0645	21.9868	431.201	10.5746	10.5003	208.199	-1.06802	-0.933889	-0.900694	1.66648e-09	0.000426588	0.000182573	yes
	280	NM_023991	Prkaa2	1.60397	1.52621	29.5906	0.819211	0.74493	14.2973	-1.06642	-0.958465	-0.840081	0.0403353	0.502769	0.377223	no
	281	NM_172030	Entpd2	98.8658	98.788	1939.06	47.287	47.2127	935.939	-1.06574	-0.944699	-0.663109	0.00107589	0.000419041	0.299339	yes
	282	NM_053840	Ggt1	3.61334	3.53557	68.9163	1.79242	1.71814	33.5509	-1.05798	-0.876929	-0.507443	0.000727833	0.0324928	0.479404	yes
	283	NM_001012127	Mapkapk3	4.50411	4.42635	86.3896	2.23773	2.16345	42.6648	-1.04885	-0.837517	-1.34363	0.000171262	0.177656	0.000160477	yes
	284	NM_012856	Kcnc1	1.12002	1.04225	20.0727	0.585301	0.51102	9.61379	-1.04557	-1.00062	-0.595506	0.0353371	0.502769	0.62826	no
	285	NM_001191856	Bmp7	3.88611	3.80835	74.2508	1.92901	1.85473	36.3607	-1.04381	-0.698731	-0.917975	0.0136213	0.595916	0.180195	no
	286	NM_001144862	LOC691083	2.50395	2.42618	47.4249	1.27209	1.19781	23.2681	-1.03957	-1.08969	-0.624443	0.000128572	0.0255245	0.215444	yes
	287	NM_001135915	LOC688553	4.7237	4.64593	90.73	2.34617	2.27189	44.5752	-1.03939	-0.872072	-0.728501	0.0183922	0.275927	0.253974	no
	288	NM_001017507	Mef2b	3.15817	3.0804	60.0257	1.60208	1.5278	29.7878	-1.00858	-0.783616	-1.08296	0.0216158	0.502769	0.0711848	no
	289	NM_001271084	Svip	3.61367	3.5359	69.2047	1.88579	1.81151	35.3776	-1.00343	-1.06768	-0.358678	2.37371e-05	0.0150099	0.528971	yes
	290	NM_001080380	Tmem30b	13.7803	13.7025	268.617	6.94863	6.87435	135.953	-0.995465	-0.772684	-0.895637	0.0124632	0.0584631	0.189823	no
	291	NM_033351	Fcgrt	135.155	135.078	2652.08	68.8378	68.7636	1367	-0.973905	-0.83694	-1.10944	4.32654e-07	7.54887e-05	3.86434e-05	yes
	292	NM_181381	Abcg2	24.7276	24.6498	483.404	12.6608	12.5865	249.501	-0.970693	-0.790869	-0.838979	0.00492972	0.0177606	0.0604835	yes
	293	NM_024484	Alas1	90.7395	90.6618	1778.09	46.3827	46.3085	918.542	-0.969134	-0.716848	-0.795409	6.38002e-08	0.00246837	0.00184941	yes
	294	NM_001025152	Tc2n	1.93644	1.85868	36.263	1.05282	0.97854	18.9454	-0.96486	-1.14839	-0.440035	0.0124632	0.223956	0.639267	no
	295	NM_017052	Sord	7.34144	7.26367	142.279	3.78843	3.71414	73.3506	-0.96118	-0.773709	-1.2533	4.24509e-07	0.0526418	8.32988e-07	yes
	296	NM_019165	Il18	3.04067	2.96291	57.8494	1.63054	1.55626	30.3667	-0.955616	-0.992755	-0.432055	0.0380045	0.0461164	0.758567	yes
	297	NM_001013099	Slc38a6	15.4515	15.3737	301.579	8.01638	7.9421	157.39	-0.954322	-0.817549	-0.930096	0.00011876	0.00355957	0.00657158	yes
	298	NM_001025051	Fam110c	2.04458	1.96682	38.305	1.11931	1.04503	20.2248	-0.941055	-1.01196	-0.683337	0.0488838	0.356842	0.442305	no
	299	NM_001106171	Tox3	1.58643	1.50866	29.2812	0.86839	0.794108	15.3064	-0.938977	-1.01741	-0.873812	0.0177659	0.469916	0.156952	no
	300	NM_001007664	Abhd14b	7.26683	7.18906	140.727	3.79985	3.72557	73.4799	-0.938492	-0.797915	-1.05588	7.74359e-07	0.0255245	6.04499e-05	yes
	301	NM_001291408	Fbxl21	7.55151	7.47375	146.298	4.01753	3.94325	77.6329	-0.924495	-0.716996	-0.408581	0.00694815	0.136778	0.659318	no
	302	NM_019371	Egln3	12.4569	12.3792	242.636	6.67536	6.60108	130.723	-0.911405	-0.861831	-0.632743	0.00193985	0.023199	0.223471	yes
	303	NM_012897	Grk3	1.65574	1.57798	30.5271	0.910914	0.836633	16.149	-0.90387	-0.589028	-1.34416	0.0443309	0.502769	0.01426	yes
	304	NM_001108552	Trim2	14.5199	14.4422	283.211	7.77703	7.70275	152.563	-0.902678	-0.723334	-1.03843	4.32654e-07	0.0324957	2.2115e-05	yes
	305	NM_130822	Adgrl3	2.6297	2.55194	49.925	1.45591	1.38163	26.9638	-0.894446	-0.913823	-0.918151	0.000821625	0.202999	0.0256701	yes
	306	NM_001134971	Man2b2	69.3357	69.258	1359.41	37.5021	37.4278	742.969	-0.887481	-0.685514	-0.942466	3.35555e-05	0.0238346	0.00237299	yes
	307	NM_001109585	Trim47	10.6412	10.5634	207.026	5.78778	5.7135	112.892	-0.886223	-0.786642	-0.741853	3.08359e-05	0.00130972	0.0310196	yes
	308	NM_001109051	Fn3k	1.20703	1.12926	21.787	0.699851	0.625569	11.9079	-0.88552	-0.886069	-0.496096	0.00824421	0.099695	0.530857	no
	309	NM_001007601	Pcbd1	10.1677	10.0899	197.62	5.535	5.46072	107.832	-0.882537	-0.643104	-0.913965	0.0132893	0.123477	0.0553189	no
	310	NM_001012057	Gpt2	24.9769	24.8991	488.706	13.6157	13.5415	269.111	-0.879934	-0.794942	-1.09056	0.000458614	0.0242523	0.0011883	yes
	311	NM_001108859	Irf6	29.9458	29.868	585.662	16.299	16.2247	322.125	-0.879832	-0.669223	-1.13143	0.0103093	0.0809941	0.00852836	yes
	312	NM_031855	Khk	8.61842	8.54066	167.358	4.70952	4.63524	91.4928	-0.876685	-0.731238	-0.872414	3.32445e-05	0.0140327	0.00565518	yes
	313	NM_001011995	Tuba1c	10.6902	10.6124	207.533	5.86863	5.79435	114.609	-0.873571	-0.590049	-0.854276	0.03784	0.316215	0.174906	no
	314	NM_153625	Slc12a8	3.55989	3.48212	68.0337	1.98516	1.91088	37.3887	-0.872931	-0.847441	-0.65258	0.0127669	0.0247521	0.314293	yes
	315	NM_024354	Chrna4	1.59577	1.51801	29.4856	0.93084	0.856559	16.5313	-0.869136	-1.07709	-0.460775	0.0298369	0.147657	0.628209	no
	316	NM_001108065	Shc2	14.0943	14.0166	275.589	7.81713	7.74285	153.402	-0.8592	-0.976572	-0.659945	0.0206623	0.00131576	0.338634	yes
	317	NM_001192002	Mreg	3.02468	2.94691	57.4394	1.72704	1.65276	32.3328	-0.844813	-0.649658	-0.644305	0.0199255	0.309421	0.329002	no
	318	NM_053322	Nup210	8.9331	8.85533	173.783	5.02972	4.95544	98.0935	-0.840446	-0.781207	-0.764989	2.43751e-06	0.00535331	0.00184578	yes
	319	NM_031003	Abat	6.41339	6.33563	124.025	3.6103	3.53602	69.8048	-0.839816	-0.705351	-0.996422	0.0242415	0.502769	0.0448329	yes
	320	NM_001009651	Clic2	4.92347	4.8457	94.9426	2.7926	2.71832	53.6148	-0.836593	-0.873342	-1.00923	0.0159187	0.0086133	0.035771	yes
	321	NM_001004086	Pon3	3.18155	3.10378	60.408	1.82149	1.74721	34.1811	-0.825103	-0.58073	-0.831021	0.0149355	0.502769	0.0932486	no
	322	NM_001013984	Npl	141.662	141.585	2781.9	80.0439	79.9697	1589.06	-0.824151	-0.727391	-0.753109	1.17728e-06	1.18218e-05	0.00170981	yes
	323	NM_001025063	Scrn1	11.5229	11.4451	224.63	6.68431	6.61003	130.666	-0.801261	-0.833648	-0.523564	2.26503e-06	0.006172	0.0651763	yes
	324	NM_001108542	Arhgef28	10.1405	10.0628	197.288	5.86281	5.78853	114.586	-0.79279	-0.772878	-1.2551	0.0315245	0.20923	0.00180287	yes
	325	NM_001109604	Tmem86b	4.12146	4.0437	79.1438	2.43886	2.36458	46.4805	-0.785398	-0.694822	-0.583027	0.0307917	0.0908732	0.350573	no
	326	NM_001107023	Rab11fip4	8.65315	8.57538	167.945	5.06903	4.99475	99.0814	-0.779443	-0.620778	-1.23274	0.0127774	0.502769	0.000459295	yes
	327	NM_001014204	Dnajc22	7.80465	7.72688	151.26	4.57754	4.50326	88.7967	-0.775321	-0.618915	-0.740848	0.0231531	0.147462	0.112388	no
	328	NM_001108385	Dmtn	7.39503	7.31726	143.36	4.33631	4.26203	84.1558	-0.77335	-0.63293	-0.771032	5.79428e-05	0.296574	0.00820179	yes
	329	NM_001100841	Lamb3	20.0317	19.9539	391.774	11.8833	11.809	233.928	-0.759444	-0.742857	-0.511913	0.0122888	0.00426771	0.373001	yes
	330	NM_001107052	Arl4d	22.5007	22.4229	441.09	13.4735	13.3992	265.438	-0.742805	-0.602917	-0.624049	0.0294439	0.159354	0.300371	no
	331	NM_022389	Dhcr7	52.6509	52.5732	1033.35	31.9487	31.8744	632.247	-0.72013	-0.673545	-0.859126	2.47084e-06	0.000354246	2.07772e-06	yes
	332	NM_053402	Wnt4	8.0142	7.93643	155.839	4.91376	4.83948	95.4946	-0.718334	-0.764109	-0.397982	0.0278755	0.00969634	0.545239	yes
	333	NM_001105977	Efcab2	2.00719	1.92942	37.5501	1.28998	1.2157	23.5959	-0.696963	-0.738515	-0.200002	0.0197848	0.0704489	0.882279	no
	334	NM_001108526	Sema4g	16.335	16.2573	318.974	10.164	10.0897	199.781	-0.684001	-0.527659	-0.815829	0.0112523	0.162626	0.0235602	yes
	335	NR_126577	Lnc134	1.23507	1.15731	22.3469	0.80914	0.734859	14.0821	-0.679523	-0.669035	-0.514391	0.044306	0.0327084	0.445001	yes
	336	NM_001109436	Mogat2	4.19498	4.11721	80.5428	2.65767	2.58339	50.8911	-0.676596	-0.567868	-0.607216	0.023581	0.232811	0.193179	no
	337	NM_024159	Dab2	146.232	146.154	2872.82	91.5447	91.4704	1817.37	-0.67626	-0.624269	-0.623386	0.0394603	0.0351553	0.229774	yes
	338	NM_001047855	Dtx4	2.1135	2.03573	39.6655	1.3499	1.27562	24.8789	-0.674356	-0.686883	-0.895403	0.0355569	0.296574	0.0312615	yes
	339	NM_138515	Cyp2d4	2.5347	2.45693	47.8851	1.61894	1.54466	30.2455	-0.674122	-0.604491	-0.800747	0.0115884	0.202737	0.0150145	yes
	340	NM_031522	Neu1	36.5722	36.4944	716.733	22.9322	22.8579	453.668	-0.67306	-0.554486	-0.859799	2.77402e-05	0.00593006	2.2115e-05	yes
	341	NM_001007687	Cndp1	6.64858	6.57081	128.867	4.18349	4.10921	81.26	-0.672169	-0.621331	-0.955044	0.0100544	0.027147	0.00223466	yes
	342	NM_022525	Gpx3	577.577	577.499	11372.3	363.975	363.901	7233.25	-0.666373	-0.72297	-0.459395	0.0431683	0.000142691	0.460891	yes
	343	NM_001007734	Echdc1	7.43937	7.36161	144.259	4.70922	4.63494	91.6729	-0.66589	-0.57731	-0.600317	3.13179e-05	0.0564065	0.00938225	yes
	344	NM_019316	Mafb	4.79071	4.71294	92.1634	3.04046	2.96618	58.4204	-0.662897	-0.513641	-0.952434	0.0470597	0.451057	0.00657158	yes
	345	NM_001030026	Ifi30	127.9	127.823	2513.55	81.0547	80.9804	1601.78	-0.659264	-0.763854	-0.0293548	0.00929353	0.000618898	0.997381	yes
	346	NM_080409	Ppfia4	2.26588	2.18811	42.569	1.44541	1.37113	26.7596	-0.659068	-0.552959	-0.835972	0.045571	0.502769	0.0464897	yes
	347	NM_001014119	Dhrs11	11.3904	11.3126	222.124	7.24964	7.17536	142.014	-0.656593	-0.58887	-0.586004	0.0034723	0.0729348	0.109705	no
	348	NM_017014	Gstm1	19.5825	19.5048	382.989	12.439	12.3647	244.879	-0.656328	-0.58166	-0.483302	3.54898e-05	0.0788215	0.0517659	no
	349	NM_001025680	Gpr4	5.20712	5.12935	100.609	3.31723	3.24295	63.8501	-0.655557	-0.660395	-0.602288	0.00108759	0.0119861	0.0482048	yes
	350	NM_012820	Acsl1	90.0869	90.0091	1767.8	57.5468	57.4726	1138.12	-0.647448	-0.597291	-0.123533	0.0044653	0.026029	0.924496	yes
	351	NM_001108551	Tmem144	17.2271	17.1493	336.38	11.033	10.9587	216.853	-0.645742	-0.46789	-0.475529	0.0313378	0.126241	0.379452	no
	352	NM_001169113	Lrpap1	204.502	204.425	4020.8	130.884	130.81	2598.06	-0.644381	-0.689497	-0.330444	0.00528257	0.00969634	0.451032	yes
	353	NM_172033	Plekhb1	8.06505	7.98729	156.745	5.20781	5.13353	101.391	-0.637648	-0.545435	-0.546212	0.0453842	0.502769	0.285915	no
	354	NM_001047853	Arrdc4	8.88493	8.80716	172.829	5.75668	5.68239	112.387	-0.635908	-0.631238	-0.514082	0.0048934	0.00828544	0.164236	yes
	355	NM_001012744	Enpp5	8.02244	7.94467	155.578	5.19351	5.11923	101.275	-0.628207	-0.51218	-0.775998	0.00895968	0.502769	0.0128213	yes
	356	NM_001191860	Actr3b	3.21136	3.13359	61.2029	2.12418	2.0499	40.16	-0.626047	-0.633872	-0.193832	0.0427457	0.317664	0.876493	no
	357	NM_001012183	Cryz	4.94168	4.86391	95.092	3.2083	3.13402	61.796	-0.621781	-0.506566	-0.912295	0.00755508	0.363793	0.0011883	yes
	358	NM_001271079	Ppm1h	9.25696	9.17919	180.075	6.07454	6.00026	118.875	-0.617488	-0.601107	-0.538928	0.0101867	0.168074	0.144734	no
	359	NM_001037554	Bex4	33.787	33.7092	662.264	22.247	22.1727	439.164	-0.605654	-0.592538	-0.227959	0.029834	0.0139839	0.805076	yes
	360	NM_183330	Ctsz	184.322	184.244	3622.09	122.051	121.976	2423.27	-0.595099	-0.533382	-0.502791	0.000317942	0.00179184	0.0485885	yes
	361	NM_001006960	Mtfp1	3.39478	3.31702	64.7839	2.26394	2.18966	42.9909	-0.58955	-0.51976	-0.651607	0.00418789	0.131343	0.0270857	yes
	362	NM_001191962	Gpsm2	6.43558	6.35782	124.727	4.3084	4.23412	83.6218	-0.585907	-0.569865	-0.475913	5.77588e-05	0.00546288	0.035771	yes
	363	NM_012903	Anp32a	10.4545	10.3767	203.325	7.00718	6.9329	137.109	-0.580891	-0.469782	-0.440618	0.0109092	0.188541	0.249477	no
	364	NM_001130554	Card10	25.803	25.7252	505.03	17.5482	17.4739	346.466	-0.555907	-0.426694	-0.642288	0.0289367	0.0519976	0.0395521	yes
	365	NM_001004443	Hexa	204.613	204.535	4023.41	139.518	139.444	2769.17	-0.552957	-0.550048	-0.329669	0.000199807	0.00161984	0.180263	yes
	366	NM_001107894	Etnk1	228.556	228.479	4503.39	157.256	157.182	3121.93	-0.539569	-0.5494	-0.505152	0.000883288	0.00360948	0.0321845	yes
	367	NM_001034951	Acsf2	34.9121	34.8344	684.314	24.029	23.9547	475.478	-0.538276	-0.422658	-0.520382	0.00153154	0.0603123	0.0350711	yes
	368	NM_030826	Gpx1	176.893	176.815	3479.57	122.005	121.931	2422.76	-0.536465	-0.529014	-0.392888	0.00153154	0.0120294	0.176332	yes
	369	NM_001107848	Ophn1	5.68569	5.60792	109.87	3.95116	3.87688	76.6926	-0.525801	-0.498433	-0.755991	0.00469304	0.122958	0.000445226	yes
	370	NM_001134995	Gnpda1	64.693	64.6152	1269.45	45.1144	45.0401	894.648	-0.520156	-0.42101	-0.490266	0.000130286	0.011358	0.00930588	yes
	371	NM_053442	Slc7a8	114.51	114.432	2253.48	79.9863	79.9121	1590.7	-0.518419	-0.531919	-0.679605	0.0199255	0.0755279	0.00969975	yes
	372	NM_001109449	Glyctk	14.6351	14.5573	285.671	10.253	10.1787	201.513	-0.513724	-0.423171	-0.37822	0.00306355	0.0262016	0.171328	yes
	373	NM_031589	Slc37a4	26.5964	26.5186	520.962	18.8634	18.7891	372.539	-0.493759	-0.432212	-0.569351	0.000340717	0.00942246	0.00059216	yes
	374	NM_001134581	C2cd5	65.5437	65.4659	1289.63	46.6916	46.6174	925.872	-0.490242	-0.513746	-0.348686	0.00437678	0.00764947	0.232332	yes
	375	NM_001108251	Ubqln2	75.6307	75.5529	1484.98	53.892	53.8177	1068.03	-0.48835	-0.407214	-0.497771	0.000311606	0.0247521	0.00959161	yes
	376	NM_001107119	Zkscan5	48.1165	48.0387	945.538	34.4133	34.339	681.379	-0.481399	-0.480607	-0.585714	5.2202e-06	2.34658e-05	4.95065e-07	yes
	377	NM_001037199	Dhrs3	48.146	48.0682	944.517	34.4706	34.3963	683.063	-0.481343	-0.411372	-0.629257	0.0219587	0.142099	0.0076748	yes
	378	NM_001015026	Tspan12	11.5946	11.5168	226.225	8.39641	8.32213	165.48	-0.46771	-0.492059	-0.898816	0.00607519	0.0385121	5.40254e-09	yes
	379	NM_001127537	Wdpcp	8.37907	8.3013	163.105	6.15599	6.08171	120.269	-0.45788	-0.485097	-0.237639	0.00425277	0.0216291	0.500074	yes
	380	NM_001014140	Prxl2a	153.541	153.463	3021.7	113.9	113.825	2257.94	-0.430849	-0.436913	-0.317875	0.00101647	0.00105339	0.119438	yes
	381	NM_001376935	Eps8	71.1068	71.0291	1397.62	52.7922	52.7179	1048.1	-0.43014	-0.423681	-0.474725	0.0152843	0.00455489	0.0339083	yes
	382	NM_001106129	Zadh2	12.2402	12.1624	239.339	9.11708	9.0428	179.009	-0.428388	-0.435226	-0.393994	0.0307917	0.0449483	0.172739	yes
	383	NM_021594	Slc9a3r1	108.309	108.231	2128.53	80.7307	80.6565	1599.83	-0.423914	-0.389274	-0.300723	0.0193877	0.0232375	0.354563	yes
	384	NM_182824	Cd276	20.0025	19.9247	391.432	14.9279	14.8536	294.628	-0.420312	-0.363076	-0.41003	0.00107589	0.0519976	0.0261067	yes
	385	NM_138901	Pigl	13.8646	13.7869	271.14	10.3936	10.3193	204.17	-0.415369	-0.423014	-0.299798	0.0470597	0.0245457	0.372424	yes
	386	NM_134407	Akr7a2	25.6948	25.6171	503.968	19.3653	19.291	383.01	-0.408144	-0.402916	-0.498808	0.0144546	0.0519976	0.0164706	yes
	387	NM_001030033	C1galt1c1	12.2235	12.1457	238.736	9.22866	9.15438	181.473	-0.408139	-0.404955	-0.35094	0.00953014	0.15702	0.150986	no
	388	NM_001010920	Cndp2	93.0352	92.9575	1828.31	70.335	70.2607	1397.2	-0.403218	-0.370498	-0.520828	0.00491488	0.0263023	0.00118045	yes
	389	NM_001109445	Gstz1	14.517	14.4392	283.917	11.0182	10.9439	216.749	-0.397208	-0.408154	-0.440206	0.0315245	0.18304	0.0670129	no
	390	NM_001008342	Akr1e2	8.50982	8.43206	165.528	6.48073	6.40645	126.809	-0.393365	-0.375502	-0.422062	0.0427457	0.225458	0.0722218	no
	391	NM_183328	Ssbp1	26.0009	25.9231	509.91	19.8394	19.7651	392.012	-0.391142	-0.375806	-0.268511	0.0194824	0.0257424	0.39367	yes
	392	NM_001013244	Tspan13	56.5523	56.4745	1110.87	43.1786	43.1044	856.724	-0.388767	-0.372235	-0.482236	0.00466384	0.0351553	0.00300202	yes
	393	NM_001108788	Foxp4	40.6239	40.5462	796.641	31.065	30.9908	614.664	-0.384388	-0.320091	-0.511568	0.0350868	0.188625	0.00395312	yes
	394	NM_031694	Hsf2	30.4793	30.4016	599.129	23.4223	23.3481	463.126	-0.384299	-0.370794	-0.187928	0.00964769	0.0429969	0.591064	yes
	395	NM_001100472	Ccnc	92.2035	92.1258	1815.35	71.1447	71.0705	1410.7	-0.375259	-0.385512	-0.231881	0.000202688	0.000411862	0.156209	yes
	396	NM_001009679	Psph	16.5031	16.4253	322.607	12.7082	12.6339	250.323	-0.37323	-0.328367	-0.351638	0.0206623	0.0621614	0.118723	no
	397	NM_001100834	Ppa1	81.6077	81.53	1606.54	63.2462	63.1719	1254.05	-0.369434	-0.374502	-0.154039	0.0279956	0.0320516	0.741161	yes
	398	NM_198742	Etfdh	61.5162	61.4384	1209.91	48.3175	48.2432	957.318	-0.349096	-0.350125	-0.246401	0.00189195	0.00463856	0.141122	yes
	399	NM_001014206	RGD1309534	36.6072	36.5295	718.449	28.8159	28.7416	569.962	-0.344959	-0.322842	-0.211122	0.0118499	0.0368279	0.387946	yes
	400	NM_001008322	Shmt2	36.2162	36.1385	711.628	28.8819	28.8076	571.12	-0.325417	-0.326838	-0.259114	0.0190246	0.0375842	0.130853	yes
	401	NM_001191068	Sgcb	19.933	19.8553	390.688	15.979	15.9047	315.814	-0.319649	-0.307622	-0.397026	0.0473122	0.319565	0.015425	yes
	402	NM_181389	Nsmaf	51.2131	51.1353	1006.14	41.1191	41.0448	814.547	-0.316517	-0.307256	-0.258287	0.019751	0.00842381	0.186662	yes
	403	NM_033653	Maoa	230.06	229.982	4532.19	184.794	184.72	3674.37	-0.316402	-0.318355	-0.328242	0.0371392	0.0135203	0.0517779	yes
	404	NM_001106091	Mrps31	21.6002	21.5225	423.488	17.4682	17.3939	344.86	-0.309918	-0.318855	-0.131165	0.0129464	0.00895963	0.673189	yes
	405	NM_001079889	Sephs2	88.3056	88.2278	1737.66	72.1112	72.0369	1428.71	-0.291959	-0.299947	-0.201178	0.0218835	0.0113264	0.265064	yes
	406	NM_001031627	Kifbp	27.2864	27.2086	535.741	22.324	22.2497	441.067	-0.291048	-0.300208	-0.184887	0.0231521	0.102495	0.402596	no
	407	NM_001106706	Ttc27	26.0235	25.9457	511.191	21.4099	21.3356	423.519	-0.287629	-0.294569	-0.226408	0.0124632	0.00810638	0.150133	yes
	408	NM_053355	Ikbkb	90.4484	90.3706	1779.41	74.2475	74.1732	1471.23	-0.283963	-0.283234	-0.251882	0.0490248	0.0274363	0.144661	yes
	409	NM_001305179	Rprd1a	34.2908	34.213	673.21	28.1988	28.1245	557.714	-0.283457	-0.285277	-0.127456	0.0284576	0.0726442	0.681983	no
	410	NM_001108417	Cul2	102.391	102.313	2015.33	84.992	84.9177	1687.76	-0.269859	-0.28684	-0.162874	0.0183529	0.00863202	0.229639	yes
	411	NM_031058	Msh2	24.7878	24.7101	486.311	20.7472	20.6729	410.179	-0.255748	-0.249426	-0.226579	0.0461204	0.0968781	0.223581	no
	412	NM_001139484	Zfp644	111.588	111.511	2197.15	93.682	93.6077	1860.65	-0.253741	-0.262091	-0.230544	0.00538651	0.00394691	0.0398708	yes
	413	NM_001107268	Mtmr6	112.06	111.982	2205.92	94.5996	94.5254	1878.54	-0.24562	-0.251853	-0.161856	0.00808964	0.00810638	0.158411	yes
	414	NM_001013974	Ccdc47	209.206	209.128	4119.81	178.502	178.428	3543.18	-0.229188	-0.23068	-0.147241	0.0175746	0.0218784	0.301784	yes
	415	NM_001008521	Twf1	76.3932	76.3154	1503.81	65.3083	65.234	1295.46	-0.228683	-0.237054	-0.138187	0.0125146	0.00643934	0.361119	yes
	416	NM_012570	Glud1	137.95	137.872	2716.05	118.921	118.847	2362.57	-0.214546	-0.219578	-0.243	0.0487905	0.0563042	0.0517659	no
	417	NM_053895	Pgap2	41.1805	41.1028	809.362	49.1818	49.1076	975.182	0.257145	0.261875	0.221596	0.0258174	0.00735659	0.147249	yes
	418	NM_001100852	Zfp746	37.0498	36.9721	728.083	44.3369	44.2626	878.489	0.261219	0.24901	0.146665	0.0315245	0.0312831	0.404591	yes
	419	NM_001007755	Scly	65.5232	65.4454	1289.02	79.9484	79.8742	1587.41	0.288199	0.285011	0.103156	0.0496955	0.0110547	0.814586	yes
	420	NM_001126089	Cdc42se2	162.68	162.602	3205.37	201.351	201.277	3998.37	0.30781	0.310833	0.241248	0.0181985	0.00832535	0.15998	yes
	421	NM_001108216	Nck2	101.4	101.322	1997.08	125.513	125.439	2490.86	0.308105	0.30446	0.22154	0.0139562	0.0115701	0.218991	yes
	422	NM_001271227	Tfe3	133.122	133.044	2623.88	165.67	165.596	3294.79	0.315606	0.318595	0.0355987	0.013788	0.00774949	0.989676	yes
	423	NM_001011985	Mknk2	308.863	308.786	6084.1	392.021	391.947	7790.17	0.344245	0.345624	0.154296	0.0040612	0.00172872	0.39367	yes
	424	NM_001107070	Engase	49.4285	49.3508	972.796	62.8186	62.7443	1245.23	0.347317	0.344136	0.203027	0.0364822	0.0154393	0.369848	yes
	425	NM_001101000	Mapre2	153.816	153.739	3028.05	198.794	198.72	3952.75	0.370337	0.360711	0.235312	0.0431431	0.0436559	0.43634	yes
	426	NM_001030020	Prkar2b	15.0882	15.0105	295.616	19.8457	19.7714	392.43	0.396165	0.377944	0.402713	0.0489982	0.250245	0.141141	no
	427	NM_001012119	Cbx6	10.8626	10.7849	212.321	14.2846	14.2103	282.222	0.400395	0.391066	0.00421908	0.0166176	0.248316	1	no
	428	NM_001276711	Nfkb1	60.7926	60.7148	1196.9	81.2833	81.2091	1614.74	0.419628	0.415725	0.11447	0.0224999	0.0142204	0.876529	yes
	429	NM_001005530	Slc16a13	14.2687	14.191	279.315	19.2476	19.1733	380.428	0.434408	0.433019	0.444661	0.0183529	0.0774632	0.0608186	no
	430	NM_001109109	Lpar2	31.5377	31.4599	619.448	43.4174	43.3431	861.076	0.463	0.497719	0.28679	0.0490248	0.0372234	0.521861	yes
	431	NM_001085381	Gjc1	5.36252	5.28475	103.825	7.38948	7.3152	145.094	0.467717	0.464514	0.198716	0.015383	0.123983	0.718145	no
	432	NM_001114405	Ptp4a3	17.5838	17.5061	344.633	24.2546	24.1803	480.057	0.468878	0.455249	0.0746007	0.0467639	0.0835801	0.970299	no
	433	NM_001014232	Cnrip1	4.43029	4.35252	85.3362	6.16737	6.09309	120.868	0.494083	0.459781	-0.0621588	0.0470597	0.502769	0.995921	no
	434	NM_001107941	Dcaf12l1	6.28718	6.20941	121.95	8.82347	8.74919	173.602	0.500626	0.47973	0.143346	0.0345803	0.436607	0.899051	no
	435	NM_001077826	Shisa4	3.04248	2.96471	58.0056	4.29258	4.2183	83.3171	0.518794	0.464129	0.175457	0.00808738	0.344162	0.808261	no
	436	NM_001037977	Ap4m1	22.4319	22.3541	440.058	32.2591	32.1849	638.049	0.525959	0.508147	0.633903	0.00440298	0.00431623	0.00170854	yes
	437	NM_134403	Abtb2	33.8989	33.8211	666.739	51.257	51.1828	1016.04	0.597283	0.592579	0.590201	0.00691653	0.000384284	0.0400003	yes
	438	NM_017051	Sod2	36.7407	36.663	721.89	57.2942	57.2199	1139.83	0.642064	0.576652	0.145898	0.000318572	0.00875355	0.811413	yes
	439	NM_001009689	Cdc42ep2	32.0752	31.9975	630.749	50.0286	49.9543	994.607	0.643007	0.601212	-0.119006	0.038378	0.0554477	0.93879	no
	440	NM_001135015	Gabpb1l	1.76838	1.69061	32.9119	2.71618	2.6419	52.0258	0.648192	0.663123	0.629268	0.0280984	0.0519976	0.135743	no
	441	NM_001107110	Cbr3	2.37264	2.29487	44.7354	3.77713	3.70284	73.0279	0.694747	0.672031	0.643975	0.0160013	0.119971	0.0871153	no
	442	NM_001109082	Vash2	2.16118	2.08341	40.6437	3.46047	3.38618	66.887	0.698724	0.669108	0.618911	0.0288527	0.502769	0.190616	no
	443	NM_130779	Adcy3	10.9026	10.8248	213.089	17.8575	17.7832	353.594	0.716123	0.711126	0.373784	2.36485e-05	0.000616965	0.173153	yes
	444	NM_001115028	Adat2	1.50051	1.42274	27.5748	2.42217	2.34789	46.275	0.750358	0.664095	-0.0947953	0.0328479	0.180427	0.992959	no
	445	NM_134455	Cx3cl1	3.07666	2.99889	58.6977	5.09011	5.01583	99.1561	0.752067	0.73383	0.554758	0.00543897	0.369191	0.216923	no
	446	NM_022198	Clcn4	10.2544	10.1767	199.826	17.3081	17.2338	342.886	0.761003	0.871659	0.401833	0.00102107	0.0130526	0.342282	yes
	447	NM_001106304	Gprc5b	1.97466	1.89689	36.9884	3.30037	3.22609	63.6673	0.779083	0.744562	0.0729842	0.0371253	0.502769	0.995921	no
	448	NM_001100863	Galnt16	3.24077	3.16301	61.9928	5.86367	5.78939	114.857	0.871761	0.843763	0.424555	0.000411357	0.138668	0.387946	no
	449	NM_001031642	Serpinb1a	18.0617	17.9839	354.002	33.9164	33.8421	673.262	0.912163	0.825293	0.731191	0.0181035	0.146137	0.19598	no
	450	NM_001144859	Kiaa0408L	1.26001	1.18225	22.9078	2.34586	2.27158	44.7534	0.951289	0.928722	0.371533	0.0371392	0.502769	0.790978	no
	451	NM_001131001	Fcer1g	7.35564	7.27787	143.05	14.2109	14.1366	282.38	0.957456	0.764318	-0.00434592	0.0118499	0.139119	1	no
	452	NM_130423	Ggt7	8.93438	8.85661	173.881	17.3795	17.3052	341.924	0.969102	0.837685	0.942466	0.00891313	0.11824	0.00561925	yes
	453	NM_001039163	Trarg1	2.91368	2.83591	55.5257	5.60649	5.53221	109.616	0.96926	0.951363	0.267399	0.0369822	0.18524	0.875163	no
	454	NM_001107155	Tmem119	1.62609	1.54832	30.1245	3.11786	3.04358	60.1785	0.973809	0.947456	0.596282	0.00231463	0.0812521	0.287219	no
	455	NM_001168703	Aatk	1.67009	1.59232	30.9806	3.23362	3.15933	62.6146	0.991186	0.860349	-0.191903	0.0044653	0.381734	0.929589	no
	456	NM_198782	Dgki	2.61358	2.53581	49.5534	5.29816	5.22388	103.07	1.04257	0.911893	1.33489	0.0407762	0.299848	0.00957887	yes
	457	NM_001017468	Micb	1.11661	1.03885	20.0782	2.25616	2.18188	42.8948	1.07403	1.07195	1.00728	0.0217854	0.273479	0.0734027	no
	458	NM_023987	Birc3	11.8391	11.7613	231.485	25.5598	25.4855	505.562	1.11724	0.923273	0.277919	0.0174945	0.0283503	0.845533	yes
	459	NM_001105720	Nfkbia	87.9438	87.866	1732.09	191.473	191.399	3809.68	1.12347	1.07707	0.364268	3.89865e-07	1.22455e-05	0.286695	yes
	460	NM_016989	Adcyap1	0.506162	0.428395	8.00339	0.979457	0.905176	17.549	1.13819	0.888318	-0.0631448	0.0462905	0.502769	1	no
	461	NM_001122776	Kcnc4	42.4684	42.3906	836.834	93.9539	93.8796	1868.86	1.14706	1.19073	0.624593	0.0315245	1.45754e-05	0.558928	yes
	462	NM_013185	Hck	1.69237	1.6146	31.3851	3.65757	3.58329	71.2422	1.15382	0.804288	-0.131748	0.0476374	0.356352	0.995921	no
	463	NM_001025638	Stx11	4.33787	4.26011	83.6551	10.2683	10.1941	202.18	1.26215	1.19854	0.235506	0.0337195	0.0413406	0.934094	yes
	464	NM_001014021	Ccdc81	0.330428	0.252662	4.54226	0.698508	0.624226	11.8993	1.36789	1.3427	1.44231	0.0171219	0.215379	0.0506321	no
	465	NM_130410	Il23a	1.56298	1.48522	28.8571	3.90909	3.83481	75.5508	1.3835	1.54099	0.664068	0.0355569	0.0126032	0.595414	yes
	466	NM_019345	Slc12a3	0.567005	0.489239	9.19595	1.39954	1.32526	25.7747	1.48326	1.48157	1.28749	0.0100068	0.0873194	0.0945392	no
	467	NM_022202	Grm8	0.252646	0.17488	3.03063	0.598574	0.524293	9.93996	1.66445	1.75467	-0.190649	0.0260009	0.249541	0.995921	no
	468	NM_001014230	Iqcg	0.719658	0.641892	12.2608	2.24282	2.16854	42.5035	1.77259	2.22382	2.2711	0.0190246	0.0984596	0.00193083	yes
	469	NM_022194	Il1rn	4.37741	4.29964	84.3912	15.0169	14.9426	300.186	1.79927	1.15562	0.418146	0.0284258	0.266173	0.805076	no
	470	NM_001109421	Ebi3	0.817816	0.740049	14.1656	2.65452	2.58024	51.2023	1.81039	1.55354	0.861018	4.02135e-06	0.00345423	0.0817734	yes
	471	NM_001011931	Mill1	0.340329	0.262563	4.73966	1.06803	0.993744	19.2224	1.98328	1.72492	2.36681	0.012548	0.2257	0.00667781	yes
	472	NM_013119	Scn3a	0.171792	0.0940254	1.42983	0.4026	0.328319	6.0233	1.99906	1.6005	1.01002	0.00880264	0.169099	0.642468	no
	473	NM_175756	Fcgr2b	1.30552	1.22775	23.7765	5.12398	5.0497	101.352	2.05011	1.08214	-0.502495	0.0199255	0.502769	0.759803	no
	474	NM_001109379	Dnd1	0.192741	0.114975	1.84561	0.523546	0.449265	8.41579	2.10243	2.29883	1.79294	0.00023754	0.00043753	0.0694803	yes
	475	NM_001170399	Tmem130	0.388424	0.310658	5.71119	1.57059	1.49631	29.3342	2.28888	1.8509	2.59076	0.0007799	0.502769	1.85888e-05	yes
	476	NM_053968	Mt3	0.15148	0.0737132	1.0276	0.39641	0.322129	5.95502	2.30006	1.88696	1.5393	0.00264228	0.368347	0.278258	no
	477	NM_031512	Il1b	3.11052	3.03275	59.3422	15.5015	15.4272	311.012	2.35175	1.14165	0.281812	0.0411324	0.502017	0.938756	no
	478	NM_138849	Syt17	0.123462	0.0456952	0.466626	0.247977	0.173696	2.96662	2.46058	1.93656	1.5434	0.0310305	0.0563158	0.509563	no
	479	NM_057151	Ccl17	0.110498	0.0327311	0.218388	0.228306	0.154025	2.58675	2.85767	1.6538	2.03501	0.0436844	0.129119	0.486319	no
	480	NM_001040180	Tbcb	0.215195	0.137428	2.28714	1.07996	1.00568	19.504	3.00197	0.827533	0.93316	0.0354245	0.502769	0.80542	no
	481	NM_001109509	Gpr84	0.133157	0.0553906	0.661966	0.468327	0.394045	7.40582	3.24445	2.38858	1.1167	0.000111607	0.000694612	0.765759	yes
	482	NR_002154	E230034O05Rik	0.0994495	0.0216831	0	0.170773	0.0964912	1.41426	3.67216	1.68348	2.61219	0.0488033	0.112034	0.278402	no
	483	NM_013025	Ccl3	0.851484	0.773718	14.8464	11.2089	11.1346	224.877	3.87241	1.98224	0.620751	0.00121053	0.299597	0.735685	no
	484	NM_001008839	RT1-CE16	0.67426	0.596494	11.3441	9.34516	9.27088	183.084	3.99152	2.86812	3.72107	0.00301767	0.202737	0.000920973	yes
	485	NM_001107282	Acod1	0.313691	0.235924	4.22288	3.66007	3.58579	71.8549	4.01399	2.78892	0.700684	0.0273563	0.0119861	0.939411	yes
	486	NM_172085	Pou3f2	0.0994495	0.0216831	0	0.191552	0.11727	1.85442	4.04191	1.6165	0	0.0136901	0.502769	1	no
	487	NM_021585	Milr1	0.13081	0.0530433	0.620619	0.758704	0.684423	13.2143	4.10185	3.50205	3.20592	1.00695e-06	7.59359e-06	0.00828859	yes
	488	NM_001025065	Angptl3	11.4596	11.3818	222.281	0.300235	0.225953	3.92469	-5.78558	-4.88113	-2.43695	0.0568173	1.84364e-05	0.47694	no
	489	NM_134330	Glyatl2	1.5344	1.45664	28.0388	0.169845	0.095563	1.37456	-4.25591	-3.6055	-1.64847	0.186126	8.13069e-06	0.757945	no
	490	NM_013068	Fabp2	0.551287	0.473521	8.84851	0.127783	0.0535015	0.55337	-3.77133	-2.01769	-1.28948	0.246332	0.0228935	NA	no
	491	NM_022614	Inhbc	0.15948	0.0817133	1.16656	0.0994495	0.025168	0	-3.39843	-0.674777	-0.461636	0.263671	0.423245	NA	no
	492	NM_001024298	Tmem174	0.158127	0.0803607	1.14352	0.0994495	0.025168	0	-3.34782	-0.995898	-0.461636	0.0718482	0.0909231	NA	no
	493	NM_198780	Pck1	0.222048	0.144282	2.40511	0.107281	0.0329994	0.155157	-3.16657	-1.30961	-1.24486	0.166969	0.191257	NA	no
	494	NM_012494	Agtr2	0.145126	0.0673599	0.891904	0.0994495	0.025168	0	-3.03682	-0.900325	-0.960679	0.15356	0.502769	NA	no
	495	NM_001008811	Krt85	0.145558	0.0677911	0.903401	0.0994495	0.025168	0	-3.02393	-0.967728	-0.359931	0.0831237	0.0301718	NA	no
	496	NM_172038	Gstm5	0.443608	0.365841	6.79237	0.136346	0.0620641	0.73411	-2.98136	-2.69012	-3.37502	0.221948	0.34023	0.251291	no
	497	NM_001106017	Myl7	0.168612	0.0908451	1.3551	0.103102	0.0288204	0.0721085	-2.84422	-1.07979	-0.980717	0.145221	0.313076	NA	no
	498	NM_001134910	Anxa13	0.159391	0.0816249	1.18839	0.104496	0.0302141	0.0992004	-2.70867	-1.02637	-0.514713	0.177182	0.26082	NA	no
	499	NM_001371633	Srl	0.47305	0.395283	7.31564	0.154108	0.0798268	1.08081	-2.68997	-1.69605	-2.03632	0.123951	0.317664	0.706872	no
	500	NM_001044227	Cfhr1	0.183492	0.105725	1.63319	0.106528	0.0322469	0.13951	-2.68787	-0.596112	-0.665234	0.559624	0.502769	NA	no
	501	NM_017013	Gsta2	0.135468	0.0577012	0.699938	0.0994495	0.025168	0	-2.65766	-0.510249	-0.258226	0.155192	0.407122	NA	no
	502	NM_138872	Smad9	0.132763	0.0549961	0.653843	0.0994495	0.025168	0	-2.64648	-0.779347	-1.01255	0.186126	0.502769	NA	no
	503	NM_133547	Sult1c2	0.133552	0.0557851	0.670089	0.0994495	0.025168	0	-2.6454	-0.781805	-0.258226	0.157293	0.0256298	NA	no
	504	NM_001308479	RGD1565725	0.133157	0.0553906	0.661966	0.0994495	0.025168	0	-2.64258	-0.992216	-1.32382	0.157429	0.406006	NA	no
	505	NM_001000834	Olr1638	0.132763	0.0549961	0.653843	0.0994495	0.025168	0	-2.63873	-0.779347	-0.258226	0.154707	0.106211	NA	no
	506	NM_001277263	Tmem9	0.13312	0.0553539	0.658591	0.0994495	0.025168	0	-2.63459	-0.777649	-1.39254	0.144195	0.502769	0.779678	no
	507	NM_001198676	Cyp2b2	0.13141	0.0536436	0.630796	0.0994495	0.025168	0	-2.63101	-0.499385	-0.258226	0.158738	0.502769	NA	no
	508	NM_001270633	Bdnf	0.130773	0.0530065	0.617244	0.0994495	0.025168	0	-2.6288	-0.773056	-1.44273	0.148981	0.411317	0.786533	no
	509	NM_031089	Pth2r	0.13081	0.0530433	0.620619	0.0994495	0.025168	0	-2.62392	-0.982996	-1.36246	0.167858	0.502769	0.815688	no
	510	NM_001270388	LOC100360619	0.129815	0.0520485	0.602319	0.0994495	0.025168	0	-2.61765	-0.76915	-0.258226	0.161827	0.369491	NA	no
	511	NM_001025131	Sult2a2	0.152717	0.0749505	1.05133	0.102322	0.0280406	0.0565233	-2.61286	-0.534784	-0.461636	0.516901	0.502769	NA	no
	512	NM_001105876	Csta	0.130773	0.0530065	0.617244	0.0994495	0.025168	0	-2.60999	-0.773056	-0.258226	0.252106	0.471432	NA	no
	513	NM_019623	Cyp4f1	0.155422	0.0776556	1.09742	0.104447	0.0301655	0.0973831	-2.54764	-0.950757	-1.27535	0.125722	0.363793	0.7769	no
	514	NM_001009175	Trim40	0.178082	0.100315	1.541	0.109488	0.0352063	0.199855	-2.5081	-1.0257	-0.563341	0.206256	0.0984596	NA	no
	515	NM_001109110	Anxa10	0.171829	0.0940621	1.4332	0.106494	0.0322123	0.138442	-2.50298	-1.3946	-1.90855	0.0788214	0.123477	0.597961	no
	516	NM_001109592	Rnf186	0.61906	0.541294	10.1772	0.190895	0.116613	1.81473	-2.45643	-1.64622	-1.88982	0.0533723	0.293938	0.617066	no
	517	NM_001025650	Dusp11	2.56937	2.49161	49.0656	0.547025	0.472743	8.97513	-2.45059	-0.815663	-3.51634	0.141922	0.735684	0.0394426	no
	518	NM_001106247	Pdcd5	5.18932	5.11156	101.144	1.06114	0.986858	18.9167	-2.39762	-0.321013	-0.93038	0.321552	0.938813	0.919132	no
	519	NM_133549	Hdgfl1	0.275482	0.197716	3.43055	0.127112	0.0528304	0.548812	-2.39327	-1.01024	-1.01316	0.378085	0.334685	NA	no
	520	NR_144425	RGD1562146	0.192793	0.115026	1.82041	0.112028	0.0377461	0.251636	-2.39129	-0.984637	-1.36707	0.371973	0.502769	NA	no
	521	NM_001030021	Rplp2	22.2521	22.1743	439.932	4.46452	4.39024	86.2968	-2.34079	-2.24849	-4.51769	0.179121	0.20396	0.0002197	no
	522	NM_053462	Nfs1	0.581919	0.504153	9.55188	0.19344	0.119158	1.86078	-2.3065	-1.52963	-1.4458	0.252106	0.502769	0.732411	no
	523	NM_001011989	Gns	1.0685	0.990735	19.135	0.292319	0.218038	3.85554	-2.30597	-1.48879	-2.18761	0.227124	0.502769	0.389335	no
	524	NM_001134454	Csad	0.159391	0.0816249	1.18839	0.107305	0.0330236	0.156967	-2.29143	-0.897471	-2.2529	0.159242	0.502769	0.360004	no
	525	NM_001113782	Gimd1	0.146121	0.0683547	0.910204	0.104447	0.0301655	0.0973831	-2.28957	-0.768885	-0.258226	0.36425	0.134742	NA	no
	526	NM_001034961	Sohlh2	1.36749	1.28973	24.9459	0.354135	0.279853	5.06458	-2.27622	-2.26108	-3.5692	0.310122	0.0202033	0.436794	no
	527	NM_019144	Acp5	0.144769	0.0670021	0.887156	0.104404	0.030122	0.100746	-2.27184	-0.829889	-0.359931	0.328706	0.176949	NA	no
	528	NM_031690	Crybb3	0.140468	0.062702	0.812585	0.102322	0.0280406	0.0565233	-2.25947	-1.03807	-1.21762	0.358901	0.273479	NA	no
	529	NM_001109329	RGD1561226	0.142816	0.0650493	0.853932	0.10449	0.0302088	0.102472	-2.25797	-1.24809	-0.359931	0.29853	0.00062776	NA	no
	530	NM_001099473	Vom2r35	0.141463	0.0636968	0.830884	0.103102	0.0288204	0.0721085	-2.25622	-1.03564	-0.359931	0.328706	0.0968781	NA	no
	531	NM_001106254	Klk7	0.143811	0.0660441	0.872231	0.104404	0.030122	0.100746	-2.25605	-1.04027	-0.359931	0.512726	0.233683	NA	no
	532	NM_001035252	Myl2	0.221879	0.144113	2.40643	0.119691	0.0454098	0.398989	-2.24681	-1.57502	-1.4895	0.0737975	0.191244	0.676457	no
	533	NM_001106124	Slc39a12	0.213769	0.136002	2.25734	0.117586	0.0433043	0.362931	-2.22275	-1.78559	-1.93407	0.0733323	0.502769	0.397947	no
	534	NM_001012234	Plcz1	0.123462	0.0456952	0.466626	0.0994495	0.025168	0	-2.17801	-0.387629	-0.276071	0.357135	0.655606	NA	no
	535	NR_131102	LOC100912266	0.123462	0.0456952	0.466626	0.0994495	0.025168	0	-2.17706	-0.387629	-0.156521	0.357135	0.502769	NA	no
	536	NM_017096	Crp	0.122109	0.0443426	0.443578	0.0994495	0.025168	0	-2.17338	-0.595777	-0.156521	0.370177	0.502769	NA	no
	537	NM_177962	Slc14a2	0.123462	0.0456952	0.466626	0.0994495	0.025168	0	-2.17329	-0.387629	-0.193274	0.353688	0.606121	NA	no
	538	NM_001106504	Astl	0.122109	0.0443426	0.443578	0.0994495	0.025168	0	-2.17178	-0.595777	-0.240048	0.365847	0.502769	NA	no
	539	NM_001106253	Klk9	0.122504	0.0447371	0.451701	0.0994495	0.025168	0	-2.17064	-0.597564	-0.156521	0.357272	0.19441	NA	no
	540	NM_001033913	Gimap5	0.122109	0.0443426	0.443578	0.0994495	0.025168	0	-2.16975	-0.595777	-0.411956	0.360244	0.502769	NA	no
	541	NM_012619	Pah	0.123462	0.0456952	0.466626	0.0994495	0.025168	0	-2.169	-0.387629	-0.931151	0.350265	0.721301	0.923998	no
	542	NM_019210	Pak3	0.123462	0.0456952	0.466626	0.0994495	0.025168	0	-2.16772	-0.387629	-0.834428	0.349712	0.791463	0.930737	no
	543	NM_001000840	Olr1616	0.121545	0.0437791	0.436776	0.0994495	0.025168	0	-2.16758	-0.381024	-0.156521	0.372185	0.502769	NA	no
	544	NM_001017483	Fam243a	0.123462	0.0456952	0.466626	0.0994495	0.025168	0	-2.16672	-0.387629	-0.371232	0.348651	0.607914	NA	no
	545	NM_001105767	Kremen2	0.121151	0.0433846	0.428653	0.0994495	0.025168	0	-2.16503	-0.591608	-0.156521	0.452766	0.502769	NA	no
	546	NM_001109460	Stx19	0.122109	0.0443426	0.443578	0.0994495	0.025168	0	-2.16431	-0.595777	-0.950737	0.352209	0.611249	0.929589	no
	547	NM_001001425	Olr1743	0.121545	0.0437791	0.436776	0.0994495	0.025168	0	-2.16424	-0.381024	-0.156521	0.358128	0.502769	NA	no
	548	NM_001001056	Olr596	0.121545	0.0437791	0.436776	0.0994495	0.025168	0	-2.16424	-0.381024	-0.156521	0.358128	0.502769	NA	no
	549	NM_013075	Hoxa1	0.121545	0.0437791	0.436776	0.0994495	0.025168	0	-2.16424	-0.381024	-0.156521	0.358128	0.502769	NA	no
	550	NM_001271046	Scn1b	0.121545	0.0437791	0.436776	0.0994495	0.025168	0	-2.16095	-0.381024	-0.365049	0.348483	0.541352	NA	no
	551	NM_001164396	RGD1564865	0.120756	0.0429901	0.420531	0.0994495	0.025168	0	-2.15841	-0.378255	-0.156521	0.358901	0.502769	NA	no
	552	NM_001000317	Olr517	0.120756	0.0429901	0.420531	0.0994495	0.025168	0	-2.15841	-0.378255	-0.156521	0.358901	0.502769	NA	no
	553	NM_001107224	Stk32b	0.119762	0.0419953	0.402231	0.0994495	0.025168	0	-2.15588	-0.585266	-0.857776	0.350265	0.502769	0.929589	no
	554	NM_001109027	Prss33	0.118767	0.0410005	0.383931	0.0994495	0.025168	0	-2.15528	-0.371074	-0.947227	0.348483	0.502769	0.922966	no
	555	NM_053495	Cnga3	0.178439	0.100673	1.54575	0.11222	0.0379381	0.257508	-2.15505	-1.17111	-2.58333	0.162835	0.0606991	0.345715	no
	556	NM_001003654	Pard6a	0.120156	0.0423898	0.410354	0.0994495	0.025168	0	-2.15413	-0.587053	-0.77093	0.357272	0.574373	NA	no
	557	NM_001001100	Olr1529	0.120756	0.0429901	0.420531	0.0994495	0.025168	0	-2.15405	-0.378255	-0.3988	0.468758	0.766164	NA	no
	558	NM_001039377	Alox12b	0.119762	0.0419953	0.402231	0.0994495	0.025168	0	-2.15237	-0.585266	-0.871854	0.357135	0.576383	0.951469	no
	559	NM_019253	Ptpn5	0.118767	0.0410005	0.383931	0.0994495	0.025168	0	-2.15034	-0.371074	-0.749538	0.353688	0.817015	0.94148	no
	560	NM_031605	Cyp4a8	0.119762	0.0419953	0.402231	0.0994495	0.025168	0	-2.1502	-0.585266	-0.156521	0.360056	0.188458	NA	no
	561	NM_001109392	Llcfc1	0.119762	0.0419953	0.402231	0.0994495	0.025168	0	-2.14869	-0.585266	-0.156521	0.362387	0.365237	NA	no
	562	NM_001169149	Nlrp9	0.118767	0.0410005	0.383931	0.0994495	0.025168	0	-2.14202	-0.371074	-0.156521	0.36042	0.502769	NA	no
	563	NM_001000601	Olr795	0.118767	0.0410005	0.383931	0.0994495	0.025168	0	-2.14202	-0.371074	-0.156521	0.36042	0.502769	NA	no
	564	NM_001106864	Ltf	0.156775	0.0790082	1.12047	0.106324	0.0320428	0.139269	-2.13767	-0.897219	-0.589469	0.466309	0.403551	NA	no
	565	NM_001109455	Nkx6-3	0.118767	0.0410005	0.383931	0.0994495	0.025168	0	-2.13577	-0.371074	-0.882871	0.370609	0.825468	0.941767	no
	566	NM_001029908	Klrc3	0.155647	0.0778811	1.10686	0.106528	0.0322469	0.13951	-2.13209	-0.802324	-0.461636	0.550049	0.488146	NA	no
	567	NM_001000168	Olr155	0.174139	0.0963727	1.47118	0.113146	0.038864	0.268692	-2.13172	-1.46866	-1.2621	0.225252	0.26082	NA	no
	568	NM_001037205	Abcg3l4	0.118767	0.0410005	0.383931	0.0994495	0.025168	0	-2.10814	-0.371074	-0.410368	0.440266	0.761618	NA	no
	569	NR_110700	LOC100909539	0.158127	0.0803607	1.14352	0.107281	0.0329994	0.155157	-2.09465	-0.731596	-2.0826	0.328706	0.502769	0.496222	no
	570	NM_012549	Edn2	0.173144	0.095378	1.45288	0.113621	0.0393398	0.281865	-2.09315	-1.16053	-1.26962	0.379406	0.276352	0.863312	no
	571	NM_022590	Slc5a2	0.154785	0.0770186	1.08387	0.106494	0.0322123	0.138442	-2.08992	-0.821854	-1.40908	0.368106	0.502769	NA	no
	572	NM_001108962	R3hdml	0.203115	0.125349	2.04707	0.119883	0.0456019	0.40148	-2.06061	-1.59572	-0.726437	0.402709	0.0910187	NA	no
	573	NM_001101003	Kcne5	0.184829	0.107063	1.68482	0.113833	0.0395517	0.283727	-2.03979	-1.67428	-2.45361	0.152344	0.0117944	0.230458	no
	574	NM_001134638	Tmem114	0.215043	0.137276	2.28444	0.122137	0.0478551	0.452474	-2.02492	-1.07495	-2.36438	0.106862	0.502769	0.274425	no
	575	NM_001106200	Tectb	0.213205	0.135439	2.25054	0.125535	0.051253	0.515638	-1.96919	-1.48671	-1.39903	0.261487	0.366494	0.775406	no
	576	NM_001033072	LOC500959	4.38608	4.30832	84.8299	1.18565	1.11137	21.873	-1.96491	-2.70359	-3.66938	0.0831237	0.00198194	0.00066963	yes
	577	NM_017144	Tnni3	0.198619	0.120853	1.95267	0.121363	0.0470813	0.433719	-1.95661	-1.5543	-1.43919	0.216774	0.502769	0.659116	no
	578	NM_001025761	Mapkapk5	0.13312	0.0553539	0.658591	0.102322	0.0280406	0.0565233	-1.95493	-0.650322	-0.99487	0.605723	0.551049	NA	no
	579	NM_057206	Pnliprp2	0.558802	0.481036	8.97662	0.211228	0.136946	2.23087	-1.95319	-1.02563	-2.84939	0.084205	0.502769	0.188023	no
	580	NM_001166354	RGD1624210	0.179434	0.101668	1.56405	0.114318	0.0400364	0.29247	-1.94143	-0.848599	-0.461636	0.54182	0.199778	NA	no
	581	NM_021589	Ntrk1	0.13451	0.0567432	0.685013	0.103578	0.0292967	0.080674	-1.93599	-0.649713	-0.818457	0.580036	0.638657	0.944577	no
	582	NM_019188	Msmb	0.13312	0.0553539	0.658591	0.102887	0.0286054	0.0696345	-1.93052	-0.64725	-1.36072	0.585737	0.502769	0.871371	no
	583	NM_001037512	Defb21	0.135468	0.0577012	0.699938	0.103621	0.0293397	0.0819189	-1.92905	-0.376128	-0.156521	0.542068	0.502769	NA	no
	584	NM_138880	Ifng	0.134115	0.0563487	0.676891	0.10449	0.0302088	0.102472	-1.91705	-0.646382	-0.258226	0.558154	0.502769	NA	no
	585	NM_031649	Klrg1	0.240427	0.162661	2.7815	0.132671	0.0583899	0.665023	-1.91201	-1.53824	-2.2268	0.224217	0.11988	NA	no
	586	NM_001106898	Adgrb3	0.132162	0.0543958	0.643666	0.103621	0.0293397	0.0819189	-1.90576	-0.854081	-0.50692	0.51957	0.502769	0.975079	no
	587	NM_001113197	Nr2e1	0.131768	0.0540013	0.635544	0.103578	0.0292967	0.080674	-1.90514	-0.85277	-0.561923	0.516901	0.382973	0.966845	no
	588	NM_181636	Col23a1	0.130773	0.0530065	0.617244	0.103621	0.0293397	0.0819189	-1.90311	-0.638935	-0.763503	0.518021	0.52086	0.939615	no
	589	NM_001000386	Olr415	0.131204	0.0534378	0.628742	0.103741	0.0294599	0.0854018	-1.89936	-0.63722	-0.258226	0.550049	0.176558	NA	no
	590	NM_031733	Gabrq	0.129815	0.0520485	0.602319	0.104447	0.0301655	0.0973831	-1.89877	-0.633588	-0.781839	0.524378	0.502769	0.938801	no
	591	NR_106672	Snora58	0.130415	0.0526488	0.612496	0.103102	0.0288204	0.0721085	-1.89569	-0.637957	-1.35655	0.582431	0.614229	NA	no
	592	NM_001107112	Cldn17	0.12942	0.051654	0.594197	0.103102	0.0288204	0.0721085	-1.89092	-0.63596	-0.258226	0.555478	0.305533	NA	no
	593	NM_053806	Kcnk6	0.240086	0.16232	2.77274	0.131214	0.0569323	0.625142	-1.88021	-1.12565	-2.11971	0.648857	0.502769	NA	no
	594	NM_001108519	Ms4a8	0.12942	0.051654	0.594197	0.10449	0.0302088	0.102472	-1.87775	-0.63191	-0.769201	0.571532	0.502769	NA	no
	595	NM_001013926	Tprkb	0.489229	0.411462	7.61741	0.203571	0.129289	2.07653	-1.8663	-1.52629	-2.22676	0.177182	0.436607	0.256167	no
	596	NM_134328	Taar1	0.158127	0.0803607	1.14352	0.108847	0.0345655	0.185155	-1.85649	-0.679507	-0.461636	0.676687	0.34193	NA	no
	597	NM_172329	Ccr9	0.215195	0.137428	2.28714	0.128273	0.053991	0.572581	-1.83297	-1.60331	-1.44493	0.16544	0.111476	0.708277	no
	598	NR_033150	Dcm5	0.128426	0.0506592	0.575897	0.10449	0.0302088	0.102472	-1.81835	-0.355471	-0.258226	0.695386	0.52574	NA	no
	599	NM_001014235	Phf11b	0.230148	0.152382	2.57197	0.133476	0.0591946	0.678054	-1.80447	-1.60865	-2.04754	0.176552	0.104092	0.452776	no
	600	NM_001024895	MGC114492	0.248202	0.170435	2.91103	0.137108	0.0628266	0.746712	-1.80225	-1.10542	-1.66566	0.155855	0.40472	NA	no
	601	NM_001037794	Cct8l1	0.144205	0.0664386	0.880354	0.106451	0.0321693	0.137197	-1.79974	-0.916374	-0.258226	0.542068	0.171239	NA	no
	602	NM_147206	Cyp3a9	0.146516	0.0687492	0.918326	0.10865	0.0343687	0.182242	-1.79568	-0.635829	-1.18904	0.542068	0.561134	0.841977	no
	603	NM_001351984	Txnrd1	0.142852	0.065086	0.857307	0.106525	0.0322438	0.141382	-1.78716	-0.699564	-0.791749	0.527947	0.502769	NA	no
	604	NM_145790	Lipogenin	0.144168	0.0664019	0.876979	0.109531	0.0352497	0.204944	-1.77735	-0.974973	-0.359931	0.554695	0.255455	NA	no
	605	NM_030584	Sost	0.140468	0.062702	0.812585	0.107363	0.0330814	0.158995	-1.76784	-0.901782	-1.0844	0.586828	0.470131	NA	no
	606	NM_001109471	S100a7a	0.142252	0.0644858	0.847129	0.108624	0.0343429	0.179874	-1.75977	-0.623774	-0.156521	0.645251	0.502769	NA	no
	607	NM_013153	Has2	0.254445	0.176678	3.0366	0.13936	0.0650789	0.786066	-1.75956	-1.06997	-1.31986	0.149169	0.502769	0.610999	no
	608	NM_030854	Cnmd	0.15578	0.0780134	1.10217	0.110079	0.0357972	0.211498	-1.75197	-0.905458	-1.85944	0.602224	0.885272	0.666139	no
	609	NM_012527	Chrm3	0.196404	0.118638	1.90663	0.123598	0.0493169	0.479685	-1.75052	-1.18177	-1.82461	0.275168	0.499593	0.486319	no
	610	NM_012874	Ros1	1.27536	1.19759	23.0751	0.450902	0.37662	6.90934	-1.74893	-1.96563	-0.542833	0.0838059	0.0679022	0.880713	no
	611	NM_173319	Vom2r31	0.155253	0.0774866	1.09874	0.111322	0.0370403	0.236652	-1.73416	-0.97122	-0.359931	0.628262	0.0895723	NA	no
	612	NM_181822	Ncr3	0.154822	0.0770553	1.08724	0.109977	0.0356951	0.211377	-1.73108	-1.249	-2.08026	0.549963	0.419451	0.562556	no
	613	NM_001109280	Lbhd2	0.212014	0.134248	2.21241	0.1306	0.0563188	0.61437	-1.71989	-1.16174	-0.906544	0.370177	0.502769	0.850887	no
	614	NM_001191589	Rpl3l	0.154822	0.0770553	1.08724	0.109627	0.0353453	0.20074	-1.71106	-1.25138	-2.00294	0.471022	0.0387181	0.477901	no
	615	NM_001106105	Gcm2	0.556023	0.478257	9.02665	0.234142	0.159861	2.6594	-1.70904	-1.45453	-1.09016	0.550718	0.198766	0.948176	no
	616	NM_139183	Crhbp	0.153864	0.0760973	1.07232	0.111482	0.0372009	0.240256	-1.706	-1.24099	-1.91181	0.471022	0.186295	0.500074	no
	617	NM_001038588	Prodh2	0.219194	0.141427	2.36772	0.129364	0.0550826	0.590027	-1.70208	-0.933226	-1.3703	0.204792	0.502769	0.6283	no
	618	NM_001106099	Cts7	0.234674	0.156908	2.65599	0.135393	0.0611111	0.718632	-1.69529	-1.19299	-0.748701	0.278492	0.0894682	NA	no
	619	NM_001106336	Ms4a10	1.2355	1.15774	22.2441	0.444155	0.369873	6.83027	-1.68535	-1.32173	-1.68772	0.133875	0.0563158	0.802707	no
	620	NM_145782	Cyp3a18	0.149733	0.0719662	0.996428	0.110181	0.0358993	0.211618	-1.68428	-0.75073	-0.461636	0.649041	0.309421	NA	no
	621	NM_001166351	Btnl5	0.374069	0.296302	5.36903	0.181512	0.10723	1.61442	-1.66504	-0.72541	-0.5001	0.772817	0.521491	NA	no
	622	NM_001191613	Lrrc9	0.164348	0.0865817	1.28391	0.115055	0.0407732	0.30681	-1.65629	-0.600813	-0.87456	0.438072	0.502769	0.870991	no
	623	NM_139038	Rin1	0.204389	0.126623	2.07418	0.125903	0.0516214	0.520259	-1.64642	-1.18152	-1.64557	0.639026	0.502769	0.752009	no
	624	NM_053863	Slc28a1	0.389365	0.311599	5.6872	0.185739	0.111458	1.71093	-1.62672	-0.910408	-1.37677	0.0908097	0.502769	0.628209	no
	625	NM_001108522	Pde6c	0.177087	0.0993204	1.5227	0.121225	0.0469439	0.428238	-1.62073	-1.07734	-0.442458	0.405541	0.316215	0.972211	no
	626	NM_012683	Ugt1a1	0.362852	0.285085	5.15196	0.178729	0.104447	1.58003	-1.61918	-0.913882	-2.08806	0.342983	0.502769	NA	no
	627	NM_001191547	Mapk7	0.336272	0.258505	4.67052	0.172535	0.0982536	1.45033	-1.61715	-1.81054	-1.27354	0.0831237	0.168543	0.565617	no
	628	NM_001106827	Celf6	0.234154	0.156388	2.66632	0.140709	0.0664277	0.823473	-1.61647	-1.33035	-2.35037	0.227741	0.365315	0.253112	no
	629	NM_001145163	Ube2ql1	0.350946	0.27318	4.94655	0.178004	0.103723	1.55401	-1.61055	-1.63404	-0.884687	0.0872686	0.502769	0.70924	no
	630	NM_001191688	Pcdh9	0.184756	0.10699	1.67807	0.12714	0.0528588	0.554778	-1.5847	-1.0488	-1.55149	0.353688	0.488146	0.579605	no
	631	NM_133599	Lgals2	10.7633	10.6855	209	3.65095	3.57667	70.3796	-1.58104	-1.23333	-1.96127	0.125722	0.0258829	0.311654	no
	632	NM_001346368	RGD1562844	21.9514	21.8736	430.427	7.40064	7.32636	144.41	-1.58001	-1.81121	-1.40754	0.578519	0.0256625	0.927292	no
	633	NM_001134789	Polr2h	0.19723	0.119463	1.92625	0.128433	0.0541518	0.567732	-1.56852	-1.52913	-0.780322	0.667399	0.296574	0.943434	no
	634	NR_106695	Mir6323	0.277851	0.200085	3.50385	0.153396	0.0791141	1.08686	-1.55764	-1.25821	-3.67409	0.408725	0.502769	0.0511253	no
	635	NM_145770	Acox2	0.229717	0.151951	2.56047	0.132979	0.0586972	0.661253	-1.55728	-1.2946	-2.50937	0.243713	0.275021	0.210508	no
	636	NM_001017450	Miip	0.283622	0.205855	3.62535	0.159817	0.0855357	1.19053	-1.5445	-0.699992	-0.856162	0.657554	0.739258	0.920854	no
	637	NM_001109218	RGD1565355	6.13948	6.06171	118.59	2.18738	2.1131	41.8341	-1.53386	-1.70345	-1.4623	0.637245	0.34023	0.647463	no
	638	NM_001014169	Ccdc172	0.296559	0.218792	3.89538	0.166504	0.092222	1.3298	-1.52427	-1.17088	-0.870481	0.219076	0.0968781	NA	no
	639	NM_001004131	Krt24	0.123462	0.0456952	0.466626	0.103102	0.0288204	0.0721085	-1.51915	-0.256117	-0.156521	0.894664	0.818153	NA	no
	640	NM_001017481	Cep295nl	0.242154	0.164388	2.80529	0.148645	0.0743634	0.984362	-1.5177	-1.52913	-2.09745	0.184943	0.168336	0.314262	no
	641	NM_001109367	Mageb7	0.520348	0.442582	8.25717	0.242452	0.16817	2.85265	-1.50191	-1.32839	-1.99875	0.36042	0.239928	0.787163	no
	642	NM_001106225	Ttyh1	0.255577	0.17781	3.08617	0.150298	0.0760166	1.01552	-1.50173	-1.43328	-2.71148	0.131992	0.407639	0.099827	no
	643	NM_001003965	Mucl3	0.182139	0.104373	1.61014	0.123592	0.0493102	0.473948	-1.50006	-0.408662	-0.364376	0.771558	0.643885	NA	no
	644	NM_053289	Reg3b	0.111456	0.0336891	0.233313	0.0994495	0.025168	0	-1.4976	-0.201247	-0.0714752	0.741731	0.878621	NA	no
	645	NM_153476	Krt9	0.111456	0.0336891	0.233313	0.0994495	0.025168	0	-1.48641	-0.201247	-0.073696	0.724429	0.875044	NA	no
	646	NM_138897	Gabrr3	0.134115	0.0563487	0.676891	0.106324	0.0320428	0.139269	-1.48226	-0.591296	-1.33557	0.812801	0.645266	0.894671	no
	647	NM_012710	Semg1	0.111456	0.0336891	0.233313	0.0994495	0.025168	0	-1.48031	-0.201247	-0.0548165	0.721542	0.806076	NA	no
	648	NM_001107463	Vps37c	0.574645	0.496879	9.3056	0.268066	0.193785	3.38284	-1.47908	-1.36087	-2.65133	0.298625	0.502769	0.0817734	no
	649	NM_017170	Apcs	0.111456	0.0336891	0.233313	0.0994495	0.025168	0	-1.47903	-0.201247	-0.0548165	0.720999	0.825468	NA	no
	650	NM_001191849	Ndst4	0.111456	0.0336891	0.233313	0.0994495	0.025168	0	-1.47655	-0.201247	-0.318176	0.718252	0.925077	0.995921	no
	651	NM_133400	A1cf	0.347173	0.269406	4.87541	0.181891	0.107609	1.64455	-1.47427	-1.49878	-1.64782	0.0527021	0.0143055	NA	no
	652	NR_031800	Mirlet7a1	0.111456	0.0336891	0.233313	0.0994495	0.025168	0	-1.46917	-0.201247	-0.0548165	0.711477	0.851324	NA	no
	653	NR_037364	Mir3573	0.123462	0.0456952	0.466626	0.103102	0.0288204	0.0721085	-1.46871	-0.256117	-0.156521	0.819962	0.698838	NA	no
	654	NM_001104643	Rs1	0.111456	0.0336891	0.233313	0.0994495	0.025168	0	-1.46795	-0.201247	-0.0866055	0.71079	0.864948	NA	no
	655	NM_147136	LOC257642	0.110498	0.0327311	0.218388	0.0994495	0.025168	0	-1.46706	-0.196429	-0.0667034	0.793275	0.931079	1	no
	656	NM_001047957	LOC500350	0.111456	0.0336891	0.233313	0.0994495	0.025168	0	-1.46633	-0.201247	-0.0548165	0.710469	0.784138	NA	no
	657	NM_001109568	Slc16a5	0.122109	0.0443426	0.443578	0.102989	0.0287074	0.0697549	-1.46443	-0.464853	-0.727177	0.84852	0.73733	NA	no
	658	NM_019160	Uts2	0.111456	0.0336891	0.233313	0.0994495	0.025168	0	-1.46361	-0.201247	-0.0548165	0.70963	0.772713	NA	no
	659	NM_001008850	RT1-M1-4	0.121151	0.0433846	0.428653	0.102322	0.0280406	0.0565233	-1.46355	-0.464281	-0.900443	0.83439	0.773161	0.945225	no
	660	NM_021856	Clock	0.111456	0.0336891	0.233313	0.0994495	0.025168	0	-1.46154	-0.201247	-0.0548165	0.70963	0.825468	NA	no
	661	NR_031799	Mir101-2	0.111456	0.0336891	0.233313	0.0994495	0.025168	0	-1.46014	-0.201247	-0.0548165	0.70963	0.63631	NA	no
	662	NM_001106931	RGD1564712	0.111456	0.0336891	0.233313	0.0994495	0.025168	0	-1.46014	-0.201247	-0.0548165	0.70963	0.63631	NA	no
	663	NM_013124	Pparg	0.111456	0.0336891	0.233313	0.0994495	0.025168	0	-1.46014	-0.201247	-0.0548165	0.70963	0.63631	NA	no
	664	NR_032764	Mir667	0.111456	0.0336891	0.233313	0.0994495	0.025168	0	-1.46014	-0.201247	-0.0548165	0.70963	0.63631	NA	no
	665	NM_001106971	Dusp21	0.111456	0.0336891	0.233313	0.0994495	0.025168	0	-1.46014	-0.201247	-0.0548165	0.70963	0.63631	NA	no
	666	NM_001099508	Vom2r61	0.111456	0.0336891	0.233313	0.0994495	0.025168	0	-1.46014	-0.201247	-0.0548165	0.70963	0.63631	NA	no
	667	NM_001108209	Prss40	0.111456	0.0336891	0.233313	0.0994495	0.025168	0	-1.46014	-0.201247	-0.0548165	0.70963	0.742776	NA	no
	668	NM_019227	Itsn1	0.111456	0.0336891	0.233313	0.0994495	0.025168	0	-1.46014	-0.201247	-0.0548165	0.70963	0.719478	NA	no
	669	NM_001000244	Olr321	0.111456	0.0336891	0.233313	0.0994495	0.025168	0	-1.46014	-0.201247	-0.0548165	0.70963	0.707654	NA	no
	670	NR_032125	Mir494	0.111456	0.0336891	0.233313	0.0994495	0.025168	0	-1.46014	-0.201247	-0.0548165	0.70963	0.684935	NA	no
	671	NM_147165	Gpx6	0.111456	0.0336891	0.233313	0.0994495	0.025168	0	-1.46014	-0.201247	-0.0548165	0.70963	0.702554	NA	no
	672	NM_001105953	Tmem9	0.111456	0.0336891	0.233313	0.0994495	0.025168	0	-1.45924	-0.201247	-0.0548165	0.70963	0.803401	NA	no
	673	NM_001271113	Nps	0.110498	0.0327311	0.218388	0.0994495	0.025168	0	-1.45893	-0.196429	-0.0548165	0.723974	0.802826	NA	no
	674	NM_022258	A1bg	0.111456	0.0336891	0.233313	0.0994495	0.025168	0	-1.4585	-0.201247	-0.323204	0.70963	0.874176	0.995921	no
	675	NM_001166020	Sfta2	0.111456	0.0336891	0.233313	0.0994495	0.025168	0	-1.45821	-0.201247	-0.0548165	0.70963	0.813417	NA	no
	676	NM_001106046	Adamdec1	0.111456	0.0336891	0.233313	0.0994495	0.025168	0	-1.45784	-0.201247	-0.66718	0.70963	0.843512	NA	no
	677	NM_024383	Hes5	0.111456	0.0336891	0.233313	0.0994495	0.025168	0	-1.45686	-0.201247	-0.338534	0.70963	0.891713	0.995921	no
	678	NM_001108314	RGD1562683	0.111456	0.0336891	0.233313	0.0994495	0.025168	0	-1.45647	-0.201247	-0.0548165	0.70963	0.819462	NA	no
	679	NM_001107165	Rtbdn	0.111456	0.0336891	0.233313	0.0994495	0.025168	0	-1.45625	-0.201247	-0.337855	0.70963	0.871415	0.995921	no
	680	NM_001014791	Rnf113a1	0.110498	0.0327311	0.218388	0.0994495	0.025168	0	-1.45606	-0.196429	-0.293008	0.715354	0.91257	NA	no
	681	NM_001108805	Spata3	0.111456	0.0336891	0.233313	0.0994495	0.025168	0	-1.45599	-0.201247	-0.327855	0.70963	0.89192	0.995921	no
	682	NM_030857	Lyn	0.110498	0.0327311	0.218388	0.0994495	0.025168	0	-1.45597	-0.196429	-0.0548165	0.715354	0.798525	NA	no
	683	NM_012872	Pdc	0.110498	0.0327311	0.218388	0.0994495	0.025168	0	-1.45476	-0.196429	-0.306639	0.710744	0.885886	NA	no
	684	NM_001109458	Fam163b	0.110498	0.0327311	0.218388	0.0994495	0.025168	0	-1.4539	-0.196429	-0.340077	0.70963	0.916797	0.995921	no
	685	NM_023952	Npvf	0.111456	0.0336891	0.233313	0.0994495	0.025168	0	-1.45379	-0.201247	-0.905128	0.70963	0.819297	NA	no
	686	NM_001000968	Olr419	0.110498	0.0327311	0.218388	0.0994495	0.025168	0	-1.45341	-0.196429	-0.0548165	0.70963	0.633916	NA	no
	687	NR_032123	Mir493	0.110498	0.0327311	0.218388	0.0994495	0.025168	0	-1.45341	-0.196429	-0.0548165	0.70963	0.732481	NA	no
	688	NM_001000870	Olr1162	0.110498	0.0327311	0.218388	0.0994495	0.025168	0	-1.45341	-0.196429	-0.0548165	0.70963	0.633916	NA	no
	689	NM_001000493	Olr1356	0.110498	0.0327311	0.218388	0.0994495	0.025168	0	-1.45341	-0.196429	-0.0548165	0.70963	0.70267	NA	no
	690	NM_001000101	Olr1644	0.110498	0.0327311	0.218388	0.0994495	0.025168	0	-1.45341	-0.196429	-0.0548165	0.70963	0.633916	NA	no
	691	NM_019136	Avpr2	0.110498	0.0327311	0.218388	0.0994495	0.025168	0	-1.45341	-0.196429	-0.0548165	0.70963	0.721301	NA	no
	692	NM_001109588	Bpifa3	0.110498	0.0327311	0.218388	0.0994495	0.025168	0	-1.45341	-0.196429	-0.0548165	0.70963	0.707654	NA	no
	693	NM_012942	Cyp7a1	0.110498	0.0327311	0.218388	0.0994495	0.025168	0	-1.45337	-0.196429	-0.0548165	0.70963	0.813782	NA	no
	694	NM_001008823	Krt26	0.111456	0.0336891	0.233313	0.0994495	0.025168	0	-1.45316	-0.201247	-0.339141	0.70963	0.856782	0.995921	no
	695	NM_001377133	LOC688126	0.110498	0.0327311	0.218388	0.0994495	0.025168	0	-1.45287	-0.196429	-0.328801	0.70963	0.888164	0.995921	no
	696	NM_001034920	Cblc	0.930753	0.852987	16.3112	0.395791	0.321509	5.8623	-1.45287	-1.14546	-1.14405	0.202841	0.499642	0.658175	no
	697	NM_001108459	Clvs2	0.111456	0.0336891	0.233313	0.0994495	0.025168	0	-1.4525	-0.201247	-0.339424	0.70963	0.877691	0.995921	no
	698	NM_013099	Mc4r	0.110498	0.0327311	0.218388	0.0994495	0.025168	0	-1.45239	-0.196429	-0.336741	0.70963	0.88799	0.995921	no
	699	NM_001013902	Pdilt	0.111456	0.0336891	0.233313	0.0994495	0.025168	0	-1.45238	-0.201247	-0.338227	0.70963	0.867051	0.995921	no
	700	NM_001008808	Krt73	0.110498	0.0327311	0.218388	0.0994495	0.025168	0	-1.45235	-0.196429	-0.0548165	0.70963	0.74195	NA	no
	701	NM_001110797	Pclo	0.111456	0.0336891	0.233313	0.0994495	0.025168	0	-1.45199	-0.201247	-0.339673	0.70963	0.853261	0.995921	no
	702	NM_001109631	LOC691215	0.110498	0.0327311	0.218388	0.0994495	0.025168	0	-1.45183	-0.196429	-0.331708	0.70963	0.890815	0.995921	no
	703	NM_001134728	Spag16	0.110498	0.0327311	0.218388	0.0994495	0.025168	0	-1.45182	-0.196429	-0.337734	0.70963	0.882659	0.995921	no
	704	NM_001109125	Znf474	0.110498	0.0327311	0.218388	0.0994495	0.025168	0	-1.45157	-0.196429	-0.336812	0.70963	0.77153	0.995921	no
	705	NM_001257349	Gng2	0.110498	0.0327311	0.218388	0.0994495	0.025168	0	-1.45141	-0.196429	-0.320605	0.70963	0.870296	NA	no
	706	NM_001109496	LOC688390	0.110498	0.0327311	0.218388	0.0994495	0.025168	0	-1.4512	-0.196429	-0.339707	0.70963	0.805076	0.995921	no
	707	NR_031780	Mir336	0.134115	0.0563487	0.676891	0.108148	0.0338665	0.171309	-1.45087	-0.514345	-0.787624	0.830673	0.718413	0.971018	no
	708	NR_031884	Mir138-2	0.110103	0.0323366	0.210265	0.0994495	0.025168	0	-1.45074	-0.194431	-0.336252	0.70963	0.855417	0.995921	no
	709	NM_001108706	Efcab10	0.110103	0.0323366	0.210265	0.0994495	0.025168	0	-1.45072	-0.194431	-0.334705	0.70963	0.893073	0.995921	no
	710	NM_133536	Rab3c	0.110103	0.0323366	0.210265	0.0994495	0.025168	0	-1.45067	-0.194431	-0.335051	0.70963	0.884415	0.995921	no
	711	NM_001107561	Scgb1c1	0.110103	0.0323366	0.210265	0.0994495	0.025168	0	-1.45064	-0.194431	-0.338797	0.70963	0.932496	0.995921	no
	712	NM_030875	Scn1a	0.110103	0.0323366	0.210265	0.0994495	0.025168	0	-1.45061	-0.194431	-0.33244	0.70963	0.92768	0.995921	no
	713	NM_053405	Kcnk9	0.110103	0.0323366	0.210265	0.0994495	0.025168	0	-1.45059	-0.194431	-0.337759	0.70963	0.908835	0.995921	no
	714	NM_053962	Sds	0.110103	0.0323366	0.210265	0.0994495	0.025168	0	-1.45057	-0.194431	-0.336364	0.70963	0.835939	0.995921	no
	715	NM_022228	Ugt2a1	0.110103	0.0323366	0.210265	0.0994495	0.025168	0	-1.45053	-0.194431	-0.0548165	0.70963	0.787681	NA	no
	716	NM_001191739	Smtnl1	0.110103	0.0323366	0.210265	0.0994495	0.025168	0	-1.45043	-0.194431	-0.0548165	0.70963	0.772641	NA	no
	717	NM_001191998	Gfral	0.110103	0.0323366	0.210265	0.0994495	0.025168	0	-1.45039	-0.194431	-0.334661	0.70963	0.888693	0.995921	no
	718	NM_053560	Chi3l1	0.110103	0.0323366	0.210265	0.0994495	0.025168	0	-1.45036	-0.194431	-0.322604	0.70963	0.880285	0.995921	no
	719	NM_001001274	Olr141	0.110103	0.0323366	0.210265	0.0994495	0.025168	0	-1.45033	-0.194431	-0.0548165	0.70963	0.632623	NA	no
	720	NM_001106349	Tpd52l3	0.110103	0.0323366	0.210265	0.0994495	0.025168	0	-1.45033	-0.194431	-0.0548165	0.70963	0.632623	NA	no
	721	NM_001000678	Olr507	0.110103	0.0323366	0.210265	0.0994495	0.025168	0	-1.45033	-0.194431	-0.0548165	0.70963	0.632623	NA	no
	722	NR_032747	Mir592	0.110103	0.0323366	0.210265	0.0994495	0.025168	0	-1.45033	-0.194431	-0.0548165	0.70963	0.632623	NA	no
	723	NM_001191087	Hoxa6	0.110103	0.0323366	0.210265	0.0994495	0.025168	0	-1.45033	-0.194431	-0.0548165	0.70963	0.632623	NA	no
	724	NM_001106732	Nkx2-8	0.110103	0.0323366	0.210265	0.0994495	0.025168	0	-1.45033	-0.194431	-0.0548165	0.70963	0.632623	NA	no
	725	NR_037365	Mir1193	0.110103	0.0323366	0.210265	0.0994495	0.025168	0	-1.45033	-0.194431	-0.0548165	0.70963	0.632623	NA	no
	726	NM_001257095	LOC100360095	0.110103	0.0323366	0.210265	0.0994495	0.025168	0	-1.45033	-0.194431	-0.0548165	0.70963	0.632623	NA	no
	727	NM_001106927	Pdcd1	0.110103	0.0323366	0.210265	0.0994495	0.025168	0	-1.45033	-0.194431	-0.0548165	0.70963	0.632623	NA	no
	728	NR_032293	Mir743a	0.110103	0.0323366	0.210265	0.0994495	0.025168	0	-1.45033	-0.194431	-0.0548165	0.70963	0.632623	NA	no
	729	NM_153627	Prop1	0.110103	0.0323366	0.210265	0.0994495	0.025168	0	-1.45033	-0.194431	-0.0548165	0.70963	0.632623	NA	no
	730	NR_032269	Mir196c	0.110103	0.0323366	0.210265	0.0994495	0.025168	0	-1.45033	-0.194431	-0.0548165	0.70963	0.632623	NA	no
	731	NM_153312	Cyp3a2	0.110103	0.0323366	0.210265	0.0994495	0.025168	0	-1.45033	-0.194431	-0.0548165	0.70963	0.632623	NA	no
	732	NM_001105979	Mixl1	0.110103	0.0323366	0.210265	0.0994495	0.025168	0	-1.45033	-0.194431	-0.0548165	0.70963	0.632623	NA	no
	733	NM_001108909	Cnfn	0.110103	0.0323366	0.210265	0.0994495	0.025168	0	-1.45033	-0.194431	-0.0548165	0.70963	0.707654	NA	no
	734	NM_001002280	Mrgprx2	0.110103	0.0323366	0.210265	0.0994495	0.025168	0	-1.45033	-0.194431	-0.0548165	0.70963	0.707654	NA	no
	735	NM_001253678	Wfdc16	0.110103	0.0323366	0.210265	0.0994495	0.025168	0	-1.45033	-0.194431	-0.0548165	0.70963	0.68399	NA	no
	736	NM_001106863	Prss42	0.110103	0.0323366	0.210265	0.0994495	0.025168	0	-1.45033	-0.194431	-0.0548165	0.70963	0.687748	NA	no
	737	NM_130407	Ugt1a7c	0.110103	0.0323366	0.210265	0.0994495	0.025168	0	-1.45033	-0.194431	-0.0548165	0.70963	0.707179	NA	no
	738	NM_031001	Ube2d4	0.110103	0.0323366	0.210265	0.0994495	0.025168	0	-1.45033	-0.194431	-0.0548165	0.70963	0.701144	NA	no
	739	NM_001191759	C8b	0.110103	0.0323366	0.210265	0.0994495	0.025168	0	-1.45032	-0.194431	-0.234783	0.70963	0.866048	NA	no
	740	NM_182818	Smptb	0.110103	0.0323366	0.210265	0.0994495	0.025168	0	-1.4503	-0.194431	-0.0548165	0.70963	0.852921	NA	no
	741	NM_001109251	Fancd2os	0.110103	0.0323366	0.210265	0.0994495	0.025168	0	-1.45028	-0.194431	-0.0548165	0.70963	0.843069	NA	no
	742	NM_001000081	Olr1584	0.110103	0.0323366	0.210265	0.0994495	0.025168	0	-1.45028	-0.194431	-0.0548165	0.70963	0.795865	NA	no
	743	NM_001109394	Cldn20	0.110103	0.0323366	0.210265	0.0994495	0.025168	0	-1.45	-0.194431	-0.122889	0.711477	0.865395	NA	no
	744	NM_001270850	Gck	0.110103	0.0323366	0.210265	0.0994495	0.025168	0	-1.44974	-0.194431	-0.0548165	0.715354	0.845683	NA	no
	745	NM_001319645	LOC103695172	0.110103	0.0323366	0.210265	0.0994495	0.025168	0	-1.44927	-0.194431	-0.259973	0.722024	0.898219	NA	no
	746	NR_031802	Mirlet7b	0.121545	0.0437791	0.436776	0.102322	0.0280406	0.0565233	-1.44888	-0.253697	-0.937637	0.812801	0.881307	0.929589	no
	747	NM_001270802	Kpna2	0.110103	0.0323366	0.210265	0.0994495	0.025168	0	-1.44884	-0.194431	-0.0548165	0.72481	0.839329	NA	no
	748	NM_021681	Epb41l1	0.110103	0.0323366	0.210265	0.0994495	0.025168	0	-1.4487	-0.194431	-0.0548165	0.72797	0.848928	NA	no
	749	NM_013105	Cyp3a23-3a1	0.123462	0.0456952	0.466626	0.103621	0.0293397	0.0819189	-1.44846	-0.253508	-0.0548165	0.812801	0.654564	NA	no
	750	NM_001000976	Olr806	0.110103	0.0323366	0.210265	0.0994495	0.025168	0	-1.44832	-0.194431	-0.0548165	0.734973	0.841308	NA	no
	751	NM_001192005	Cd209e	0.110103	0.0323366	0.210265	0.0994495	0.025168	0	-1.44768	-0.194431	-0.0548165	0.748335	0.803401	NA	no
	752	NM_022608	Sec14l3	0.109108	0.0313418	0.191966	0.0994495	0.025168	0	-1.44735	-0.189209	-0.337812	0.70963	0.894219	0.995921	no
	753	NM_053942	Pcdha8	0.109108	0.0313418	0.191966	0.0994495	0.025168	0	-1.44707	-0.189209	-0.338483	0.70963	0.902605	0.995921	no
	754	NM_001106043	Dleu7	0.109108	0.0313418	0.191966	0.0994495	0.025168	0	-1.44692	-0.189209	-0.327929	0.70963	0.868999	0.995921	no
	755	NM_001191979	Rergl	0.109108	0.0313418	0.191966	0.0994495	0.025168	0	-1.44628	-0.189209	-0.319525	0.70963	0.863339	0.995921	no
	756	NM_001109216	Asb10	0.122504	0.0447371	0.451701	0.102989	0.0287074	0.0697549	-1.44626	-0.466639	-0.156521	0.812801	0.502769	NA	no
	757	NM_001108473	Pnma8a	0.109108	0.0313418	0.191966	0.0994495	0.025168	0	-1.44574	-0.189209	-0.324671	0.70963	0.879123	0.995921	no
	758	NM_001107792	Bpifa5	0.109108	0.0313418	0.191966	0.0994495	0.025168	0	-1.44533	-0.189209	-0.24976	0.70963	0.811585	1	no
	759	NM_080893	Pde11a	0.109108	0.0313418	0.191966	0.0994495	0.025168	0	-1.44528	-0.189209	-0.333801	0.70963	0.871556	0.995921	no
	760	NM_053964	Ptf1a	0.109108	0.0313418	0.191966	0.0994495	0.025168	0	-1.44504	-0.189209	-0.0899605	0.70963	0.843512	NA	no
	761	NM_001163156	Etv1	0.122504	0.0447371	0.451701	0.103102	0.0288204	0.0721085	-1.44474	-0.466052	-0.945471	0.812801	0.748986	0.935436	no
	762	NM_001173449	Nat8f2	0.109108	0.0313418	0.191966	0.0994495	0.025168	0	-1.44463	-0.189209	-0.0548165	0.70963	0.82404	NA	no
	763	NM_023958	Impg1	0.109108	0.0313418	0.191966	0.0994495	0.025168	0	-1.44457	-0.189209	-0.231569	0.70963	0.880608	NA	no
	764	NM_001134409	Serpini2	0.109108	0.0313418	0.191966	0.0994495	0.025168	0	-1.44304	-0.189209	-0.273337	0.70963	0.852657	1	no
	765	NM_021839	H2ac1	0.133157	0.0553906	0.661966	0.105862	0.03158	0.126278	-1.44272	-0.734929	-0.258226	0.764974	0.318816	NA	no
	766	NM_013125	Scn5a	0.109108	0.0313418	0.191966	0.0994495	0.025168	0	-1.44259	-0.189209	-0.0548165	0.70963	0.8095	NA	no
	767	NM_212488	Btnl7	0.13451	0.0567432	0.685013	0.107987	0.0337049	0.167138	-1.44211	-0.516585	-0.156521	0.774007	0.502769	NA	no
	768	NM_001014270	Slco6d1	0.109108	0.0313418	0.191966	0.0994495	0.025168	0	-1.44159	-0.189209	-0.0548165	0.70963	0.629123	NA	no
	769	NM_001000780	Olr1421	0.109108	0.0313418	0.191966	0.0994495	0.025168	0	-1.44159	-0.189209	-0.0548165	0.70963	0.629123	NA	no
	770	NM_001107098	Adgrg7	0.109108	0.0313418	0.191966	0.0994495	0.025168	0	-1.44159	-0.189209	-0.0548165	0.70963	0.629123	NA	no
	771	NM_001001105	Olr1545	0.109108	0.0313418	0.191966	0.0994495	0.025168	0	-1.44159	-0.189209	-0.0548165	0.70963	0.629123	NA	no
	772	NM_001033924	Fcer2	0.109108	0.0313418	0.191966	0.0994495	0.025168	0	-1.44159	-0.189209	-0.0548165	0.70963	0.629123	NA	no
	773	NM_001191091	Efcab9	0.109108	0.0313418	0.191966	0.0994495	0.025168	0	-1.44159	-0.189209	-0.0548165	0.70963	0.770627	NA	no
	774	NM_020301	Adam7	0.109108	0.0313418	0.191966	0.0994495	0.025168	0	-1.44159	-0.189209	-0.0548165	0.70963	0.758944	NA	no
	775	NR_032257	Mir874	0.121545	0.0437791	0.436776	0.102887	0.0286054	0.0696345	-1.44021	-0.250625	-0.188779	0.812801	0.816825	NA	no
	776	NM_001136141	Treh	0.120756	0.0429901	0.420531	0.103102	0.0288204	0.0721085	-1.4394	-0.246743	-0.156521	0.882858	0.744707	NA	no
	777	NM_001111341	H2ac21	0.13451	0.0567432	0.685013	0.107231	0.0329491	0.152782	-1.43868	-0.519508	-0.838125	0.764238	0.696614	NA	no
	778	NM_133517	Atp12a	0.109108	0.0313418	0.191966	0.0994495	0.025168	0	-1.43798	-0.189209	-0.0548165	0.711935	0.805744	NA	no
	779	NM_012795	Gp5	0.121151	0.0433846	0.428653	0.102989	0.0287074	0.0697549	-1.43786	-0.460683	-0.156521	0.812801	0.466519	NA	no
	780	NM_001319033	Tnfsf8	0.143774	0.0660074	0.868857	0.110178	0.0358962	0.213491	-1.43768	-0.782675	-1.62517	0.722024	0.502769	0.837711	no
	781	NM_001109210	Cbln4	0.109108	0.0313418	0.191966	0.0994495	0.025168	0	-1.43718	-0.189209	-0.326549	0.713125	0.923247	0.995921	no
	782	NM_031674	Ctla4	0.147474	0.0697072	0.933251	0.11077	0.0364886	0.222537	-1.43671	-0.208572	-1.21389	0.70963	0.875634	NA	no
	783	NM_001106262	Otog	0.123462	0.0456952	0.466626	0.104404	0.030122	0.100746	-1.43647	-0.252067	-0.963182	0.806297	0.845078	0.927292	no
	784	NM_001191914	Glra4	0.122109	0.0443426	0.443578	0.102989	0.0287074	0.0697549	-1.436	-0.464853	-0.634585	0.805845	0.502769	NA	no
	785	NM_001305460	Mpeg1	0.122504	0.0447371	0.451701	0.10449	0.0302088	0.102472	-1.43577	-0.462002	-0.807339	0.812555	0.616338	NA	no
	786	NM_001011889	Cldn9	0.122109	0.0443426	0.443578	0.103102	0.0288204	0.0721085	-1.43543	-0.464265	-0.871527	0.805845	0.677594	0.928355	no
	787	NM_001346434	LOC688801	0.123462	0.0456952	0.466626	0.10449	0.0302088	0.102472	-1.43512	-0.252067	-0.88628	0.805173	0.782301	0.927292	no
	788	NM_012693	Cyp2a2	0.131804	0.0540381	0.638919	0.106494	0.0322123	0.138442	-1.43497	-0.515113	-0.156521	0.773503	0.502769	NA	no
	789	NM_144741	Retn	0.153506	0.0757395	1.06757	0.114905	0.0406231	0.311496	-1.43491	-0.625277	-1.03803	0.774007	0.502769	NA	no
	790	NM_182949	Prss27	0.109108	0.0313418	0.191966	0.0994495	0.025168	0	-1.43491	-0.189209	-0.0548165	0.715354	0.84522	NA	no
	791	NM_001106960	Frmpd4	0.122109	0.0443426	0.443578	0.103653	0.0293712	0.0848588	-1.43471	-0.461502	-0.723549	0.807149	0.840271	0.942711	no
	792	NM_001024805	Hbe2	0.156775	0.0790082	1.12047	0.116477	0.0421953	0.339511	-1.43469	-0.556595	-0.895142	0.697993	0.54192	NA	no
	793	NM_001113365	Tbc1d14	0.119762	0.0419953	0.402231	0.102322	0.0280406	0.0565233	-1.43424	-0.457939	-0.412802	0.812801	0.578276	NA	no
	794	NM_001109309	Cdk5r2	0.122109	0.0443426	0.443578	0.10449	0.0302088	0.102472	-1.43411	-0.460215	-0.797204	0.815909	0.787534	0.939266	no
	795	NM_017069	Gabra3	0.121114	0.0433478	0.425278	0.102887	0.0286054	0.0696345	-1.4336	-0.460823	-0.832961	0.805949	0.721301	0.930737	no
	796	NM_001100944	RGD1562638	0.109108	0.0313418	0.191966	0.0994495	0.025168	0	-1.43347	-0.189209	-0.0683918	0.717814	0.860546	NA	no
	797	NM_021703	Akap14	0.121545	0.0437791	0.436776	0.103653	0.0293712	0.0848588	-1.4331	-0.246748	-0.909156	0.805173	0.877779	0.924461	no
	798	NM_001109166	Tlx1	0.121151	0.0433846	0.428653	0.103653	0.0293712	0.0848588	-1.43253	-0.457332	-0.293209	0.810571	0.502769	NA	no
	799	NR_111959	Miat	0.170133	0.0923668	1.37683	0.121186	0.0469047	0.441507	-1.43226	-0.638101	-1.72243	0.605723	0.838614	0.57502	no
	800	NM_001105753	Rasgrf1	0.120756	0.0429901	0.420531	0.103578	0.0292967	0.080674	-1.43203	-0.244347	-0.325586	0.804972	0.839399	0.995921	no
	801	NM_013047	Trhr	0.120756	0.0429901	0.420531	0.103621	0.0293397	0.0819189	-1.4315	-0.244134	-0.304837	0.808031	0.873398	0.995921	no
	802	NM_001109641	H2bu1	0.154858	0.0770921	1.09062	0.114282	0.0400007	0.292354	-1.43066	-0.838058	-1.47424	0.674784	0.502769	0.775444	no
	803	NM_001135918	Gng13	0.119762	0.0419953	0.402231	0.102887	0.0286054	0.0696345	-1.4306	-0.454867	-0.890868	0.808031	0.752426	0.927448	no
	804	NM_021653	Dio1	0.120756	0.0429901	0.420531	0.103621	0.0293397	0.0819189	-1.43045	-0.244134	-0.279683	0.812801	0.805887	NA	no
	805	NM_053733	Bcl2l10	0.118767	0.0410005	0.383931	0.102322	0.0280406	0.0565233	-1.43039	-0.243747	-0.927957	0.807178	0.844818	0.927448	no
	806	NM_001106387	Lrrtm3	0.119762	0.0419953	0.402231	0.103741	0.0294599	0.0854018	-1.43039	-0.450559	-0.797628	0.805173	0.722703	0.93508	no
	807	NM_021739	Camk2b	0.119762	0.0419953	0.402231	0.103653	0.0293712	0.0848588	-1.43024	-0.45099	-0.939663	0.805845	0.502769	0.930393	no
	808	NM_001267781	Pate2	0.132763	0.0549961	0.653843	0.107987	0.0337049	0.167138	-1.42887	-0.512311	-0.782195	0.77402	0.753664	0.943225	no
	809	NM_001170685	Ptprz1	0.120156	0.0423898	0.410354	0.104447	0.0301655	0.0973831	-1.42758	-0.451491	-0.141618	0.80883	0.830758	1	no
	810	NM_001107988	Vwa5b1	0.119762	0.0419953	0.402231	0.10449	0.0302088	0.102472	-1.4268	-0.449704	-0.81478	0.80883	0.769349	0.933855	no
	811	NM_001047931	LOC498460	0.119762	0.0419953	0.402231	0.10449	0.0302088	0.102472	-1.42671	-0.449704	-1.23601	0.80883	0.577145	NA	no
	812	NM_001109244	Lbx2	0.121114	0.0433478	0.425278	0.10449	0.0302088	0.102472	-1.42579	-0.45566	-0.156521	0.81612	0.48605	NA	no
	813	NM_001000790	Olr1331	0.121114	0.0433478	0.425278	0.104496	0.0302141	0.0992004	-1.42576	-0.45566	-0.0548165	0.81612	0.486312	NA	no
	814	NM_001106874	Slc25a41	0.118767	0.0410005	0.383931	0.103102	0.0288204	0.0721085	-1.4256	-0.239561	-0.83507	0.810571	0.859769	NA	no
	815	NM_001000121	Olr35	0.130773	0.0530065	0.617244	0.106539	0.0322577	0.141743	-1.42526	-0.512288	-1.35701	0.824557	0.772713	0.842186	no
	816	NM_001109908	Eno1	0.131768	0.0540013	0.635544	0.106641	0.0323598	0.141863	-1.42517	-0.725406	-1.42448	0.749803	0.502769	0.772888	no
	817	NM_001134862	Pbx1	0.130773	0.0530065	0.617244	0.106324	0.0320428	0.139269	-1.42429	-0.582408	-1.36313	0.750978	0.621984	0.783319	no
	818	NM_001105917	Actl6b	0.131804	0.0540381	0.638919	0.107987	0.0337049	0.167138	-1.42365	-0.508405	-0.510738	0.764075	0.794828	0.976557	no
	819	NR_110678	LOC100910558	0.120156	0.0423898	0.410354	0.104496	0.0302141	0.0992004	-1.42333	-0.451491	-0.282771	0.812801	0.667763	0.995921	no
	820	NM_021686	Cnksr2	0.130773	0.0530065	0.617244	0.106754	0.0324727	0.144217	-1.42331	-0.580813	-1.18408	0.75405	0.609119	0.821611	no
	821	NM_199106	Galnt13	0.130415	0.0526488	0.612496	0.108575	0.0342937	0.182665	-1.42276	-0.499392	-0.624582	0.749022	0.544117	0.955886	no
	822	NM_001000089	Olr1624	0.109108	0.0313418	0.191966	0.0994495	0.025168	0	-1.42219	-0.189209	-0.0548165	0.728421	0.860202	NA	no
	823	NM_053836	Il2	0.156775	0.0790082	1.12047	0.11775	0.0434686	0.362539	-1.42116	-0.55081	-0.156521	0.816701	0.541568	NA	no
	824	NM_001193568	Sgk1	0.109108	0.0313418	0.191966	0.0994495	0.025168	0	-1.42031	-0.189209	-0.0548165	0.732364	0.873803	NA	no
	825	NR_031934	Mir221	0.131204	0.0534378	0.628742	0.107305	0.0330236	0.156967	-1.41963	-0.507468	-0.798912	0.810571	0.621154	NA	no
	826	NM_053651	Nkx2-5	0.144168	0.0664019	0.876979	0.112705	0.038423	0.258731	-1.41884	-0.842902	-0.0548165	0.824879	0.298906	NA	no
	827	NM_001195832	Dclk2	0.196083	0.118317	1.90526	0.130853	0.0565711	0.626362	-1.41781	-1.08884	-2.09502	0.460525	0.436072	0.395036	no
	828	NM_001106018	Spata48	0.118767	0.0410005	0.383931	0.104447	0.0301655	0.0973831	-1.41568	-0.235512	-0.299251	0.812801	0.879801	0.995921	no
	829	NR_031808	Mirlet7i	0.141858	0.0640913	0.839007	0.112228	0.0379466	0.250165	-1.41463	-0.768213	-0.567978	0.711935	0.502769	NA	no
	830	NM_032065	Slc1a6	0.162733	0.084967	1.24804	0.118789	0.0445073	0.384232	-1.41248	-0.887781	-2.07973	0.607466	0.502769	0.4229	no
	831	NM_023973	Ido1	0.317733	0.239967	4.3206	0.180225	0.105943	1.61467	-1.41198	-1.07787	-1.51503	0.452766	0.396193	NA	no
	832	NM_001113789	Lrrc27	0.187177	0.10941	1.72616	0.129784	0.0555021	0.59739	-1.41042	-1.36292	-0.295526	0.497271	0.133622	0.995921	no
	833	NM_181080	Trim50	0.486114	0.408348	7.59177	0.244252	0.16997	2.89965	-1.40874	-1.58671	-1.53544	0.461452	0.096019	0.833071	no
	834	NM_153301	Alox15b	0.285031	0.207264	3.65916	0.167662	0.0933803	1.36666	-1.40803	-1.15081	-2.033	0.224217	0.435603	0.396822	no
	835	NR_031938	Mir291a	0.12942	0.051654	0.594197	0.107928	0.0336462	0.172107	-1.4063	-0.500941	-0.258226	0.783346	0.502769	NA	no
	836	NM_001025631	Lpcat2b	0.225812	0.148045	2.49403	0.143843	0.0695611	0.880403	-1.40493	-1.37965	-1.10709	0.290342	0.0210748	0.675666	no
	837	NM_001126081	Leap2	0.167428	0.0896617	1.33073	0.123556	0.049274	0.489569	-1.40422	-0.698962	-1.81059	0.70963	0.502769	NA	no
	838	NM_001013060	Rit2	0.147743	0.0699766	0.959828	0.113301	0.0390196	0.278658	-1.40387	-0.292884	-1.63756	0.682866	0.859213	0.642468	no
	839	NM_001106879	Efhb	0.169839	0.0920726	1.3966	0.122955	0.048673	0.467703	-1.40128	-0.610808	-2.25306	0.546256	0.748641	0.32606	no
	840	NM_001166586	Fam122b	1.9527	1.87494	36.5704	0.804386	0.730104	14.0415	-1.40096	-1.13099	-1.12708	0.206256	0.436607	0.607269	no
	841	NM_001008807	Krt77	0.118767	0.0410005	0.383931	0.103653	0.0293712	0.0848588	-1.40043	-0.236798	-0.881383	0.839789	0.878621	0.941878	no
	842	NM_001001717	RT1-M2	0.109108	0.0313418	0.191966	0.0994495	0.025168	0	-1.39821	-0.189209	-0.267672	0.773507	0.88568	NA	no
	843	NM_001000477	Olr1332	0.182445	0.104679	1.64009	0.128062	0.0537809	0.565684	-1.39771	-1.27167	-0.419221	0.58307	0.0115701	NA	no
	844	NM_012900	Ambn	0.109108	0.0313418	0.191966	0.0994495	0.025168	0	-1.39734	-0.189209	-0.0548165	0.774422	0.866802	NA	no
	845	NM_001108940	Bhlhe22	0.194319	0.116553	1.8781	0.132513	0.0582311	0.660236	-1.39544	-0.929083	-1.23597	0.558154	0.677337	0.734887	no
	846	NM_001109451	Ppp1r35	0.284504	0.206738	3.60896	0.166446	0.0921645	1.33538	-1.3786	-0.504056	-0.881609	0.882858	0.813724	0.949449	no
	847	NM_001107085	Cpn2	1.51216	1.43439	27.6353	0.640476	0.566194	10.7184	-1.3772	-0.773771	-0.976423	0.44677	0.502769	0.924863	no
	848	NM_001126084	Mt4	0.149733	0.0719662	0.996428	0.117325	0.043043	0.35174	-1.3677	-0.53688	-0.750115	0.748251	0.740954	0.94563	no
	849	NM_001109491	Gapt	0.149733	0.0719662	0.996428	0.116449	0.042167	0.333902	-1.36648	-0.540468	-0.325638	0.772817	0.723442	0.995921	no
	850	NM_001130546	Lynx1	0.342846	0.265079	4.77969	0.189807	0.115525	1.80819	-1.35141	-1.807	-2.04554	0.111811	0.112872	0.114279	no
	851	NM_001108224	Vil1	18.9114	18.8336	368.758	7.49779	7.42351	146.814	-1.34318	-0.989564	-2.09355	0.104209	0.168543	0.0131733	no
	852	NM_001134620	Fndc11	0.306622	0.228855	4.07769	0.180599	0.106318	1.61592	-1.3333	-1.39411	-0.892221	0.157207	0.202737	0.704816	no
	853	NM_199371	Prss30	0.233775	0.156008	2.62962	0.144279	0.069997	0.881987	-1.3156	-0.888843	-1.13495	0.356627	0.502769	0.676415	no
	854	NM_001107319	Unc5d	0.317444	0.239678	4.28664	0.179869	0.105588	1.60034	-1.31145	-1.39604	-2.02707	0.321552	0.502769	0.219036	no
	855	NM_001004244	Kansl2	1.27045	1.19268	23.0365	0.577545	0.503264	9.5832	-1.29972	-1.12348	-1.82657	0.440496	0.502769	0.262025	no
	856	NM_001008806	Krt4	1.45182	1.37405	26.4887	0.63753	0.563249	10.6415	-1.29851	-1.38596	-1.28803	0.475855	0.318816	0.685166	no
	857	NM_017137	Clcn2	0.479278	0.401512	7.51272	0.255434	0.181152	3.09698	-1.29597	-1.48585	-0.693749	0.726287	0.502769	0.937169	no
	858	NM_001109472	Clgn	0.381223	0.303457	5.5707	0.216059	0.141778	2.30919	-1.29507	-1.12575	-0.907079	0.0539563	0.037973	0.521861	no
	859	NM_001108521	Tmc1	0.857462	0.779696	14.9384	0.40632	0.332038	6.10209	-1.29	-1.16666	-1.11	0.266318	0.372896	0.717408	no
	860	NM_001012649	Klri1	0.228421	0.150655	2.54819	0.15048	0.0761987	1.01042	-1.2894	-0.911779	-0.881555	0.471022	0.502769	0.887591	no
	861	NM_001000517	Olr1280	0.223859	0.146092	2.4608	0.146494	0.0722122	0.939342	-1.28869	-1.08247	-0.865177	0.452933	0.0357217	NA	no
	862	NM_001012748	Cdh20	0.206325	0.128559	2.11141	0.135611	0.0613296	0.720557	-1.28664	-1.24992	-2.05373	0.455947	0.344994	0.357082	no
	863	NM_001008854	RT1-N2	0.219326	0.141559	2.36303	0.148403	0.0741212	0.969686	-1.28326	-1.3521	-0.722912	0.480431	0.34023	0.879277	no
	864	NM_001099505	Vom2r76	0.195446	0.11768	1.89171	0.131943	0.0576616	0.647142	-1.27781	-1.23259	-2.21555	0.542068	0.3563	NA	no
	865	NM_001109517	Zbtb32	0.276577	0.198811	3.47675	0.164937	0.090655	1.30399	-1.2738	-1.24229	-3.08187	0.366614	0.244433	0.191835	no
	866	NM_001135857	Tmco3	0.490902	0.413136	7.64183	0.258476	0.184195	3.17521	-1.26393	-0.698159	-1.64812	0.603758	0.683305	0.459255	no
	867	NM_001271278	Pknox2	0.18466	0.106894	1.68614	0.129832	0.0555503	0.604316	-1.25962	-0.919419	-2.67845	0.703848	0.502769	0.254982	no
	868	NM_183333	Krt5	2.87753	2.79977	54.3049	1.25803	1.18375	22.9758	-1.25806	-0.782343	-0.741671	0.308637	0.502769	0.863464	no
	869	NM_001011957	Ell3	0.504753	0.426986	7.96958	0.259225	0.184943	3.15244	-1.25339	-1.21726	-1.069	0.0762722	0.433337	0.387581	no
	870	NR_106698	Mir6326	0.183477	0.10571	1.66177	0.130562	0.0562801	0.614961	-1.25033	-1.02873	-2.04172	0.763879	0.502769	NA	no
	871	NM_198741	RT1-DMa	9.05931	8.98154	177.541	3.88214	3.80786	75.5634	-1.24278	-1.71367	-4.05558	0.957636	0.502769	0.0815004	no
	872	NM_001037657	Rbm12	0.278442	0.200676	3.5318	0.17313	0.0988483	1.45488	-1.24231	-1.24333	-0.576169	0.28604	0.499593	0.928355	no
	873	NM_001107791	Bpifb6	0.175565	0.0977988	1.50097	0.126588	0.0523066	0.541563	-1.24227	-1.09503	-1.46253	0.681833	0.145599	NA	no
	874	NM_001003711	Jph4	0.254986	0.17722	3.05822	0.161515	0.0872334	1.23535	-1.24172	-1.03988	-1.16551	0.527329	0.502769	0.682185	no
	875	NM_022629	Bbox1	0.242755	0.164988	2.81546	0.154984	0.0807021	1.10577	-1.2411	-1.10462	-1.01456	0.671909	0.502769	0.828433	no
	876	NM_138851	Prok1	0.167786	0.0900194	1.33548	0.12276	0.0484786	0.460616	-1.23246	-0.600068	-1.13328	0.724429	0.582359	NA	no
	877	NR_032277	Mir425	0.174776	0.0970098	1.48473	0.128944	0.0546622	0.58341	-1.23171	-1.01217	-1.30073	0.652642	0.502769	0.785332	no
	878	NM_001126079	Acbd7	0.175207	0.097441	1.49623	0.128935	0.054653	0.587084	-1.22882	-0.507374	-0.807887	0.70963	0.742887	0.909814	no
	879	NR_037363	Mir1188	0.166433	0.0886669	1.31243	0.12151	0.0472283	0.434333	-1.2235	-0.837686	-1.15623	0.70963	0.502769	NA	no
	880	NR_031827	Mir24-1	0.249035	0.171268	2.94441	0.159032	0.0847503	1.18238	-1.22224	-0.789164	-1.37194	0.353688	0.502769	0.555992	no
	881	NM_001108973	Slc1a7	0.154858	0.0770921	1.09062	0.117924	0.043642	0.366232	-1.21405	-0.866969	-1.93079	0.847203	0.502769	NA	no
	882	NM_001108502	Acsm1	0.249071	0.171305	2.94778	0.161617	0.0873355	1.23418	-1.20686	-1.00504	-0.837817	0.595287	0.502769	0.913647	no
	883	NR_110377	Rn7sl1	0.146516	0.0687492	0.918326	0.115783	0.0415017	0.321227	-1.1995	-0.377627	-0.583883	0.945362	0.841308	0.984677	no
	884	NM_001346306	Srrm4	0.218069	0.140303	2.33191	0.144157	0.0698753	0.895585	-1.19581	-1.21981	-1.55661	0.569433	0.502769	0.527534	no
	885	NM_001014224	Tekt5	0.228985	0.151218	2.55499	0.153085	0.0788033	1.06622	-1.19488	-1.09195	-1.47024	0.548	0.416748	0.567505	no
	886	NM_031669	Prap1	0.213142	0.135375	2.22601	0.143505	0.0692233	0.87549	-1.19461	-0.925099	-1.44946	0.929492	0.502769	NA	no
	887	NM_001037508	Defb24	0.164123	0.0863563	1.27446	0.126578	0.0522964	0.533093	-1.19318	-1.0527	-0.0802103	0.767341	0.171239	NA	no
	888	NR_131253	Rps4x-ps1	0.158522	0.0807552	1.15164	0.12292	0.0486386	0.472708	-1.19037	-0.397277	-1.36517	0.812801	0.710653	0.906333	no
	889	NM_001008822	Krt25	0.155216	0.0774498	1.09537	0.119792	0.0455103	0.398418	-1.18775	-0.769634	-0.054614	0.804062	0.502769	NA	no
	890	NM_130739	Acsl6	0.357447	0.27968	5.04897	0.203545	0.129264	2.06322	-1.1857	-0.900121	-0.343795	0.128689	0.502769	0.929589	no
	891	NM_001106883	Apobec2	1.87553	1.79776	34.8804	0.869447	0.795166	15.272	-1.1804	-1.26958	-1.81891	0.224298	0.154459	0.0837024	no
	892	NM_001004129	Stfa2l1	0.650525	0.572759	10.8617	0.347002	0.27272	4.96465	-1.17943	-1.50885	-1.58954	0.312518	0.0795878	0.470858	no
	893	NM_001108939	Hnf4g	0.154258	0.0764918	1.08044	0.121578	0.0472968	0.437498	-1.17686	-0.627547	-0.349192	0.754724	0.528549	0.995921	no
	894	NM_001109423	Hist1h2ak	0.153111	0.075345	1.05945	0.119832	0.0455506	0.400058	-1.17677	-0.466551	-0.364736	0.762016	0.748641	0.995921	no
	895	NM_001025665	Ccdc63	0.153864	0.0760973	1.07232	0.120692	0.0464109	0.421911	-1.17665	-0.90497	-0.498995	0.784999	0.304825	NA	no
	896	NM_001044263	Rfxap	0.237065	0.159299	2.71447	0.160376	0.0860948	1.21304	-1.17512	-1.01114	-0.934684	0.609773	0.502769	0.811624	no
	897	NM_139325	Eno2	0.215283	0.137517	2.26531	0.14407	0.0697885	0.887415	-1.1744	-0.968532	-2.72203	0.847455	0.721301	0.291413	no
	898	NM_001134522	RGD1308878	0.1446	0.0668331	0.888477	0.114818	0.0405362	0.30977	-1.17197	-0.447634	-0.359931	0.916733	0.502769	NA	no
	899	NM_001271341	Nxnl1	0.153432	0.0756661	1.06082	0.121346	0.047064	0.431721	-1.17102	-0.761132	-0.287418	0.78499	0.580921	0.995921	no
	900	NM_001113332	Pde4d	0.295836	0.21807	3.87212	0.181143	0.106861	1.62717	-1.16759	-1.20144	-2.1041	0.656852	0.502769	0.442305	no
	901	NM_012501	Apoc3	0.255908	0.178141	3.06977	0.162365	0.0880834	1.24714	-1.16733	-1.20336	-0.730176	0.543807	0.0674043	NA	no
	902	NM_001047963	LOC500877	0.880032	0.802265	15.2988	0.430671	0.35639	6.55516	-1.15342	-1.01386	-1.45506	0.0706565	0.502769	0.0920476	no
	903	NM_181365	Kcnip4	0.269535	0.191769	3.35271	0.177354	0.103073	1.55164	-1.15301	-1.08417	-0.761033	0.371973	0.502769	0.789163	no
	904	NM_001106934	Pof1b	0.256697	0.17893	3.08601	0.166316	0.0920342	1.32423	-1.15237	-1.02148	-0.528634	0.535017	0.483365	0.949449	no
	905	NM_001013145	Ccr6	0.142852	0.065086	0.857307	0.11431	0.040028	0.292292	-1.14928	-0.506797	-1.07461	0.894664	0.714062	NA	no
	906	NM_001106896	Tfap2b	0.181181	0.103415	1.59522	0.128458	0.0541765	0.576929	-1.14736	-0.742676	-1.79202	0.784999	0.566931	0.613257	no
	907	NR_031771	Mir324	0.14321	0.0654438	0.862054	0.11502	0.0407389	0.311643	-1.1455	-0.718146	-1.74243	0.894664	0.586433	NA	no
	908	NM_001108335	Rasal1	0.311243	0.233477	4.15364	0.185604	0.111323	1.70736	-1.14326	-1.35779	-1.634	0.499229	0.502769	0.376528	no
	909	NM_001031824	Bmp10	0.517001	0.439235	8.25126	0.287872	0.213591	3.74155	-1.14161	-1.09105	-0.755115	0.204731	0.152277	0.95957	no
	910	NM_012929	Col2a1	1.0431	0.965334	18.4811	0.506875	0.432593	8.07853	-1.13787	-0.865511	-1.48028	0.0584175	0.502769	0.0627735	no
	911	NM_012583	Hprt1	21.1318	21.054	415.604	9.65673	9.58245	191.384	-1.13742	-0.685463	-1.43902	0.916401	0.794004	0.743532	no
	912	NM_130753	Fgf19	0.142816	0.0650493	0.853932	0.115175	0.0408934	0.310293	-1.13541	-0.926803	-0.611078	0.87801	0.363746	NA	no
	913	NM_001109426	Tmem88b	0.140432	0.0626652	0.80921	0.113053	0.0387719	0.268142	-1.13394	-0.445632	-1.65562	0.857338	0.815667	0.666139	no
	914	NM_031562	Csn3	0.133157	0.0553906	0.661966	0.108067	0.0337858	0.16957	-1.13376	-0.767226	-0.258226	0.929492	0.123183	NA	no
	915	NM_001108823	Zg16b	0.39124	0.313473	5.76741	0.235952	0.161671	2.7054	-1.13253	-1.31167	-0.306825	0.243713	0.260237	0.966845	no
	916	NM_001134506	Nccrp1	0.142779	0.0650126	0.850557	0.115714	0.0414326	0.321617	-1.13147	-0.431168	-0.573331	0.848591	0.746479	0.982618	no
	917	NR_037378	Mir3584	0.194451	0.116685	1.87341	0.141106	0.0668242	0.828004	-1.12742	-0.966734	-0.537124	0.663429	0.20923	NA	no
	918	NM_001107427	Chst4	0.665109	0.587343	11.135	0.359738	0.285457	5.18426	-1.11853	-1.32153	-0.942414	0.545928	0.47904	0.785332	no
	919	NM_001374059	Rpgr	0.432283	0.354517	6.53364	0.249868	0.175586	2.97971	-1.11638	-0.995017	-0.486105	0.188144	0.26039	0.86109	no
	920	NM_001144870	Vstm5	0.189093	0.111326	1.75601	0.135499	0.0612178	0.711898	-1.11579	-0.738111	-0.553779	0.692908	0.61384	0.937868	no
	921	NM_001109313	Sh2d1a	0.194282	0.116516	1.87473	0.144867	0.0705856	0.898006	-1.11194	-0.799133	-0.215063	0.697236	0.591147	0.995921	no
	922	NM_001109349	Foxi3	0.132199	0.0544325	0.647041	0.110068	0.0357864	0.209265	-1.11153	-0.545097	-0.258226	0.991263	0.502769	NA	no
	923	NM_001170470	Chst9	0.267151	0.189385	3.30798	0.169774	0.0954924	1.4098	-1.11001	-1.26325	-3.42974	0.500198	0.337049	0.0296019	no
	924	NM_001109640	Slc25a54	0.135468	0.0577012	0.699938	0.112795	0.0385133	0.271126	-1.10694	-0.180561	-0.258226	0.990119	0.878621	NA	no
	925	NR_031774	Mirlet7d	0.259556	0.181789	3.15937	0.166341	0.0920593	1.31722	-1.10626	-1.53186	-1.44585	0.572043	0.273479	0.555105	no
	926	NM_001009497	Ly49si1	0.177876	0.100109	1.53895	0.127174	0.052892	0.547966	-1.10519	-1.06613	-1.00677	0.750003	0.111866	NA	no
	927	NM_001106481	Upp2	0.353293	0.275527	4.9879	0.217796	0.143514	2.33997	-1.1046	-1.30458	-0.35705	0.548	0.126629	NA	no
	928	NM_022691	Exoc7	1.50975	1.43198	27.8577	0.751929	0.677648	12.853	-1.10229	-1.34337	0.0981233	0.845035	0.502769	1	no
	929	NM_023096	Kcnk10	0.222595	0.144828	2.41592	0.148864	0.0745826	0.983531	-1.10117	-0.959721	-1.2493	0.616016	0.502769	0.649217	no
	930	NM_001172088	Klra17	0.231538	0.153771	2.59839	0.158959	0.0846771	1.17615	-1.09756	-1.16049	-0.610654	0.667604	0.437961	NA	no
	931	NM_001191980	Lmntd1	0.359448	0.281682	5.1353	0.216232	0.14195	2.32603	-1.09657	-1.03433	-1.60579	0.322212	0.502769	0.264896	no
	932	NM_001012461	Dntt	0.185582	0.107815	1.69769	0.140705	0.0664236	0.819345	-1.09301	-0.795201	-0.320953	0.717624	0.528644	0.995921	no
	933	NM_022284	Guca2b	0.424646	0.346879	6.43539	0.249833	0.175552	2.96273	-1.09102	-1.44923	-0.507908	0.874802	0.444223	0.992941	no
	934	NM_001106121	Ucma	0.135468	0.0577012	0.699938	0.112705	0.038423	0.258731	-1.08386	-0.178819	0.138647	0.934625	0.910896	1	no
	935	NM_145774	Rab38	0.261193	0.183426	3.18041	0.169767	0.0954858	1.40479	-1.0824	-0.711042	-1.71605	0.444495	0.525113	0.328725	no
	936	NM_139090	Acvr1c	0.335007	0.257241	4.62564	0.204744	0.130462	2.10054	-1.07514	-0.90527	-1.4048	0.402709	0.502769	0.38568	no
	937	NM_001109333	Lrrc14b	0.174776	0.0970098	1.48473	0.132582	0.0583007	0.661285	-1.0729	-0.93499	-0.824984	0.749031	0.502769	0.908556	no
	938	NM_001106032	Psmb11	0.132199	0.0544325	0.647041	0.108632	0.0343506	0.182681	-1.0724	-0.460858	-1.36463	0.927003	0.680344	0.783988	no
	939	NM_001191734	Ptchd1	0.134115	0.0563487	0.676891	0.108847	0.0345655	0.185155	-1.07236	-0.465553	-1.3313	0.924086	0.687748	0.786533	no
	940	NM_144759	Asmt	0.687171	0.609405	11.5462	0.373887	0.299606	5.45919	-1.07178	-0.972529	-1.77699	0.41646	0.502769	0.198376	no
	941	NM_053903	Efna5	0.509918	0.432152	8.07855	0.282285	0.208003	3.64917	-1.06979	-1.10025	-1.95372	0.154707	0.502769	0.0485885	no
	942	NM_153621	Dab1	0.261435	0.183669	3.18584	0.175054	0.100772	1.50353	-1.06951	-1.22937	-1.06456	0.510868	0.502769	0.654458	no
	943	NM_133622	Csap1	0.130773	0.0530065	0.617244	0.109366	0.0350849	0.194966	-1.06944	-0.454235	-0.458449	0.929492	0.558608	NA	no
	944	NM_001109580	Sertm1	0.134115	0.0563487	0.676891	0.110813	0.0365316	0.223782	-1.06778	-0.388592	-0.520189	0.925181	0.748641	0.972832	no
	945	NM_022403	Tdo2	0.222764	0.144997	2.4146	0.156065	0.0817832	1.12498	-1.06702	-0.750757	-0.441431	0.922494	0.559885	NA	no
	946	NM_001170597	Adgrb1	0.291874	0.214108	3.79491	0.184215	0.109934	1.68159	-1.06579	-1.25639	-1.03119	0.327372	0.285336	0.549376	no
	947	NM_053441	Slco1c1	0.132162	0.0543958	0.643666	0.111566	0.0372846	0.243854	-1.06467	-0.591891	-0.976232	0.923722	0.608182	0.876529	no
	948	NM_001113185	Gria4	0.132199	0.0544325	0.647041	0.112028	0.0377461	0.251636	-1.06399	-0.447926	-0.588811	0.929492	0.693158	0.962944	no
	949	NM_001106379	Aire	0.167823	0.0900562	1.33886	0.127378	0.0530968	0.548852	-1.06294	-0.794189	-0.34614	0.889306	0.54289	NA	no
	950	NM_001039325	Zdhhc22	0.131204	0.0534378	0.628742	0.112796	0.0385146	0.261793	-1.06119	-0.369749	0.304025	0.929492	0.803052	0.995921	no
	951	NM_001126297	Armh1	0.250066	0.1723	2.96608	0.167939	0.0936577	1.36655	-1.05858	-1.08216	-1.01701	0.482615	0.495008	0.669264	no
	952	NM_022713	Tgm4	0.221842	0.144076	2.40305	0.157748	0.083466	1.16014	-1.0584	-1.01179	-0.74821	0.758323	0.502769	NA	no
	953	NM_001168631	Cdh10	0.131768	0.0540013	0.635544	0.113561	0.0392791	0.286351	-1.05751	-0.653387	-1.15799	0.929492	0.607821	0.834427	no
	954	NR_031953	Mir431	0.13081	0.0530433	0.620619	0.111708	0.0374267	0.244963	-1.05574	-0.655018	-0.917721	0.940186	0.502769	NA	no
	955	NM_001108968	Ptk6	0.450275	0.372509	6.91568	0.267514	0.193233	3.34424	-1.05425	-0.975312	-1.36476	0.152804	0.502769	0.452744	no
	956	NM_001025057	LOC502176	0.131768	0.0540013	0.635544	0.113622	0.0393404	0.277257	-1.05336	-0.580946	0.306426	0.929492	0.644923	0.995921	no
	957	NM_133302	Adarb2	0.130773	0.0530065	0.617244	0.112824	0.0385426	0.266822	-1.05289	-0.370744	-0.645707	0.929492	0.8199	0.956744	no
	958	NM_001081751	Pou5f2	0.123462	0.0456952	0.466626	0.106754	0.0324727	0.144217	-1.05269	-0.195386	-0.448242	1	0.896442	NA	no
	959	NM_001170541	Natd1	2.10368	2.02591	39.5132	1.06367	0.989385	19.0892	-1.04974	-1.16371	-0.743543	0.130535	0.341814	0.626598	no
	960	NM_172320	Afm	14.7905	14.7127	287.92	7.19781	7.12353	141.594	-1.04888	-0.736434	-1.3644	0.218099	0.112868	0.280513	no
	961	NM_053972	RragB	0.129815	0.0520485	0.602319	0.113053	0.0387718	0.270237	-1.04476	-0.365978	-0.651088	0.935875	0.769235	0.957859	no
	962	NM_001191641	Trim58	1.44737	1.3696	26.5074	0.758904	0.684622	13.082	-1.04461	-1.00721	-0.432637	0.230164	0.502769	0.880088	no
	963	NM_022291	Npffr1	0.454818	0.377051	6.99568	0.271232	0.19695	3.39686	-1.0429	-1.2715	-0.613903	0.477278	0.384578	0.901799	no
	964	NM_001170557	Plk5	1.74662	1.66885	32.4035	0.882173	0.807891	15.4879	-1.04175	-1.22033	-1.30117	0.0978898	0.502769	0.0553189	no
	965	NM_021865	Batf3	0.92835	0.850583	16.302	0.49113	0.416848	7.79273	-1.04041	-1.30934	-1.90871	0.118315	0.157649	0.0160744	no
	966	NM_001106350	Dkk1	0.162376	0.0846092	1.24329	0.126413	0.0521316	0.53715	-1.03638	-0.205194	-0.461636	0.912604	0.832044	NA	no
	967	NM_001271174	Ppp4r3a	0.152869	0.0751025	1.05402	0.119261	0.0449798	0.394179	-1.03309	-0.719575	-1.97196	0.940186	0.560073	0.697138	no
	968	NM_001013972	Efcab3	0.320149	0.242383	4.33273	0.19873	0.124448	1.98289	-1.03096	-1.11045	-2.31918	0.567874	0.502769	0.25737	no
	969	NR_132635	LOC100911498	397.893	397.815	7819.79	195.263	195.188	3876.28	-1.02731	-1.36109	-1.31115	1	0.768894	0.845533	no
	970	NM_001106348	Mlana	3.10903	3.03126	58.919	1.56788	1.4936	29.2138	-1.02321	-0.667547	-1.11551	0.154707	0.435983	0.604965	no
	971	NM_031782	Slc32a1	0.163128	0.0853615	1.25616	0.128847	0.0545655	0.577755	-1.0196	-0.896342	-0.405305	0.859224	0.621461	0.982618	no
	972	NM_001024803	Lrrc63	0.235732	0.157966	2.69881	0.167511	0.0932297	1.34931	-1.01743	-0.522659	-0.704319	0.619431	0.709271	0.872602	no
	973	NM_022235	Kcne3	1.46838	1.39062	26.9813	0.756396	0.682115	13.0431	-1.01452	-1.23493	-1.72617	0.0854257	0.0621614	0.0076267	no
	974	NM_001077356	Clca4l	0.98098	0.903213	17.4295	0.537303	0.463022	8.65087	-1.01391	-1.17049	-0.171929	0.656968	0.40647	0.995921	no
	975	NM_001134611	Knop1	0.822059	0.744293	14.2855	0.45672	0.382438	7.12627	-1.01301	-1.26004	-1.86066	0.845499	0.502769	0.4408	no
	976	NM_001130541	Colec10	1.57998	1.50222	29.0417	0.827111	0.75283	14.4762	-1.01102	-0.732313	-1.11666	0.533661	0.551078	0.638254	no
	977	NM_017044	Pth	0.118767	0.0410005	0.383931	0.105195	0.0309132	0.113047	-1.00476	-0.184813	-0.156521	1	0.864948	NA	no
	978	NM_033099	Ptprv	1.08109	1.00333	19.293	0.580616	0.506334	9.54379	-1.00159	-0.82886	-0.879554	0.175351	0.502769	0.455663	no
	979	NM_001376860	Mettl11b	0.75261	0.674844	12.9078	0.424504	0.350222	6.42448	-0.999629	-1.31468	-0.512372	0.385436	0.502769	0.879055	no
	980	NM_031732	Sult1c3	0.235676	0.15791	2.68805	0.169384	0.095102	1.38091	-0.997374	-0.686529	-0.0201796	0.70963	0.502769	1	no
	981	NM_001008849	RT1-M1-2	0.143641	0.065875	0.873552	0.115937	0.0416559	0.323476	-0.997188	-0.203575	-1.086	1	0.929744	0.916006	no
	982	NM_001105905	Dppa1	0.171829	0.0940621	1.4332	0.134475	0.0601931	0.696672	-0.996972	-0.734399	-0.623906	0.964384	0.502769	NA	no
	983	NM_001106463	Eps8l3	0.249123	0.171357	2.92258	0.170231	0.0959496	1.40931	-0.99328	-0.901133	-0.15504	1	0.502769	NA	no
	984	NM_001305991	Tnfrsf13b	0.122109	0.0443426	0.443578	0.106525	0.0322438	0.141382	-0.990101	-0.335303	-0.597978	1	0.80373	NA	no
	985	NM_001134508	RGD1307603	0.120756	0.0429901	0.420531	0.106528	0.0322469	0.13951	-0.988654	-0.18684	-0.156521	1	0.864806	NA	no
	986	NM_001191702	Zfhx4	0.253803	0.176036	3.03385	0.170704	0.0964224	1.41608	-0.986854	-0.97333	-0.394966	0.542098	0.502769	0.939615	no
	987	NM_001191611	Kel	19.655	19.5773	384.776	9.97919	9.90491	197.21	-0.98544	-1.11203	-0.806325	0.444009	0.0765089	0.378639	no
	988	NM_001287624	Ac1576	0.152474	0.074708	1.0459	0.121587	0.0473057	0.437152	-0.983786	-0.851981	-1.42505	0.920853	0.502769	NA	no
	989	NM_001105747	Il9	0.218106	0.140339	2.33528	0.155425	0.0811431	1.10215	-0.983177	-0.993015	-0.315553	0.695004	0.282797	0.995921	no
	990	NR_037390	Mir1249	0.155216	0.0774498	1.09537	0.122212	0.0479307	0.453506	-0.982732	-0.644745	-2.06871	0.889244	0.645545	0.491807	no
	991	NM_001025694	Fam166a	0.156775	0.0790082	1.12047	0.12552	0.0512383	0.524729	-0.982491	-0.359082	-1.46898	0.922494	0.825662	0.749431	no
	992	NM_001134507	RGD1309350	6.88771	6.80995	133.504	3.5521	3.47782	68.5412	-0.978266	-1.02368	-0.375977	0.30481	0.210032	0.900092	no
	993	NM_013191	S100b	10.9425	10.8648	214.485	5.62114	5.54685	109.196	-0.976788	-0.946858	-0.133372	0.150869	0.395248	0.995921	no
	994	NM_012890	Slc30a2	0.122109	0.0443426	0.443578	0.105975	0.0316929	0.128632	-0.97294	-0.337927	-0.156521	1	0.502769	NA	no
	995	NM_198740	RT1-DMb	1.22734	1.14957	22.3441	0.673093	0.598812	11.4757	-0.972815	-0.927683	-0.528331	1	0.805345	0.995921	no
	996	NM_022639	Chrna10	0.154069	0.0763031	1.07437	0.124077	0.049795	0.48801	-0.971928	-0.269057	-0.870287	0.944367	0.881229	0.938623	no
	997	NM_022505	Rhd	14.0118	13.9341	273.682	7.21915	7.14487	141.823	-0.967806	-0.919492	-0.77445	0.0944574	0.0524644	0.238322	no
	998	NM_001172845	Hbz	1.63728	1.55951	30.3183	0.890898	0.816616	15.6968	-0.967008	-1.56431	-0.042728	0.732644	0.0686288	1	no
	999	NM_001170432	Tmc3	0.172392	0.0946257	1.44001	0.131944	0.057662	0.645983	-0.967003	-0.747932	-1.17053	0.945991	0.502769	0.927292	no
	1000	NM_001008890	Hbe1	59.1571	59.0793	1163.66	30.3653	30.291	598.672	-0.964642	-1.60785	0.0592783	0.676687	0.0119445	1	no
	1001	NM_001106906	Gpr45	0.618391	0.540625	10.1962	0.36729	0.293009	5.30703	-0.964436	-0.947996	-0.361774	0.0520617	0.454044	0.837322	no
	1002	NM_001106118	Tubal3	0.701475	0.623709	11.8145	0.397882	0.323601	5.91313	-0.963637	-0.939914	-0.784277	0.381052	0.221178	0.982618	no
	1003	NM_001191703	Samd7	0.122109	0.0443426	0.443578	0.107016	0.0327341	0.150308	-0.963104	-0.332732	-0.333871	1	0.839329	0.995921	no
	1004	NM_057185	Folh1	0.148738	0.0709714	0.978128	0.123601	0.0493194	0.482927	-0.962558	-0.328969	-1.82691	0.887161	0.812197	0.538946	no
	1005	NM_031746	Slc13a2	0.121151	0.0433846	0.428653	0.107281	0.0329994	0.155157	-0.962202	-0.327306	-0.156521	1	0.6958	NA	no
	1006	NM_001106882	Unc5cl	3.73936	3.6616	71.3662	1.95763	1.88335	36.9077	-0.960463	-0.802164	-1.16366	0.278599	0.286861	0.322981	no
	1007	NM_001007015	Rnase2	0.121545	0.0437791	0.436776	0.107016	0.0327341	0.150308	-0.959314	-0.117979	-0.0548165	1	0.895558	NA	no
	1008	NM_053296	Glrb	0.122109	0.0443426	0.443578	0.105975	0.0316929	0.128632	-0.958077	-0.337927	-0.803852	1	0.797824	0.93508	no
	1009	NM_053941	Pcdha3	0.152906	0.0751392	1.05739	0.126303	0.0520215	0.530379	-0.956854	-0.560849	0.0585888	0.920313	0.734731	1	no
	1010	NM_001127492	Sphkap	0.123462	0.0456952	0.466626	0.108739	0.0344574	0.182785	-0.956301	-0.117	-0.183552	1	0.958208	0.999623	no
	1011	NM_145777	Olfm3	0.122504	0.0447371	0.451701	0.106451	0.0321693	0.137197	-0.955696	-0.337436	-0.1835	1	0.770947	0.999411	no
	1012	NM_033234	Hbb	6678.06	6677.98	131486	3444.82	3444.74	68380.8	-0.955025	-0.938866	-0.426826	0.290342	0.293847	0.807095	no
	1013	NM_001024316	Gata5	0.121151	0.0433846	0.428653	0.107305	0.0330236	0.156967	-0.954979	-0.327149	-0.156521	1	0.633916	NA	no
	1014	NM_001100634	Tph1	0.122109	0.0443426	0.443578	0.107945	0.0336631	0.170261	-0.954928	-0.328289	-0.942829	1	0.841308	0.929551	no
	1015	NM_053954	Kcns1	0.122504	0.0447371	0.451701	0.107913	0.0336316	0.167321	-0.954401	-0.330221	-0.196034	1	0.870652	0.998273	no
	1016	NM_214834	Olr1386	0.121545	0.0437791	0.436776	0.107161	0.0328792	0.151674	-0.954272	-0.117274	-0.332778	1	0.921911	0.995921	no
	1017	NM_001271104	Foxp2	0.367683	0.289917	5.26593	0.227994	0.153712	2.55748	-0.954175	-0.855823	-1.14835	0.4938	0.593471	0.500074	no
	1018	NM_080587	Gabra4	0.123462	0.0456952	0.466626	0.109488	0.0352063	0.199855	-0.953889	-0.114266	-0.217911	1	0.944534	0.997381	no
	1019	NM_022384	Ascl1	0.120756	0.0429901	0.420531	0.107363	0.0330814	0.158995	-0.953764	-0.114641	-0.861436	1	0.948751	0.929589	no
	1020	NM_013028	Shox2	0.32836	0.250594	4.50972	0.21343	0.139148	2.26619	-0.9536	-0.818729	-1.0688	0.363692	0.47904	0.685395	no
	1021	NM_153725	Slc17a8	0.121545	0.0437791	0.436776	0.107824	0.0335429	0.166778	-0.951942	-0.114087	-0.214469	1	0.954339	0.997381	no
	1022	NM_001144850	Psapl1	0.122109	0.0443426	0.443578	0.108619	0.0343372	0.179302	-0.951694	-0.3257	0.247919	1	0.738999	0.999544	no
	1023	NM_001013999	Lrrc18	0.120756	0.0429901	0.420531	0.107192	0.0329106	0.154614	-0.951427	-0.114359	-0.916586	1	0.940047	0.923735	no
	1024	NM_001191913	Asb9	0.120756	0.0429901	0.420531	0.107281	0.0329994	0.155157	-0.95134	-0.113953	-0.913016	1	0.941089	0.94148	no
	1025	NM_199506	Pcdha6	0.119762	0.0419953	0.402231	0.106525	0.0322438	0.141382	-0.951118	-0.324792	-0.89174	1	0.843069	0.928355	no
	1026	NM_001100487	Gjd4	0.122109	0.0443426	0.443578	0.108699	0.0344173	0.184059	-0.950797	-0.325554	-0.310338	1	0.828021	NA	no
	1027	NM_001109355	Igbp1b	0.119762	0.0419953	0.402231	0.106614	0.0323325	0.141925	-0.950636	-0.324386	-0.909187	1	0.838624	0.930737	no
	1028	NM_001170545	Dpy30	0.148738	0.0709714	0.978128	0.121348	0.047066	0.436289	-0.950474	-0.334533	-0.657821	0.96031	0.748986	NA	no
	1029	NM_001271274	Mnx1	0.151516	0.07375	1.03097	0.123338	0.0490566	0.480817	-0.950318	-0.933443	-0.461636	1	0.146527	NA	no
	1030	NM_001008523	Aox4	0.121114	0.0433478	0.425278	0.107943	0.0336614	0.170501	-0.949686	-0.324186	-0.945441	1	0.804943	0.928355	no
	1031	NM_080695	Cacng7	0.121151	0.0433846	0.428653	0.108788	0.034506	0.184602	-0.949566	-0.320979	-0.168833	1	0.80053	1	no
	1032	NM_001012209	Rnase12	0.120156	0.0423898	0.410354	0.107363	0.0330814	0.158995	-0.949462	-0.323439	-0.9077	1	0.804259	0.94148	no
	1033	NM_001108478	Ttc9b	0.120756	0.0429901	0.420531	0.107943	0.0336614	0.170501	-0.948582	-0.111219	-0.77611	1	0.959711	0.939266	no
	1034	NM_001134757	Gnpnat1	0.175171	0.0974043	1.49285	0.134296	0.0600149	0.689546	-0.948275	-1.09325	-1.2937	0.929492	0.502769	NA	no
	1035	NM_001109063	Spry3	0.119762	0.0419953	0.402231	0.109531	0.0352497	0.204944	-0.948113	-0.385906	-0.912728	1	0.666304	0.923883	no
	1036	NM_001127523	Mis18a	4.13321	4.05544	79.3456	2.18133	2.10705	41.3402	-0.946672	-1.19233	-2.25294	0.64813	0.202501	0.00957887	no
	1037	NM_001111269	Hbb-bs	265.262	265.184	5220.83	137.695	137.621	2728.36	-0.946469	-0.961937	-0.350885	0.458205	0.119555	0.927448	no
	1038	NR_031954	Mir433	0.122109	0.0443426	0.443578	0.108782	0.0345007	0.187874	-0.945704	-0.325149	-0.669358	1	0.829414	NA	no
	1039	NM_001012056	Ces5a	0.120756	0.0429901	0.420531	0.109357	0.0350759	0.201492	-0.945458	-0.178896	-0.909444	1	0.90524	0.927292	no
	1040	NM_001025651	Sytl1	1.22194	1.14418	22.0778	0.672308	0.598027	11.3741	-0.945104	-0.785361	-1.23913	0.135079	0.502769	0.0982412	no
	1041	NM_013048	Ttpa	0.204468	0.126701	2.07012	0.151295	0.0770136	1.02862	-0.943598	-0.341734	-1.21659	0.70963	0.784124	0.673189	no
	1042	NM_001190372	Ankrd29	0.576983	0.499216	9.36472	0.336573	0.262292	4.69348	-0.943382	-0.900469	-0.745849	0.1134	0.448196	0.500923	no
	1043	NM_078619	Slc8a2	0.118767	0.0410005	0.383931	0.107363	0.0330814	0.158995	-0.943048	-0.10746	-0.762031	1	0.954635	0.94109	no
	1044	NM_001128139	Obp2a	0.122109	0.0443426	0.443578	0.109445	0.035163	0.194766	-0.942939	-0.396418	0.0468885	1	0.515024	NA	no
	1045	NM_001177830	LOC100366054	0.119762	0.0419953	0.402231	0.108619	0.0343372	0.179302	-0.937899	-0.315189	0.297205	1	0.825468	0.995921	no
	1046	NM_001108418	Heatr1	1.9802	1.90243	37.0905	1.0808	1.00652	19.4759	-0.936573	-0.874185	-0.729093	0.360244	0.444329	0.714211	no
	1047	NR_106673	Scarna3	0.120156	0.0423898	0.410354	0.107781	0.0334999	0.165533	-0.93263	-0.320316	-0.103571	1	0.782165	NA	no
	1048	NM_175577	Cd6	0.505282	0.427516	7.98441	0.306161	0.23188	4.12051	-0.931344	-0.903099	-1.5172	0.227741	0.502769	0.124123	no
	1049	NM_017072	Cps1	4.38027	4.3025	83.9002	2.33446	2.26018	44.5501	-0.930638	-0.8299	-1.54935	0.300967	0.478949	0.0595169	no
	1050	NM_001135259	Cmc1	0.120756	0.0429901	0.420531	0.108143	0.0338612	0.174581	-0.924305	-0.110656	-0.156521	1	0.928504	NA	no
	1051	NM_001128099	Ly6al	0.334934	0.257168	4.61889	0.217326	0.143045	2.33678	-0.923955	-0.888299	-0.987305	0.54149	0.502769	NA	no
	1052	NM_019374	Pdyn	1.23794	1.16017	22.4247	0.699773	0.625492	11.9182	-0.922123	-0.938122	-0.73784	0.250777	0.506834	0.612475	no
	1053	NM_001024909	Ccdc184	1.64793	1.57016	30.4947	0.916863	0.842581	16.2503	-0.921219	-0.96955	-0.766212	0.102777	0.372249	0.450782	no
	1054	NM_012745	Klrd1	0.418866	0.341099	6.28873	0.260268	0.185986	3.18202	-0.920501	-0.943627	-0.957646	0.562214	0.502769	0.743663	no
	1055	NM_138908	Slc22a25	0.289546	0.21178	3.76095	0.204871	0.130589	2.08215	-0.916894	-0.639928	0.170594	0.766793	0.715642	0.995921	no
	1056	NM_001270630	Bdnf	0.97641	0.898644	17.2854	0.56029	0.486009	9.12165	-0.916706	-1.05486	-0.819847	0.280825	0.127499	0.645995	no
	1057	NM_001025004	Vsig4	0.16845	0.0906833	1.37018	0.13547	0.0611882	0.711006	-0.916425	-0.279213	-0.015504	1	0.837322	NA	no
	1058	NM_017239	Myh6	3.65715	3.57938	69.5283	1.96643	1.89214	36.9781	-0.915439	-0.431845	-1.42556	0.471022	0.693862	0.144961	no
	1059	NM_013178	Scn4a	0.869578	0.791812	15.1911	0.511584	0.437303	8.19214	-0.913283	-0.981024	-0.749718	0.24971	0.317005	0.620184	no
	1060	NM_001014008	Aspn	0.145163	0.0673966	0.895279	0.120009	0.0457279	0.405728	-0.912818	-0.586694	-0.507431	0.983827	0.589905	NA	no
	1061	NM_001106652	Slc46a2	0.118767	0.0410005	0.383931	0.10945	0.0351681	0.199946	-0.912518	-0.0977108	-0.211734	1	0.94837	NA	no
	1062	NM_001271312	S100a14	0.759207	0.681441	12.946	0.44056	0.366278	6.74842	-0.909569	-0.826598	-0.868816	0.287153	0.502769	0.505958	no
	1063	NM_207607	Ns5atp4	0.152474	0.074708	1.0459	0.126831	0.0525495	0.543927	-0.908139	-0.976774	-0.632693	1	0.502769	NA	no
	1064	NM_138904	Gls2	0.197267	0.1195	1.92963	0.149059	0.074777	0.984084	-0.908048	-0.906823	-0.255665	0.911398	0.502769	NA	no
	1065	NM_001106361	Pax2	0.970539	0.892773	17.1453	0.55774	0.483459	9.08163	-0.904057	-0.908922	-1.00537	0.254508	0.188973	0.883448	no
	1066	NM_001008554	Tmprss11g	0.227632	0.149866	2.53195	0.168955	0.0946738	1.39686	-0.902043	-0.968584	-1.09514	0.772248	0.258643	NA	no
	1067	NM_001034944	Grap2	3.73953	3.66177	71.5598	2.05556	1.98128	38.8905	-0.901013	-0.892282	-0.525773	0.137354	0.118346	0.694544	no
	1068	NM_001009967	Pip5k1c	0.219137	0.141371	2.35696	0.158409	0.0841272	1.16959	-0.898233	-0.751781	-1.30907	0.748251	0.502769	0.62493	no
	1069	NM_001108603	Ptprt	4.32948	4.25172	83.5648	2.37181	2.29753	45.1918	-0.898157	-0.855317	-0.768316	0.327372	0.502769	0.618625	no
	1070	NM_001106918	Fsd1	0.218779	0.141013	2.35221	0.156758	0.0824762	1.13202	-0.897927	-0.410202	-0.449775	0.715354	0.738379	0.939615	no
	1071	NM_031628	Nr4a3	2.56215	2.48438	48.5491	1.42151	1.34723	26.2636	-0.894032	-0.914338	-0.989346	0.423938	0.624834	0.471825	no
	1072	NM_001107976	Nt5c1a	0.142252	0.0644858	0.847129	0.119284	0.0450024	0.397465	-0.893997	-0.30535	-1.01087	0.956342	0.815948	0.875874	no
	1073	NM_138850	Fap	0.170133	0.0923668	1.37683	0.1314	0.0571188	0.635638	-0.890791	-0.453832	-1.47113	0.911137	0.720223	0.690964	no
	1074	NM_001107400	Celf4	0.49332	0.415554	7.76823	0.314983	0.240701	4.27858	-0.890398	-0.948167	-0.487328	0.446496	0.683305	0.870387	no
	1075	NM_013061	Si	0.144168	0.0664019	0.876979	0.123524	0.0492427	0.478177	-0.889268	-0.643411	-0.0663531	0.949263	0.502769	1	no
	1076	NM_012642	Ren	0.196046	0.11828	1.90188	0.152494	0.0782128	1.05573	-0.889031	-0.443072	-0.491388	0.816701	0.746479	0.954038	no
	1077	NM_019169	Snca	9.87161	9.79384	192.423	5.39075	5.31647	104.865	-0.888248	-0.993535	-0.127389	0.314338	0.502769	0.995921	no
	1078	NM_012616	Omp	0.142816	0.0650493	0.853932	0.119986	0.0457047	0.405505	-0.886953	-0.793571	-0.502161	1	0.502769	NA	no
	1079	NM_001105913	Elfn1	0.28751	0.209744	3.69582	0.194271	0.119989	1.89162	-0.886544	-0.861082	-1.50131	0.654128	0.502769	0.39367	no
	1080	NM_001198725	Grcc10	0.195877	0.118111	1.9032	0.15149	0.077208	1.04035	-0.886333	-1.0527	-1.04665	0.906468	0.502769	0.826467	no
	1081	NM_001271398	Kirrel2	0.432303	0.354536	6.54103	0.27423	0.199949	3.4533	-0.88525	-1.02805	-0.423872	0.595287	0.555475	0.914957	no
	1082	NR_132637	Hoxb5os	0.141858	0.0640913	0.839007	0.120628	0.046346	0.41695	-0.884386	-0.504462	-0.0642691	0.966528	0.502769	NA	no
	1083	NM_001109523	Upk2	0.269097	0.191331	3.32745	0.18643	0.112149	1.72732	-0.884028	-0.304266	-0.760219	0.665625	0.829217	0.812026	no
	1084	NM_001109106	Hesx1	0.143416	0.0656496	0.864109	0.121354	0.0470729	0.428223	-0.883401	-0.376657	0.271805	0.998275	0.769235	0.996652	no
	1085	NM_019175	Klk6	0.387045	0.309278	5.667	0.248068	0.173786	2.94663	-0.882206	-0.922906	-1.35032	0.682467	0.605209	0.484769	no
	1086	NM_031029	Gabrp	0.411388	0.333621	6.11722	0.262112	0.18783	3.22448	-0.882069	-0.640712	-1.23029	0.723974	0.539318	0.796747	no
	1087	NM_181364	Mlnr	0.561421	0.483655	9.10272	0.351553	0.277272	4.97828	-0.881582	-0.827702	-0.0638006	0.544181	0.502769	1	no
	1088	NM_001107956	Ca9	0.769601	0.691834	13.2017	0.457808	0.383526	7.10174	-0.880713	-0.884327	-0.710102	0.158274	0.502769	0.536083	no
	1089	NM_001287618	Malrd1	0.141069	0.0633023	0.822762	0.123073	0.0487909	0.474405	-0.8807	-0.289818	-1.07209	0.9587	0.841016	0.860004	no
	1090	NM_001007722	Hba-a2	6467.7	6467.62	127411	3516.11	3516.04	69801.5	-0.879293	-0.833445	-0.433376	0.327009	0.341814	0.779662	no
	1091	NM_001005560	Pla2g6	0.433496	0.355729	6.60373	0.281832	0.207551	3.60978	-0.876608	-0.697492	-0.399283	0.353617	0.502769	0.913933	no
	1092	NM_017213	Odf2	0.164912	0.0871453	1.29071	0.131172	0.0568905	0.627891	-0.874762	-0.848854	-1.06245	0.907714	0.502769	0.847804	no
	1093	NM_012617	Oprd1	0.187402	0.109636	1.73561	0.140814	0.066532	0.816417	-0.872058	-0.408032	-0.968672	0.838258	0.756667	0.827853	no
	1094	NM_019199	Fgf18	0.26194	0.184173	3.20409	0.186839	0.112557	1.73851	-0.870257	-0.98993	-1.40076	0.655489	0.385356	0.454926	no
	1095	NM_001164400	Ccdc175	0.140863	0.0630965	0.820707	0.119825	0.0455437	0.408022	-0.86984	-0.294054	-1.04993	1	0.847074	NA	no
	1096	NM_001108424	Rnf125	2.16943	2.09166	40.699	1.22141	1.14713	22.3115	-0.869746	-0.839159	-0.992776	0.151663	0.397966	0.159662	no
	1097	NM_001078647	Tmem134	0.183046	0.105279	1.65027	0.140311	0.0660293	0.807469	-0.868765	-0.649151	-0.970977	0.929492	0.656141	0.874032	no
	1098	NM_019305	Fgf2	0.138084	0.0603179	0.767863	0.119215	0.0449335	0.390424	-0.86634	-0.062983	-0.51826	0.983827	0.974713	0.980334	no
	1099	NM_001034945	Ccdc60	2.88456	2.8068	55.01	1.62449	1.55021	30.3199	-0.865619	-0.923942	-0.877263	0.0603738	0.414869	0.215093	no
	1100	NM_198755	Vwa5a	0.559721	0.481955	8.96361	0.345981	0.271699	4.86329	-0.864705	-0.533258	-0.560977	0.960413	0.820047	0.958591	no
	1101	NM_032462	Kcnip3	0.324271	0.246504	4.4264	0.212824	0.138542	2.24862	-0.864474	-0.466495	-1.52122	0.482615	0.66383	0.249477	no
	1102	NR_026689	Abhd11-as1	1.95278	1.87502	36.3457	1.09986	1.02557	19.8689	-0.863735	-0.762532	-1.33564	0.317159	0.502769	0.134147	no
	1103	NM_173291	Klra22	0.164875	0.0871085	1.28733	0.134755	0.0604731	0.704002	-0.860968	-0.547058	-0.304594	0.929492	0.502769	NA	no
	1104	NM_001301646	LOC102552805	0.458797	0.38103	7.06888	0.284418	0.210137	3.6701	-0.858165	-1.01033	-0.787541	0.297445	0.221178	0.56418	no
	1105	NM_001106299	Ahsp	44.3446	44.2669	871.388	24.5296	24.4553	485.251	-0.857401	-1.00389	-0.291436	0.360244	0.0482031	0.888978	no
	1106	NM_153313	Cyp2d1	0.697116	0.61935	11.7046	0.411192	0.33691	6.18047	-0.856725	-0.648131	-0.951417	0.243091	0.502769	0.357162	no
	1107	NM_031526	Pnmt	0.141821	0.0640545	0.835632	0.123731	0.0494496	0.491838	-0.856373	-0.638607	-1.76217	0.995833	0.605598	0.719912	no
	1108	NM_017185	Tnni2	0.269509	0.191742	3.33156	0.186823	0.112542	1.72819	-0.856001	-0.418573	-1.45665	0.938014	0.822774	0.783269	no
	1109	NM_053983	Cd52	13.9991	13.9213	273.395	7.79475	7.72046	152.889	-0.853869	-0.825775	-0.43207	0.340227	0.123477	0.793552	no
	1110	NM_001127712	Bco2	1.55329	1.47552	28.501	0.885373	0.811092	15.5675	-0.848527	-0.753406	-0.956276	0.187764	0.502769	0.234106	no
	1111	NM_031703	Aqp3	6.18656	6.10879	119.681	3.48659	3.41231	67.3509	-0.847971	-0.898248	-0.507114	0.158738	0.259354	0.634277	no
	1112	NM_001109462	Tal2	0.381912	0.304145	5.55905	0.261107	0.186826	3.22107	-0.847655	-0.998108	-0.443016	0.550049	0.502769	0.909814	no
	1113	NM_001191996	Pdzd3	1.43529	1.35752	26.2673	0.838507	0.764226	14.6802	-0.846781	-0.686857	-0.967519	0.368106	0.502769	0.301844	no
	1114	NM_001106103	Ogn	0.209863	0.132097	2.19089	0.156581	0.0822994	1.12414	-0.844604	-0.46134	-0.417566	1	0.86384	0.995921	no
	1115	NM_001106024	Pde6b	0.207489	0.129722	2.12839	0.157887	0.0836053	1.1461	-0.843095	-1.27453	-0.124971	0.958497	0.395248	1	no
	1116	NM_001105740	Ndst2	0.586731	0.508965	9.65846	0.37337	0.299089	5.4582	-0.83981	-0.0193964	-1.19282	0.929492	0.994358	0.737741	no
	1117	NM_153721	Ppbp	0.265404	0.187638	3.27681	0.187344	0.113062	1.74285	-0.838717	-0.910556	-1.06245	0.841946	0.406812	NA	no
	1118	NM_001107660	Car1	2.58219	2.50442	48.8666	1.49985	1.42557	27.7289	-0.83442	-1.16412	0.0509481	0.602498	0.307651	1	no
	1119	NM_001013877	Clhc1	0.269967	0.1922	3.3642	0.195788	0.121506	1.89502	-0.833072	-1.07389	-0.180175	0.674817	0.365315	0.995921	no
	1120	NM_001106464	Gstm6l	0.131804	0.0540381	0.638919	0.114444	0.0401625	0.297106	-0.832259	-0.320598	-0.156521	1	0.772641	NA	no
	1121	NM_001108880	Barx1	1.65965	1.58188	30.73	0.97316	0.898878	17.3012	-0.830366	-0.886766	-0.322214	0.317372	0.43024	0.947883	no
	1122	NM_001106165	Car7	0.711472	0.633706	12.0038	0.423627	0.349346	6.45836	-0.830105	-0.620795	-1.34797	0.144104	0.593379	0.0494596	no
	1123	NM_001037366	LOC502618	0.118767	0.0410005	0.383931	0.108575	0.0342937	0.182665	-0.82688	-0.100997	-0.0673929	1	0.944464	NA	no
	1124	NM_001162899	RGD1563302	0.25554	0.177773	3.08279	0.186763	0.112482	1.714	-0.826229	-0.939347	0.352644	1	0.502769	NA	no
	1125	NM_001134519	Ttc39a	2.74105	2.66329	52.0612	1.59099	1.51671	29.3921	-0.823573	-1.00639	0.0658973	0.85597	0.502769	1	no
	1126	NM_001107401	Nol4	0.280189	0.202423	3.56297	0.194305	0.120023	1.88558	-0.818224	-1.05297	-1.20119	0.690785	0.502769	0.51753	no
	1127	NM_001109391	Mab21l2	0.780732	0.702966	13.3623	0.477068	0.402787	7.50018	-0.816315	-0.727306	-1.31579	0.819962	0.605209	0.596234	no
	1128	NM_053489	Col18a1	112.371	112.293	2203.35	63.9159	63.8416	1267.26	-0.814773	-0.563078	-0.817811	0.287752	0.365552	0.453582	no
	1129	NM_001113497	Septin9	0.599897	0.52213	9.86346	0.375583	0.301302	5.48213	-0.813987	-0.878736	-1.12594	0.500198	0.502769	0.65568	no
	1130	NM_001107161	Misp3	1.76857	1.6908	32.7707	1.03616	0.961879	18.5928	-0.813856	-0.761003	-1.07418	0.471022	0.502769	0.365001	no
	1131	NM_001107128	Zfp68	0.157564	0.0797972	1.13671	0.128411	0.0541293	0.576977	-0.81265	-0.165434	-0.851127	0.98707	0.932496	0.927448	no
	1132	NM_001107239	Adcy1	0.660931	0.583165	11.0305	0.415333	0.341051	6.2857	-0.811614	-0.715903	-0.980955	0.596728	0.757691	0.54211	no
	1133	NM_012697	Slc22a1	0.751275	0.673509	12.8246	0.463873	0.389591	7.24979	-0.811581	-1.1402	-1.04283	0.574951	0.375222	0.652491	no
	1134	NR_037353	Mir126a	0.13451	0.0567432	0.685013	0.114857	0.0405757	0.306915	-0.81101	-0.329751	-0.156521	1	0.683305	NA	no
	1135	NM_001134603	Tex26	0.240839	0.163072	2.78561	0.176083	0.101802	1.51783	-0.809017	-0.943769	-1.18251	0.740157	0.472937	0.608991	no
	1136	NR_133650	Khps1a	1.32026	1.24249	24.0923	0.800233	0.725951	13.8681	-0.80848	-0.808316	-0.20226	0.657554	0.502769	0.995921	no
	1137	NM_001017498	Thegl	0.193925	0.116158	1.86998	0.148499	0.0742175	0.974235	-0.807456	-0.534764	-1.59635	0.861966	0.680815	0.605971	no
	1138	NM_001025002	LOC310926	17.0495	16.9717	333.605	9.78885	9.71457	191.153	-0.807051	-1.09975	0.0355944	0.887161	0.502769	NA	no
	1139	NM_012740	Th	0.262839	0.185073	3.18368	0.187281	0.112999	1.76685	-0.805366	-0.000686289	-1.37537	0.801044	0.999595	0.549248	no
	1140	NM_012704	Ptger3	1.89915	1.82138	35.3971	1.10297	1.02869	19.861	-0.804554	-0.859044	-0.732453	0.0508103	0.168543	0.225293	no
	1141	NM_033441	Rho	0.502337	0.42457	7.95745	0.330055	0.255774	4.59666	-0.803468	-0.915263	-1.15647	0.65101	0.502769	0.498594	no
	1142	NM_019308	Gja6	0.110498	0.0327311	0.218388	0.102322	0.0280406	0.0565233	-0.802909	-0.069102	-0.0837118	1	0.960674	NA	no
	1143	NM_001170481	Pi16	53.7241	53.6464	1060.4	30.8638	30.7895	610.142	-0.802362	-0.740975	-0.382855	0.118315	0.18524	0.808098	no
	1144	NM_001108263	Tvp23a	0.196514	0.118748	1.91676	0.154097	0.0798158	1.09064	-0.800638	-0.172582	-0.980229	0.901001	0.932314	0.805259	no
	1145	NR_110636	LOC287004	0.154858	0.0770921	1.09062	0.128171	0.0538896	0.575101	-0.798529	-0.508736	-0.576291	0.98467	0.593471	NA	no
	1146	NM_053859	Slc17a7	0.13141	0.0536436	0.630796	0.113618	0.0393367	0.281253	-0.796181	-0.0492677	-1.0488	1	0.986952	0.884248	no
	1147	NM_001107280	Pcdh20	0.42197	0.344204	6.38824	0.292318	0.218036	3.86642	-0.794945	-0.541795	-2.28287	0.613219	0.738364	0.0541818	no
	1148	NM_001039005	Mcoln2	5.79968	5.72192	112.106	3.39116	3.31688	65.2631	-0.794611	-0.933712	-0.262958	0.45372	0.258622	0.954178	no
	1149	NM_001191708	Pglyrp4	0.133157	0.0553906	0.661966	0.114861	0.0405797	0.306407	-0.793571	-0.536531	-0.156521	1	0.502769	NA	no
	1150	NM_001172067	Hs3st3a1	0.469522	0.391755	7.26132	0.31194	0.237659	4.21784	-0.79189	-0.778697	-0.513177	0.693209	0.502769	0.995921	no
	1151	NM_001025060	LOC502684	0.324775	0.247009	4.44464	0.220982	0.146701	2.43645	-0.791573	-1.08883	-2.48341	0.70963	0.502769	0.0970408	no
	1152	NM_001033894	Jakmip1	0.330276	0.25251	4.53957	0.227887	0.153605	2.56077	-0.791208	-0.906418	-1.09672	0.740824	0.540384	0.605119	no
	1153	NM_001277386	Iqsec2	0.135468	0.0577012	0.699938	0.114989	0.0407074	0.308703	-0.78382	0.0149038	-0.764302	1	0.992852	0.93924	no
	1154	NM_012665	Syt2	0.213105	0.135338	2.22264	0.160047	0.0857654	1.20836	-0.783674	-0.322259	-0.858595	0.900159	0.88616	0.830477	no
	1155	NR_031826	Mir23b	0.132763	0.0549961	0.653843	0.114343	0.0400618	0.296961	-0.783177	-0.328039	-1.4358	1	0.823983	0.791489	no
	1156	NM_001271383	Acot11	5.32649	5.24872	102.959	3.13833	3.06405	60.4303	-0.783099	-0.824164	-0.668308	0.102777	0.173849	0.395384	no
	1157	NM_001034007	Ncoa4	0.151122	0.0733555	1.02285	0.127048	0.0527662	0.550529	-0.782661	-0.592561	-1.09484	0.996723	0.566844	NA	no
	1158	NM_001105786	B9d1	0.214727	0.13696	2.27226	0.167774	0.0934925	1.35332	-0.781906	-0.663037	-0.0480248	1	0.749388	1	no
	1159	NM_001113409	Syngap1	0.131204	0.0534378	0.628742	0.113527	0.0392451	0.278579	-0.781671	-0.320938	-0.65624	1	0.766747	0.952511	no
	1160	NM_181433	Otop1	0.163765	0.0859985	1.26971	0.130744	0.0564625	0.617466	-0.781076	-0.147904	-1.08551	1	0.932123	NA	no
	1161	NM_001177687	Sdhaf1	0.133157	0.0553906	0.661966	0.116525	0.0422434	0.342488	-0.780758	-0.460348	-1.39485	1	0.777938	NA	no
	1162	NM_134365	Atp5pb	6.88107	6.80331	134.623	4.04475	3.97047	78.694	-0.780514	-0.883385	-2.10668	1	0.765336	0.416724	no
	1163	NM_175759	Klk1c9	0.133552	0.0557851	0.670089	0.117087	0.0428052	0.356528	-0.780125	-0.319859	-0.258226	1	0.723968	NA	no
	1164	NM_153473	Myo7a	14.0535	13.9757	274.082	8.20195	8.12767	161.16	-0.779266	-0.678333	-1.50209	0.0736383	0.163786	7.30661e-05	no
	1165	NM_001024300	Erich6	0.132593	0.054827	0.655164	0.116593	0.0423113	0.339992	-0.776748	0.0294706	-0.763513	1	0.986661	0.939618	no
	1166	NM_001305170	Epgn	0.132199	0.0544325	0.647041	0.115687	0.0414058	0.324874	-0.7767	-0.318426	-1.4387	1	0.794211	0.767443	no
	1167	NR_027235	RGD1559747	0.523338	0.445571	8.34803	0.333293	0.259012	4.65687	-0.775446	-0.866699	-1.54248	0.26557	0.165259	0.0568957	no
	1168	NR_031829	Mir25	0.22049	0.142723	2.38001	0.164327	0.090045	1.28703	-0.775113	-0.975962	-1.37901	0.94508	0.502769	0.702856	no
	1169	NM_001106388	Rfx6	0.17645	0.0986833	1.50915	0.143173	0.0688917	0.860428	-0.774921	-0.36328	0.420383	1	0.817352	NA	no
	1170	NM_001009176	Trim10	1.7747	1.69694	33.0022	1.08815	1.01387	19.6537	-0.774643	-0.693984	-0.417489	0.30481	0.502769	0.813829	no
	1171	NM_001013165	Lrrc23	0.111456	0.0336891	0.233313	0.102989	0.0287074	0.0697549	-0.77408	-0.0703225	-0.342253	1	0.981404	0.995921	no
	1172	NM_001107992	Disp3	0.132162	0.0543958	0.643666	0.117163	0.042881	0.35138	-0.773342	-0.453551	-0.0638791	1	0.751879	1	no
	1173	NM_012677	Klk1c2	0.131804	0.0540381	0.638919	0.116354	0.0420722	0.334911	-0.773107	-0.24433	-0.0548165	1	0.761342	NA	no
	1174	NM_001329881	Hmgb2l1	0.13312	0.0553539	0.658591	0.117179	0.0428974	0.354983	-0.772546	-0.243131	-0.693467	1	0.860546	NA	no
	1175	NM_001109284	Misp	4.4636	4.38583	85.679	2.63773	2.56345	50.278	-0.771936	-0.587561	-1.07154	0.549103	0.502769	0.304077	no
	1176	NM_013197	Alas2	205.748	205.67	4048.32	120.721	120.646	2397.12	-0.769736	-0.720938	-0.422358	0.578146	0.291416	0.811413	no
	1177	NM_012533	Cpb1	0.26683	0.189064	3.30661	0.194197	0.119915	1.87069	-0.769041	-1.11586	-0.234173	0.903446	0.275021	NA	no
	1178	NM_001109195	Rnf208	4.45089	4.37312	85.2955	2.60114	2.52686	49.5648	-0.768826	-0.703079	-1.52454	0.0804481	0.431473	7.1565e-06	no
	1179	NM_001169579	Ceacam16	0.130773	0.0530065	0.617244	0.116499	0.0422172	0.336276	-0.768309	-0.241298	-0.176225	1	0.862595	NA	no
	1180	NM_001111127	Hist3h2ba	1.30989	1.23213	23.8487	0.804444	0.730163	14.0468	-0.767582	-0.652341	-1.14136	0.243713	0.576383	0.107322	no
	1181	NM_001191736	Stk26	1.81884	1.74107	33.7735	1.10287	1.02859	19.9555	-0.767235	-0.632416	-0.696884	0.271401	0.502769	0.517484	no
	1182	NM_012651	Slc4a1	110.883	110.805	2180.55	65.1967	65.1225	1293.82	-0.767174	-0.809508	-0.245052	0.70963	0.206875	0.932458	no
	1183	NM_001108266	Smim22	1.16484	1.08707	20.91	0.712709	0.638427	12.1573	-0.766827	-0.519009	-0.684097	0.276355	0.694442	0.567914	no
	1184	NM_001191750	Il12rb2	0.44363	0.365864	6.76822	0.298777	0.224495	3.96296	-0.765224	-0.618624	-0.540269	0.620501	0.620329	0.842053	no
	1185	NM_001033679	Prkar1b	4.69177	4.614	90.138	2.79552	2.72124	53.6796	-0.764853	-0.585894	-0.921885	0.0761137	0.561955	0.0991499	no
	1186	NM_012621	Pfkfb1	0.13141	0.0536436	0.630796	0.115867	0.041585	0.324112	-0.763094	-0.0394482	-0.156521	1	0.974351	NA	no
	1187	NM_022582	Lgals7	0.601404	0.523638	9.85766	0.383069	0.308787	5.64247	-0.761914	-0.960602	-1.83295	0.663134	0.502769	0.116998	no
	1188	NM_001014783	Pcdhb3	0.343466	0.265699	4.79725	0.237286	0.163005	2.75144	-0.760244	-0.938516	-1.3894	0.621651	0.502769	0.30416	no
	1189	NM_001109361	Iqcf1	0.111456	0.0336891	0.233313	0.102322	0.0280406	0.0565233	-0.760042	-0.0739202	-0.310297	1	0.967131	0.9973	no
	1190	NM_031066	Fez1	0.202721	0.124954	2.03895	0.156405	0.0821231	1.13013	-0.758702	-0.47689	-0.958079	0.875069	0.857255	0.774567	no
	1191	NM_031116	Ccl5	2.6867	2.60893	51.0675	1.62289	1.54861	30.2068	-0.757307	-0.57767	-0.890261	0.595446	0.502769	0.487935	no
	1192	NM_001108509	Pnpla2	0.304669	0.226903	4.04447	0.21583	0.141548	2.31778	-0.757267	-0.933017	-1.30448	0.966528	0.502769	0.725791	no
	1193	NM_207595	Ankra2	0.289769	0.212003	3.75899	0.21116	0.136878	2.22681	-0.756845	-0.539281	-0.969503	0.929492	0.728718	0.796747	no
	1194	NM_001135030	Tctex1d1	0.208109	0.130342	2.14596	0.16367	0.0893889	1.27111	-0.756259	-0.211157	0.0207266	0.857338	0.887903	1	no
	1195	NM_001107570	Tmem151a	0.111456	0.0336891	0.233313	0.102322	0.0280406	0.0565233	-0.755947	-0.0739202	-0.329992	1	0.965507	0.995921	no
	1196	NM_001106306	Cpxm2	0.42652	0.348754	6.4259	0.282189	0.207908	3.61991	-0.755327	-1.11526	-1.26379	0.771558	0.639735	0.438222	no
	1197	NM_001192012	Ankrd7	0.111456	0.0336891	0.233313	0.102322	0.0280406	0.0565233	-0.754923	-0.0739202	-0.32091	1	0.969225	0.995921	no
	1198	NM_012902	Amh	0.185582	0.107815	1.69769	0.144924	0.0706421	0.903655	-0.754795	-0.700684	-2.00378	0.927003	0.502769	0.439785	no
	1199	NM_130816	Fgf11	0.244428	0.166662	2.83988	0.177688	0.103406	1.55668	-0.753325	-0.530705	-1.46712	0.801044	0.629123	0.477217	no
	1200	NR_131090	LOC100911367	0.182051	0.104284	1.63197	0.144002	0.0697206	0.884965	-0.751848	-0.514823	-1.45936	0.937861	0.696961	NA	no
	1201	NM_012794	Glycam1	0.111456	0.0336891	0.233313	0.102322	0.0280406	0.0565233	-0.75171	-0.0739202	-0.338153	1	0.988034	0.995921	no
	1202	NM_001100780	Hyal4	0.73074	0.652974	12.4711	0.476662	0.402381	7.47153	-0.751544	-0.686913	-0.0751994	0.677704	0.32772	1	no
	1203	NM_017016	Hdc	1.85097	1.77321	34.3247	1.12077	1.04649	20.3291	-0.751301	-0.532143	-1.41484	0.375284	0.702554	0.045132	no
	1204	NM_001253677	Wfdc11	0.128426	0.0506592	0.575897	0.115606	0.0413241	0.31956	-0.751297	0.0370751	-0.183093	1	0.983625	1	no
	1205	NM_001044268	Fhad1	0.71147	0.633704	11.9793	0.44917	0.374889	6.91933	-0.74973	-0.547008	-0.729254	0.528497	0.707654	0.647463	no
	1206	NM_001106552	Sp5	0.237906	0.16014	2.70551	0.167825	0.093543	1.35929	-0.748968	-0.767841	-1.92013	0.845035	0.502769	0.372672	no
	1207	NM_001047942	LOC499541	0.110103	0.0323366	0.210265	0.102989	0.0287074	0.0697549	-0.74671	-0.0635062	-0.0548165	1	0.952357	NA	no
	1208	NM_001109184	Ccdc169	0.111456	0.0336891	0.233313	0.103741	0.0294599	0.0854018	-0.746585	-0.0665405	-0.122496	1	0.963911	NA	no
	1209	NM_013041	Sycp3	0.602078	0.524312	9.82782	0.395074	0.320792	5.88423	-0.745723	-0.34338	-0.919942	0.770163	0.841199	0.779662	no
	1210	NM_203338	Vkorc1l1	1.16189	1.08412	20.9689	0.733162	0.658881	12.6086	-0.745628	-0.860957	-0.903741	0.711935	0.502769	0.640229	no
	1211	NM_017225	Pctp	0.627229	0.549462	10.4045	0.409533	0.335251	6.13405	-0.745397	-0.856951	-0.682549	0.376967	0.502769	0.778532	no
	1212	NM_001277306	Mau2	0.16647	0.0887036	1.31581	0.133425	0.0591437	0.678779	-0.74457	-0.533715	-1.66161	0.977588	0.726007	0.655135	no
	1213	NR_002703	Rpph1	0.517325	0.439559	8.2211	0.34533	0.271049	4.84605	-0.744159	-1.00195	0.00603071	0.968991	0.595349	1	no
	1214	NM_001106541	Wfdc3	0.795847	0.718081	13.6881	0.495212	0.420931	7.84456	-0.744155	-0.927941	-1.22829	0.353688	0.454044	0.107212	no
	1215	NM_019324	Myo1a	0.265618	0.187851	3.23653	0.189284	0.115003	1.79059	-0.74365	0.388389	-1.05988	0.800321	0.829217	0.666618	no
	1216	NM_001044701	Dennd11	6.86783	6.79006	132.934	4.12634	4.05205	79.9117	-0.743362	-0.543548	-0.723651	0.0800901	0.502769	0.250797	no
	1217	NR_031858	Mir100	0.111456	0.0336891	0.233313	0.103653	0.0293712	0.0848588	-0.74252	-0.0669715	-0.303631	1	0.972957	NA	no
	1218	NM_001011914	Dr1	3.01307	2.9353	57.2157	1.84124	1.76695	34.9675	-0.741765	-0.953355	-3.166	1	0.721975	0.064055	no
	1219	NM_001025141	Ccnb1ip1	0.256966	0.179199	3.11259	0.193549	0.119268	1.86822	-0.741686	-0.519799	-0.374683	0.769943	0.698838	0.952264	no
	1220	NM_001106490	Mybpc3	50.5646	50.4868	992.954	30.3403	30.266	600.134	-0.738445	-0.73963	-0.995649	0.503281	0.0958921	0.290903	no
	1221	NM_001099462	Vom2r5	0.110498	0.0327311	0.218388	0.102322	0.0280406	0.0565233	-0.73762	-0.069102	-0.0548165	1	0.900006	NA	no
	1222	NM_001000826	Olr413	0.110498	0.0327311	0.218388	0.102322	0.0280406	0.0565233	-0.73762	-0.069102	-0.0548165	1	0.900006	NA	no
	1223	NM_001105779	Nhp2	0.153864	0.0760973	1.07232	0.13074	0.0564588	0.62099	-0.736129	-0.634838	-0.292804	1	0.797824	NA	no
	1224	NM_001034935	Ppef1	0.324381	0.246614	4.43652	0.224507	0.150225	2.48121	-0.736028	-1.01916	-1.62388	0.673616	0.422737	0.236544	no
	1225	NM_198790	Rgsl2h	0.165833	0.0880666	1.30226	0.135749	0.0614679	0.719965	-0.735526	-0.503491	-0.431535	1	0.532829	NA	no
	1226	NM_001372159	Igdcc3	0.110103	0.0323366	0.210265	0.102322	0.0280406	0.0565233	-0.7355	-0.0671039	-0.0659634	1	0.952643	NA	no
	1227	NM_001207022	Shisa8	0.165512	0.0877455	1.30088	0.132492	0.0582109	0.648783	-0.735311	-0.697918	0.0774453	0.968653	0.502769	1	no
	1228	NM_001287116	Mrps21	0.110103	0.0323366	0.210265	0.102989	0.0287074	0.0697549	-0.735104	-0.0635062	-0.0842892	1	0.964304	NA	no
	1229	NM_001108563	Sypl2	0.165475	0.0877088	1.29751	0.135339	0.0610571	0.716097	-0.734343	-0.640681	-0.956651	0.994034	0.605209	0.867694	no
	1230	NM_001013962	Magea13	0.183835	0.106068	1.66652	0.15132	0.0770385	1.03595	-0.734317	-0.842035	-1.40487	0.929492	0.502769	NA	no
	1231	NM_057146	C9	0.300611	0.222845	3.97533	0.22323	0.148949	2.46597	-0.733022	-0.687109	-0.577987	0.794445	0.515337	0.949449	no
	1232	NM_001109032	Pirt	0.110498	0.0327311	0.218388	0.102322	0.0280406	0.0565233	-0.732748	-0.069102	-0.336931	1	0.967686	0.995921	no
	1233	NM_001165901	Nelfe	0.111456	0.0336891	0.233313	0.103621	0.0293397	0.0819189	-0.731535	-0.0671261	0.0468885	1	0.917524	NA	no
	1234	NM_023990	Six3	0.111456	0.0336891	0.233313	0.103621	0.0293397	0.0819189	-0.731145	-0.0671261	0.281636	1	0.973859	0.995921	no
	1235	NM_001109103	RGD1565212	0.110498	0.0327311	0.218388	0.102887	0.0286054	0.0696345	-0.730781	-0.0660297	-0.0548165	1	0.95568	NA	no
	1236	NM_001099486	Vom2r73	0.111456	0.0336891	0.233313	0.103741	0.0294599	0.0854018	-0.730719	-0.0665405	-0.0548165	1	0.919772	NA	no
	1237	NM_001001428	Olr1748	0.111456	0.0336891	0.233313	0.103741	0.0294599	0.0854018	-0.730719	-0.0665405	-0.0548165	1	0.919772	NA	no
	1238	NM_001109365	Mpc1l	0.110103	0.0323366	0.210265	0.102989	0.0287074	0.0697549	-0.730546	-0.0635062	-0.0548165	1	0.947708	NA	no
	1239	NM_001107945	Dmrta1	0.110103	0.0323366	0.210265	0.102322	0.0280406	0.0565233	-0.730342	-0.0671039	-0.334937	1	0.962617	0.995921	no
	1240	NM_001009501	Ly49i5	0.110498	0.0327311	0.218388	0.102989	0.0287074	0.0697549	-0.729947	-0.0655043	-0.0548165	1	0.932496	NA	no
	1241	NM_001108590	Epb42	8.65764	8.57987	168.425	5.26918	5.1949	102.72	-0.729873	-0.727843	-0.256117	0.493292	0.310686	0.939266	no
	1242	NM_013096	Hba-a1	9762.75	9762.67	192277	5886.7	5886.62	116815	-0.72984	-0.71149	-0.301791	0.477278	0.498006	0.88941	no
	1243	NM_145088	Smim38	0.110498	0.0327311	0.218388	0.102322	0.0280406	0.0565233	-0.729368	-0.069102	-0.337363	1	0.962207	0.995921	no
	1244	NM_022195	Ivl	0.110498	0.0327311	0.218388	0.103578	0.0292967	0.080674	-0.728326	-0.0625206	0.0468885	1	0.942019	NA	no
	1245	NM_019161	Cdh22	0.111456	0.0336891	0.233313	0.102322	0.0280406	0.0565233	-0.727874	-0.0739202	-0.33364	1	0.954144	0.995921	no
	1246	NM_001033676	Cabp1	0.111456	0.0336891	0.233313	0.103102	0.0288204	0.0721085	-0.727871	-0.0697347	-0.338713	1	0.959562	0.995921	no
	1247	NM_053397	Artn	0.448895	0.371129	6.87148	0.311594	0.237312	4.17999	-0.727747	-1.04755	-0.072694	0.701846	0.444592	1	no
	1248	NM_013172	Myf6	0.111456	0.0336891	0.233313	0.102322	0.0280406	0.0565233	-0.726989	-0.0739202	-0.321733	1	0.953754	0.995921	no
	1249	NM_133321	Kcnj15	4.25928	4.18152	81.7274	2.59692	2.52264	49.5855	-0.726849	-0.579782	-0.947051	0.341259	0.502769	0.240477	no
	1250	NM_017084	Gnmt	0.111456	0.0336891	0.233313	0.103102	0.0288204	0.0721085	-0.726583	-0.0697347	-0.338102	1	0.956665	0.995921	no
	1251	NM_001013872	LOC289035	0.111456	0.0336891	0.233313	0.104447	0.0301655	0.0973831	-0.726509	-0.0656853	0.0468885	1	0.940669	NA	no
	1252	NM_001000593	Olr1091	0.111456	0.0336891	0.233313	0.104496	0.0302141	0.0992004	-0.726439	-0.0656853	0.0468885	1	0.925238	NA	no
	1253	NM_001107349	Fam50b	0.110498	0.0327311	0.218388	0.103102	0.0288204	0.0721085	-0.726396	-0.0649165	-0.313275	1	0.962754	NA	no
	1254	NM_053645	Il5ra	0.110103	0.0323366	0.210265	0.102989	0.0287074	0.0697549	-0.726288	-0.0635062	-0.0548165	1	0.943137	NA	no
	1255	NM_019375	Septin3	0.110103	0.0323366	0.210265	0.102887	0.0286054	0.0696345	-0.726096	-0.0640316	-0.290656	1	0.979767	0.995921	no
	1256	NM_001081451	Fam72a	1.12595	1.04818	20.222	0.719393	0.645111	12.2856	-0.726057	-0.715275	-0.571621	0.278599	0.358926	0.640014	no
	1257	NM_139036	Lhx5	0.111456	0.0336891	0.233313	0.10449	0.0302088	0.102472	-0.725932	-0.0656853	-0.328212	1	0.961799	0.995921	no
	1258	NM_001108889	Pou4f3	0.109108	0.0313418	0.191966	0.102322	0.0280406	0.0565233	-0.72584	-0.0618825	-0.309671	1	0.968136	0.997354	no
	1259	NM_012787	Cyp2g1	0.110103	0.0323366	0.210265	0.103102	0.0288204	0.0721085	-0.725825	-0.0629184	-0.0548165	1	0.921911	NA	no
	1260	NM_001277885	Tmem247	0.109108	0.0313418	0.191966	0.102322	0.0280406	0.0565233	-0.725793	-0.0618825	-0.0548165	1	0.929744	NA	no
	1261	NM_001014163	Cend1	0.111456	0.0336891	0.233313	0.103621	0.0293397	0.0819189	-0.725703	-0.0671261	0.290272	1	0.962754	0.995921	no
	1262	NM_012491	Add2	1.93762	1.85985	36.204	1.2216	1.14732	22.3056	-0.72559	-0.780027	-0.347802	0.269609	0.502769	0.834427	no
	1263	NM_001164143	Cnr2	0.110498	0.0327311	0.218388	0.103578	0.0292967	0.080674	-0.725284	-0.0625206	0.0468885	1	0.937121	NA	no
	1264	NM_001108972	Igfbpl1	0.162733	0.084967	1.24804	0.13453	0.060248	0.695784	-0.725191	-0.362857	-0.398611	0.96817	0.815153	0.975037	no
	1265	NM_031128	Serpina7	0.109108	0.0313418	0.191966	0.102322	0.0280406	0.0565233	-0.724842	-0.0618825	-0.0548165	1	0.939986	NA	no
	1266	NM_001001052	Olr544	0.110498	0.0327311	0.218388	0.103621	0.0293397	0.0819189	-0.724804	-0.0623079	0.0468885	1	0.923443	NA	no
	1267	NM_080693	Cacng5	0.111456	0.0336891	0.233313	0.104496	0.0302141	0.0992004	-0.724773	-0.0656853	0.289483	1	0.965901	0.995921	no
	1268	NM_053844	Tff2	0.110498	0.0327311	0.218388	0.103578	0.0292967	0.080674	-0.724753	-0.0625206	0.0468885	1	0.954017	NA	no
	1269	NM_001270836	Dusp14	0.110498	0.0327311	0.218388	0.103621	0.0293397	0.0819189	-0.724337	-0.0623079	0.222513	1	0.964292	NA	no
	1270	NM_001029928	Lair1	0.110498	0.0327311	0.218388	0.103621	0.0293397	0.0819189	-0.724321	-0.0623079	0.288472	1	0.962207	0.995921	no
	1271	NM_001192007	Il25	0.110498	0.0327311	0.218388	0.103653	0.0293712	0.0848588	-0.72424	-0.0621532	-0.337931	1	0.965507	0.995921	no
	1272	NM_023968	Npy2r	0.110498	0.0327311	0.218388	0.103653	0.0293712	0.0848588	-0.724029	-0.0621532	-0.339005	1	0.963223	0.995921	no
	1273	NM_001000852	Olr804	0.110498	0.0327311	0.218388	0.103741	0.0294599	0.0854018	-0.723988	-0.0617223	-0.0548165	1	0.930658	NA	no
	1274	NM_001350232	Agbl4	0.110498	0.0327311	0.218388	0.103741	0.0294599	0.0854018	-0.723867	-0.0617223	-0.330178	1	0.956272	0.995921	no
	1275	NM_001128185	Myadml2	0.110498	0.0327311	0.218388	0.104447	0.0301655	0.0973831	-0.723499	-0.060867	0.290957	1	0.952507	0.995921	no
	1276	NR_031778	Mir331	0.110103	0.0323366	0.210265	0.103653	0.0293712	0.0848588	-0.723473	-0.0601552	-0.339027	1	0.969057	0.995921	no
	1277	NM_001108168	Bmp5	0.197399	0.119633	1.92493	0.154598	0.0803169	1.09688	-0.723034	-0.476526	-0.699614	0.963619	0.781996	0.916883	no
	1278	NM_001107439	Snai3	1.98052	1.90276	37.0343	1.24294	1.16866	22.5623	-0.72283	-1.0984	0.166118	0.764075	0.403826	0.995921	no
	1279	NM_001109073	Ccdc190	0.110103	0.0323366	0.210265	0.103741	0.0294599	0.0854018	-0.722821	-0.0597242	-0.331602	1	0.970429	0.995921	no
	1280	NM_022209	Ppp2r2b	0.109108	0.0313418	0.191966	0.103621	0.0293397	0.0819189	-0.722622	-0.0550884	0.290675	1	0.965505	0.995921	no
	1281	NM_030831	Gpr12	0.110103	0.0323366	0.210265	0.10449	0.0302088	0.102472	-0.722223	-0.0588689	-0.338593	1	0.967511	0.995921	no
	1282	NM_001013906	Lhfpl5	0.110103	0.0323366	0.210265	0.104404	0.030122	0.100746	-0.721937	-0.0588689	-0.337533	1	0.969225	0.995921	no
	1283	NM_001271053	Apoc3	0.110103	0.0323366	0.210265	0.103621	0.0293397	0.0819189	-0.721722	-0.0603098	0.0468885	1	0.933884	NA	no
	1284	NM_001191583	Tdrd6	0.193099	0.115332	1.85036	0.151895	0.0776139	1.03699	-0.721557	-0.842869	-0.775765	0.972736	0.503177	0.929589	no
	1285	NM_001100989	Mtus2	0.110103	0.0323366	0.210265	0.10449	0.0302088	0.102472	-0.721162	-0.0588689	-0.337176	1	0.969057	0.995921	no
	1286	NM_001107508	Klk12	0.110103	0.0323366	0.210265	0.103741	0.0294599	0.0854018	-0.720906	-0.0597242	-0.0548165	1	0.934753	NA	no
	1287	NR_110710	LOC100911827	0.109108	0.0313418	0.191966	0.103578	0.0292967	0.080674	-0.72087	-0.0553011	0.290303	1	0.956393	0.995921	no
	1288	NM_017140	Drd3	0.110103	0.0323366	0.210265	0.103653	0.0293712	0.0848588	-0.720521	-0.0601552	-0.321507	1	0.973859	0.995921	no
	1289	NM_001071777	Gpr17	0.110498	0.0327311	0.218388	0.104447	0.0301655	0.0973831	-0.720486	-0.060867	0.287897	1	0.979624	0.995921	no
	1290	NM_001109646	LOC691670	0.110498	0.0327311	0.218388	0.104447	0.0301655	0.0973831	-0.720437	-0.060867	0.0468885	1	0.952692	NA	no
	1291	NM_173121	Brinp3	0.110103	0.0323366	0.210265	0.10449	0.0302088	0.102472	-0.720223	-0.0588689	-0.335201	1	0.973306	0.995921	no
	1292	NM_001047940	LOC499469	0.110498	0.0327311	0.218388	0.104447	0.0301655	0.0973831	-0.719947	-0.060867	0.0468885	1	0.928798	NA	no
	1293	NM_001107587	Slitrk2	0.109108	0.0313418	0.191966	0.103102	0.0288204	0.0721085	-0.719765	-0.057697	-0.331835	1	0.977306	0.995921	no
	1294	NR_102358	LOC100911370	0.87366	0.795894	15.3036	0.569759	0.495478	9.45578	-0.719494	-1.23928	-3.08868	0.929492	0.502769	0.0174722	no
	1295	NM_021769	Sult1d1	0.109108	0.0313418	0.191966	0.103653	0.0293712	0.0848588	-0.719414	-0.0549337	-0.339275	1	0.973306	0.995921	no
	1296	NM_001012019	Tssk2	0.110498	0.0327311	0.218388	0.104404	0.030122	0.100746	-0.71902	-0.060867	-0.282671	1	0.970453	NA	no
	1297	NM_001106908	Mettl21c	0.110103	0.0323366	0.210265	0.10449	0.0302088	0.102472	-0.718639	-0.0588689	-0.19827	1	0.965864	NA	no
	1298	NM_012765	Htr2c	0.109108	0.0313418	0.191966	0.102989	0.0287074	0.0697549	-0.718541	-0.0582848	-0.265588	1	0.982279	0.995921	no
	1299	NM_012800	P2ry1	0.403488	0.325722	6.00615	0.280244	0.205962	3.5969	-0.718483	-0.815912	-1.40246	0.657121	0.502769	0.256108	no
	1300	NM_001034080	Pyy	0.653446	0.57568	10.935	0.436392	0.36211	6.69975	-0.718425	-0.97512	-0.758649	0.70963	0.502769	0.815779	no
	1301	NM_001270865	Esd	0.110103	0.0323366	0.210265	0.103621	0.0293397	0.0819189	-0.718265	-0.0603098	0.15105	1	0.967907	NA	no
	1302	NM_001012749	Ly49s5	0.109108	0.0313418	0.191966	0.102989	0.0287074	0.0697549	-0.71812	-0.0582848	-0.0548165	1	0.933884	NA	no
	1303	NM_001115044	LOC685157	0.164123	0.0863563	1.27446	0.137743	0.0634617	0.755758	-0.717996	-0.708785	0.0388213	0.99523	0.526659	NA	no
	1304	NM_138514	Cyp2c13	0.110103	0.0323366	0.210265	0.104404	0.030122	0.100746	-0.717083	-0.0588689	-0.0548165	1	0.930459	NA	no
	1305	NM_001134528	Tex49	0.16157	0.0838032	1.23106	0.136917	0.062635	0.743364	-0.71417	-0.220806	-0.590778	0.990119	0.890283	0.952958	no
	1306	NM_212459	Arl9	0.110103	0.0323366	0.210265	0.103741	0.0294599	0.0854018	-0.713842	-0.0597242	-0.263674	1	0.973859	NA	no
	1307	NM_001108882	Lyzl1	0.110498	0.0327311	0.218388	0.104447	0.0301655	0.0973831	-0.713801	-0.060867	0.0890026	1	0.966368	NA	no
	1308	NM_001099491	Vom2r17	0.109108	0.0313418	0.191966	0.102887	0.0286054	0.0696345	-0.713679	-0.0588101	-0.255537	1	0.970601	NA	no
	1309	NM_022859	Crisp3	0.110498	0.0327311	0.218388	0.104404	0.030122	0.100746	-0.713139	-0.060867	-0.147479	1	0.969057	NA	no
	1310	NM_001108241	Mospd4	0.110103	0.0323366	0.210265	0.104447	0.0301655	0.0973831	-0.712517	-0.0588689	0.262262	1	0.973325	0.998273	no
	1311	NM_020537	Uts2r	0.109108	0.0313418	0.191966	0.103653	0.0293712	0.0848588	-0.711863	-0.0549337	-0.206613	1	0.964304	NA	no
	1312	NM_001371565	Ccdc159	0.744907	0.667141	12.7175	0.497893	0.423611	7.90236	-0.71164	-0.770786	-0.284209	0.173368	0.258622	0.878931	no
	1313	NM_173123	Cyp4f4	0.196478	0.118711	1.91338	0.155709	0.0814271	1.11686	-0.710821	-0.852348	-1.02713	0.943183	0.502769	0.795637	no
	1314	NM_001109534	Tktl1	0.188762	0.110995	1.77241	0.150454	0.0761726	1.01859	-0.709778	-0.509807	-0.740611	1	0.671357	NA	no
	1315	NM_001109153	RGD1559600	0.110103	0.0323366	0.210265	0.10449	0.0302088	0.102472	-0.709775	-0.0588689	-0.0694773	1	0.965324	NA	no
	1316	NM_001139487	LOC100125368	0.270092	0.192325	3.34575	0.201081	0.1268	2.01265	-0.709175	-0.86041	-0.29891	1	0.628637	0.995921	no
	1317	NM_001195414	LOC100359907	0.110103	0.0323366	0.210265	0.103741	0.0294599	0.0854018	-0.708564	-0.0597242	-0.0714399	1	0.968967	NA	no
	1318	NM_001000893	Olr1678	0.109108	0.0313418	0.191966	0.104404	0.030122	0.100746	-0.708338	-0.0536475	-0.0548165	1	0.934753	NA	no
	1319	NM_001001359	Olr883	0.109108	0.0313418	0.191966	0.104447	0.0301655	0.0973831	-0.70812	-0.0536475	0.0468885	1	0.934753	NA	no
	1320	NR_031845	Mir31	0.110498	0.0327311	0.218388	0.104496	0.0302141	0.0992004	-0.708105	-0.060867	0.0468885	1	0.961393	NA	no
	1321	NM_001001354	Olr917	0.109108	0.0313418	0.191966	0.104496	0.0302141	0.0992004	-0.707881	-0.0536475	0.0468885	1	0.93476	NA	no
	1322	NM_001271266	Tas1r2	0.109108	0.0313418	0.191966	0.104496	0.0302141	0.0992004	-0.707658	-0.0536475	0.0468885	1	0.945143	NA	no
	1323	NM_001134594	Slc44a5	0.78193	0.704163	13.4609	0.52236	0.448078	8.38048	-0.707354	-0.841808	-0.44014	0.517146	0.502769	0.857776	no
	1324	NM_001305443	Rps27a	0.109108	0.0313418	0.191966	0.103578	0.0292967	0.080674	-0.70691	-0.0553011	0.152152	1	0.969448	NA	no
	1325	NM_001191778	Aldh1l2	1.07844	1.00067	19.2401	0.69186	0.617578	11.8012	-0.706706	-0.685615	-1.04032	0.394663	0.538892	0.224527	no
	1326	NM_001109222	Ppp1r3a	0.109108	0.0313418	0.191966	0.104447	0.0301655	0.0973831	-0.706405	-0.0536475	0.0468885	1	0.963911	NA	no
	1327	NM_001191097	Clrn2	2.61279	2.53503	49.5842	1.63493	1.56065	30.3744	-0.705929	-0.716377	-0.352777	0.572043	0.0784446	0.958807	no
	1328	NM_001191707	Plch1	0.32137	0.243603	4.36048	0.227694	0.153412	2.56389	-0.7048	-1.02561	-0.734565	0.695386	0.358704	0.721634	no
	1329	NM_001134799	Tmem95	0.337982	0.260216	4.69831	0.236255	0.161974	2.70578	-0.704376	-1.04051	-0.926609	0.764075	0.502769	0.786533	no
	1330	NM_001271083	Fam217a	0.342245	0.264479	4.76951	0.238407	0.164126	2.75589	-0.704043	-0.845245	-1.11232	0.860844	0.502769	0.658175	no
	1331	NM_133294	Hemgn	11.1417	11.0639	217.361	6.88149	6.80721	135.051	-0.703763	-0.655781	-0.548006	0.70963	0.502769	0.705847	no
	1332	NM_001170405	Klk13	0.110103	0.0323366	0.210265	0.104447	0.0301655	0.0973831	-0.703213	-0.0588689	0.0724548	1	0.967933	NA	no
	1333	NM_001130511	Pheta2	2.16179	2.08402	40.4888	1.35855	1.28427	24.9817	-0.702276	-0.537834	-0.687441	0.186352	0.502769	0.379232	no
	1334	NR_126569	Lnc004	0.109108	0.0313418	0.191966	0.104496	0.0302141	0.0992004	-0.702037	-0.0536475	0.0468885	1	0.952507	NA	no
	1335	NM_001025746	Rhox2	0.171829	0.0940621	1.4332	0.138354	0.0640724	0.768212	-0.701828	-0.641029	-0.440233	1	0.502769	NA	no
	1336	NM_134370	Psd	0.275656	0.19789	3.4652	0.202106	0.127825	2.03389	-0.701675	-0.918516	-0.86267	0.879284	0.690713	0.771815	no
	1337	NM_001000550	Olr202	0.144769	0.0670021	0.887156	0.120885	0.0466033	0.423298	-0.701668	-0.345486	-1.81779	1	0.807541	0.635019	no
	1338	NM_001271311	Vwce	0.381554	0.303788	5.5543	0.26761	0.193329	3.34888	-0.700612	-0.777424	-0.785799	0.685839	0.502769	0.736381	no
	1339	NM_001105904	Cd209a	0.109108	0.0313418	0.191966	0.104447	0.0301655	0.0973831	-0.698905	-0.0536475	0.0468885	1	0.948494	NA	no
	1340	NM_001169101	Alk	0.356136	0.278369	5.06526	0.262797	0.188515	3.24042	-0.69813	-0.826407	-0.399529	0.718769	0.502769	0.929589	no
	1341	NM_133595	Gchfr	1.26826	1.1905	22.9631	0.807691	0.73341	14.0804	-0.697925	-0.708779	-1.05089	0.280825	0.502769	0.130122	no
	1342	NM_001106327	Slc22a20	0.302606	0.22484	4.00112	0.225619	0.151338	2.51649	-0.697561	-0.193684	-1.22723	0.845499	0.902769	0.804515	no
	1343	NM_017232	Ptgs2	26.6891	26.6113	525.641	16.5073	16.4331	327.745	-0.696429	0.0547041	-1.32692	0.688386	0.967029	0.149119	no
	1344	NM_031031	Gatm	229.662	229.584	4537.91	141.815	141.741	2820.03	-0.696109	-0.611093	-0.387702	0.141971	0.32772	0.721634	no
	1345	NM_022513	Sult1b1	0.2142	0.136434	2.26884	0.169671	0.0953897	1.39729	-0.69591	-0.868253	-0.386231	1	0.459016	NA	no
	1346	NM_001191065	Shc4	0.584228	0.506461	9.56912	0.408254	0.333973	6.11763	-0.695776	-0.761539	-0.30575	0.458205	0.502769	0.929319	no
	1347	NM_017291	Gabrr1	0.21741	0.139643	2.33318	0.172954	0.0986728	1.4757	-0.69353	-0.505656	-1.84034	0.991803	0.796469	0.554881	no
	1348	NM_181375	Robo4	0.396546	0.31878	5.86708	0.279394	0.205113	3.55625	-0.693467	-0.872019	-2.6701	1	0.654811	0.611323	no
	1349	NM_001013928	LOC297756	0.605885	0.528119	9.98064	0.421612	0.347331	6.39994	-0.690319	-0.901504	-0.179241	0.32646	0.357391	0.976219	no
	1350	NM_053754	Abcg5	0.143416	0.0656496	0.864109	0.122145	0.0478636	0.445131	-0.690285	-0.183948	-0.0169809	1	0.919772	1	no
	1351	NM_001197023	RGD1307443	0.327892	0.250126	4.49485	0.235407	0.161126	2.69233	-0.69	-1.04331	-0.541961	0.720999	0.502769	0.84647	no
	1352	NM_001014242	Isoc1	0.215553	0.137786	2.29188	0.171615	0.0973335	1.4382	-0.689981	-1.07672	-0.47893	1	0.600706	0.984677	no
	1353	NM_001107920	Map3k7	3.26142	3.18365	62.0687	2.0526	1.97832	38.8699	-0.68824	-0.496769	-0.846035	0.143003	0.502769	0.156749	no
	1354	NM_053521	Slc5a7	0.175996	0.09823	1.51247	0.143852	0.0695701	0.884268	-0.687012	-0.00649437	-0.680196	1	0.997607	0.928355	no
	1355	NM_001191669	Thsd7b	0.174607	0.0968407	1.48605	0.141617	0.0673357	0.833231	-0.686836	-0.453213	-0.65912	0.984201	0.751581	0.927292	no
	1356	NM_001105922	Fkbp6	0.74149	0.663723	12.5798	0.490815	0.416533	7.75464	-0.686029	0.077765	-0.542167	0.86357	0.96351	0.932458	no
	1357	NM_001000913	Olr1587	0.109108	0.0313418	0.191966	0.104447	0.0301655	0.0973831	-0.684576	-0.0536475	0.0468885	1	0.962617	NA	no
	1358	NM_022695	Ntsr2	0.209405	0.131639	2.15824	0.161518	0.0872369	1.22554	-0.682177	-0.574045	-1.09196	0.91836	0.676849	0.715409	no
	1359	NM_001271230	Ttbk1	0.144769	0.0670021	0.887156	0.127412	0.05313	0.553413	-0.682147	-0.232559	0.0238411	1	0.90205	1	no
	1360	NM_001271110	Maged2	0.110103	0.0323366	0.210265	0.10449	0.0302088	0.102472	-0.681752	-0.0588689	-0.0548165	1	0.959562	NA	no
	1361	NM_001107578	Ms4a1	0.326424	0.248658	4.47248	0.238337	0.164055	2.76073	-0.681153	-0.515464	-0.313499	0.91836	0.68399	0.995921	no
	1362	NM_001100779	Aicda	0.140074	0.0623075	0.804462	0.122201	0.0479191	0.45208	-0.681058	-0.167279	-0.817012	1	0.900073	NA	no
	1363	NM_001025115	Stap1	0.414867	0.337101	6.20814	0.295287	0.221005	3.90011	-0.680952	-0.693255	-0.733908	0.894664	0.66428	0.865981	no
	1364	NM_001004022	Krt15	2.08593	2.00816	38.9156	1.32576	1.25148	24.3557	-0.680926	-0.393044	-0.921741	0.514366	0.700414	0.39135	no
	1365	NM_001105974	Grem2	7.09296	7.0152	138.019	4.45543	4.38115	86.555	-0.680648	-0.69927	-0.827493	0.193269	0.237013	0.207776	no
	1366	NM_001270713	Bdkrb2	0.142852	0.065086	0.857307	0.125111	0.050829	0.511443	-0.68057	-0.232965	-0.258226	1	0.826825	NA	no
	1367	NM_001164296	Plec	0.27423	0.196464	3.4354	0.204538	0.130256	2.06779	-0.68056	-1.09502	-0.0800229	0.871674	0.499593	1	no
	1368	NM_023022	Rhag	2.14428	2.06651	40.3058	1.38568	1.3114	25.6052	-0.679275	-0.955618	-0.190864	0.741731	0.453731	0.987371	no
	1369	NM_001013942	Clip4	0.869616	0.791849	15.1477	0.577147	0.502865	9.46667	-0.679124	-0.680291	-0.589666	0.292304	0.502769	0.566487	no
	1370	NM_019184	Cyp2c11	0.142063	0.064297	0.841061	0.126319	0.052037	0.532617	-0.678801	0.21104	-0.0569439	1	0.896298	1	no
	1371	NM_001270684	Apoe	0.202794	0.125028	2.0457	0.160511	0.0862296	1.20808	-0.677586	-0.512536	-0.618742	0.962991	0.768512	0.938623	no
	1372	NM_001014096	Cldn18	0.175528	0.097762	1.4976	0.145596	0.0713141	0.915395	-0.677142	-0.55242	-0.301115	0.978573	0.502769	NA	no
	1373	NM_001270561	Eloc	0.175923	0.0981565	1.50572	0.145173	0.0708919	0.900186	-0.676664	-0.675416	-0.133796	1	0.63018	1	no
	1374	NM_001172106	Psca	0.601359	0.523593	9.89663	0.413477	0.339195	6.23112	-0.675756	-0.759266	-0.310058	0.480431	0.615713	0.923371	no
	1375	NM_001106725	Agr2	0.300626	0.22286	3.94675	0.217451	0.143169	2.34449	-0.675113	-0.726446	-1.01641	0.954835	0.670528	0.802707	no
	1376	NM_001024789	Nap1l2	0.23746	0.159693	2.72259	0.182709	0.108428	1.67005	-0.673702	-0.940198	-1.33575	0.825675	0.469916	0.493603	no
	1377	NR_131894	Cysltr2	0.207131	0.129365	2.12365	0.166804	0.0925226	1.34193	-0.672828	-0.713996	-1.25786	0.929492	0.570715	0.705847	no
	1378	NM_052799	Nos1	1.24745	1.16968	22.6814	0.824785	0.750504	14.3846	-0.671334	-0.949775	0.0522806	0.894664	0.554257	1	no
	1379	NM_001107432	Cntnap4	0.305174	0.227407	4.06272	0.227035	0.152753	2.53988	-0.670933	-0.440094	-0.536764	0.723974	0.743764	0.847051	no
	1380	NM_031050	Lum	15.2424	15.1646	297.024	9.60277	9.52849	189.125	-0.670839	-0.499033	-0.874197	0.740148	0.523044	0.611323	no
	1381	NM_138893	Myo16	3.29179	3.21403	62.8081	2.10081	2.02653	39.7694	-0.669293	-0.649733	-0.657083	0.346941	0.502769	0.518715	no
	1382	NM_057199	Ncr1	0.415872	0.338105	6.2516	0.303066	0.228784	4.05562	-0.668691	-0.509221	-0.329644	0.879151	0.703291	0.995921	no
	1383	NM_001107164	Klf1	3.90745	3.82968	74.9733	2.50856	2.43428	47.7971	-0.668056	-0.701171	-0.187497	0.161744	0.0854278	0.94109	no
	1384	NM_001107931	Cavin4	0.173612	0.0958459	1.46775	0.145109	0.0708278	0.905058	-0.668051	-0.503947	0.121914	1	0.751007	1	no
	1385	NM_001134849	Fam25a	10.9647	10.887	214.751	6.94404	6.86976	135.854	-0.66772	-0.617783	-0.393535	0.572043	0.317005	0.917726	no
	1386	NM_001000525	Olr1433	0.277366	0.1996	3.49299	0.210516	0.136235	2.19559	-0.667547	-0.321442	0.0687085	0.91836	0.78976	NA	no
	1387	NM_138909	Foxe1	0.188493	0.110726	1.74584	0.150359	0.0760774	1.00754	-0.667468	-0.730846	-0.348954	1	0.502769	0.992959	no
	1388	NM_001107322	Ank1	9.29723	9.21946	180.935	5.90629	5.83201	115.438	-0.667316	-0.73487	-0.287968	0.264746	0.315297	0.859844	no
	1389	NM_001106273	Mesp2	0.267467	0.189701	3.32016	0.20513	0.130848	2.09229	-0.666965	-0.653261	-0.193286	0.796078	0.554566	0.995921	no
	1390	NM_001281824	Abca8a	0.210794	0.133028	2.18467	0.169275	0.0949932	1.3923	-0.666931	-0.628237	-0.340197	0.978393	0.80373	0.982791	no
	1391	NM_001106690	Grhl3	1.24528	1.16751	22.5964	0.818819	0.744537	14.3027	-0.666783	-0.768321	-0.621496	0.424648	0.431473	0.626598	no
	1392	NR_032765	Mir761	0.209067	0.1313	2.16088	0.167714	0.0934324	1.34421	-0.66527	-0.439372	0.165374	0.988091	0.815667	0.997381	no
	1393	NM_001134625	RGD1560146	0.170403	0.0926361	1.40341	0.143835	0.0695532	0.87747	-0.665098	-0.283158	0.130281	0.997863	0.863311	1	no
	1394	NM_001191806	Ccdc150	0.551113	0.473347	8.90358	0.378345	0.304064	5.54101	-0.664908	-0.728589	-1.12274	0.590839	0.502769	0.312764	no
	1395	NM_001130558	Stac3	0.312801	0.235035	4.17874	0.222284	0.148002	2.43497	-0.664459	-0.739485	-1.5301	0.901164	0.572171	0.458321	no
	1396	NM_022671	Onecut1	0.186782	0.109016	1.71804	0.150925	0.0766439	1.01923	-0.66419	-0.698021	-0.606866	1	0.502769	NA	no
	1397	NM_133538	Il13ra2	1.15807	1.0803	20.8447	0.758596	0.684315	13.0905	-0.663716	-0.974779	-1.11385	0.729714	0.427907	0.361074	no
	1398	NM_017003	Erbb2	3.21013	3.13237	61.0495	2.04243	1.96815	38.5978	-0.663488	-0.416323	-0.875902	0.234013	0.502769	0.160365	no
	1399	NM_001109314	Zbtb33	0.157564	0.0797972	1.13671	0.13038	0.0560985	0.616521	-0.662876	-0.18227	-0.906988	1	0.923247	0.927292	no
	1400	NM_012587	Ibsp	0.223984	0.146217	2.44235	0.176012	0.101731	1.51983	-0.660207	-0.533071	-0.134983	0.963151	0.745949	0.998273	no
	1401	NM_001006990	Igsf5	2.93323	2.85546	55.6561	1.8788	1.80452	35.2638	-0.659875	-0.480129	-1.25938	0.669102	0.624834	0.05124	no
	1402	NM_013108	Adrb3	0.19171	0.113943	1.82394	0.157963	0.0836813	1.1665	-0.657061	-0.580107	-0.711451	1	0.684715	0.943434	no
	1403	NM_001122644	Galnt9	12.1231	12.0453	236.208	7.72258	7.6483	150.834	-0.656161	-0.507384	-0.235305	0.480972	0.502769	0.94148	no
	1404	NM_001047854	Chid1	2.75027	2.6725	52.1424	1.78219	1.70791	33.2356	-0.656161	-1.27838	-0.284609	1	0.502769	0.995921	no
	1405	NM_001106003	Nipal1	4.16634	4.08858	79.8444	2.67515	2.60087	51.2378	-0.65589	-0.579703	-0.4921	0.348651	0.502769	0.706872	no
	1406	NM_001170467	Cidea	0.732683	0.654917	12.4324	0.497981	0.4237	7.93141	-0.65583	-0.450085	-0.7024	0.505354	0.712793	0.590686	no
	1407	NM_001135840	Gtpbp6	0.951098	0.873332	16.6341	0.635647	0.561366	10.5452	-0.655396	0.12193	-0.109576	1	0.976936	1	no
	1408	NM_001083122	Slc30a2	1.01406	0.936296	17.995	0.676955	0.602673	11.4309	-0.655108	-0.700223	-0.446265	0.56474	0.502769	0.898193	no
	1409	NM_001105989	Cr2	0.219737	0.141971	2.36714	0.173897	0.0996157	1.49177	-0.654372	-0.187161	-1.8625	0.966528	0.919795	0.471825	no
	1410	NM_001191616	Gramd1b	23.7929	23.7152	464.748	15.1581	15.0838	298.938	-0.653659	-0.440363	-0.339349	0.0539563	0.502769	0.708263	no
	1411	NM_001191803	Tnfsf14	0.123462	0.0456952	0.466626	0.110908	0.0366262	0.225479	-0.653111	0.00567019	-0.0548165	1	0.996757	NA	no
	1412	NM_001270985	Ppfia3	0.809264	0.731498	13.9798	0.551267	0.476986	9.01426	-0.65297	-0.716346	-1.31319	0.452766	0.502769	0.0789028	no
	1413	NM_013167	Ucp3	0.489103	0.411337	7.68264	0.347386	0.273104	4.91506	-0.65227	-0.66551	-0.274807	0.587599	0.502769	0.972832	no
	1414	NM_001108964	Spo11	0.287179	0.209413	3.71222	0.221837	0.147555	2.44509	-0.651039	-0.750306	-1.69003	0.901318	0.527163	0.412641	no
	1415	NM_031804	Cish	3.85866	3.7809	73.8223	2.48969	2.41541	47.6003	-0.650569	-0.50656	-0.971963	0.47222	0.767503	0.185603	no
	1416	NM_175766	Cyp2j3	0.373311	0.295545	5.4099	0.283506	0.209225	3.64275	-0.649277	-1.02312	0.245176	0.772817	0.502769	0.975024	no
	1417	NM_001007678	Rabif	0.542572	0.464805	8.74299	0.383728	0.309447	5.64277	-0.648731	-0.582013	-0.644988	0.474658	0.467519	0.640014	no
	1418	NM_001077666	RGD1308065	0.645289	0.567523	10.7574	0.449302	0.375021	6.96146	-0.646875	-0.703866	-0.720513	0.572043	0.502769	0.626598	no
	1419	NM_001271066	Myo9b	0.197399	0.119633	1.92493	0.15659	0.0823083	1.13012	-0.646723	-0.348507	-0.509174	1	0.822893	0.962426	no
	1420	NM_001109480	Tmem229a	0.303549	0.225783	4.04462	0.241168	0.166886	2.79437	-0.644661	-0.423361	0.535261	0.817436	0.802263	0.832347	no
	1421	NM_001191902	Sp9	0.341924	0.264158	4.76814	0.252076	0.177795	3.01473	-0.644238	-1.01943	-0.294202	0.929492	0.502769	0.984677	no
	1422	NM_001100685	Clybl	2.04575	1.96799	38.2851	1.33845	1.26417	24.5685	-0.643908	-0.463711	-0.554376	0.104579	0.502769	0.372708	no
	1423	NM_053465	Fut9	0.188135	0.110368	1.74109	0.155769	0.0814872	1.10948	-0.642012	-0.684625	0.153276	0.992778	0.562429	0.997354	no
	1424	NM_012860	Mat1a	1.14893	1.07117	20.6354	0.774524	0.700242	13.3984	-0.641954	-0.663903	-0.38371	0.395094	0.502769	0.867172	no
	1425	NM_001108899	Clec3a	3.37354	3.29577	64.558	2.19677	2.12249	41.6925	-0.641639	-0.618397	-0.619652	0.292013	0.502769	0.637804	no
	1426	NM_001127504	Gas2	1.23962	1.16185	22.3953	0.816244	0.741962	14.2428	-0.641553	-0.505067	-0.742557	0.113217	0.449872	0.168715	no
	1427	NM_031658	Msln	10.6138	10.536	206.705	6.84437	6.77009	133.493	-0.640415	-0.664692	-0.242001	0.914571	0.502769	0.995921	no
	1428	NM_001113223	LOC100134871	2434.98	2434.91	47974.4	1564.18	1564.11	31104.1	-0.638541	-0.696095	-0.275092	0.673616	0.452586	0.915457	no
	1429	NM_001044287	Evi2a	1.38401	1.30625	25.3107	0.922167	0.847886	16.3999	-0.638231	-0.715939	-0.798568	0.262018	0.502769	0.212663	no
	1430	NM_001100720	Mapk8ip2	0.230354	0.152588	2.57403	0.179486	0.105204	1.59003	-0.637844	-0.0824264	-0.528306	0.929492	0.973859	0.926265	no
	1431	NM_080410	Sytl4	1.30228	1.22452	23.6258	0.859295	0.785014	15.0788	-0.636569	-0.448388	-0.615579	0.529101	0.600142	0.673189	no
	1432	NM_001099458	Vom2r4	0.276051	0.198284	3.47332	0.207616	0.133335	2.1416	-0.635715	-0.62191	-0.628341	0.871674	0.502769	NA	no
	1433	NM_001109553	Crygs	0.169408	0.0916414	1.38511	0.143269	0.0689871	0.869402	-0.635419	-0.0400401	-0.760329	1	0.984593	0.937455	no
	1434	NM_012858	Lhb	0.186145	0.108379	1.70449	0.158142	0.0838608	1.17646	-0.634817	-0.873296	-0.908114	0.978573	0.502769	0.829655	no
	1435	NM_001109345	Elapor2	1.21049	1.13272	21.8705	0.824277	0.749996	14.3306	-0.633701	-0.820554	0.0531445	0.193269	0.454044	0.997381	no
	1436	NM_001108071	Adamtsl5	4.79689	4.71912	92.4436	3.12451	3.05023	59.9825	-0.633281	-0.680678	-0.418242	0.353688	0.309136	0.759803	no
	1437	NM_001371837	Lrch3	0.23599	0.158223	2.67566	0.181724	0.107442	1.63151	-0.633149	-0.574661	-0.630041	1	0.720604	0.947717	no
	1438	NM_023969	Lpar3	14.0035	13.9257	272.984	9.0603	8.98602	178.272	-0.632357	-0.457398	-0.793289	0.207958	0.502769	0.161474	no
	1439	NM_017119	Gzmk	1.00546	0.927691	17.8903	0.680018	0.605737	11.5054	-0.632095	-0.506113	-0.651907	0.938647	0.772826	0.913684	no
	1440	NM_001193569	Sgk1	0.243901	0.166135	2.83645	0.188724	0.114442	1.78737	-0.630537	-0.931899	-2.80834	0.986724	0.502769	0.214466	no
	1441	NM_001106711	Cenpa	0.926362	0.848596	16.29	0.623485	0.549203	10.3746	-0.630234	-0.709001	-0.47047	0.440496	0.502769	0.759803	no
	1442	NM_001106812	Vsig2	0.65842	0.580653	11.0265	0.460227	0.385946	7.12747	-0.628647	-1.08005	-0.268543	0.728051	0.502769	0.961638	no
	1443	NM_001134636	RGD1564937	0.276614	0.198848	3.48012	0.211335	0.137054	2.2266	-0.627673	-1.04168	-0.13941	0.963151	0.502769	0.998732	no
	1444	NM_080692	Cacng4	1.37179	1.29402	25.106	0.925696	0.851414	16.544	-0.627669	-0.558539	-1.3833	0.684772	0.641845	0.077012	no
	1445	NM_001106381	Susd2	30.8373	30.7595	603.47	19.9657	19.8914	395.354	-0.627611	-0.48207	-1.08609	0.076294	0.190849	0.00120502	no
	1446	NM_133421	Marf1	0.941018	0.863251	16.4558	0.638722	0.56444	10.7006	-0.627593	-0.142524	-0.3267	0.929492	0.937961	0.975079	no
	1447	NM_001107449	Clca1	0.941519	0.863753	16.5523	0.632081	0.557799	10.5938	-0.626871	-0.625463	-0.941916	0.694217	0.502769	0.47694	no
	1448	NM_001106862	Ngp	2.01208	1.93431	37.7347	1.33855	1.26426	24.6671	-0.626669	-0.742375	-0.373156	0.943113	0.565971	0.952511	no
	1449	NM_001025040	Ccdc183	0.165475	0.0877088	1.29751	0.137356	0.0630744	0.755593	-0.624568	-0.848144	-2.30258	1	0.516529	0.447329	no
	1450	NM_057187	Grifin	4.4674	4.38964	85.7813	2.92313	2.84885	55.8741	-0.623951	-0.373127	-0.37544	0.763879	0.741206	0.929319	no
	1451	NM_203409	Ncam2	0.280468	0.202702	3.57177	0.210422	0.13614	2.1999	-0.62345	-0.71124	-0.649611	0.879151	0.638657	0.841892	no
	1452	NM_212466	Cfb	19.5209	19.4432	381.593	12.6979	12.6236	250.688	-0.623448	-0.504502	-0.694348	0.148679	0.450851	0.198376	no
	1453	NM_001107667	Ccdc39	0.392734	0.314968	5.76799	0.283985	0.209703	3.66254	-0.623355	-0.557623	-0.658404	0.690412	0.640815	0.708662	no
	1454	NM_012790	Dspp	0.121114	0.0433478	0.425278	0.110266	0.0359849	0.214034	-0.622333	-0.200626	-1.43897	1	0.867661	0.92396	no
	1455	NM_001165880	Egfl8	0.193457	0.11569	1.85511	0.155995	0.0817135	1.11699	-0.621974	-0.737116	-1.04391	0.9945	0.502769	0.786533	no
	1456	NM_001009652	Zfp622	0.921552	0.843786	16.2323	0.627765	0.553483	10.476	-0.621634	-0.165014	-1.00645	0.943135	0.928798	0.685395	no
	1457	NR_037320	Mir3546	0.120756	0.0429901	0.420531	0.108847	0.0345655	0.185155	-0.621339	-0.0618649	-0.922704	1	0.973785	0.938444	no
	1458	NM_022214	Cxcl6	2.57844	2.50067	49.0795	1.71787	1.64359	32.0817	-0.621226	-0.456374	0.0850324	0.986565	0.748316	1	no
	1459	NR_031872	Mir127	0.121545	0.0437791	0.436776	0.1108	0.0365188	0.22863	-0.620941	0.0117593	-0.290023	1	0.993065	NA	no
	1460	NM_001107205	Abcg3l3	4.39912	4.32135	84.4355	2.87924	2.80495	55.1864	-0.6206	-0.526959	-0.728738	0.242867	0.475808	0.250797	no
	1461	NM_001107702	Fcrl2	7.5571	7.47934	146.704	4.94596	4.87168	96.2817	-0.620424	-0.603263	-0.570224	0.966439	0.622304	0.811413	no
	1462	NM_024143	Slc27a5	0.959801	0.882034	16.8786	0.648541	0.57426	10.9581	-0.620361	-0.812743	-1.84772	0.929492	0.555334	0.155634	no
	1463	NM_001108226	Wnt6	0.463474	0.385708	7.15558	0.330763	0.256482	4.58836	-0.619899	-0.767541	-0.461102	0.987414	0.650605	0.95281	no
	1464	NM_001000833	Olr1639	0.174813	0.0970465	1.4881	0.149172	0.07489	0.980152	-0.619455	-0.0843586	0.258204	1	0.953047	NA	no
	1465	NM_019146	Bsn	3.97069	3.89293	76.083	2.60739	2.53311	49.7614	-0.619252	-0.46585	-0.676963	0.493711	0.702554	0.522362	no
	1466	NM_021864	Sprr1a	0.221636	0.14387	2.401	0.180802	0.10652	1.61446	-0.619177	-0.753518	0.00922878	1	0.53538	1	no
	1467	NM_019231	Mapk13	12.818	12.7403	249.886	8.38078	8.3065	163.97	-0.616749	-0.541977	-0.419743	0.211545	0.502769	0.643603	no
	1468	NM_053605	Smpd3	1.91	1.83224	35.6202	1.26915	1.19487	23.1553	-0.616083	-0.714224	-0.362006	0.479157	0.617455	0.856145	no
	1469	NM_001127557	Rsph14	0.195409	0.117643	1.88833	0.159551	0.085269	1.19303	-0.616048	-0.565346	-0.444477	0.963151	0.564052	0.949572	no
	1470	NM_001099655	Vom2r16	0.122504	0.0447371	0.451701	0.108734	0.0344526	0.182802	-0.615298	-0.281707	-0.850901	1	0.80609	NA	no
	1471	NM_001108214	Npas2	9.55555	9.47778	185.912	6.2297	6.15542	121.751	-0.615172	-0.591244	-1.06788	0.0931423	0.401705	0.00214119	no
	1472	NM_001109245	Wdr54	0.153827	0.0760606	1.06894	0.135099	0.0608173	0.701269	-0.615058	-0.719082	0.0570675	1	0.558844	1	no
	1473	NM_001107607	Tnks2	1.59422	1.51645	29.4667	1.0726	0.998323	19.2523	-0.613198	-0.63639	-0.661255	1	0.712095	0.887748	no
	1474	NM_001102381	Nts	0.123462	0.0456952	0.466626	0.112704	0.0384225	0.263339	-0.612267	0.0141617	0.209892	1	0.997018	0.999623	no
	1475	NM_013021	Prph2	0.121545	0.0437791	0.436776	0.110933	0.0366517	0.227265	-0.612124	0.0128489	-0.848821	1	0.994811	NA	no
	1476	NM_001031654	Anxa8	203.957	203.879	4010.34	133.501	133.427	2651.04	-0.611678	-0.593662	-0.695697	0.148981	0.00143256	0.2498	no
	1477	NM_001170329	RGD1564380	0.123462	0.0456952	0.466626	0.112315	0.038033	0.256499	-0.611634	0.0123533	-0.0548165	1	0.99065	NA	no
	1478	NM_012970	Kcna2	0.30919	0.231423	4.09252	0.228857	0.154576	2.56612	-0.610491	0.186635	-0.528384	0.938014	0.938813	0.917726	no
	1479	NM_001047090	Aph1b	0.278471	0.200705	3.52142	0.218412	0.144131	2.3495	-0.609424	-0.655613	0.0660937	1	0.743146	1	no
	1480	NM_175595	Cacna2d3	0.664499	0.586733	11.0996	0.455994	0.381713	7.07102	-0.6079	-0.585374	-0.577819	0.646785	0.744006	0.737741	no
	1481	NM_013115	Ptgfr	0.337783	0.260017	4.71002	0.264976	0.190694	3.29912	-0.607831	-0.634586	-0.176675	0.847455	0.615713	0.995921	no
	1482	NM_012774	Gpc3	95.7246	95.6468	1878.55	62.8486	62.7743	1250.33	-0.607658	-0.494623	-0.947204	0.542068	0.25804	0.238322	no
	1483	NM_017294	Pacsin1	9.39303	9.31527	182.764	6.20507	6.13079	121.087	-0.607658	-0.62339	-0.232139	0.144192	0.317664	0.88578	no
	1484	NR_032133	Mir409	0.122109	0.0443426	0.443578	0.110178	0.0358962	0.213491	-0.606911	-0.205565	-0.156521	1	0.817015	NA	no
	1485	NM_001107967	Tmem125	0.122109	0.0443426	0.443578	0.111523	0.0372413	0.238765	-0.606677	-0.199648	-0.331674	1	0.888612	0.995921	no
	1486	NM_001004278	Tsga10ip	0.122109	0.0443426	0.443578	0.110033	0.0357518	0.208197	-0.6064	-0.206236	-0.0548165	1	0.724567	NA	no
	1487	NM_001145021	C17h6orf52	1.02552	0.947756	18.2604	0.707756	0.633474	12.0815	-0.606178	-0.608002	-0.60017	0.485635	0.502769	0.606127	no
	1488	NM_031794	Axl	0.122109	0.0443426	0.443578	0.110146	0.0358647	0.210551	-0.605573	-0.205703	-0.139488	1	0.863339	NA	no
	1489	NM_001009504	Fbxl16	0.756376	0.67861	12.9652	0.535486	0.461204	8.66185	-0.605348	-0.572323	-0.499999	0.707186	0.68544	0.821471	no
	1490	NM_053469	Hamp	1.02766	0.949895	18.2658	0.708071	0.63379	12.0666	-0.605163	-0.450327	-0.434609	0.906363	0.78487	0.953936	no
	1491	NM_001047943	LOC499542	0.120156	0.0423898	0.410354	0.110181	0.0358993	0.211618	-0.604999	-0.265742	-0.622451	1	0.861186	NA	no
	1492	NM_001100942	Pomp	10.7887	10.711	211.649	7.12617	7.05189	139.416	-0.603384	-0.304802	-1.0989	0.843317	0.829217	0.340145	no
	1493	NM_012779	Aqp5	0.296284	0.218518	3.87961	0.223216	0.148935	2.46191	-0.602112	-1.01399	-3.12042	1	0.502769	0.162626	no
	1494	NM_012725	Klkb1	1.84151	1.76375	34.1248	1.24482	1.17054	22.5763	-0.601808	-1.14334	0.193288	1	0.551281	0.995921	no
	1495	NM_013046	Trh	103.95	103.872	2052.34	68.6586	68.5843	1356.42	-0.599141	-0.697341	0.0998007	0.868364	0.286861	0.998273	no
	1496	NM_001007000	Pcgf1	0.518153	0.440386	8.31755	0.376634	0.302352	5.49367	-0.598973	-0.591659	0.0386311	1	0.82468	1	no
	1497	NM_019278	Resp18	1.05035	0.972584	18.7215	0.716926	0.642645	12.3099	-0.598966	-0.871239	-2.13496	0.70963	0.502769	0.00338902	no
	1498	NM_019334	Pitx2	0.293979	0.216212	3.83083	0.219819	0.145537	2.39133	-0.598549	-0.817121	-1.07478	0.952311	0.299597	NA	no
	1499	NM_001134626	Ccdc24	0.120756	0.0429901	0.420531	0.109487	0.0352051	0.198448	-0.597693	-0.0588846	-0.88047	1	0.970432	0.928355	no
	1500	NM_001024285	Ahrr	0.415752	0.337985	6.21632	0.304442	0.23016	4.05637	-0.596322	-0.574655	-0.189812	0.851945	0.657219	0.995921	no
	1501	NM_017233	Hpd	0.316092	0.238325	4.26359	0.250318	0.176036	3.00327	-0.594645	-0.684893	-0.372076	0.862534	0.579892	0.939618	no
	1502	NM_001037316	Nat1	0.2061	0.128333	2.10197	0.169053	0.0947713	1.37779	-0.593855	-0.541022	-0.184931	0.962058	0.630835	0.995921	no
	1503	NM_012965	Hrh2	0.121545	0.0437791	0.436776	0.111308	0.037026	0.23571	-0.593677	0.014528	-0.300826	1	0.993065	0.995921	no
	1504	NM_001077669	Slc39a4	34.1125	34.0347	668.056	22.6154	22.5411	447.076	-0.593535	-0.439829	-0.852767	0.242739	0.374956	0.0751998	no
	1505	NM_001191942	Siglec15	0.120756	0.0429901	0.420531	0.110806	0.0365241	0.225358	-0.59331	0.0145499	-0.325537	1	0.992852	0.995921	no
	1506	NM_001107822	Stkld1	0.122504	0.0447371	0.451701	0.110928	0.0366469	0.229378	-0.593141	-0.204119	-0.958144	1	0.836293	0.929319	no
	1507	NM_001309827	Ggn	0.122504	0.0447371	0.451701	0.113053	0.0387718	0.270237	-0.592734	-0.194392	-0.340958	1	0.91836	NA	no
	1508	NM_001024330	LOC500227	0.122504	0.0447371	0.451701	0.111492	0.0372102	0.239669	-0.592272	-0.201581	-0.177952	1	0.837038	0.999623	no
	1509	NM_001014843	Fcmr	0.747362	0.669596	12.7444	0.531994	0.457712	8.60064	-0.591655	-0.723903	-0.275689	0.762021	0.570603	0.960493	no
	1510	NM_020976	Cltrn	0.121114	0.0433478	0.425278	0.111448	0.0371668	0.23458	-0.591566	-0.19542	0.298371	1	0.896104	0.995921	no
	1511	NM_001271385	Prmt8	0.121151	0.0433846	0.428653	0.112274	0.0379921	0.254652	-0.591495	-0.192245	-0.178085	1	0.9198	1	no
	1512	NR_132653	Thumpd3-as1	0.559677	0.48191	9.04934	0.38509	0.310809	5.65045	-0.591468	-1.08119	-0.896783	0.742088	0.453731	0.451375	no
	1513	NM_019280	Gja5	14.7726	14.6949	289.052	9.82923	9.75495	193.768	-0.591244	-0.575625	-0.828838	0.274707	0.06822	0.0994729	no
	1514	NR_031787	Mir343	0.121151	0.0433846	0.428653	0.111686	0.0374042	0.242912	-0.59089	-0.26515	-0.942323	1	0.845683	0.929589	no
	1515	NM_001108613	Slc17a9	4.54413	4.46636	87.4295	3.02828	2.954	58.0835	-0.589687	-0.550722	-0.772271	0.3601	0.469916	0.23457	no
	1516	NM_001105935	Foxn4	0.122504	0.0447371	0.451701	0.113828	0.0395469	0.287074	-0.58956	-0.19094	-0.319289	1	0.906724	0.995921	no
	1517	NM_001012135	Mlph	1.20334	1.12557	21.694	0.827293	0.753012	14.4785	-0.589399	-0.586137	-0.738669	0.527329	0.502769	0.592383	no
	1518	NM_001270763	Rnh1	0.286479	0.208712	3.67414	0.216414	0.142133	2.32129	-0.589389	-0.73446	-0.795419	0.929492	0.638153	0.87567	no
	1519	NM_001191897	Ms4a15	0.118767	0.0410005	0.383931	0.110908	0.0366262	0.225479	-0.588149	0.0222256	-0.278167	1	0.986952	NA	no
	1520	NM_001135879	Tlcd4	0.976628	0.898862	17.2904	0.688503	0.614221	11.7251	-0.586704	-0.593461	-0.577455	0.517708	0.502769	0.628209	no
	1521	NM_001024253	Upk1b	4.81358	4.73581	92.6838	3.23204	3.15776	62.5713	-0.586568	-0.724952	-1.23079	0.77402	0.481927	0.211097	no
	1522	NM_001113777	Armc12	0.119762	0.0419953	0.402231	0.11077	0.0364886	0.222537	-0.585621	-0.192104	-0.143874	1	0.865786	NA	no
	1523	NM_183326	Gabra1	0.325751	0.247984	4.45556	0.251794	0.177513	3.01919	-0.584419	-0.572386	0.0287716	0.920313	0.708954	1	no
	1524	NM_001034931	Pkhd1l1	0.606392	0.528626	9.97668	0.430747	0.356466	6.5529	-0.584353	-0.686446	-0.552812	0.816319	0.502769	0.816058	no
	1525	NM_022008	Fxyd7	0.259409	0.181642	3.14587	0.203833	0.129551	2.07468	-0.583493	-0.106445	-0.622573	0.998275	0.965507	0.903844	no
	1526	NM_013064	Hcrtr1	7.15547	7.07771	139.011	4.80264	4.72836	93.2688	-0.583374	-0.615209	-0.354213	0.626809	0.502769	0.877819	no
	1527	NM_133586	Ces2c	0.255079	0.177313	3.07236	0.202238	0.127957	2.03937	-0.582857	0.516077	-0.0470424	1	0.761887	1	no
	1528	NM_012551	Egr1	11.3848	11.307	223.114	7.61905	7.54477	149.628	-0.582491	-0.335589	-1.95904	0.654128	0.75195	2.91496e-05	no
	1529	NR_073588	Ppp2r2b	0.177876	0.100109	1.53895	0.141503	0.0672217	0.836241	-0.582278	-0.927207	-2.24434	1	0.502769	0.312892	no
	1530	NM_001012054	Calml3	0.164086	0.0863195	1.27109	0.141055	0.066773	0.828975	-0.582255	-0.592424	-0.134822	1	0.568455	NA	no
	1531	NM_001170342	Akr1c13	0.165081	0.0873143	1.28939	0.142423	0.0681413	0.854431	-0.581883	-0.223063	-0.237081	1	0.898712	0.995921	no
	1532	NM_021841	Gabra6	0.119762	0.0419953	0.402231	0.111922	0.0376402	0.244512	-0.580365	-0.257383	0.773266	1	0.824413	0.943434	no
	1533	NM_201426	Adm2	0.347697	0.269931	4.90104	0.256617	0.182335	3.13317	-0.580259	-0.576064	-1.00511	0.868633	0.568455	0.592146	no
	1534	NM_001106692	Cela3b	0.146121	0.0683547	0.910204	0.120891	0.0466099	0.422127	-0.579988	-0.437691	-1.79831	1	0.756331	0.666867	no
	1535	NM_131912	Kcnh7	0.118767	0.0410005	0.383931	0.112162	0.0378806	0.251477	-0.578895	-0.0423852	-0.235086	1	0.984593	0.997381	no
	1536	NM_013104	Igfbp6	15.2268	15.149	298.523	10.2367	10.1624	202.08	-0.578692	-0.627169	-0.733703	0.452766	0.255325	0.327477	no
	1537	NM_001145367	Pparg	4.37648	4.29871	84.2425	2.96548	2.8912	56.7621	-0.577726	-0.626792	-0.196039	0.275168	0.240685	0.913438	no
	1538	NM_177426	Gstm2	9.80793	9.73017	191.034	6.5923	6.51802	129.124	-0.577437	-0.539155	-0.631736	0.0928694	0.409028	0.159662	no
	1539	NM_053421	Arid4b	3.80484	3.72707	72.9951	2.58118	2.5069	49.348	-0.576982	-0.541569	-0.761109	0.505354	0.488282	0.379452	no
	1540	NM_001277165	Ldb3	0.221411	0.143645	2.39156	0.176009	0.101728	1.522	-0.576462	-0.35391	-0.790625	1	0.81949	0.953116	no
	1541	NM_001100521	Phlda2	0.155422	0.0776556	1.09742	0.132181	0.0578998	0.651004	-0.576185	-0.244376	-0.769699	1	0.865395	NA	no
	1542	NM_001048215	Kirrel3	0.646899	0.569132	10.804	0.475572	0.40129	7.49427	-0.576018	-0.492055	-0.525193	0.558154	0.625307	0.709031	no
	1543	NM_001271220	Baiap2l2	2.33666	2.25889	43.9807	1.58185	1.50757	29.3477	-0.575827	-0.563413	-0.387913	0.309065	0.502769	0.736656	no
	1544	NM_001008721	Ebna1bp2	0.226601	0.148834	2.51027	0.184182	0.1099	1.6772	-0.575658	-0.458069	-0.0343382	1	0.841308	NA	no
	1545	NM_022407	Aldh1a1	0.304363	0.226596	4.01452	0.22616	0.151878	2.53113	-0.574306	-0.422238	-1.61128	0.879151	0.789365	0.293555	no
	1546	NM_001190341	Igll1	0.937805	0.860038	16.5165	0.660693	0.586411	11.1588	-0.574224	-0.668749	-0.512871	0.70963	0.558108	0.888978	no
	1547	NM_013121	Cd28	0.650077	0.572311	10.8542	0.473287	0.399006	7.42552	-0.572996	-0.66091	-0.196697	0.784999	0.566844	0.995921	no
	1548	NM_001007672	Tmem98	3.59628	3.51852	68.7305	2.41577	2.34149	45.9943	-0.572845	-0.511136	-0.717307	0.1198	0.502769	0.0553189	no
	1549	NM_001106800	Mmp20	0.271598	0.193832	3.39605	0.212734	0.138453	2.26114	-0.571921	-0.689389	-0.83533	0.924525	0.502769	NA	no
	1550	NM_001014042	Mybphl	0.121151	0.0433846	0.428653	0.113703	0.0394214	0.286863	-0.571639	-0.257926	-0.313795	1	0.876721	0.996387	no
	1551	NM_001191937	Il17rd	2.71279	2.63502	51.4107	1.85769	1.78341	34.9744	-0.571567	-0.455753	-0.63222	0.583331	0.591831	0.577351	no
	1552	NM_019309	Grik2	0.775687	0.69792	13.3354	0.556908	0.482627	9.12554	-0.571492	-0.773322	-1.08292	0.70963	0.502769	0.270741	no
	1553	NM_017266	Ldhc	0.695925	0.618159	11.8123	0.500043	0.425761	7.97893	-0.571011	-0.244554	-0.825368	0.887579	0.878621	0.751997	no
	1554	NR_031785	Mir341	0.13081	0.0530433	0.620619	0.115779	0.041497	0.321244	-0.568476	-0.496091	-0.498087	1	0.601634	NA	no
	1555	NM_001177682	P2ry10	1.08529	1.00753	19.4408	0.763112	0.68883	13.1867	-0.567732	-0.481665	-0.450586	0.503751	0.697278	0.826189	no
	1556	NM_001107939	Pappa1	0.39627	0.318503	5.86967	0.302364	0.228083	4.06078	-0.567614	-0.412232	-1.36661	1	0.843512	0.619256	no
	1557	NM_001008804	Krt10	0.660299	0.582533	11.053	0.466215	0.391934	7.26252	-0.566062	-0.729761	-0.595767	0.48472	0.263273	0.578876	no
	1558	NM_133529	Cabp1	0.244333	0.166566	2.84795	0.193884	0.119602	1.88656	-0.56579	-0.577207	-1.24735	0.992565	0.616927	0.648635	no
	1559	NM_001271536	Aldoa	0.354119	0.276353	5.00752	0.261449	0.187167	3.2233	-0.565365	-0.706974	-1.14126	0.91836	0.560949	0.549376	no
	1560	NM_001130548	Col14a1	1.28973	1.21196	23.3887	0.89531	0.821028	15.8974	-0.564591	-0.524469	-1.42731	0.646878	0.794211	0.0233502	no
	1561	NM_022670	Sct	0.333976	0.25621	4.60397	0.259827	0.185546	3.16745	-0.56252	-0.770528	0.372873	0.927003	0.502769	0.956735	no
	1562	NM_001190369	LOC100365112	0.161381	0.0836144	1.22499	0.140156	0.065874	0.802677	-0.562427	-0.172422	-0.0502664	1	0.87346	NA	no
	1563	NM_001106547	Fam210b	5.10358	5.02582	98.5642	3.50821	3.43393	67.6907	-0.561598	-0.648119	-0.221242	0.141922	0.443301	0.867802	no
	1564	NM_001108913	LOC365238	0.389108	0.311341	5.71035	0.29392	0.219639	3.8604	-0.561415	-0.622017	-1.05893	0.88067	0.688069	0.644235	no
	1565	NM_023974	Synpr	2.38265	2.30488	44.9444	1.65072	1.57644	30.842	-0.560525	-0.511087	-0.360969	0.808004	0.714376	0.929589	no
	1566	NM_053390	Il12a	3.40255	3.32479	65.0737	2.3455	2.27121	44.3434	-0.55996	-0.805588	0.276689	0.645812	0.335283	0.841977	no
	1567	NM_031535	Bcl2l1	0.145163	0.0673966	0.895279	0.127532	0.0532504	0.557805	-0.559268	-0.467728	-0.191467	1	0.764797	NA	no
	1568	NM_012810	Sycp1	0.138084	0.0603179	0.767863	0.12543	0.0511487	0.520366	-0.558885	0.0742461	-0.156521	1	0.952507	NA	no
	1569	NM_001108207	Tnfrsf21	50.5546	50.4768	994.023	34.3688	34.2946	680.209	-0.557927	-0.588913	-0.180896	0.0733323	0.0253678	0.881566	no
	1570	NM_001107437	Jph3	0.229511	0.151745	2.55842	0.186233	0.111951	1.7232	-0.557672	-0.449751	-0.193485	1	0.817015	0.995921	no
	1571	NM_001108344	Ube2t	0.814951	0.737185	14.103	0.586091	0.51181	9.66128	-0.557157	-0.601262	-0.494547	0.640171	0.502769	0.773282	no
	1572	NM_017079	Cd1d1	4.1713	4.09353	80.0673	2.84558	2.77129	54.6389	-0.556977	-0.522022	-0.823481	0.11417	0.250245	0.0326568	no
	1573	NM_153622	Slc17a3	0.175376	0.09761	1.4949	0.149536	0.0752547	0.996129	-0.556657	0.129565	-0.373108	1	0.91804	NA	no
	1574	NM_001015019	Chchd2	0.603268	0.525502	9.91272	0.443151	0.368869	6.82083	-0.556192	-0.55613	-0.0805467	0.70963	0.502769	0.997381	no
	1575	NM_001271152	Paqr9	0.406093	0.328326	6.02435	0.302386	0.228105	4.02916	-0.55595	-0.771114	-0.295914	0.741731	0.502769	0.939266	no
	1576	NM_173136	Akr1b8	11.1031	11.0253	216.295	7.59138	7.5171	149.452	-0.555931	-0.675295	-0.570364	0.676687	0.306515	0.452744	no
	1577	NM_031979	Ybx3	445.943	445.865	8781.38	303.446	303.372	6023.25	-0.555655	-0.55371	-0.240798	0.105896	0.0873403	0.814268	no
	1578	NM_001191713	Kcna10	0.120756	0.0429901	0.420531	0.112747	0.0384654	0.264584	-0.555117	-0.0467163	0.0468885	1	0.960509	NA	no
	1579	NM_199381	Napepld	9.23153	9.15376	179.759	6.31044	6.23616	123.382	-0.554807	-0.504086	-0.562005	0.212276	0.240685	0.331513	no
	1580	NM_001024892	Rlim	0.926886	0.84912	16.3156	0.664382	0.590101	11.2157	-0.554423	-0.613165	-0.176549	1	0.724512	0.995921	no
	1581	NM_001162535	Sh3d21	0.936435	0.858669	16.4975	0.664111	0.58983	11.2283	-0.552757	-0.628264	-0.515317	0.64076	0.502769	0.757945	no
	1582	NM_021596	Dbil5	0.6764	0.598633	11.3588	0.49286	0.418578	7.78476	-0.552569	-0.674691	-0.10737	0.640171	0.454044	0.995921	no
	1583	NM_001164505	Rnf165	0.697153	0.619387	11.7547	0.499162	0.42488	7.9439	-0.552296	-0.372161	-0.616774	0.739944	0.810135	0.721634	no
	1584	NM_001315493	Hist2h2aa3	0.187008	0.109241	1.72748	0.156664	0.0823822	1.13786	-0.552174	-0.310108	-0.339239	1	0.807515	0.995921	no
	1585	NM_001100492	Hcfc1r1	0.670017	0.59225	11.2335	0.474898	0.400617	7.4311	-0.551476	-0.769363	-0.585685	0.695386	0.502769	0.699119	no
	1586	NM_001013428	Pla2g2d	0.468833	0.391066	7.27298	0.348575	0.274294	4.93504	-0.551441	-0.616191	-0.229819	0.713145	0.502769	0.96615	no
	1587	NM_001008858	RT1-T24-1	3.25771	3.17994	62.2146	2.25046	2.17617	42.7543	-0.550857	-0.67848	-0.569186	0.635407	0.407122	0.678601	no
	1588	NM_138854	Slc38a5	0.957054	0.879287	16.8399	0.680451	0.60617	11.5683	-0.550118	-0.328023	-0.672073	0.681833	0.791428	0.601309	no
	1589	NM_012908	Faslg	7.09009	7.01232	137.582	4.87066	4.79638	94.6699	-0.549895	-0.548318	-0.272773	0.320468	0.502769	0.867765	no
	1590	NM_001106141	RGD1562699	0.120756	0.0429901	0.420531	0.112661	0.0383795	0.262094	-0.549878	-0.0470091	0.0886066	1	0.975915	NA	no
	1591	NM_001134635	Nxpe1	1.09049	1.01273	19.5082	0.766924	0.692643	13.2861	-0.547797	-0.475343	-0.884374	0.530316	0.502769	0.248208	no
	1592	NM_024376	Gja3	0.566738	0.488971	9.23687	0.419693	0.345411	6.3723	-0.547533	-0.436449	-0.88917	0.882095	0.752426	0.749431	no
	1593	NM_053845	Upb1	1.47363	1.39586	27.0456	1.03196	0.957682	18.5147	-0.547276	-0.52488	-0.45275	0.488964	0.634052	0.784697	no
	1594	NM_001017506	Cby2	0.575155	0.497388	9.35982	0.423538	0.349257	6.44656	-0.547188	-0.790576	-0.977497	0.966528	0.558366	0.75037	no
	1595	NM_001025423	Adhfe1	5.55193	5.47416	107.283	3.83918	3.7649	74.2295	-0.54677	-0.614625	-0.349731	0.162835	0.131339	0.686897	no
	1596	NM_001013054	Adprhl1	0.450968	0.373202	6.93999	0.343613	0.269331	4.85547	-0.546019	-0.617916	-0.11391	0.894664	0.683305	0.995921	no
	1597	NR_128681	Mir762	0.185751	0.107984	1.69637	0.157337	0.0830556	1.14376	-0.545987	-0.376606	-0.0541232	1	0.821751	NA	no
	1598	NM_198733	Cyp2b21	0.141426	0.06366	0.827509	0.124481	0.0501997	0.502907	-0.545229	-0.587302	-0.359931	1	0.502769	NA	no
	1599	NR_131080	LOC100909941	0.132593	0.054827	0.655164	0.119696	0.0454145	0.39911	-0.544358	-0.00238715	-0.600318	1	0.998828	NA	no
	1600	NM_001167664	Cd300lb	0.555465	0.477699	8.95294	0.410717	0.336436	6.16132	-0.54411	-0.71189	0.134462	0.983827	0.502769	1	no
	1601	NM_017341	Lipf	0.335654	0.257888	4.66435	0.260322	0.186041	3.17354	-0.543487	-0.122888	0.0454179	1	0.932123	NA	no
	1602	NM_020082	Rnase4	35.9225	35.8447	704.184	24.6732	24.5989	488.741	-0.542514	-0.493783	-0.642068	0.0786448	0.0600683	0.106682	no
	1603	NM_001025751	Blk	0.54241	0.464643	8.75807	0.403735	0.329454	6.05392	-0.541106	-0.677978	-0.664685	1	0.697625	0.922359	no
	1604	NM_001008762	Slc9c1	0.132199	0.0544325	0.647041	0.120006	0.0457248	0.4076	-0.54076	-0.115898	-0.0548165	1	0.914757	NA	no
	1605	NM_001014144	Adtrp	24.6719	24.5941	482.857	16.9814	16.9071	334.919	-0.539765	-0.457989	-0.367233	0.0622821	0.0218784	0.530857	no
	1606	NM_022523	Cd151	3.07556	2.9978	58.829	2.14348	2.0692	40.4595	-0.539562	-0.542846	-0.924854	0.986724	0.721301	0.653624	no
	1607	NM_012586	Iapp	0.132763	0.0549961	0.653843	0.120247	0.0459654	0.411861	-0.538818	-0.186903	-0.156521	1	0.86519	NA	no
	1608	NM_001127377	Radx	0.387243	0.309477	5.65529	0.300423	0.226142	3.99405	-0.538765	-0.484719	0.0154409	0.986724	0.782588	1	no
	1609	NM_022396	Gng11	0.253991	0.176225	3.03992	0.204922	0.130641	2.09106	-0.538731	-0.733763	-0.0386295	0.963151	0.577296	1	no
	1610	NM_001008852	RT1-M6-1	0.132593	0.054827	0.655164	0.119235	0.0449537	0.395648	-0.537907	0.085553	-0.839306	1	0.940669	0.930393	no
	1611	NM_053384	Ihh	7.62121	7.54345	148.005	5.27588	5.2016	102.768	-0.537132	-0.495218	-0.597328	0.676687	0.502769	0.530136	no
	1612	NM_013076	Lep	0.431536	0.353769	6.55674	0.327273	0.252991	4.53759	-0.537037	-0.599766	-0.801129	0.900159	0.616344	0.935322	no
	1613	NM_001100758	Mybpc1	0.351083	0.273317	4.97782	0.272378	0.198096	3.48342	-0.536636	-1.0386	-3.3826	0.929492	0.502769	0.0240371	no
	1614	NM_031349	Aplnr	5.58968	5.51192	108.053	3.85736	3.78308	74.5281	-0.536089	-0.459592	-0.782984	0.378395	0.502769	0.142861	no
	1615	NM_001108582	Dapl1	0.13081	0.0530433	0.620619	0.119482	0.0452001	0.393215	-0.536007	-0.464978	-0.137097	1	0.613038	NA	no
	1616	NM_031699	Cldn1	7.8118	7.73403	151.27	5.40932	5.33504	105.857	-0.535392	-0.926145	-2.73976	0.834446	0.499593	8.01467e-08	no
	1617	NM_022635	Nat8	0.129815	0.0520485	0.602319	0.117747	0.0434654	0.361927	-0.534881	-0.186953	-0.796474	1	0.909173	0.940219	no
	1618	NM_001014182	Mall	1.39384	1.31607	25.5551	0.996548	0.922267	17.7952	-0.534852	-0.51777	-0.275915	0.723974	0.502769	0.930765	no
	1619	NR_037356	Mir3568	0.118767	0.0410005	0.383931	0.111569	0.0372878	0.241982	-0.534787	-0.0435106	-0.29814	1	0.978062	NA	no
	1620	NM_001169575	Ppp1r3e	0.482515	0.404748	7.55528	0.367829	0.293548	5.32768	-0.534457	-0.534303	-0.370087	0.70963	0.645714	0.905376	no
	1621	NM_001368817	Mypn	3.18555	3.10779	60.5831	2.22317	2.14889	42.2158	-0.533923	-0.352074	-0.530919	0.604312	0.720604	0.682185	no
	1622	NM_001106607	Podxl2	9.0418	8.96404	175.623	6.26807	6.19379	122.196	-0.533534	-0.420703	-0.160207	0.182289	0.542027	0.939266	no
	1623	NM_001134624	Lrrc69	0.282968	0.205201	3.61582	0.219687	0.145406	2.37908	-0.533382	-0.799282	-0.187542	0.945991	0.502769	0.995921	no
	1624	NM_001106257	Mybpc2	0.199219	0.121453	1.96285	0.166404	0.0921223	1.33189	-0.533144	-0.554589	-0.00674284	1	0.698838	1	no
	1625	NM_001109510	Gpr171	0.415318	0.337551	6.22703	0.311284	0.237002	4.19405	-0.532937	-0.568331	-0.72095	0.950431	0.690632	0.813361	no
	1626	NM_001107064	Fads6	0.965522	0.887755	16.9938	0.686463	0.612182	11.6455	-0.532539	-0.336512	-0.661512	0.681833	0.805887	0.579605	no
	1627	NM_001077641	Plcb1	4.88767	4.8099	94.0101	3.39531	3.32103	65.7535	-0.532017	-0.444516	-1.05243	0.457003	0.568455	0.0364233	no
	1628	NM_001033079	Slc6a17	1.44595	1.36818	26.5249	1.02087	0.946584	18.3649	-0.531697	-0.613955	-0.77201	0.314231	0.577192	0.112583	no
	1629	NM_001191720	Stox1	0.624712	0.546946	10.3645	0.475909	0.401627	7.44715	-0.531102	-0.726473	0.263028	0.83439	0.502769	0.950884	no
	1630	NM_133533	Cd79b	0.881403	0.803637	15.376	0.638159	0.563878	10.7308	-0.529663	-0.559835	-0.405914	0.760436	0.676849	0.876493	no
	1631	NM_138506	Adra2c	0.130415	0.0526488	0.612496	0.121054	0.0467721	0.423141	-0.528851	-0.265912	0.868816	1	0.83976	0.859655	no
	1632	NM_001134980	Cyp2j10	0.704246	0.62648	11.9097	0.511104	0.436822	8.19611	-0.528534	-0.533	-0.935863	0.75603	0.638574	0.390227	no
	1633	NM_017086	Egr3	0.696568	0.618801	11.716	0.515509	0.441228	8.22549	-0.528088	-0.569496	0.312607	0.929492	0.813993	0.945873	no
	1634	NM_001012224	Nfe2	8.41855	8.34078	163.702	5.87538	5.8011	115.007	-0.527846	-0.516661	-0.470019	0.667323	0.396193	0.725791	no
	1635	NM_013098	G6pc	0.298879	0.221113	3.91558	0.232099	0.157818	2.62994	-0.526153	-0.893098	-0.607744	1	0.534004	0.938071	no
	1636	NM_001134788	Vpreb2	0.187177	0.10941	1.72616	0.159466	0.0851845	1.17989	-0.525644	-1.00252	0.29636	1	0.502769	NA	no
	1637	NM_001106591	Atp6v0a4	9.83805	9.76028	192.154	6.85558	6.7813	134.614	-0.525067	-0.292162	-0.884304	0.158738	0.502769	0.0106482	no
	1638	NM_001123469	Hist2h4	0.341645	0.263879	4.75933	0.262187	0.187906	3.22113	-0.525057	-0.77363	-0.92204	0.998275	0.556551	0.742648	no
	1639	NM_012861	Mgmt	2.83221	2.75444	53.6496	1.98907	1.91479	37.5705	-0.525009	-0.421142	-0.581381	0.528497	0.718752	0.529924	no
	1640	NM_001024241	Gpr139	0.162733	0.084967	1.24804	0.13641	0.0621287	0.730123	-0.524284	-0.591235	-1.0321	1	0.707879	0.878329	no
	1641	NM_133425	Ppp1r14c	7.03185	6.95408	136.474	4.92622	4.85194	96.0058	-0.523078	-0.547362	-0.404596	0.405758	0.502769	0.719067	no
	1642	NM_213624	St8sia6	0.370812	0.293046	5.36586	0.287526	0.213245	3.74999	-0.522933	-0.454443	-1.13606	0.978393	0.797841	0.721634	no
	1643	NM_001106824	Pstpip1	14.2407	14.1629	277.454	9.93574	9.86146	194.99	-0.522856	-0.426158	-0.115989	0.539638	0.463482	0.995921	no
	1644	NM_001172116	Samd3	0.144205	0.0664386	0.880354	0.125748	0.051466	0.526157	-0.521518	-0.401015	-1.74911	1	0.772713	0.634636	no
	1645	NM_001271259	Cd164l2	0.404571	0.326805	6.00262	0.312348	0.238066	4.21823	-0.521504	-0.657917	0.100464	0.812801	0.502769	0.995921	no
	1646	NM_020077	Adam2	1.31951	1.24175	24.0128	0.941823	0.867542	16.7214	-0.520317	-0.504233	-0.795055	0.772817	0.650678	0.702203	no
	1647	NM_001191755	Rad54b	0.624793	0.547027	10.3383	0.460644	0.386362	7.18506	-0.519793	-0.390826	-0.573132	0.68847	0.574668	0.682185	no
	1648	NM_001202552	Eif4ebp3	20.5342	20.4564	400.762	14.3192	14.2449	282.602	-0.519604	-0.262557	-0.667695	0.0865892	0.502769	0.0662377	no
	1649	NM_001134747	Zmat4	0.587077	0.509311	9.60415	0.455922	0.381641	7.02173	-0.51953	-0.778764	0.582385	0.773844	0.502769	0.614316	no
	1650	NM_001374100	Mtus2	0.141426	0.06366	0.827509	0.125081	0.0507992	0.507028	-0.519003	-0.396031	-0.953619	1	0.821933	0.908556	no
	1651	NM_001107609	Kif20b	5.15397	5.0762	99.5757	3.62306	3.54878	69.9829	-0.518373	-0.511472	-0.495183	0.252106	0.478555	0.453455	no
	1652	NM_212523	Kif5a	1.81452	1.73676	33.7068	1.29314	1.21886	23.6586	-0.517342	-0.476389	-0.406241	0.903446	0.839329	0.917726	no
	1653	NM_001014132	Traf3ip3	1.00132	0.923557	17.7562	0.723142	0.648861	12.4006	-0.517304	-0.531469	-0.536993	0.534183	0.502769	0.634636	no
	1654	NM_001007677	Lyl1	5.96773	5.88997	115.416	4.20452	4.13024	81.6984	-0.517258	-0.464064	-0.392716	0.43483	0.442032	0.736381	no
	1655	NM_001013096	Mycn	4.63404	4.55627	89.2572	3.26786	3.19358	62.8691	-0.517218	-0.521511	-0.262251	0.347656	0.502769	0.869735	no
	1656	NM_183054	Rhbg	0.333991	0.256225	4.57539	0.255913	0.181632	3.09712	-0.51628	0.380208	-0.131991	0.986724	0.827044	0.997381	no
	1657	NM_012959	Gfra1	0.849867	0.772101	14.7523	0.623865	0.549583	10.4104	-0.516006	-0.422556	-0.334748	0.733418	0.786871	0.911708	no
	1658	NM_203334	Slc6a5	0.143774	0.0660074	0.868857	0.125867	0.0515855	0.52455	-0.515094	-0.486969	-1.12148	1	0.686644	0.842053	no
	1659	NR_131117	LOC683581	0.197793	0.120027	1.93305	0.161367	0.0870851	1.22473	-0.514919	-0.787501	-0.682513	1	0.502769	NA	no
	1660	NM_001000503	Olr1637	0.598405	0.520638	9.83135	0.444277	0.369995	6.8482	-0.514783	-0.534031	-0.324418	0.703503	0.653647	0.962426	no
	1661	NM_001107638	Scml4	0.566726	0.488959	9.23392	0.415523	0.341241	6.25992	-0.514723	-0.234496	-0.650511	0.758323	0.859083	0.668336	no
	1662	NM_001109419	Apoc4	0.146121	0.0683547	0.910204	0.128233	0.0539515	0.566248	-0.514622	-0.212252	-0.517413	1	0.895216	0.976621	no
	1663	NM_001191079	Dsg3	0.573575	0.495808	9.30276	0.428154	0.353872	6.50277	-0.513148	-0.243117	-0.178511	0.945362	0.864413	0.995921	no
	1664	NM_019370	Enpp3	59.2746	59.1969	1163.73	41.5628	41.4885	822.229	-0.513008	-0.455407	-0.141487	0.304739	0.185389	0.95892	no
	1665	NM_001106849	Spsb4	2.40373	2.32596	45.2467	1.67517	1.60089	31.2747	-0.512544	-0.440975	-0.769725	0.257093	0.502769	0.0860086	no
	1666	NM_001109566	Tex38	0.299749	0.221982	3.95233	0.234342	0.16006	2.67608	-0.512295	-0.675067	-0.449833	0.929492	0.569165	0.92933	no
	1667	NM_001108813	Ndufa1	0.205931	0.128164	2.10329	0.174958	0.100676	1.50112	-0.511685	-0.673946	-0.123192	1	0.772876	1	no
	1668	NM_031236	Fut1	0.771004	0.693238	13.2556	0.577418	0.503137	9.57216	-0.51043	-0.692147	-1.50881	0.935029	0.560073	0.217493	no
	1669	NM_001105716	Crabp1	0.219137	0.141371	2.35696	0.181775	0.107493	1.62937	-0.509734	-0.652145	0.183976	1	0.800254	0.995921	no
	1670	NM_001173557	Dglucy	5.25357	5.1758	101.418	3.71204	3.63776	71.8695	-0.509714	-0.571498	-0.46878	0.115293	0.170291	0.327477	no
	1671	NM_001108436	Fbxo15	1.68074	1.60298	31.1777	1.22218	1.1479	22.3457	-0.509283	-0.541536	-0.39979	0.159719	0.215379	0.536083	no
	1672	NM_012842	Egf	0.132199	0.0544325	0.647041	0.122105	0.0478234	0.4507	-0.508931	-0.179361	0.301795	1	0.940177	0.995921	no
	1673	NM_199489	Ccr7	1.06054	0.982771	18.9751	0.784596	0.710314	13.63	-0.508919	-0.694863	-0.139721	0.916733	0.531332	0.995921	no
	1674	NM_001377080	Erfe	1.37154	1.29377	25.0266	0.981628	0.907347	17.5975	-0.508293	-0.568894	-1.12332	0.703797	0.514585	0.101583	no
	1675	NM_001014037	RGD1306227	8.54424	8.46648	166.014	6.03373	5.95945	117.75	-0.507509	-0.462734	-0.293832	0.0800901	0.224422	0.675666	no
	1676	NM_001135033	Trim16	12.3603	12.2826	241.58	8.74045	8.66617	171.013	-0.5062	-0.611301	0.0717761	0.405758	0.0585993	0.995921	no
	1677	NM_053621	Magi2	0.337886	0.26012	4.70638	0.260352	0.18607	3.1965	-0.505319	-0.374314	-0.599928	0.914571	0.815667	0.812501	no
	1678	NM_022926	Galnt7	10.534	10.4562	205.23	7.46318	7.3889	146.085	-0.50489	-0.592182	-0.0108794	0.588381	0.502769	1	no
	1679	NM_022676	Ppp1r1a	0.621672	0.543905	10.2989	0.463878	0.389596	7.23744	-0.504308	-0.71552	-0.8306	0.640819	0.57304	0.338634	no
	1680	NM_173146	Unc13c	0.145126	0.0673599	0.891904	0.13165	0.0573685	0.63911	-0.504056	-0.0360035	-0.00876766	1	0.984698	1	no
	1681	NM_001109636	Tmem202	0.206325	0.128559	2.11141	0.178422	0.10414	1.56042	-0.503755	-0.570615	0.322967	1	0.607079	0.975037	no
	1682	NM_001044229	Tnfrsf19	0.462869	0.385103	7.10944	0.336903	0.262622	4.72294	-0.50362	-0.954684	-0.961934	0.929492	0.526351	0.592383	no
	1683	NM_001163277	Jakmip3	0.240559	0.162793	2.77681	0.194243	0.119961	1.8803	-0.503544	-0.773972	-0.664987	1	0.502769	0.861067	no
	1684	NM_181693	Adam28	0.239863	0.162097	2.7747	0.19935	0.125068	1.98107	-0.503204	0.0851269	-0.0232629	1	0.951653	NA	no
	1685	NM_001106527	Tspy26	0.319659	0.241893	4.33268	0.24861	0.174329	2.95996	-0.502948	-0.445837	-0.366058	0.891071	0.598994	0.929589	no
	1686	NM_001191995	Bsx	0.154427	0.0766608	1.07912	0.133386	0.0591045	0.673406	-0.501127	-0.390183	-0.258226	1	0.602046	NA	no
	1687	NM_181695	Acsm4	0.140468	0.062702	0.812585	0.125969	0.0516874	0.52189	-0.500608	-0.686719	-0.537026	1	0.502769	0.995921	no
	1688	NM_017240	Myh7	1.03698	0.959211	18.4338	0.73356	0.659279	12.5304	-0.500222	-0.698682	-1.14326	0.808031	0.502769	0.090776	no
	1689	NM_053365	Fabp4	9.39455	9.31678	183.302	6.67183	6.59755	130.559	-0.499656	-0.441141	-0.526756	0.961166	0.530459	0.786533	no
	1690	NM_001014166	Il33	1.7051	1.62734	31.6332	1.24788	1.1736	22.905	-0.499482	-0.524924	-0.567657	0.299791	0.502769	0.307262	no
	1691	NM_001106855	Mst1r	4.63817	4.56041	89.2662	3.29807	3.22379	63.4787	-0.498629	-0.476068	-0.271022	0.296784	0.352611	0.81649	no
	1692	NM_001109655	Ca14	1.91373	1.83597	35.6052	1.36252	1.28824	25.1477	-0.498132	-0.524086	-1.29963	0.786437	0.731445	0.0769852	no
	1693	NM_017346	Cacnb1	0.526685	0.448918	8.39687	0.398968	0.324687	5.93495	-0.497406	-0.570919	-0.454606	0.816701	0.749388	0.82754	no
	1694	NM_053953	Il1r2	65.6447	65.567	1289.21	46.5388	46.4646	925.354	-0.497213	-0.496297	-0.776063	0.517146	0.188541	0.188023	no
	1695	NM_001012012	Snx11	0.186182	0.108416	1.70786	0.155009	0.0807276	1.09543	-0.497046	-0.818931	-0.652465	1	0.545723	0.946246	no
	1696	NM_001271333	Prelid2	3.50366	3.42589	67.0491	2.5071	2.43282	47.8971	-0.49684	-0.50058	-0.661596	0.11417	0.319067	0.0909625	no
	1697	NM_001108745	Ppfia2	0.154858	0.0770921	1.09062	0.135728	0.0614467	0.711469	-0.496322	-0.316007	0.311712	1	0.866592	0.995921	no
	1698	NM_001105916	Tfr2	0.385854	0.308088	5.62887	0.292734	0.218453	3.84449	-0.495016	-0.608132	-0.997771	0.865411	0.502769	0.491807	no
	1699	NM_173840	Lat2	0.595663	0.517896	9.78188	0.450205	0.375924	6.96997	-0.494915	-0.54968	-0.382933	0.749803	0.502769	0.880713	no
	1700	NM_001106720	Sntg2	0.557577	0.47981	9.04939	0.429211	0.35493	6.58734	-0.49432	-0.421018	-0.631185	0.854762	0.751934	0.70973	no
	1701	NM_001025148	Galntl5	0.704484	0.626717	11.9221	0.534093	0.459811	8.6195	-0.493211	-0.377804	-0.0850011	0.780785	0.70649	1	no
	1702	NM_001109075	Cfap126	0.140432	0.0626652	0.80921	0.12706	0.0527782	0.553519	-0.493146	-0.115358	-0.803443	1	0.967029	0.936212	no
	1703	NM_001017473	Rmnd5b	0.24236	0.164594	2.80734	0.195578	0.121297	1.89605	-0.493009	-0.537384	-0.923174	1	0.841308	0.929589	no
	1704	NM_019236	Hes2	0.316944	0.239178	4.30436	0.257176	0.182894	3.13048	-0.491883	-0.353241	-0.217315	0.997169	0.845683	0.995921	no
	1705	NM_172043	Masp2	0.193851	0.116085	1.86323	0.161672	0.0873903	1.22919	-0.49079	-0.559527	-1.10106	1	0.755462	0.841306	no
	1706	NM_001100842	Col9a1	1.02586	0.948089	18.2125	0.751415	0.677133	12.9156	-0.48968	-0.478786	-0.253631	0.748084	0.583432	0.941523	no
	1707	NM_001289778	Map7d2	9.87865	9.80089	192.887	7.07261	6.99833	138.553	-0.489645	-0.548409	-0.449863	0.159265	0.180427	0.396031	no
	1708	NM_001014088	Eepd1	20.7916	20.7138	407.164	14.8233	14.7491	291.451	-0.48944	-0.412658	-0.351412	0.449973	0.502769	0.723788	no
	1709	NM_001143756	Lrrc27	0.165475	0.0877088	1.29751	0.1426	0.0683186	0.864258	-0.488985	-0.540434	-1.55896	1	0.608408	0.675057	no
	1710	NM_019310	Cxcr1	0.257824	0.180057	3.09962	0.210915	0.136633	2.19448	-0.488767	-0.5735	0.430931	1	0.582044	NA	no
	1711	NM_031344	Fads2	27.5041	27.4263	539.545	19.6568	19.5825	389.627	-0.487628	-0.499893	-0.604501	0.10411	0.369608	0.0694944	no
	1712	NM_001166578	Cnih3	0.250086	0.172319	2.97347	0.203267	0.128986	2.06075	-0.487531	-0.528638	-0.1379	0.983827	0.708954	0.995921	no
	1713	NM_001047864	Dppa3	1.23973	1.16197	22.4262	0.91356	0.839279	16.2032	-0.487415	-0.520532	-0.318141	0.879151	0.626179	0.95281	no
	1714	NM_013037	Il1rl1	0.866915	0.789149	15.1376	0.641658	0.567377	10.7749	-0.487061	-0.591908	-0.607987	0.68847	0.502769	0.75037	no
	1715	NM_021593	Kmo	0.253597	0.175831	3.0318	0.208877	0.134595	2.18183	-0.486556	-0.715262	-1.08524	1	0.636062	0.747999	no
	1716	NM_213630	Btla	0.156606	0.0788391	1.12179	0.139423	0.0651419	0.793137	-0.485488	-0.123063	0.504885	1	0.945641	0.966317	no
	1717	NM_175763	Igsf1	23.8359	23.7581	466.6	17.0369	16.9626	336.283	-0.485384	-0.463064	-0.754864	0.77214	0.615075	0.445033	no
	1718	NM_001024335	Cd27	0.739434	0.661667	12.5876	0.560878	0.486597	9.13163	-0.48447	-0.588908	0.217933	0.986724	0.68399	0.995921	no
	1719	NM_133606	Ehhadh	17.4637	17.3859	341.609	12.5142	12.4399	246.418	-0.484034	-0.4657	-0.287933	0.275172	0.112872	0.793784	no
	1720	NM_001109180	Dnajc5b	0.633955	0.556188	10.5164	0.477786	0.403505	7.50866	-0.482256	-0.558385	-0.0509228	0.812801	0.534004	1	no
	1721	NM_001025132	Cnih2	0.564379	0.486612	9.1458	0.423851	0.34957	6.44084	-0.482217	-0.375714	-0.483201	0.816701	0.869947	0.813781	no
	1722	NM_001101001	Hacd1	13.9617	13.8839	273.259	10.0512	9.97693	197.942	-0.480781	-0.484822	-0.382855	0.143003	0.052132	0.326421	no
	1723	NM_001109522	LOC689081	0.15208	0.0743135	1.03777	0.136469	0.0621871	0.742452	-0.480578	-0.46495	-1.37413	1	0.797943	0.787163	no
	1724	NM_001271376	Cpamd8	0.119762	0.0419953	0.402231	0.114442	0.0401605	0.292149	-0.480014	-0.34362	0.148593	1	0.708954	NA	no
	1725	NM_001008770	Cmbl	11.2602	11.1825	219.871	8.11407	8.03979	158.957	-0.479725	-0.5294	-0.152544	0.292304	0.0819872	0.94109	no
	1726	NM_001106459	Bcl2l15	0.94371	0.865943	16.6447	0.707828	0.633547	12.0862	-0.478942	-0.564845	-0.536685	0.820006	0.527096	0.804812	no
	1727	NM_001114392	Gpr39	3.551	3.47324	67.9049	2.56302	2.48873	48.9749	-0.478527	-0.471976	-0.544985	0.328761	0.573387	0.521861	no
	1728	NM_052983	Slc5a5	37.3332	37.2555	733.334	26.8139	26.7396	530.828	-0.478188	-0.448756	-0.523902	0.27892	0.21061	0.36006	no
	1729	NM_001037096	Rassf2	6.13822	6.06045	118.741	4.43857	4.36429	86.2563	-0.477442	-0.42014	-0.554038	0.327372	0.502769	0.331513	no
	1730	NR_144440	LOC690414	0.163559	0.0857927	1.26766	0.142799	0.068517	0.865834	-0.477387	-0.4505	-1.64851	1	0.750827	0.620184	no
	1731	NM_031623	Grb14	2.9486	2.87083	56.1212	2.14845	2.07417	40.761	-0.477088	-0.55262	-0.88385	0.188523	0.34666	0.01147	no
	1732	NM_001007617	Nuak2	5.80692	5.72916	112.364	4.19175	4.11747	81.5019	-0.476408	-0.476181	-0.647495	0.126167	0.25772	0.0326568	no
	1733	NM_053653	Vegfc	3.27379	3.19603	62.5788	2.38131	2.30703	45.3105	-0.475966	-0.494292	-0.403586	0.243874	0.30675	0.513247	no
	1734	NM_019294	Cacna1e	0.418929	0.341163	6.31325	0.325519	0.251238	4.48781	-0.475943	-0.469105	-0.449527	0.947862	0.841308	0.907104	no
	1735	NM_001271281	Pstpip2	5.1341	5.05634	98.9022	3.69903	3.62474	71.5012	-0.475791	-0.394387	-0.820412	0.480209	0.502769	0.0694944	no
	1736	NM_001008841	RT1-CE3	0.592416	0.51465	9.71416	0.448987	0.374706	6.9326	-0.475221	-0.665529	-0.57958	0.891153	0.554566	0.826149	no
	1737	NM_001014146	Sugct	0.781692	0.703926	13.4017	0.586456	0.512174	9.68406	-0.474535	-0.378403	-0.341434	0.591808	0.592871	0.823986	no
	1738	NM_001108425	Mocos	5.78157	5.7038	111.785	4.18451	4.11022	81.0841	-0.474268	-0.57103	-0.772155	0.812801	0.502769	0.47694	no
	1739	NM_145784	Gpr37l1	0.189919	0.112152	1.77563	0.156282	0.0820005	1.12165	-0.47411	-0.570064	-0.249641	1	0.676991	0.995921	no
	1740	NM_001143750	Nrarp	11.5097	11.4319	224.817	8.28826	8.21398	162.67	-0.473935	-0.480859	-0.614788	0.125982	0.168336	0.0873126	no
	1741	NM_001105762	RGD1565166	4.22447	4.14671	81.4072	3.07903	3.00475	59.1481	-0.47336	-0.539536	-0.200819	0.640171	0.502769	0.938623	no
	1742	NM_053380	Slc34a2	21.3137	21.236	417.472	15.376	15.3018	304.02	-0.473127	-0.448709	-0.59006	0.300601	0.264583	0.228646	no
	1743	NM_001106538	Wfdc5	0.227838	0.150071	2.534	0.191391	0.117109	1.84002	-0.473071	-0.768855	-0.78913	1	0.538176	0.962493	no
	1744	NM_001108511	Tnfrsf26	4.25532	4.17756	81.9754	3.10646	3.03218	59.7048	-0.472962	-0.542436	-0.106896	0.467054	0.244433	0.988	no
	1745	NM_021742	Nr5a2	1.46667	1.38891	26.9199	1.07712	1.00284	19.4096	-0.472636	-0.409614	-0.47792	0.800321	0.703291	0.837425	no
	1746	NM_001008760	Krt28	1.34116	1.26339	24.4643	0.988261	0.91398	17.6422	-0.472226	-0.566282	-0.428133	0.816701	0.607914	0.873593	no
	1747	NM_001109173	Gpr150	0.160781	0.0830142	1.21482	0.141906	0.0676243	0.84545	-0.471978	-0.309361	-0.891157	1	0.803401	0.870991	no
	1748	NM_053611	Nupr1	1.85459	1.77683	34.1628	1.36317	1.28889	25.1545	-0.47126	-0.48543	-3.16617	1	0.843512	0.326708	no
	1749	NM_001037363	Lrrn1	1.82093	1.74317	33.9	1.34473	1.27045	24.9589	-0.471151	-0.762262	-1.05945	0.70963	0.502769	0.0253632	no
	1750	NM_001126285	Slc22a13	0.177445	0.0996781	1.52745	0.14941	0.0751281	0.986996	-0.470752	-0.683631	-2.47603	1	0.676991	0.412104	no
	1751	NM_001106778	Ano4	0.351573	0.273807	4.97787	0.288725	0.214444	3.72969	-0.469357	-0.820308	0.398015	0.916733	0.502769	0.871339	no
	1752	NM_001024276	Mettl7b	39.2736	39.1958	771.52	28.3939	28.3196	560.076	-0.469321	-0.542673	-0.0212918	0.638571	0.0101024	1	no
	1753	NM_001013071	Tm7sf2	3.96756	3.88979	75.9225	2.84835	2.77407	54.5475	-0.468655	-0.341574	-0.922719	0.503425	0.648084	0.0249986	no
	1754	NM_001047877	Arsg	19.6608	19.583	386.283	14.2482	14.1739	280.777	-0.468599	-0.447714	-0.202539	0.444009	0.502769	0.927292	no
	1755	NM_020080	Ndufaf3	0.16448	0.086714	1.27921	0.146838	0.0725566	0.945822	-0.468461	-0.69245	-0.586198	1	0.626179	0.952264	no
	1756	NM_024126	Odf1	0.367916	0.29015	5.28913	0.287016	0.212734	3.71935	-0.467924	-0.619192	-0.259717	0.960609	0.551485	0.987999	no
	1757	NM_175837	Cyp4a1	0.91537	0.837604	16.0824	0.681088	0.606807	11.5676	-0.467833	-0.587835	-0.509615	0.681833	0.388805	0.989676	no
	1758	NM_001305047	Nfe2l3	1.13843	1.06066	20.448	0.844713	0.770432	14.8428	-0.4667	-0.179665	-0.652454	0.792482	0.878621	0.531454	no
	1759	NM_022857	N5	0.288584	0.210817	3.71006	0.228573	0.154291	2.5561	-0.465993	-0.65868	-0.603362	1	0.645583	0.929526	no
	1760	NM_133572	Cdc25b	133.453	133.375	2624.94	96.6893	96.615	1921.27	-0.465551	-0.427992	-0.2514	0.500459	0.431473	0.837711	no
	1761	NM_001109901	Emilin3	1.04945	0.971682	18.6706	0.769662	0.69538	13.3138	-0.465173	-0.679679	-1.18236	0.878753	0.5638	0.197005	no
	1762	NM_017004	Ces1c	0.224584	0.146818	2.45252	0.187722	0.113441	1.74661	-0.463862	-0.301367	0.0720606	1	0.821155	NA	no
	1763	NM_001106222	Rfpl4a	0.587725	0.509958	9.55316	0.445584	0.371302	6.86628	-0.463461	-0.201342	-0.248452	1	0.822717	1	no
	1764	NM_001024242	Ctsw	0.730434	0.652668	12.4412	0.557025	0.482743	9.08345	-0.462683	-0.442936	-0.0239802	0.929492	0.752426	1	no
	1765	NM_017289	Gabrd	5.16492	5.08715	99.8866	3.77069	3.69641	72.8237	-0.46202	-0.440906	-0.591181	0.510068	0.502769	0.350573	no
	1766	NM_207590	Nmt2	24.757	24.6792	484.542	18.0023	17.928	355.619	-0.461861	-0.393396	-0.344685	0.0958423	0.280405	0.498594	no
	1767	NM_001113329	Pde4d	0.394449	0.316683	5.83175	0.318745	0.244464	4.37469	-0.46174	-0.389634	-0.625026	0.982652	0.786713	0.869735	no
	1768	NM_001134541	Gpr137c	1.00697	0.9292	17.8716	0.758044	0.683763	13.0311	-0.461296	-0.52172	-0.033243	0.528497	0.502769	1	no
	1769	NM_001191677	Cwh43	0.297985	0.220218	3.92517	0.246016	0.171735	2.91272	-0.461199	-0.532522	-0.166722	1	0.77153	0.995921	no
	1770	NM_001109911	Hnrnpm	0.295858	0.218092	3.8573	0.244497	0.170215	2.89282	-0.461022	-0.254368	-0.370664	0.981419	0.85609	0.946535	no
	1771	NM_001077677	Pacrg	3.02445	2.94669	57.5512	2.24667	2.17239	42.5973	-0.460555	-0.464256	0.0708595	0.360841	0.502769	0.995921	no
	1772	NM_001195490	Romo1	0.164517	0.0867508	1.28258	0.145319	0.0710375	0.917373	-0.460476	-0.604133	-0.563276	1	0.789866	0.982618	no
	1773	NM_001100730	Nipsnap1	8.00388	7.92611	155.393	5.79163	5.71734	113.29	-0.459724	-0.439255	-1.05449	0.132489	0.380774	1.68408e-05	no
	1774	NM_001128138	Lcn12	0.710051	0.632284	12.01	0.528274	0.453992	8.50008	-0.458972	-0.666107	-1.04653	0.835058	0.502769	0.231418	no
	1775	NM_001108836	Ccr10	0.190482	0.112716	1.78244	0.164295	0.0900139	1.28903	-0.458634	-0.384231	-0.953653	1	0.795748	0.821471	no
	1776	NM_024346	Stmn3	0.162133	0.0843667	1.23786	0.146049	0.0717674	0.93487	-0.458201	-0.654834	-0.685378	1	0.826778	0.924882	no
	1777	NM_173149	Havcr1	0.538149	0.460383	8.65534	0.427121	0.352839	6.52966	-0.45746	-0.636257	-0.278463	1	0.622304	0.989109	no
	1778	NM_001191901	Myo3b	0.590968	0.513202	9.69918	0.456385	0.382103	7.09478	-0.457451	-0.591001	-0.407932	0.958007	0.657062	0.935805	no
	1779	NM_019183	Actc1	0.529799	0.452033	8.46929	0.412402	0.338121	6.23241	-0.457144	-0.672378	-0.444583	1	0.655606	0.959002	no
	1780	NM_001108960	Otor	0.139474	0.0617072	0.794285	0.130493	0.056211	0.617197	-0.457096	-0.0990561	-0.035285	1	0.962569	1	no
	1781	NM_130820	Pnma1	1.37243	1.29467	25.0062	1.01924	0.944956	18.1946	-0.456254	-0.462772	0.119914	0.595287	0.502769	0.982618	no
	1782	NM_053346	Nrn1	0.461872	0.384105	7.16945	0.368464	0.294182	5.36806	-0.455483	-0.324721	-0.511225	0.882481	0.825468	0.813829	no
	1783	NM_001009660	Spsb2	0.226637	0.148871	2.51365	0.194488	0.120206	1.87579	-0.453964	-0.573704	0.46091	1	0.688069	0.981087	no
	1784	NM_022943	Mertk	10.7708	10.693	209.841	7.87409	7.79981	154.642	-0.453658	-0.391381	-0.771391	0.513213	0.502769	0.135743	no
	1785	NM_031652	Kcnab3	0.702683	0.624917	11.8486	0.5259	0.451618	8.45455	-0.453577	-0.208692	-0.530497	0.779204	0.900108	0.708149	no
	1786	NM_153315	Dhrs4	14.112	14.0343	275.649	10.3263	10.2521	203.171	-0.45291	-0.415355	-0.433878	0.0951538	0.273276	0.250797	no
	1787	NM_001108824	Fbll1	0.380696	0.30293	5.56727	0.311897	0.237616	4.23839	-0.452777	0.067091	-0.739672	0.991093	0.977306	0.772334	no
	1788	NM_001109478	Nme4	4.02327	3.9455	77.2824	2.97512	2.90084	57.1612	-0.452254	-0.431888	-0.463717	0.146908	0.215052	0.288675	no
	1789	NM_001008383	Dpep3	0.207685	0.129918	2.14822	0.179113	0.104831	1.57735	-0.452001	0.176084	-0.636284	1	0.932123	0.947717	no
	1790	NM_172322	Pycard	1.81791	1.74014	33.7836	1.334	1.25971	24.5378	-0.451948	-0.427641	-0.654842	0.621993	0.525778	0.404224	no
	1791	NM_176074	C6	2.16689	2.08912	40.627	1.60917	1.53489	29.9994	-0.451459	-0.42423	-0.375914	0.548	0.630835	0.779678	no
	1792	NM_031841	Scd2	317.818	317.741	6253.02	232.724	232.65	4626.57	-0.449887	-0.494858	-0.260549	0.0681528	0.0971957	0.526272	no
	1793	NM_001015012	Rab30	9.06475	8.98698	176.436	6.68058	6.6063	130.776	-0.44984	-0.481156	-0.200755	0.0770985	0.0747787	0.751194	no
	1794	NR_130137	Aptr	0.447506	0.36974	6.84506	0.347944	0.273662	4.93813	-0.449242	-0.482783	-0.64602	0.867822	0.502769	0.702385	no
	1795	NM_001108141	Dscaml1	0.504486	0.42672	7.95441	0.382351	0.30807	5.63809	-0.449109	-0.387844	-1.43385	0.963824	0.849346	0.234237	no
	1796	NM_001108278	Sat2	2.37202	2.29425	44.6819	1.77729	1.703	33.3618	-0.448471	-0.450229	-0.290058	0.147793	0.502769	0.649026	no
	1797	NM_001013914	Slc44a3	4.24642	4.16865	81.557	3.10611	3.03183	59.8099	-0.447552	-0.431889	-0.928337	0.359517	0.502769	0.00802275	no
	1798	NM_001040019	Acaa1b	2.42276	2.34499	45.7355	1.79886	1.72458	33.7596	-0.447192	-0.418844	-0.373138	0.51957	0.502769	0.757945	no
	1799	NM_019157	Aqp7	5.10075	5.02298	98.2519	3.74767	3.67339	72.5228	-0.44697	-0.357057	-0.607826	0.548	0.502769	0.48671	no
	1800	NM_012743	Foxa2	4.8236	4.74583	92.7665	3.55341	3.47913	68.4971	-0.446311	-0.361963	-0.644347	0.929492	0.502769	0.828433	no
	1801	NM_001191944	Adamts18	0.208805	0.131038	2.14807	0.178489	0.104208	1.57599	-0.446005	-0.494242	-0.823578	1	0.790757	0.859655	no
	1802	NM_001107510	Acp4	0.175376	0.09761	1.4949	0.157982	0.0837008	1.15628	-0.445938	0.156863	0.327059	1	0.934903	0.992959	no
	1803	NR_037614	Vof16	0.194094	0.116327	1.86866	0.167834	0.0935524	1.36056	-0.445303	-0.515101	-1.31806	1	0.80626	0.673189	no
	1804	NM_031741	Slc2a5	2.42876	2.351	45.6631	1.80367	1.72939	33.8818	-0.444716	-0.17338	-0.24051	0.708949	0.843405	0.92828	no
	1805	NM_001126270	Ndc80	3.60877	3.53101	69.0866	2.67641	2.60213	51.2298	-0.444708	-0.503829	-0.314551	0.535017	0.502769	0.801933	no
	1806	NR_132441	Cahm	0.252734	0.174968	3.0088	0.206393	0.132111	2.11561	-0.443849	-0.189281	-0.607604	1	0.883924	0.876493	no
	1807	NM_201423	Ugt1a2	2.30962	2.23186	43.3865	1.72123	1.64695	32.1993	-0.443033	-0.28481	-0.264473	0.812801	0.766602	0.96071	no
	1808	NM_001107593	Cnnm1	0.218106	0.140339	2.33528	0.185318	0.111036	1.71297	-0.443022	-0.636086	-0.248078	1	0.653524	0.995921	no
	1809	NM_052802	Kap	13.7442	13.6664	269.374	10.1411	10.0668	198.833	-0.4426	-0.424856	0.0264976	1	0.502769	1	no
	1810	NM_053922	Acacb	9.25238	9.17461	179.842	6.80672	6.73243	133.23	-0.442356	-0.2704	-0.851474	0.583431	0.63018	0.0594224	no
	1811	NM_133288	Atp2b3	5.53511	5.45734	106.76	4.08552	4.01124	79.0272	-0.442326	-0.355243	-0.261338	0.583431	0.829217	0.880088	no
	1812	NM_017139	Penk	1.39971	1.32195	25.4544	1.04496	0.970679	18.8039	-0.441372	0.125323	-1.044	0.96031	0.964615	0.404131	no
	1813	NM_207609	Naprt	2.41287	2.33511	45.4105	1.7797	1.70542	33.4148	-0.440502	-0.256855	-0.628067	0.296558	0.653647	0.144961	no
	1814	NM_153737	Sostdc1	0.495342	0.417575	7.77224	0.391613	0.317331	5.80774	-0.440171	-0.0141816	-0.196427	1	0.996589	0.995921	no
	1815	NM_053395	Smpx	4.22743	4.14966	81.2213	3.13403	3.05975	60.4122	-0.439357	-0.510232	-1.59499	1	0.502769	0.389624	no
	1816	NR_046238	Rn5-8s	0.355829	0.278063	5.03531	0.287861	0.21358	3.69981	-0.439173	-0.889473	0.449087	1	0.793059	0.989218	no
	1817	NM_001107317	Mboat4	0.553593	0.475826	8.94023	0.428174	0.353893	6.53035	-0.438314	-0.58037	-0.724685	0.78499	0.502769	0.55538	no
	1818	NM_001191783	Best3	0.281578	0.203812	3.58939	0.230085	0.155804	2.58519	-0.435962	-0.56235	-0.276163	1	0.613038	0.97949	no
	1819	NM_001004202	Ccl6	2.80714	2.72937	53.4467	2.11241	2.03813	39.9723	-0.435439	-0.409938	-0.175627	0.779891	0.509094	0.976621	no
	1820	NM_001014265	Mterf2	1.26524	1.18747	23.0077	0.971513	0.897231	17.3063	-0.435193	-0.396429	-0.291116	0.348483	0.502769	0.771116	no
	1821	NM_013136	Mak	0.262224	0.184458	3.20209	0.21864	0.144358	2.37028	-0.434474	-0.514085	-0.502594	1	0.734355	0.913933	no
	1822	NM_001134552	Ism1	0.774317	0.696551	13.3163	0.609204	0.534923	10.1043	-0.43304	-0.579024	0.19411	0.866638	0.624974	0.975037	no
	1823	NM_022666	Grm4	0.659315	0.581548	10.9701	0.497419	0.423138	7.8651	-0.432552	-0.486849	-0.486203	1	0.783381	0.888978	no
	1824	NM_173140	Cryba2	0.209084	0.131318	2.15687	0.172421	0.0981394	1.44362	-0.431929	-0.140375	-0.947546	1	0.931079	0.887851	no
	1825	NM_001108073	Tjp3	5.37897	5.3012	103.781	3.99963	3.92535	77.3385	-0.431253	-0.414518	-0.462469	0.456905	0.502769	0.458321	no
	1826	NM_001107812	Metap1d	3.23146	3.1537	61.6346	2.40589	2.33161	45.7278	-0.430522	-0.433762	-0.338778	0.224298	0.294782	0.550204	no
	1827	NM_001107734	Tlk1	8.51707	8.43931	166.014	6.35156	6.27728	124.355	-0.429947	-0.323639	-0.490517	0.811626	0.543042	0.735452	no
	1828	NM_001107053	Nags	1.6295	1.55173	30.1456	1.2298	1.15552	22.5411	-0.427944	-0.484822	-1.38329	0.929492	0.652946	0.076612	no
	1829	NM_001191646	Hs3st3b1	2.11852	2.04075	39.6283	1.59686	1.52258	29.6037	-0.427566	-0.27751	0.145064	0.951082	0.791428	0.995921	no
	1830	NM_001109213	Linc00176	2.36738	2.28961	44.7336	1.79159	1.71731	33.3748	-0.427061	-0.818766	0.383566	1	0.502769	0.927292	no
	1831	NM_012667	Tacr1	1.10058	1.02281	19.6718	0.826478	0.752197	14.4458	-0.426992	-0.355031	-0.97293	0.908287	0.810912	0.344288	no
	1832	NM_001100580	E2f8	88.4342	88.3564	1734.93	65.8553	65.7811	1305.67	-0.425654	-0.348081	-0.118305	0.420589	0.403551	0.966845	no
	1833	NM_019216	Gdf15	1.06293	0.985166	18.9553	0.812654	0.738372	14.1989	-0.425408	-0.424773	-0.609155	0.770754	0.764988	0.544524	no
	1834	NM_001106094	Tmem255b	2.98257	2.90481	56.9741	2.2534	2.17912	42.6089	-0.424514	-0.289783	0.44913	0.929492	0.787152	0.804515	no
	1835	NM_031644	Hpgds	1.32557	1.2478	24.1437	1.01537	0.941093	18.222	-0.424426	-0.511594	-0.451964	0.70963	0.502769	0.730557	no
	1836	NM_001134696	Ctxn3	1.33616	1.25839	24.4773	1.03148	0.957204	18.5231	-0.424048	0.0226957	-0.120598	0.943135	0.99	0.995921	no
	1837	NM_001134760	Hnrnpl	2.05586	1.97809	38.5328	1.56705	1.49277	29.1455	-0.423857	-0.447609	-0.166597	0.308245	0.336053	0.927895	no
	1838	NM_001008385	Pmaip1	6.20709	6.12933	120.311	4.64407	4.56979	90.3186	-0.422835	-0.313429	-0.842168	0.740157	0.618047	0.181747	no
	1839	NM_001106813	Crtam	0.216716	0.13895	2.30886	0.188388	0.114106	1.76457	-0.422555	-0.177633	0.148885	1	0.907603	NA	no
	1840	NM_053429	Fgfr3	8.0665	7.98873	156.414	6.01527	5.94099	117.561	-0.422429	-0.210099	-0.558221	0.346968	0.773719	0.15594	no
	1841	NM_017095	Cebpe	0.207751	0.129985	2.14121	0.181478	0.107196	1.64153	-0.421399	-0.0455365	-0.625143	1	0.981184	NA	no
	1842	NM_001134993	Ca13	0.980196	0.902429	17.3166	0.759677	0.685396	13.1845	-0.420793	-0.336866	-0.667572	0.86357	0.807541	0.549376	no
	1843	NM_001107408	Gins3	4.04905	3.97129	77.7093	3.02835	2.95407	58.135	-0.420644	-0.386637	-0.319397	0.224217	0.396235	0.621475	no
	1844	NM_017310	Sema3a	0.247871	0.170104	2.92743	0.21533	0.141048	2.30973	-0.420385	-0.455224	-0.576588	1	0.740954	0.878931	no
	1845	NM_001130680	Phf21b	2.39308	2.31531	45.1192	1.81132	1.73703	33.9466	-0.419933	-0.469092	-0.213807	0.796895	0.645545	0.952511	no
	1846	NM_001109204	Rad51	1.1731	1.09533	21.1293	0.901685	0.827404	15.9517	-0.419659	-0.404089	-0.5041	0.792576	0.578029	0.723627	no
	1847	NM_001008761	Krt12	0.554989	0.477223	8.98041	0.437647	0.363365	6.7423	-0.419547	-0.366311	-0.951417	1	0.846798	0.696457	no
	1848	NM_017265	Hsd3b2	1.43031	1.35254	26.2334	1.10253	1.02825	19.93	-0.419193	-0.441802	-0.0439386	0.916282	0.455799	1	no
	1849	NM_145768	Mamdc4	0.42922	0.351454	6.4828	0.334427	0.260146	4.65444	-0.419151	-0.738136	-1.19846	1	0.592871	0.418836	no
	1850	NM_012920	Camk2a	1.13239	1.05462	20.3581	0.873731	0.799449	15.3345	-0.418478	-0.490797	0.0693598	1	0.835539	1	no
	1851	NM_001106804	Tmem205	5.00436	4.92659	96.3767	3.72217	3.64789	71.9475	-0.417058	-0.345529	-0.739775	0.171425	0.502769	0.00565518	no
	1852	NM_001037555	Rassf1	0.421936	0.344169	6.35333	0.334419	0.260137	4.64303	-0.416353	-0.772709	-0.321901	0.990577	0.570863	0.957448	no
	1853	NM_001134716	Clec12a	0.601879	0.524113	9.8863	0.475327	0.401046	7.44459	-0.415853	-0.508259	-0.177396	0.945005	0.643908	0.995921	no
	1854	NM_001106460	Ptpn22	0.771141	0.693375	13.2776	0.604085	0.529804	10.048	-0.415733	-0.126741	-0.713046	0.929492	0.93503	0.661183	no
	1855	NM_001013977	Aifm3	4.48706	4.40929	86.2038	3.34945	3.27517	64.4116	-0.415122	-0.428397	-1.02973	0.724117	0.657535	0.0214727	no
	1856	NM_001142363	Alg3	0.171228	0.0934619	1.42303	0.155101	0.0808193	1.10706	-0.41435	-0.102457	-0.32897	1	0.962754	NA	no
	1857	NM_001106472	Dkk2	1.88031	1.80254	35.1561	1.43718	1.3629	26.6402	-0.414042	-0.441356	-0.513223	0.86357	0.583581	0.758567	no
	1858	NM_031154	Gstm7	3.30664	3.22887	63.231	2.50564	2.43136	47.7361	-0.41372	-0.440072	-0.218025	0.165731	0.502769	0.796488	no
	1859	NM_001107934	Trim14	3.14266	3.0649	59.8253	2.36106	2.28677	44.8485	-0.413473	-0.380378	-0.860396	0.828466	0.568455	0.249477	no
	1860	NM_017208	Lbp	38.053	37.9752	749.237	28.6118	28.5375	566.23	-0.413204	-0.547747	-0.0856535	0.888003	0.264583	0.996387	no
	1861	NM_001013218	Reep6	45.7684	45.6906	897.578	34.3623	34.2881	679.968	-0.412884	-0.348164	-0.48646	0.212631	0.270482	0.207211	no
	1862	NM_001191900	Nup210l	0.316317	0.238551	4.27303	0.26218	0.187899	3.21202	-0.411322	-0.962891	0.134011	1	0.539318	1	no
	1863	NM_001106052	Olfm4	11.1642	11.0865	218.23	8.43196	8.35768	166.287	-0.41089	-0.648719	-0.49599	0.929492	0.357391	0.779662	no
	1864	NM_001030028	Elmo3	13.6939	13.6162	267.359	10.2904	10.2161	202.05	-0.41071	-0.370371	-0.547496	0.360056	0.502769	0.116998	no
	1865	NM_019256	P2rx7	1.17655	1.09878	21.1631	0.897969	0.823688	15.866	-0.410685	-0.26711	-0.680558	0.848591	0.807354	0.549243	no
	1866	NM_001003976	Mpig6b	0.344468	0.266701	4.82931	0.278418	0.204137	3.55194	-0.410065	-0.523007	-0.717888	1	0.739258	0.832213	no
	1867	NM_144561	Fmo4	0.733362	0.655596	12.4385	0.566396	0.492115	9.25668	-0.409756	-0.322996	-0.342943	0.945362	0.832739	0.937868	no
	1868	NM_053955	Crym	0.474951	0.397184	7.417	0.382651	0.30837	5.59329	-0.407794	-0.440601	0.175883	1	0.921911	0.995921	no
	1869	NM_001039018	Fbxo39	0.397098	0.319332	5.86709	0.317399	0.243117	4.32269	-0.407666	-0.374393	-0.648223	0.973228	0.79227	0.773516	no
	1870	NM_001012470	Irf2bpl	30.8351	30.7574	604.512	23.2444	23.1701	458.567	-0.407344	-0.40556	-0.337379	0.31669	0.347447	0.540963	no
	1871	NM_001108604	Rbpjl	0.283509	0.205743	3.63744	0.23105	0.156769	2.61439	-0.406879	0.0810039	-0.876422	1	0.960626	0.719366	no
	1872	NM_031555	Bfsp1	4.86985	4.79208	93.8798	3.68711	3.61283	71.2756	-0.406642	-0.356337	-0.388792	0.296696	0.402002	0.458353	no
	1873	NM_001012226	Stat4	0.40867	0.330904	6.11111	0.333426	0.259145	4.65444	-0.406508	-0.223914	-0.446647	1	0.896266	0.93879	no
	1874	NM_001105878	Polq	2.14295	2.06519	40.2592	1.63184	1.55756	30.4322	-0.406418	-0.428069	-0.780395	0.928387	0.670684	0.478622	no
	1875	NM_001329883	LOC100360846	2.4172	2.33943	45.6521	1.87448	1.80019	35.2511	-0.405809	-0.471083	-0.0185787	0.453492	0.317905	1	no
	1876	NM_001108963	Slc2a10	6.51523	6.43746	126.227	4.91837	4.84409	95.6721	-0.405738	-0.429693	-0.599198	0.70963	0.502769	0.444971	no
	1877	NM_001011937	Doc2g	0.336835	0.259069	4.67732	0.265638	0.191356	3.28889	-0.405234	-0.793075	-1.40312	1	0.502769	0.365481	no
	1878	NM_001134740	Tdrd5	0.316202	0.238436	4.27372	0.256378	0.182096	3.10632	-0.404725	-0.181191	-0.169489	1	0.901153	0.995921	no
	1879	NM_053709	Lmx1b	5.08721	5.00945	98.06	3.86674	3.79245	74.6813	-0.404702	-0.367491	-0.120358	0.583431	0.502769	0.982502	no
	1880	NM_021753	Pga5	0.210831	0.133065	2.18804	0.183544	0.109263	1.66158	-0.404117	-0.490137	0.251697	1	0.650605	NA	no
	1881	NM_001024273	Cmahp	8.10803	8.03027	157.739	6.14998	6.0757	120.167	-0.403903	-0.488702	-0.181928	0.835951	0.502769	0.981127	no
	1882	NM_001014102	Spats2l	30.6528	30.575	601.139	23.1783	23.104	459.026	-0.403821	-0.379596	-0.561669	0.0855879	0.249353	0.0329837	no
	1883	NM_021262	Acp1	1.49149	1.41372	27.3856	1.14078	1.0665	20.6822	-0.403596	-0.397367	-0.288712	0.452832	0.482693	0.796747	no
	1884	NM_001105833	Phospho1	12.7332	12.6555	248.814	9.65997	9.58569	189.73	-0.403315	-0.447649	-0.0767789	0.632539	0.293938	0.995921	no
	1885	NR_133666	LOC102554317	0.240069	0.162303	2.77676	0.202338	0.128057	2.05636	-0.403169	-0.493636	-2.70883	1	0.768736	0.211097	no
	1886	NM_001106318	Pidd1	0.261918	0.184152	3.17213	0.220948	0.146666	2.42896	-0.402964	-0.416252	-0.613843	1	0.880427	0.973807	no
	1887	NM_001127450	Alkbh6	0.131804	0.0540381	0.638919	0.123926	0.0496444	0.482203	-0.402437	-0.368795	0.607341	1	0.908339	0.993395	no
	1888	NM_001106651	Snx30	27.5141	27.4364	540.043	20.8429	20.7686	412.182	-0.401926	-0.397478	-0.429299	0.360056	0.137055	0.421688	no
	1889	NM_133411	Abcc4	45.7421	45.6644	897.583	34.6441	34.5698	685.482	-0.401881	-0.30752	-0.150566	0.542264	0.502769	0.949572	no
	1890	NM_001135717	Rbm46	1.10959	1.03182	19.8718	0.863101	0.788819	15.1403	-0.400734	-0.35045	-0.135408	0.812801	0.750697	0.994505	no
	1891	NM_181362	Cand2	26.2468	26.169	513.976	19.9084	19.8342	393.061	-0.400375	-0.323617	-0.165772	0.0892455	0.256116	0.823926	no
	1892	NM_012830	Cd2	0.322239	0.244473	4.39723	0.272069	0.197788	3.45693	-0.40029	-0.485223	-1.21341	1	0.7036	0.555105	no
	1893	NM_144730	Gata4	14.1914	14.1137	277.115	10.7621	10.6878	211.856	-0.400004	-0.363711	-0.770265	0.862534	0.436607	0.484769	no
	1894	NM_001012048	Sh2d4a	58.6166	58.5389	1152.65	44.4577	44.3834	881.707	-0.399823	-0.419507	-0.261662	0.461916	0.0211311	0.41433	no
	1895	NM_022278	Glrx	10.3762	10.2984	202.128	7.91102	7.83674	155.777	-0.399387	-0.43229	-0.72178	0.143003	0.326967	0.000848333	no
	1896	NM_001014009	Ripor2	13.2629	13.1852	259.406	10.081	10.0068	198.811	-0.399263	-0.467283	-0.39595	0.694217	0.472175	0.686721	no
	1897	NM_134411	Rab3il1	9.64895	9.57119	187.841	7.36693	7.29265	144.298	-0.399169	-0.451236	-0.0286216	0.387595	0.174024	1	no
	1898	NM_001191895	Alpk3	27.6056	27.5278	540.797	20.9523	20.878	414.77	-0.398666	-0.359175	-0.331718	0.394198	0.180908	0.585055	no
	1899	NM_001109226	Prrt4	1.33557	1.25781	24.2439	1.0169	0.942615	18.2431	-0.3982	-0.255502	-0.816718	0.80852	0.817868	0.30416	no
	1900	NM_138853	Ubxn11	3.62544	3.54768	69.3701	2.75699	2.6827	52.8528	-0.39805	-0.373368	-0.723022	0.187764	0.502769	0.0103063	no
	1901	NM_001024887	Sigirr	9.89754	9.81978	192.711	7.5234	7.44912	147.301	-0.397782	-0.352108	-0.299823	0.317372	0.250245	0.672574	no
	1902	NM_001107724	Tram1l1	0.570526	0.49276	9.27944	0.454976	0.380695	7.05728	-0.397773	-0.398692	-0.354907	0.784999	0.502769	0.837711	no
	1903	NM_017272	Aldh1a7	0.38977	0.312003	5.72048	0.317305	0.243023	4.31768	-0.397752	-0.568057	0.0279876	1	0.744862	1	no
	1904	NM_001037206	Bphl	1.03787	0.960107	18.4488	0.79946	0.725178	13.9353	-0.396807	-0.47041	-0.901554	0.828228	0.714062	0.2456	no
	1905	NM_022251	Enpep	9.69938	9.62161	189.18	7.38834	7.31406	145.077	-0.396389	-0.415025	-0.600288	0.542427	0.403551	0.237853	no
	1906	NM_001109132	Marveld3	1.79379	1.71603	33.2998	1.37598	1.3017	25.311	-0.396174	-0.231549	-0.532883	0.948523	0.864948	0.796747	no
	1907	NM_001034152	Nsg2	17.2157	17.138	338.52	13.1243	13.05	259.552	-0.396016	-0.452921	-0.0318903	0.868925	0.646685	1	no
	1908	NM_001044249	Antxr1	50.998	50.9202	1001.11	38.8147	38.7405	767.359	-0.394578	-0.381203	-0.00327343	0.75411	0.511537	1	no
	1909	NM_001044253	Pif1	0.260046	0.182279	3.15942	0.217676	0.143394	2.34493	-0.393958	-0.142727	-0.534773	1	0.940697	0.916883	no
	1910	NM_001191635	Slc35g1	0.668853	0.591087	11.2165	0.530614	0.456332	8.56231	-0.392098	-0.406944	-0.460791	0.929492	0.676991	0.837665	no
	1911	NR_031951	Mir450a1	0.426236	0.34847	6.4279	0.342153	0.267872	4.79565	-0.391971	-0.880294	-0.719164	1	0.436607	0.992941	no
	1912	NM_001105885	Hoxd4	0.274304	0.196537	3.44215	0.230332	0.156051	2.59692	-0.391858	-0.65682	-0.412476	1	0.502769	NA	no
	1913	NM_017275	Pnck	2.4036	2.32584	45.3795	1.84946	1.77518	34.6769	-0.390463	-0.417981	-0.286249	0.70963	0.598787	0.852157	no
	1914	NM_001024366	Arl13a	1.96309	1.88532	36.7935	1.53484	1.46056	28.5705	-0.388805	-0.387151	-0.406365	0.766793	0.436607	0.878329	no
	1915	NM_017317	Rab27a	4.25864	4.18087	81.8549	3.27008	3.1958	62.9933	-0.388785	-0.385182	-0.271746	0.240045	0.365315	0.663038	no
	1916	NM_001113775	Tp53i3	11.3999	11.3221	222.246	8.71834	8.64406	171.325	-0.388125	-0.347409	-0.41036	0.250777	0.147657	0.277234	no
	1917	NM_001127486	Ccdc173	0.653615	0.575849	10.9337	0.534554	0.460272	8.63441	-0.387355	-0.407076	-0.0399867	0.808031	0.504168	1	no
	1918	NM_001291382	Trim15	4.52232	4.44455	86.9573	3.48019	3.40591	67.0311	-0.386991	-0.35688	-0.0632657	0.872107	0.580921	0.998273	no
	1919	NM_001106371	Hells	0.35444	0.276674	5.00889	0.295193	0.220911	3.89292	-0.386375	-0.390338	-0.0493682	1	0.795781	1	no
	1920	NM_001012028	Nuf2	2.91615	2.83838	55.5035	2.24291	2.16862	42.6039	-0.385546	-0.399508	-0.546312	0.654128	0.611613	0.425096	no
	1921	NM_145769	Lgi1	0.221411	0.143645	2.39156	0.187468	0.113187	1.74966	-0.385125	-0.254826	-0.436028	1	0.871556	0.939618	no
	1922	NM_001037648	Otulinl	26.6172	26.5394	522.396	20.4499	20.3756	403.662	-0.384809	-0.409235	-0.0886262	0.0727016	0.00403058	0.93879	no
	1923	NM_024129	Dcn	110.221	110.143	2171.81	84.5288	84.4546	1678.23	-0.383332	-0.471513	-0.032969	1	0.502769	1	no
	1924	NM_001350002	Tmem45a	0.523147	0.44538	8.3174	0.422422	0.348141	6.42303	-0.383071	-0.329981	-0.101845	0.992944	0.820047	0.997381	no
	1925	NM_054011	Sh3bp5	34.1068	34.0291	669.295	26.1694	26.0951	519.361	-0.382728	-0.385225	-0.71714	0.0971773	0.122958	0.000109183	no
	1926	NM_052980	Nr1i2	0.282931	0.205164	3.61244	0.239472	0.16519	2.77137	-0.382415	-0.729263	0.24045	1	0.622304	0.984536	no
	1927	NM_173093	Cyp2d3	0.164554	0.0867875	1.28596	0.145928	0.0716469	0.928682	-0.382175	-0.191659	-2.22203	1	0.915171	0.394367	no
	1928	NM_013036	Sstr4	0.271956	0.19419	3.4008	0.233065	0.158784	2.65263	-0.38168	-0.503378	-0.187054	1	0.70649	0.995921	no
	1929	NM_130408	Cyp26a1	1.25329	1.17552	22.729	0.977446	0.903164	17.4233	-0.381647	-0.401037	-0.577191	0.98797	0.755956	0.757945	no
	1930	NM_133391	Arntl2	0.19723	0.119463	1.92625	0.173113	0.0988313	1.47872	-0.381629	-0.618304	-1.6234	1	0.688773	0.678929	no
	1931	NM_001105910	Grid2ip	1.67409	1.59633	31.0542	1.30144	1.22716	23.8512	-0.381475	-0.275634	-0.593854	0.992778	0.859769	0.779662	no
	1932	NM_001105754	Sez6	8.20219	8.12443	159.024	6.30552	6.23124	123.192	-0.381196	-0.234264	-0.283114	0.900159	0.880085	0.929589	no
	1933	NM_001047914	Sdhaf3	1.93079	1.85302	36.1408	1.52829	1.45401	28.4394	-0.380915	-0.357367	-0.400952	0.431098	0.502769	0.512363	no
	1934	NM_001191876	Syde1	43.3352	43.2574	851.059	33.2868	33.2125	658.739	-0.38066	-0.337587	-0.359315	0.214956	0.0958921	0.372708	no
	1935	NM_001106366	Col17a1	4.07625	3.99848	78.0563	3.14424	3.06996	60.4208	-0.379697	-0.247909	-0.190904	0.784999	0.772876	0.945873	no
	1936	NM_199398	Panx3	0.700877	0.623111	11.8718	0.561745	0.487464	9.24325	-0.37832	-0.526863	-1.28654	1	0.696662	0.525339	no
	1937	NM_001008859	Mrps10	18.3027	18.225	358.446	14.1093	14.035	278.168	-0.378216	-0.415872	-0.124746	0.162835	0.0357217	0.917726	no
	1938	NM_001012467	Rnase10	0.271562	0.193795	3.39268	0.231478	0.157196	2.61076	-0.377838	-0.847239	-0.240086	1	0.555717	0.995921	no
	1939	NM_001107650	Ercc8	0.175528	0.097762	1.4976	0.155576	0.0812942	1.12894	-0.377755	-0.797922	-1.26288	1	0.528549	0.78625	no
	1940	NR_132640	LOC100911717	0.404927	0.32716	6.02958	0.33183	0.257549	4.62955	-0.377718	-0.103487	-0.666162	1	0.94804	0.760707	no
	1941	NM_022212	Insrr	0.153827	0.0760606	1.06894	0.138023	0.0637416	0.766346	-0.377368	-0.324555	-1.37371	1	0.860852	0.78417	no
	1942	NM_001024347	Slfnl1	0.456354	0.378587	7.0356	0.371861	0.297579	5.3796	-0.377028	-0.578933	-0.00831598	0.96075	0.502769	1	no
	1943	NM_001108971	Myorg	27.784	27.7063	544.748	21.4072	21.333	422.793	-0.376499	-0.348475	-0.43881	0.75411	0.470008	0.681999	no
	1944	NM_001106061	Arhgef3	78.9334	78.8556	1552.78	60.8576	60.7834	1206.81	-0.375954	-0.384746	-0.212611	0.292304	0.305202	0.781047	no
	1945	NM_001044302	Psrc1	11.3553	11.2776	221.579	8.77659	8.70231	172.041	-0.375813	-0.410596	-0.0363699	0.574232	0.475242	1	no
	1946	NM_001106550	Nkain4	0.412993	0.335226	6.17086	0.333313	0.259031	4.67264	-0.375741	-0.752881	-0.994086	0.963151	0.502769	0.431147	no
	1947	NM_138547	Akr1c14	545.31	545.232	10735.4	420.304	420.23	8358.96	-0.375705	-0.394072	-0.422921	0.920853	0.0984596	0.830127	no
	1948	NM_001109383	Angptl1	2.29126	2.2135	43.0906	1.77977	1.70549	33.2946	-0.375587	-0.357744	-0.337649	0.995459	0.748516	0.930737	no
	1949	NM_001106312	Scart1	0.12942	0.051654	0.594197	0.119466	0.0451839	0.39442	-0.375484	-0.221551	-1.18907	1	0.895947	NA	no
	1950	NM_001191987	Slc5a8	0.204147	0.12638	2.06875	0.178677	0.104396	1.57132	-0.375474	-0.462216	-0.162888	1	0.755462	0.997381	no
	1951	NM_001110810	Mylk3	2.57494	2.49718	48.6844	1.99878	1.9245	37.6555	-0.375166	-0.349961	-0.137804	0.746539	0.658374	0.983275	no
	1952	NM_020093	Prkn	1.23449	1.15672	22.3549	0.947527	0.873246	16.8497	-0.374675	-0.430307	-0.712181	0.703797	0.502769	0.20623	no
	1953	NM_001114939	Selenoh	0.18714	0.109374	1.72279	0.165153	0.090871	1.29647	-0.374289	-0.486088	0.291848	1	0.723556	0.995921	no
	1954	NM_001191836	Gnal	1.72851	1.65074	32.1005	1.36504	1.29076	25.1793	-0.373878	-0.404896	-0.175236	0.83439	0.843069	0.966845	no
	1955	NM_001106598	Ctnna2	0.315322	0.237556	4.25473	0.272771	0.198489	3.46301	-0.37344	-0.428016	-0.347662	1	0.825468	0.942952	no
	1956	NM_001008522	Aox2	0.650868	0.573102	10.8482	0.526284	0.452002	8.46517	-0.373358	-0.380657	-0.305236	1	0.835394	0.945696	no
	1957	NM_022593	Eloc	0.18714	0.109374	1.72279	0.166	0.0917189	1.32654	-0.373338	-0.48346	-0.321263	1	0.784426	0.995921	no
	1958	NM_001109650	Kctd4	0.588368	0.510602	9.62724	0.478564	0.404282	7.51348	-0.372915	-0.468262	0.116095	0.966528	0.650526	0.995921	no
	1959	NM_019333	Pfkfb4	2.15395	2.07618	40.3906	1.67709	1.60281	31.2518	-0.372225	-0.316769	-0.130107	0.70963	0.573026	0.971992	no
	1960	NM_001253918	Ncmap	1.07066	0.992898	19.1352	0.864326	0.790045	15.1816	-0.372193	-0.514728	-0.00167037	0.940186	0.506234	1	no
	1961	NM_017070	Srd5a1	67.6869	67.6091	1331.64	52.294	52.2197	1036.58	-0.372007	-0.380556	-0.468306	0.294539	0.100508	0.210508	no
	1962	NM_001109461	Wfdc10a	0.356378	0.278612	5.07069	0.291371	0.217089	3.79875	-0.371915	-0.616736	-0.437492	1	0.702554	0.972689	no
	1963	NM_001106207	Myct1	4.75699	4.67923	91.8351	3.69157	3.61728	71.477	-0.371829	-0.369156	-0.628691	0.70963	0.502769	0.304053	no
	1964	NM_001107796	Fam83d	9.12522	9.04745	177.466	7.05932	6.98504	138.316	-0.371762	-0.306138	-0.386208	0.70963	0.502769	0.723043	no
	1965	NM_001105982	Susd4	18.2731	18.1953	358.374	14.1609	14.0866	279.596	-0.371701	-0.396533	-0.401553	0.213735	0.198766	0.275156	no
	1966	NM_001025046	Fam131b	0.659	0.581234	11.0293	0.535502	0.46122	8.67015	-0.371628	-0.361667	-0.177023	1	0.864948	0.995921	no
	1967	NM_001271362	Scube3	0.431362	0.353595	6.52209	0.345053	0.270771	4.86698	-0.371606	-0.684346	0.0356545	0.997077	0.665772	1	no
	1968	NM_001029917	Memo1	58.6906	58.6129	1154	45.4427	45.3685	900.798	-0.37104	-0.383823	-0.126606	0.104756	0.0768377	0.864278	no
	1969	NM_001191793	Pih1d2	2.3994	2.32164	45.3121	1.8799	1.80562	35.3097	-0.371038	-0.379576	-0.125008	0.456905	0.502769	0.9533	no
	1970	NM_139337	Macrod1	3.98066	3.90289	76.4282	3.07069	2.99641	58.9961	-0.370971	-0.385449	-0.464794	0.292304	0.502769	0.211097	no
	1971	NM_001108998	Tmprss4	1.59591	1.51815	29.4853	1.25845	1.18417	22.919	-0.370705	-0.471316	0.249133	0.972663	0.502769	0.955886	no
	1972	NM_001106074	Crlf1	25.9608	25.883	508.976	20.0904	20.0161	397.473	-0.370593	-0.354123	-0.63386	0.831516	0.502769	0.411757	no
	1973	NM_001191063	Ccdc27	0.163954	0.0861872	1.27578	0.146815	0.072533	0.935386	-0.369585	-0.269916	0.0687185	1	0.867387	1	no
	1974	NM_001114602	Pcdhb5	0.239807	0.162041	2.76394	0.216718	0.142436	2.33253	-0.369086	-0.699432	0.110826	1	0.506153	0.997381	no
	1975	NM_031664	Slc28a2	17.6019	17.5242	344.348	13.6438	13.5696	269.312	-0.368803	-0.322401	-0.540453	0.807576	0.502769	0.572178	no
	1976	NM_001108759	Siae	8.37473	8.29696	162.901	6.46773	6.39345	126.692	-0.368086	-0.373093	-0.71287	0.200654	0.487849	0.00287934	no
	1977	NM_001170325	Actn2	0.468607	0.390841	7.26353	0.378586	0.304305	5.54436	-0.367707	-0.470968	-0.348927	0.992944	0.741469	0.922355	no
	1978	NM_001014043	Sgms2	79.6081	79.5303	1564.6	61.728	61.6537	1225.45	-0.367659	-0.40928	-0.106637	0.86357	0.354739	0.995921	no
	1979	NM_001003404	Il22ra2	0.278104	0.200337	3.53444	0.238659	0.164377	2.78692	-0.36728	-0.310254	-1.34886	1	0.871556	0.600592	no
	1980	NM_012862	Mgp	55.7332	55.6554	1097.91	43.2542	43.1799	856.074	-0.366647	-0.360348	-0.117266	0.740157	0.502769	0.992941	no
	1981	NM_139042	Gucy2g	0.474691	0.396925	7.37265	0.385962	0.311681	5.68459	-0.366127	-0.361539	-0.198453	0.994672	0.765307	0.995921	no
	1982	NM_031799	Pax4	0.208089	0.130323	2.13857	0.185409	0.111128	1.70863	-0.365955	-0.320422	0.162492	1	0.844427	0.995921	no
	1983	NM_001109282	Gipc3	0.164948	0.087182	1.29408	0.148924	0.0746427	0.981759	-0.365949	0.0364372	0.310529	1	0.983994	0.995921	no
	1984	NM_001126273	Alkbh2	4.83906	4.76129	93.1745	3.75033	3.67605	72.4741	-0.365533	-0.309761	-0.44254	0.405758	0.502769	0.340029	no
	1985	NM_001108633	Reep1	1.99804	1.92027	37.4438	1.58032	1.50604	29.3939	-0.365513	-0.438244	0.0370714	0.929492	0.820047	1	no
	1986	NM_001014193	Rsrp1	49.6964	49.6186	975.864	38.5787	38.5045	760.563	-0.3654	-0.484337	-0.313175	0.816701	0.502769	0.762141	no
	1987	NM_001108080	Spic	0.370658	0.292892	5.3386	0.308774	0.234492	4.18576	-0.365383	-0.644459	-0.989556	1	0.639999	0.633658	no
	1988	NM_031338	Camkk2	2.56472	2.48696	48.4634	1.99808	1.9238	37.7421	-0.365302	-0.278513	-0.627065	0.611378	0.76454	0.222867	no
	1989	NM_001107871	Fbxo41	0.514147	0.43638	8.17094	0.418413	0.344132	6.363	-0.365027	-0.259596	-0.718707	0.986724	0.880843	0.661183	no
	1990	NM_001191657	Atp13a5	0.143774	0.0660074	0.868857	0.128019	0.0537374	0.56555	-0.364206	-0.457822	-0.961908	1	0.754972	0.885379	no
	1991	NM_001105967	Lmx1a	0.155253	0.0774866	1.09874	0.138394	0.0641128	0.779527	-0.363521	-0.389078	-1.77761	1	0.839931	0.56418	no
	1992	NM_001191761	Dmrtb1	0.165475	0.0877088	1.29751	0.150447	0.0761653	1.01457	-0.363512	-0.447714	0.088095	1	0.699583	1	no
	1993	NM_001107172	Slc26a9	1.41829	1.34052	25.9909	1.1333	1.05901	20.4963	-0.362041	-0.481017	0.17255	0.99763	0.570779	0.995921	no
	1994	NM_001107457	Kptn	2.95284	2.87507	56.1619	2.2853	2.21102	43.3471	-0.361527	-0.372424	-0.416279	0.405673	0.468806	0.326421	no
	1995	NM_031069	Nell1	0.215158	0.137392	2.28376	0.191013	0.116732	1.82739	-0.360634	-0.517163	-0.233249	1	0.757884	0.995921	no
	1996	NM_001008831	RT1-Ba	0.959565	0.881799	16.9244	0.771473	0.697191	13.4577	-0.360261	-0.487244	-0.797229	1	0.711117	0.568392	no
	1997	NM_001109600	Adam30	0.132162	0.0543958	0.643666	0.119423	0.0451419	0.394928	-0.359473	-0.469229	-0.81346	1	0.667763	0.939615	no
	1998	NM_012846	Fgf1	0.722552	0.644785	12.2793	0.580997	0.506715	9.58347	-0.359461	-0.408454	-0.560778	1	0.825468	0.799707	no
[truncated: 16,466 more rows]

## Sheet: ChrP-E19PAc
				E19PAc			ChrP			LogFC				Adjusted P-value
	#	GeneID	Symbol	EdgeR	Limma	DESeq2	EdgeR	Limma	DESeq2	EdgeR	Limma	DESeq2	EdgeR	Limma	DESeq2	Sig?
	1	NM_001108813	Ndufa1	5.00133	4.9304	99.8555	0.174958	0.100676	1.50112	-5.95247	-2.65552	-5.77961	7.87004e-10	0.12758	1.16175e-08	yes
	2	NM_001126084	Mt4	0.413371	0.342444	6.28912	0.117325	0.043043	0.35174	-3.79173	-2.30756	-3.8991	0.000269703	0.0508748	0.00204905	yes
	3	NM_001109496	LOC688390	0.155029	0.0841019	1.10871	0.0994495	0.025168	0	-3.34152	-1.29197	-2.58601	0.0440596	0.00831258	0.075952	yes
	4	NM_001011989	Gns	1.98468	1.91375	38.3325	0.292319	0.218038	3.85554	-3.26408	-1.44105	-3.08363	0.029865	0.492334	0.0433933	yes
	5	NM_001106105	Gcm2	1.3717	1.30077	25.5881	0.234142	0.159861	2.6594	-3.17072	-3.7261	-1.9982	0.029865	7.58236e-07	0.683194	yes
	6	NM_031358	Kcnj11	0.179048	0.108121	1.62209	0.102989	0.0287074	0.0697549	-3.14562	-0.982319	-2.8394	0.0380432	0.48292	0.0226132	yes
	7	NM_001191873	Gsc	0.18184	0.110912	1.64878	0.104404	0.030122	0.100746	-3.13595	-1.64043	-2.30921	0.052108	0.0404934	NA	no
	8	NM_001024298	Tmem174	0.143286	0.0723586	0.880947	0.0994495	0.025168	0	-2.99321	-1.17398	-0.395912	0.173404	0.0425347	NA	no
	9	NM_001271271	Prr9	0.145305	0.0743772	0.9159	0.0994495	0.025168	0	-2.99129	-0.903924	-0.348933	0.114852	0.0285153	NA	no
	10	NM_031089	Pth2r	0.144295	0.0733678	0.898581	0.0994495	0.025168	0	-2.99028	-0.901862	-2.22281	0.119233	0.492334	0.293153	no
	11	NM_022523	Cd151	16.3497	16.2787	328.945	2.14348	2.0692	40.4595	-2.98421	-1.89055	-2.90204	9.51429e-06	0.0485621	7.41898e-05	yes
	12	NM_001012205	Dpp10	0.145305	0.0743772	0.9159	0.0994495	0.025168	0	-2.98357	-0.903924	-2.35069	0.110425	0.492334	0.157058	no
	13	NM_001025116	Rnase1l2	0.139249	0.0683214	0.811043	0.0994495	0.025168	0	-2.95871	-0.891363	-0.348933	0.117792	0.0189938	NA	no
	14	NM_001005549	Tinag	0.232114	0.161187	2.70348	0.113616	0.0393347	0.276685	-2.89002	-0.95185	-2.84338	0.138808	0.495008	0.222701	no
	15	NM_001000542	Olr63	0.285648	0.214721	3.74702	0.121667	0.0473853	0.437111	-2.83769	-2.47039	-2.97781	0.0164951	0.0233433	0.0379917	yes
	16	NM_001126048	Tma7	2.05537	1.98444	38.9985	0.385776	0.311495	5.71018	-2.75194	-1.481	-2.64571	0.0115079	0.443494	0.0213353	yes
	17	NM_001013070	Tspan4	0.576409	0.505482	9.51283	0.170548	0.0962664	1.41322	-2.71841	-1.36367	-2.6828	0.0115313	0.437448	0.0312518	yes
	18	NM_001106464	Gstm6l	0.232114	0.161187	2.70348	0.114444	0.0401625	0.297106	-2.69265	-0.830422	-0.815439	0.378433	0.434187	NA	no
	19	NM_080693	Cacng5	0.153347	0.0824198	1.07953	0.104496	0.0302141	0.0992004	-2.60777	-1.15123	-2.3504	0.171065	0.263515	0.136988	no
	20	NM_001002821	RT1-T18	0.230445	0.159518	2.61789	0.116098	0.0418169	0.331728	-2.58565	-1.8143	-2.58855	0.0856004	0.0990132	NA	no
	21	NM_001191849	Ndst4	0.13002	0.0590922	0.6106	0.0994495	0.025168	0	-2.50878	-0.781717	-1.77771	0.2954	0.5836	0.543255	no
	22	NM_001319645	LOC103695172	0.13002	0.0590922	0.6106	0.0994495	0.025168	0	-2.50818	-0.781717	-1.41942	0.29395	0.492334	NA	no
	23	NM_138874	Csn1s1	0.13002	0.0590922	0.6106	0.0994495	0.025168	0	-2.49021	-0.781717	-0.257382	0.267227	0.0963289	NA	no
	24	NR_073161	LOC500148	0.13002	0.0590922	0.6106	0.0994495	0.025168	0	-2.49021	-0.781717	-0.243959	0.267227	0.0396885	NA	no
	25	NM_001139494	Lrtomt	0.129347	0.0584192	0.599054	0.0994495	0.025168	0	-2.48604	-0.779934	-0.872223	0.267227	0.492334	NA	no
	26	NM_012957	Gabrb2	0.129347	0.0584192	0.599054	0.0994495	0.025168	0	-2.48489	-0.779934	-1.96919	0.26523	0.611013	0.347855	no
	27	NM_053942	Pcdha8	0.13002	0.0590922	0.6106	0.0994495	0.025168	0	-2.48315	-0.781717	-1.83337	0.259844	0.492334	0.409677	no
	28	NM_022609	B3gat2	0.127665	0.0567371	0.569875	0.0994495	0.025168	0	-2.47767	-0.987165	-1.96091	0.260624	0.447901	0.325385	no
	29	NM_001191998	Gfral	0.127665	0.0567371	0.569875	0.0994495	0.025168	0	-2.47711	-0.987165	-1.76471	0.2677	0.414478	0.467041	no
	30	NM_001000846	Olr813	0.126537	0.0556095	0.539454	0.0994495	0.025168	0	-2.47076	-0.772423	-0.243959	0.269668	0.0296239	NA	no
	31	NM_001000476	Olr1330	0.126537	0.0556095	0.539454	0.0994495	0.025168	0	-2.47076	-0.772423	-0.243959	0.269668	0.0296239	NA	no
	32	NR_037373	Mir3580	0.126537	0.0556095	0.539454	0.0994495	0.025168	0	-2.47076	-0.772423	-0.243959	0.269668	0.0296239	NA	no
	33	NM_001109357	Zfp352	0.125982	0.0550549	0.540695	0.0994495	0.025168	0	-2.46728	-0.770908	-0.243959	0.269843	0.0285153	NA	no
	34	NR_032127	Mir376b	0.125982	0.0550549	0.540695	0.0994495	0.025168	0	-2.46728	-0.770908	-0.243959	0.269843	0.0285153	NA	no
	35	NM_001137563	Gsx2	0.126537	0.0556095	0.539454	0.0994495	0.025168	0	-2.46627	-0.772423	-1.71437	0.281962	0.492334	0.532902	no
	36	NM_001013102	Theg	0.125982	0.0550549	0.540695	0.0994495	0.025168	0	-2.46281	-0.770908	-1.64685	0.279144	0.495674	0.574461	no
	37	NM_032075	Ghsr	0.12626	0.0553322	0.540074	0.0994495	0.025168	0	-2.46004	-0.98238	-1.48582	0.291283	0.491913	0.721271	no
	38	NM_019150	Ucn	0.169978	0.0990505	1.40823	0.106494	0.0322123	0.138442	-2.44326	-1.21689	-1.96099	0.261451	0.311431	NA	no
	39	NM_133617	Serpina10	0.125982	0.0550549	0.540695	0.0994495	0.025168	0	-2.43995	-0.770908	-0.262484	0.338534	0.147979	NA	no
	40	NM_001191676	Ugt2b10	0.125982	0.0550549	0.540695	0.0994495	0.025168	0	-2.43933	-0.770908	-0.321341	0.340141	0.311431	NA	no
	41	NM_001025631	Lpcat2b	0.372076	0.301148	5.46571	0.143843	0.0695611	0.880403	-2.43915	-2.3875	-2.5338	0.00230772	1.83463e-05	0.00162232	yes
	42	NM_001012056	Ces5a	0.175875	0.104947	1.5265	0.109357	0.0350759	0.201492	-2.43503	-0.868603	-2.41173	0.170248	0.492334	0.104998	no
	43	NM_001106879	Efhb	0.256978	0.186051	3.15858	0.122955	0.048673	0.467703	-2.40998	-2.22599	-2.53824	0.0355622	0.124607	0.0246038	yes
	44	NM_031330	Hnrnpab	2.90263	2.8317	56.1692	0.64179	0.567508	10.7725	-2.36442	-1.07177	-2.33204	0.00550851	0.492334	0.00921886	yes
	45	NM_019189	Hapln1	0.285253	0.214325	3.73485	0.129573	0.0552914	0.59535	-2.30593	-2.24582	-2.41966	0.0250796	0.00758066	0.0157071	yes
	46	NM_139325	Eno2	0.353744	0.282817	5.07523	0.14407	0.0697885	0.887415	-2.2988	-1.91159	-2.38575	0.16429	0.492334	0.140451	no
	47	NM_022195	Ivl	0.145305	0.0743772	0.9159	0.103578	0.0292967	0.080674	-2.29414	-0.770016	-0.283695	0.467834	0.161716	NA	no
	48	NM_001008561	Rnase9	0.144632	0.0737043	0.904354	0.102989	0.0287074	0.0697549	-2.26452	-1.04797	-0.276984	0.357677	0.006516	NA	no
	49	NM_021703	Akap14	0.145305	0.0743772	0.9159	0.103653	0.0293712	0.0848588	-2.25052	-0.769648	-2.02236	0.33948	0.492334	0.273256	no
	50	NM_053939	Pcdha10	0.143563	0.0726359	0.880327	0.102322	0.0280406	0.0565233	-2.24992	-1.04756	-2.02862	0.33804	0.383611	0.265675	no
	51	NM_001350232	Agbl4	0.140931	0.0700036	0.840222	0.103741	0.0294599	0.0854018	-2.246	-1.03523	-2.0846	0.338269	0.12076	0.222701	no
	52	NM_001013145	Ccr6	0.198925	0.127998	1.99605	0.11431	0.040028	0.292292	-2.244	-1.60341	-2.11973	0.223649	0.14905	NA	no
	53	NM_001106890	Mrpl14	0.199043	0.128116	2.00915	0.114673	0.0403915	0.299941	-2.23869	-1.23473	-2.33466	0.159186	0.323829	0.210099	no
	54	NM_001099473	Vom2r35	0.139249	0.0683214	0.811043	0.103102	0.0288204	0.0721085	-2.23128	-0.759851	-0.335776	0.374874	0.315843	NA	no
	55	NM_139036	Lhx5	0.139249	0.0683214	0.811043	0.10449	0.0302088	0.102472	-2.22966	-0.755801	-1.89008	0.359074	0.492334	0.429827	no
	56	NM_021589	Ntrk1	0.140081	0.0691533	0.809181	0.103578	0.0292967	0.080674	-2.22634	-0.759241	-1.89823	0.403599	0.514499	0.451039	no
	57	NM_001135992	LOC498276	1.3318	1.26088	24.7413	0.363026	0.288745	5.25852	-2.20145	-2.2487	-1.83392	0.226467	0.0963289	0.440317	no
	58	NM_019130	Ins2	2.69968	2.62875	52.9881	0.662843	0.588561	11.0562	-2.19935	0.56595	-1.81919	0.378433	0.877643	0.50899	no
	59	NM_001271322	LOC100365008	0.268681	0.197754	3.41254	0.133604	0.0593226	0.685136	-2.18366	-1.78618	-2.31151	0.0380432	0.0728862	0.0284032	yes
	60	NM_145779	Pzp	0.273596	0.202668	3.5437	0.134871	0.0605892	0.696901	-2.18276	-1.00968	-2.14788	0.341965	0.492334	0.376659	no
	61	NM_001109520	Kcnk16	0.26508	0.194153	3.32861	0.130061	0.0557795	0.606077	-2.18226	-1.73228	-2.30417	0.0738397	0.140627	0.0539477	no
	62	NM_001144779	Tlr11	0.159244	0.0883165	1.19811	0.107016	0.0327341	0.150308	-2.17385	-0.729862	-1.52322	0.412316	0.492334	NA	no
	63	NM_001372015	Adamts16	1.02022	0.949291	18.4612	0.304454	0.230172	4.09108	-2.14573	-2.50837	-2.16518	0.000177459	0.00367544	0.000296307	yes
	64	NM_001191118	Siah3	0.22995	0.159023	2.62552	0.124885	0.0506033	0.509928	-2.13136	-1.50851	-2.27955	0.112588	0.195377	0.0706551	no
	65	NM_001106080	Tktl2	0.158571	0.0876437	1.18625	0.109445	0.035163	0.194766	-2.11215	-1.09684	-0.310008	0.51223	0.0339131	NA	no
	66	NM_013039	Abcc8	0.669908	0.59898	11.6249	0.233333	0.159051	2.62497	-2.10632	-0.152728	-2.21091	0.0208062	0.953824	0.0135123	yes
	67	NM_001100758	Mybpc1	0.86127	0.790343	15.291	0.272378	0.198096	3.48342	-2.10276	-2.67412	-2.12269	0.000262341	0.0114055	0.000442135	yes
	68	NM_001107594	Nkx2-3	0.189419	0.118491	1.79623	0.114558	0.0402768	0.299435	-2.09412	-1.00879	-2.01673	0.428253	0.492334	0.532902	no
	69	NM_198780	Pck1	0.152793	0.0818652	1.08077	0.107281	0.0329994	0.155157	-2.08673	-1.02182	-0.927602	0.554953	0.375326	NA	no
	70	NM_001034946	Itln1	0.172056	0.101128	1.44958	0.111402	0.0371209	0.234701	-2.08025	-1.35972	-1.76864	0.377129	0.202571	NA	no
	71	NM_001191734	Ptchd1	0.168355	0.0974276	1.38545	0.108847	0.0345655	0.185155	-2.06968	-1.43245	-2.16678	0.269668	0.123913	0.150618	no
	72	NM_147137	LOC257643	0.169819	0.0988916	1.42164	0.111491	0.0372098	0.235825	-2.06693	-1.08115	-0.369878	0.382885	0.103112	NA	no
	73	NM_020976	Cltrn	0.168078	0.0971503	1.38607	0.111448	0.0371668	0.23458	-2.06589	-1.29015	-2.16771	0.2677	0.251868	0.146471	no
	74	NM_001109451	Ppp1r35	0.395013	0.324085	6.01178	0.166446	0.0921645	1.33538	-2.05532	-1.13439	-1.78438	0.480779	0.492334	0.568953	no
	75	NM_133597	Chrnb3	0.167168	0.0962408	1.34863	0.113653	0.0393713	0.284805	-2.04869	-0.649522	-2.10994	0.302798	0.562335	0.257732	no
	76	NM_019287	Apob	180.816	180.745	3682.35	43.9764	43.9021	858.176	-2.04216	0.453854	-1.48271	0.487336	0.929556	0.595444	no
	77	NM_207607	Ns5atp4	0.220789	0.149861	2.42878	0.126831	0.0525495	0.543927	-2.02942	-1.15499	-1.58077	0.374874	0.378695	NA	no
	78	NR_144425	RGD1562146	0.168632	0.0977049	1.38483	0.112028	0.0377461	0.251636	-2.0281	-1.35826	-1.39138	0.522768	0.195377	NA	no
	79	NM_145097	Serpina4	0.28714	0.216212	3.81342	0.143026	0.0687445	0.86032	-1.99606	-1.21012	-0.780245	0.539067	0.408041	0.927304	no
	80	NM_001077650	Edn3	0.850592	0.779664	15.0353	0.285808	0.211527	3.7351	-1.97499	-1.58704	-1.97064	0.0164951	0.271727	0.0215283	yes
	81	NM_001105905	Dppa1	0.250223	0.179295	3.01165	0.134475	0.0601931	0.696672	-1.95197	-1.0957	-0.957376	0.39472	0.290878	NA	no
	82	NM_001014235	Phf11b	0.241239	0.170311	2.83441	0.133476	0.0591946	0.678054	-1.92736	-1.63647	-2.0209	0.166082	0.0990419	0.18553	no
	83	NM_001134603	Tex26	0.406315	0.335387	6.16426	0.176083	0.101802	1.51783	-1.92491	-2.1749	-1.99236	0.0105456	0.00514807	0.00457501	yes
	84	NM_012871	Oxtr	0.249063	0.178136	3.00505	0.134078	0.0597961	0.685026	-1.91367	-1.19274	-2.02912	0.124214	0.408041	0.0861271	no
	85	NM_052797	Fga	0.603853	0.532925	10.2726	0.232227	0.157945	2.59995	-1.89954	-0.649186	-1.59927	0.547196	0.756089	0.602527	no
	86	NM_001128216	Cts8	0.367306	0.296379	5.37786	0.171908	0.0976268	1.43379	-1.8612	-1.85878	-0.981911	0.0297842	0.000246716	NA	yes
	87	NM_080411	Gpr83	0.492287	0.42136	7.86438	0.202218	0.127936	2.03709	-1.84746	-1.86803	-1.89796	0.0246519	0.142821	0.0170069	yes
	88	NM_031839	Cyp2c23	0.719282	0.648354	12.4962	0.272782	0.198501	3.42122	-1.82625	-1.91947	-1.61048	0.200221	0.0989098	0.452477	no
	89	NM_031689	Cryba4	0.272818	0.201891	3.46264	0.144003	0.0697219	0.893022	-1.80745	-1.50203	-1.80273	0.271089	0.293011	0.357072	no
	90	NM_001044227	Cfhr1	0.141268	0.07034	0.845995	0.106528	0.0322469	0.13951	-1.80062	-0.979569	-0.258725	0.774299	0.182402	NA	no
	91	NM_001100993	Stpg2	0.204426	0.133499	2.10246	0.125918	0.0516368	0.526737	-1.798	-0.794467	-1.88368	0.416096	0.535636	0.412913	no
	92	NM_138891	Gpr149	0.263826	0.192898	3.28777	0.145136	0.0708543	0.911932	-1.79554	-1.05959	-1.90464	0.156701	0.492334	0.0961867	no
	93	NM_001037366	LOC502618	0.145305	0.0743772	0.9159	0.108575	0.0342937	0.182665	-1.78541	-0.633847	-0.548139	0.742281	0.492334	NA	no
	94	NM_013021	Prph2	0.156216	0.0852886	1.14552	0.110933	0.0366517	0.227265	-1.78321	-1.17539	-1.65982	0.551222	0.449465	NA	no
	95	NM_001047939	LOC499407	0.185936	0.115009	1.72508	0.120728	0.0464466	0.427346	-1.78105	-1.00756	-1.62967	0.364212	0.408041	NA	no
	96	NM_078619	Slc8a2	0.144632	0.0737043	0.904354	0.107363	0.0330814	0.158995	-1.7776	-0.915282	-1.92588	0.529562	0.492334	0.296382	no
	97	NM_001025131	Sult2a2	0.125982	0.0550549	0.540695	0.102322	0.0280406	0.0565233	-1.77653	-0.643581	-0.205566	0.741338	0.347826	NA	no
	98	NM_053781	Akr1b7	0.142891	0.071963	0.868781	0.106494	0.0322123	0.138442	-1.77625	-0.91303	-1.68716	0.53257	0.492334	0.490106	no
	99	NM_001107570	Tmem151a	0.128001	0.0570735	0.575647	0.102322	0.0280406	0.0565233	-1.76966	-0.860942	-1.4302	0.59492	0.492334	0.639672	no
	100	NM_001109568	Slc16a5	0.128278	0.0573508	0.575027	0.102989	0.0287074	0.0697549	-1.76807	-0.858301	-1.16673	0.630378	0.492334	NA	no
	101	NM_001109260	Vxn	0.143227	0.0722995	0.874554	0.108576	0.0342942	0.178057	-1.76586	-1.11746	-1.91543	0.516712	0.492334	0.262986	no
	102	NM_001177830	LOC100366054	0.142613	0.0716857	0.869402	0.108619	0.0343372	0.179302	-1.76222	-0.902374	-1.69537	0.539067	0.492334	0.476087	no
	103	NM_001276765	Pde4c	0.250409	0.179481	3.02846	0.145477	0.0711955	0.914565	-1.76123	-1.36936	-1.86492	0.165664	0.267067	0.115788	no
	104	NR_032743	Mir504	0.13002	0.0590922	0.6106	0.10449	0.0302088	0.102472	-1.75957	-0.646155	-0.192143	0.602053	0.326152	NA	no
	105	NM_001003964	Dnmt3l	0.139249	0.0683214	0.811043	0.106324	0.0320428	0.139269	-1.75747	-0.700715	-1.4688	0.552807	0.492334	NA	no
	106	NM_001100641	Mtnr1b	0.13002	0.0590922	0.6106	0.104447	0.0301655	0.0973831	-1.75675	-0.646155	-0.178721	0.587423	0.251099	NA	no
	107	NM_001130575	Rspo2	0.13002	0.0590922	0.6106	0.103578	0.0292967	0.080674	-1.75588	-0.647809	-1.71841	0.57643	0.53242	0.425605	no
	108	NM_144748	Acsm2	0.142891	0.071963	0.868781	0.109401	0.0351195	0.198129	-1.75578	-0.899995	-0.237786	0.543823	0.258445	NA	no
	109	NM_001109059	Tex45	0.140081	0.0691533	0.809181	0.107368	0.0330867	0.155724	-1.75397	-0.629536	-0.457395	0.581145	0.492334	NA	no
	110	NM_021769	Sult1d1	0.129347	0.0584192	0.599054	0.103653	0.0293712	0.0848588	-1.75395	-0.645659	-1.5127	0.57643	0.492334	0.550977	no
	111	NM_001000547	Olr154	0.125982	0.0550549	0.540695	0.102322	0.0280406	0.0565233	-1.75278	-0.643581	-0.392336	0.602151	0.492334	NA	no
	112	NM_001109329	RGD1561226	0.129347	0.0584192	0.599054	0.10449	0.0302088	0.102472	-1.75261	-0.644373	-0.198855	0.581714	0.2042	NA	no
	113	NM_001101828	Marchf11	0.127942	0.0570144	0.569254	0.102989	0.0287074	0.0697549	-1.75157	-0.857197	-1.62524	0.571281	0.367486	0.468235	no
	114	NM_024389	Hoxa5	0.125982	0.0550549	0.540695	0.102322	0.0280406	0.0565233	-1.75149	-0.643581	-0.172009	0.58922	0.0984249	NA	no
	115	NM_001109032	Pirt	0.125982	0.0550549	0.540695	0.102322	0.0280406	0.0565233	-1.75117	-0.643581	-1.56767	0.581586	0.530153	0.525561	no
	116	NM_001109084	Fam71a	0.127665	0.0567371	0.569875	0.103621	0.0293397	0.0819189	-1.74879	-0.853044	-0.185432	0.586742	0.067458	NA	no
	117	NM_001001100	Olr1529	0.114735	0.0438071	0.3053	0.0994495	0.025168	0	-1.7469	-0.596036	-0.643994	0.569754	0.531263	NA	no
	118	NM_001107686	Sprr3	0.12626	0.0553322	0.540074	0.102887	0.0286054	0.0696345	-1.74655	-0.851981	-0.178721	0.589694	0.0189938	NA	no
	119	NM_001170749	Asb14	0.125982	0.0550549	0.540695	0.103621	0.0293397	0.0819189	-1.7456	-0.636787	-1.52873	0.580085	0.492334	0.543032	no
	120	NM_001109184	Ccdc169	0.128001	0.0570735	0.575647	0.103741	0.0294599	0.0854018	-1.74451	-0.853562	-0.726374	0.652866	0.463093	NA	no
	121	NM_022945	Lcn1	0.127665	0.0567371	0.569875	0.10449	0.0302088	0.102472	-1.74331	-0.851603	-0.172009	0.589871	0.0342993	NA	no
	122	NM_001177905	LOC100364673	0.140931	0.0700036	0.840222	0.107781	0.0334999	0.165533	-1.74303	-0.903203	-1.68884	0.601733	0.504912	0.576466	no
	123	NM_001047942	LOC499541	0.126537	0.0556095	0.539454	0.102989	0.0287074	0.0697549	-1.74293	-0.641499	-0.217379	0.746962	0.447707	NA	no
	124	NM_001100487	Gjd4	0.139804	0.068876	0.809801	0.108699	0.0344173	0.184059	-1.73693	-0.895644	-1.49653	0.556308	0.492334	NA	no
	125	NM_001105767	Kremen2	0.114398	0.0434706	0.299527	0.0994495	0.025168	0	-1.736	-0.594735	-0.223818	0.565194	0.492334	NA	no
	126	NM_001375316	Adam18	0.12626	0.0553322	0.540074	0.104496	0.0302141	0.0992004	-1.73466	-0.846818	-0.205566	0.59353	0.164163	NA	no
	127	NM_001105901	Car15	0.125982	0.0550549	0.540695	0.104447	0.0301655	0.0973831	-1.73381	-0.635346	-0.172009	0.592077	0.188151	NA	no
	128	NR_037331	Mir3074	0.114735	0.0438071	0.3053	0.0994495	0.025168	0	-1.73228	-0.596036	-0.246029	0.547558	0.492334	NA	no
	129	NM_001025065	Angptl3	0.77604	0.705112	13.7877	0.300235	0.225953	3.92469	-1.73001	-0.437574	-0.373359	0.873275	0.872409	0.972781	no
	130	NR_031942	Mir298	0.114398	0.0434706	0.299527	0.0994495	0.025168	0	-1.72896	-0.594735	-0.226232	0.551645	0.492334	NA	no
	131	NM_001108819	RGD1561958	0.125982	0.0550549	0.540695	0.103653	0.0293712	0.0848588	-1.72895	-0.636633	-1.40212	0.608847	0.594597	0.673007	no
	132	NM_182949	Prss27	0.114735	0.0438071	0.3053	0.0994495	0.025168	0	-1.72742	-0.596036	-0.209591	0.541382	0.492334	NA	no
	133	NM_001109455	Nkx6-3	0.114735	0.0438071	0.3053	0.0994495	0.025168	0	-1.72522	-0.596036	-1.05721	0.5395	0.64198	0.781829	no
	134	NM_198972	Gkn1	0.12626	0.0553322	0.540074	0.104404	0.030122	0.100746	-1.7248	-0.846818	-0.360039	0.608646	0.352644	NA	no
	135	NM_001127657	Spin2a	0.114735	0.0438071	0.3053	0.0994495	0.025168	0	-1.72462	-0.596036	-0.587514	0.539288	0.492334	NA	no
	136	NM_001170324	Ceacam20	0.114735	0.0438071	0.3053	0.0994495	0.025168	0	-1.72346	-0.596036	-0.877736	0.539067	0.492334	NA	no
	137	NR_144519	Syngap1	0.114735	0.0438071	0.3053	0.0994495	0.025168	0	-1.72283	-0.596036	-1.15974	0.539067	0.531528	0.730624	no
	138	NR_132654	Thumpd3-as1	0.114735	0.0438071	0.3053	0.0994495	0.025168	0	-1.72266	-0.596036	-0.156705	0.539067	0.259102	NA	no
	139	NM_031001	Ube2d4	0.114735	0.0438071	0.3053	0.0994495	0.025168	0	-1.72266	-0.596036	-0.145696	0.539067	0.136563	NA	no
	140	NM_001106293	Abca15	0.114735	0.0438071	0.3053	0.0994495	0.025168	0	-1.72266	-0.596036	-0.138985	0.539067	0.0757508	NA	no
	141	NM_001025062	Tas2r135	0.114735	0.0438071	0.3053	0.0994495	0.025168	0	-1.72266	-0.596036	-0.138985	0.539067	0.0757508	NA	no
	142	NM_001256149	LOC100362690	0.114735	0.0438071	0.3053	0.0994495	0.025168	0	-1.72266	-0.596036	-0.138985	0.539067	0.0757508	NA	no
	143	NM_001000858	Olr1364	0.114735	0.0438071	0.3053	0.0994495	0.025168	0	-1.72266	-0.596036	-0.138985	0.539067	0.0757508	NA	no
	144	NM_001014238	Poteg	0.114735	0.0438071	0.3053	0.0994495	0.025168	0	-1.72266	-0.596036	-0.138985	0.539067	0.0757508	NA	no
	145	NM_001001119	Olr1734	0.114735	0.0438071	0.3053	0.0994495	0.025168	0	-1.72266	-0.596036	-0.138985	0.539067	0.0757508	NA	no
	146	NM_001099464	Vom2r8	0.114735	0.0438071	0.3053	0.0994495	0.025168	0	-1.72266	-0.596036	-0.138985	0.539067	0.0757508	NA	no
	147	NM_001135777	Gngt1	0.114735	0.0438071	0.3053	0.0994495	0.025168	0	-1.72198	-0.596036	-0.185159	0.539067	0.377241	NA	no
	148	NM_001168630	Cdh9	0.114398	0.0434706	0.299527	0.0994495	0.025168	0	-1.7218	-0.594735	-1.45039	0.539067	0.627186	0.608957	no
	149	NM_001106287	RGD1310717	0.114398	0.0434706	0.299527	0.0994495	0.025168	0	-1.7217	-0.594735	-0.25681	0.539067	0.492334	NA	no
	150	NM_139331	Lrit1	0.114735	0.0438071	0.3053	0.0994495	0.025168	0	-1.72149	-0.596036	-0.852156	0.539067	0.447901	NA	no
	151	NM_001270388	LOC100360619	0.114398	0.0434706	0.299527	0.0994495	0.025168	0	-1.72108	-0.594735	-0.199386	0.539067	0.492334	NA	no
	152	NM_019255	Cacng1	0.114398	0.0434706	0.299527	0.0994495	0.025168	0	-1.72094	-0.594735	-0.514167	0.539067	0.492334	NA	no
	153	NM_013116	Tshb	0.114398	0.0434706	0.299527	0.0994495	0.025168	0	-1.72084	-0.594735	-0.159119	0.539067	0.215426	NA	no
	154	NM_001164303	Plec	0.114398	0.0434706	0.299527	0.0994495	0.025168	0	-1.72084	-0.594735	-0.152407	0.539067	0.219441	NA	no
	155	NM_001109140	Dmrtc2	0.114398	0.0434706	0.299527	0.0994495	0.025168	0	-1.72084	-0.594735	-0.159119	0.539067	0.2574	NA	no
	156	NM_133537	Wfdc18	0.114398	0.0434706	0.299527	0.0994495	0.025168	0	-1.72084	-0.594735	-0.144891	0.539067	0.14242	NA	no
	157	NM_001000224	Olr282	0.114398	0.0434706	0.299527	0.0994495	0.025168	0	-1.72084	-0.594735	-0.138985	0.539067	0.0745195	NA	no
	158	NM_001047108	Lbx1	0.114398	0.0434706	0.299527	0.0994495	0.025168	0	-1.72084	-0.594735	-0.138985	0.539067	0.0745195	NA	no
	159	NM_152848	Ly49i2	0.114398	0.0434706	0.299527	0.0994495	0.025168	0	-1.72084	-0.594735	-0.138985	0.539067	0.0745195	NA	no
	160	NM_001000269	Olr1683	0.114398	0.0434706	0.299527	0.0994495	0.025168	0	-1.72084	-0.594735	-0.138985	0.539067	0.0745195	NA	no
	161	NM_017056	Tnp1	0.114398	0.0434706	0.299527	0.0994495	0.025168	0	-1.72084	-0.594735	-0.145696	0.539067	0.119719	NA	no
	162	NM_001108805	Spata3	0.114735	0.0438071	0.3053	0.0994495	0.025168	0	-1.7198	-0.596036	-1.01069	0.539067	0.563368	0.791532	no
	163	NM_053724	Glra3	0.114398	0.0434706	0.299527	0.0994495	0.025168	0	-1.71974	-0.594735	-0.950872	0.539067	0.521725	0.872044	no
	164	NR_032139	Mir378	0.114735	0.0438071	0.3053	0.0994495	0.025168	0	-1.71962	-0.596036	-0.904207	0.539067	0.492334	NA	no
	165	NM_001014049	Sel1l2	0.114398	0.0434706	0.299527	0.0994495	0.025168	0	-1.71928	-0.594735	-0.303368	0.539067	0.492334	NA	no
	166	NM_001108823	Zg16b	0.543176	0.472248	8.92423	0.235952	0.161671	2.7054	-1.71904	-1.88795	-1.71304	0.0169748	0.0485621	0.0511017	yes
	167	NM_001037517	Defb20	0.114735	0.0438071	0.3053	0.0994495	0.025168	0	-1.71898	-0.596036	-0.343918	0.539067	0.352644	NA	no
	168	NM_001270633	Bdnf	0.114735	0.0438071	0.3053	0.0994495	0.025168	0	-1.71893	-0.596036	-0.982914	0.539067	0.492334	0.782766	no
	169	NM_001134728	Spag16	0.114735	0.0438071	0.3053	0.0994495	0.025168	0	-1.71867	-0.596036	-1.15263	0.539067	0.505375	0.721271	no
	170	NR_031844	Mir30c2	0.126537	0.0556095	0.539454	0.103741	0.0294599	0.0854018	-1.71691	-0.637717	-0.224895	0.675478	0.452452	NA	no
	171	NM_024394	Htr3a	0.112716	0.0417885	0.270348	0.0994495	0.025168	0	-1.71488	-0.588155	-1.39943	0.539067	0.492334	0.606623	no
	172	NM_001107224	Stk32b	0.112993	0.0420657	0.269727	0.0994495	0.025168	0	-1.71484	-0.58928	-1.42627	0.539067	0.492334	0.596927	no
	173	NM_001107561	Scgb1c1	0.112993	0.0420657	0.269727	0.0994495	0.025168	0	-1.71471	-0.58928	-1.2925	0.539067	0.735747	0.661904	no
	174	NM_001013093	Ubxn10	0.112993	0.0420657	0.269727	0.0994495	0.025168	0	-1.71462	-0.58928	-1.34733	0.539067	0.551308	0.639672	no
	175	NM_057142	Lrrc7	0.112993	0.0420657	0.269727	0.0994495	0.025168	0	-1.71453	-0.58928	-1.48822	0.539067	0.623888	0.568554	no
	176	NM_022211	Fgf5	0.112993	0.0420657	0.269727	0.0994495	0.025168	0	-1.71414	-0.58928	-1.05492	0.539067	0.492334	0.756252	no
	177	NM_001033665	Bcan	0.112716	0.0417885	0.270348	0.0994495	0.025168	0	-1.71413	-0.588155	-1.45699	0.539067	0.492334	0.58273	no
	178	NM_001109631	LOC691215	0.112716	0.0417885	0.270348	0.0994495	0.025168	0	-1.71408	-0.588155	-1.05219	0.539067	0.555382	0.765762	no
	179	NM_001017483	Fam243a	0.112716	0.0417885	0.270348	0.0994495	0.025168	0	-1.71396	-0.588155	-0.616434	0.539067	0.492334	NA	no
	180	NM_023958	Impg1	0.112993	0.0420657	0.269727	0.0994495	0.025168	0	-1.71365	-0.58928	-0.864128	0.539067	0.492334	NA	no
	181	NM_001191979	Rergl	0.112716	0.0417885	0.270348	0.0994495	0.025168	0	-1.71346	-0.588155	-0.962849	0.539067	0.492334	0.813848	no
	182	NM_001107371	Neto1	0.112993	0.0420657	0.269727	0.0994495	0.025168	0	-1.7134	-0.58928	-1.54034	0.539067	0.630239	0.545503	no
	183	NM_144756	Faim2	0.112716	0.0417885	0.270348	0.0994495	0.025168	0	-1.71338	-0.588155	-1.54575	0.539067	0.492334	0.53467	no
	184	NM_001106845	Ankrd34c	0.112716	0.0417885	0.270348	0.0994495	0.025168	0	-1.71332	-0.588155	-1.06674	0.539067	0.492334	0.747829	no
	185	NM_012853	Htr4	0.112993	0.0420657	0.269727	0.0994495	0.025168	0	-1.7128	-0.58928	-1.00897	0.539067	0.492334	0.799032	no
	186	NM_134418	Gp2	0.112993	0.0420657	0.269727	0.0994495	0.025168	0	-1.71272	-0.58928	-0.16583	0.539067	0.353726	NA	no
	187	NR_032118	Mir540	0.112993	0.0420657	0.269727	0.0994495	0.025168	0	-1.71268	-0.58928	-0.179253	0.539067	0.291722	NA	no
	188	NM_001000988	Olr1119	0.112993	0.0420657	0.269727	0.0994495	0.025168	0	-1.71237	-0.58928	-0.138985	0.539067	0.0650078	NA	no
	189	NM_001037852	Spag11b	0.112993	0.0420657	0.269727	0.0994495	0.025168	0	-1.71237	-0.58928	-0.138985	0.539067	0.0650078	NA	no
	190	NM_001012233	NMS	0.112993	0.0420657	0.269727	0.0994495	0.025168	0	-1.71237	-0.58928	-0.152407	0.539067	0.226295	NA	no
	191	NM_133610	Kcnh5	0.112716	0.0417885	0.270348	0.0994495	0.025168	0	-1.71234	-0.588155	-1.35391	0.539067	0.657226	0.644008	no
	192	NM_001191759	C8b	0.112993	0.0420657	0.269727	0.0994495	0.025168	0	-1.71229	-0.58928	-0.83622	0.539067	0.492334	NA	no
	193	NM_012842	Egf	0.180435	0.109507	1.61898	0.122105	0.0478234	0.4507	-1.71189	-0.852426	-1.86912	0.52187	0.593483	0.411676	no
	194	NM_177962	Slc14a2	0.112716	0.0417885	0.270348	0.0994495	0.025168	0	-1.7118	-0.588155	-0.431848	0.539067	0.492334	NA	no
	195	NM_001166020	Sfta2	0.112716	0.0417885	0.270348	0.0994495	0.025168	0	-1.71171	-0.588155	-0.198582	0.539067	0.452146	NA	no
	196	NM_012729	Prss2	0.112716	0.0417885	0.270348	0.0994495	0.025168	0	-1.71159	-0.588155	-0.256643	0.539067	0.492334	NA	no
	197	NM_001108860	Tecrl	0.112993	0.0420657	0.269727	0.0994495	0.025168	0	-1.71149	-0.58928	-0.203684	0.539993	0.443231	NA	no
	198	NM_001007013	Gphb5	0.112716	0.0417885	0.270348	0.0994495	0.025168	0	-1.71138	-0.588155	-0.197777	0.539067	0.492334	NA	no
	199	NM_053739	Becn1	0.112716	0.0417885	0.270348	0.0994495	0.025168	0	-1.71128	-0.588155	-1.00633	0.539067	0.561875	0.797798	no
	200	NM_012659	Sst	0.112716	0.0417885	0.270348	0.0994495	0.025168	0	-1.71093	-0.588155	-1.59142	0.539067	0.779582	0.523748	no
	201	NM_001108943	Il21	0.112993	0.0420657	0.269727	0.0994495	0.025168	0	-1.71084	-0.58928	-0.949153	0.541101	0.56271	NA	no
	202	NM_001000391	Olr423	0.112716	0.0417885	0.270348	0.0994495	0.025168	0	-1.71052	-0.588155	-0.138985	0.539067	0.0635408	NA	no
	203	NM_001099514	Vom2r48	0.112716	0.0417885	0.270348	0.0994495	0.025168	0	-1.71052	-0.588155	-0.138985	0.539067	0.0635408	NA	no
	204	NM_173305	Hsd17b6	0.112716	0.0417885	0.270348	0.0994495	0.025168	0	-1.71052	-0.588155	-0.138985	0.539067	0.0635408	NA	no
	205	NM_001099494	Vom2r54	0.112716	0.0417885	0.270348	0.0994495	0.025168	0	-1.71052	-0.588155	-0.138985	0.539067	0.0635408	NA	no
	206	NM_001000087	Olr1601	0.112716	0.0417885	0.270348	0.0994495	0.025168	0	-1.71052	-0.588155	-0.138985	0.539067	0.0635408	NA	no
	207	NM_001135869	Ugt2a3	0.112716	0.0417885	0.270348	0.0994495	0.025168	0	-1.71052	-0.588155	-0.138985	0.539067	0.0635408	NA	no
	208	NR_031833	Mir27a	0.112716	0.0417885	0.270348	0.0994495	0.025168	0	-1.71052	-0.588155	-0.157509	0.539067	0.279288	NA	no
	209	NM_001271124	Nrg1	0.112716	0.0417885	0.270348	0.0994495	0.025168	0	-1.70989	-0.588155	-1.09199	0.5395	0.636679	0.761362	no
	210	NM_001047957	LOC500350	0.112993	0.0420657	0.269727	0.0994495	0.025168	0	-1.70977	-0.58928	-0.165025	0.543823	0.359669	NA	no
	211	NM_001000840	Olr1616	0.112993	0.0420657	0.269727	0.0994495	0.025168	0	-1.70919	-0.58928	-0.16583	0.545126	0.360589	NA	no
	212	NM_001033913	Gimap5	0.112716	0.0417885	0.270348	0.0994495	0.025168	0	-1.70899	-0.588155	-0.658199	0.540772	0.492334	NA	no
	213	NM_001146004	Txndc2	0.112993	0.0420657	0.269727	0.0994495	0.025168	0	-1.70266	-0.58928	-0.172541	0.56036	0.366874	NA	no
	214	NM_153476	Krt9	0.112993	0.0420657	0.269727	0.0994495	0.025168	0	-1.70113	-0.58928	-0.490286	0.564933	0.492334	NA	no
	215	NM_001106431	Stoml3	0.112716	0.0417885	0.270348	0.0994495	0.025168	0	-1.69931	-0.588155	-0.985524	0.556308	0.623519	0.851639	no
	216	NM_001193568	Sgk1	0.112716	0.0417885	0.270348	0.0994495	0.025168	0	-1.69671	-0.588155	-0.387782	0.56036	0.492334	NA	no
	217	NM_212521	Ush1c	0.288822	0.217894	3.8426	0.15779	0.083508	1.14596	-1.69557	-1.34021	-1.75296	0.344522	0.492334	0.292815	no
	218	NM_001106010	Gba3	0.112716	0.0417885	0.270348	0.0994495	0.025168	0	-1.69537	-0.588155	-0.702492	0.563039	0.492334	NA	no
	219	NM_001106211	B3gnt6	0.312736	0.241808	4.28647	0.164888	0.0906063	1.31058	-1.691	-1.69772	-1.49259	0.110213	0.0679784	NA	no
	220	NM_212489	Btnl8	0.112716	0.0417885	0.270348	0.0994495	0.025168	0	-1.68927	-0.588155	-0.192675	0.574683	0.405386	NA	no
	221	NM_012858	Lhb	0.284243	0.213316	3.71753	0.158142	0.0838608	1.17646	-1.68124	-1.42107	-1.76999	0.116161	0.311431	0.0687864	no
	222	NM_001191658	Atp13a4	0.406583	0.335656	6.16633	0.184354	0.110072	1.68642	-1.67508	-1.71037	-1.73763	0.0246519	0.0271283	0.0106068	yes
	223	NM_001109497	Mab21l1	0.626212	0.555284	10.5543	0.261043	0.186762	3.22716	-1.65841	-1.79073	-1.69474	0.0678057	0.122263	0.0534584	no
	224	NM_198792	Nme8	0.225676	0.154749	2.52973	0.135771	0.0614892	0.719257	-1.63731	-1.58902	-1.19153	0.328626	0.0693738	NA	no
	225	NM_022287	Slc26a1	0.459326	0.388399	7.32856	0.217361	0.143079	2.31649	-1.62892	-0.162993	-1.70867	0.0858378	0.935438	0.0547435	no
	226	NM_001191746	Dlx2	0.200944	0.130016	2.031	0.129415	0.0551333	0.595247	-1.60391	-1.10578	-1.7894	0.421122	0.541811	0.258354	no
	227	NM_001371633	Srl	0.271254	0.200327	3.44656	0.154108	0.0798268	1.08081	-1.60028	-1.42344	-1.39675	0.590049	0.430708	0.696904	no
	228	NM_001126079	Acbd7	0.19948	0.128552	1.99481	0.128935	0.054653	0.587084	-1.6	-0.905136	-1.72545	0.395988	0.492334	0.313379	no
	229	NM_053817	Nrxn3	0.546777	0.475849	9.00816	0.241101	0.166819	2.81654	-1.59271	-1.73381	-1.66445	0.0380432	0.382039	0.0234412	yes
	230	NR_037390	Mir1249	0.183304	0.112376	1.68498	0.122212	0.0479307	0.453506	-1.57883	-1.43312	-1.71858	0.430211	0.290019	0.355354	no
	231	NM_001123352	Abhd10	0.333054	0.262127	4.73572	0.171593	0.0973113	1.42213	-1.57718	-1.06497	-1.47453	0.649847	0.534332	0.605712	no
	232	NM_012527	Chrm3	0.184372	0.113445	1.709	0.123598	0.0493169	0.479685	-1.57605	-1.15053	-1.77594	0.440446	0.449465	0.261714	no
	233	NM_181382	Gldn	0.265357	0.19443	3.32799	0.153787	0.0795056	1.08803	-1.56693	-1.10421	-1.65764	0.195059	0.420498	0.125495	no
	234	NM_001271453	Gbx1	0.157562	0.0866343	1.16893	0.114395	0.0401139	0.295289	-1.55276	-0.839803	-1.30731	0.751206	0.492334	0.807597	no
	235	NM_133386	Sphk1	0.242307	0.17138	2.85844	0.141884	0.0676023	0.838055	-1.55197	-1.71879	-1.56991	0.321682	0.0806643	0.448813	no
	236	NM_001008822	Krt25	0.173183	0.102256	1.48	0.119792	0.0455103	0.398418	-1.55131	-1.16768	-1.62271	0.520351	0.32534	NA	no
	237	NM_001024873	Rhox11	0.322302	0.251374	4.49269	0.174148	0.0998667	1.48484	-1.53874	-1.44062	-0.697411	0.169268	0.00968563	NA	no
	238	NM_013061	Si	0.173797	0.10287	1.48515	0.123524	0.0492427	0.478177	-1.53815	-1.1638	-1.69374	0.480779	0.216368	0.354912	no
	239	NM_031016	Chrm2	1.21607	1.14515	22.3588	0.487375	0.413094	7.78146	-1.5361	-2.22177	-1.5617	0.231701	0.187905	0.188957	no
	240	NM_001191943	Dok6	0.170374	0.0994462	1.4204	0.12138	0.0470989	0.440082	-1.53542	-1.15735	-1.74666	0.492335	0.363257	0.285144	no
	241	NM_001106247	Pdcd5	2.88326	2.81233	56.6386	1.06114	0.986858	18.9167	-1.52876	-1.38236	-1.37441	0.66329	0.607872	0.618111	no
	242	NM_001009652	Zfp622	1.6345	1.56357	30.8413	0.627765	0.553483	10.476	-1.52044	-1.58178	-1.50284	0.149788	0.136563	0.152922	no
	243	NM_001107401	Nol4	0.405456	0.334528	6.1359	0.194305	0.120023	1.88558	-1.51816	-1.70167	-1.59709	0.0687034	0.127761	0.0352438	no
	244	NM_053994	Pdha2	0.152515	0.0815879	1.08139	0.113369	0.0390871	0.277711	-1.51567	-0.532418	-0.203963	0.867367	0.492334	NA	no
	245	NM_012496	Aldob	1.3222	1.25127	24.8999	0.530684	0.456402	8.47472	-1.51357	0.119957	-1.54509	0.313787	0.966572	0.276356	no
	246	NM_001170573	Fam50a	1.27932	1.20839	23.6386	0.511925	0.437643	8.32067	-1.51084	0.13928	-1.33468	0.661705	0.964425	0.618502	no
	247	NM_001013060	Rit2	0.159917	0.0889894	1.20965	0.113301	0.0390196	0.278658	-1.50544	-1.00466	-1.75467	0.558326	0.492334	0.319737	no
	248	NM_001271339	Zfp74	0.32081	0.249883	4.4266	0.172336	0.0980542	1.44838	-1.49257	-0.949485	-1.5481	0.267227	0.492334	0.209502	no
	249	NM_053836	Il2	0.160253	0.0893259	1.21543	0.11775	0.0434686	0.362539	-1.49027	-0.764326	-0.288613	0.700257	0.492334	NA	no
	250	NM_001001934	Ly6g5b	0.154752	0.0838246	1.10933	0.115103	0.0408211	0.314539	-1.48726	-1.1795	-1.64173	0.576517	0.389713	0.440115	no
	251	NM_001113409	Syngap1	0.152515	0.0815879	1.08139	0.113527	0.0392451	0.278579	-1.48504	-0.530435	-1.68616	0.558326	0.5004	0.368248	no
	252	NM_013115	Ptgfr	0.549804	0.478877	9.06075	0.264976	0.190694	3.29912	-1.48325	-1.645	-1.51827	0.0533142	0.12896	0.0409657	no
	253	NM_001105894	Chodl	14.2465	14.1756	283.871	5.17648	5.1022	101.317	-1.47885	-1.80957	-1.40211	0.152325	0.00263225	0.184203	no
	254	NM_198790	Rgsl2h	0.212351	0.141423	2.25299	0.135749	0.0614679	0.719965	-1.47873	-1.06284	-0.476922	0.479557	0.169424	NA	no
	255	NM_030837	Slco1a3	0.152793	0.0818652	1.08077	0.115031	0.0407497	0.309424	-1.47022	-0.760983	-1.40747	0.616925	0.492334	NA	no
	256	NM_001191657	Atp13a5	0.197639	0.126711	1.97935	0.128019	0.0537374	0.56555	-1.45756	-1.27731	-1.61177	0.432845	0.33041	0.273898	no
	257	NM_001109671	Gdf3	0.145305	0.0743772	0.9159	0.112274	0.0379921	0.254652	-1.43675	-0.504562	-1.47649	0.7199	0.733713	0.639672	no
	258	NM_001107967	Tmem125	0.145305	0.0743772	0.9159	0.111523	0.0372413	0.238765	-1.43353	-0.507795	-1.48222	0.685775	0.624583	0.59089	no
	259	NM_012730	Cyp2d2	0.32868	0.257753	4.66004	0.182287	0.108005	1.63212	-1.42695	-0.68174	-1.39154	0.597122	0.722907	0.557422	no
	260	NM_001024907	MGC114499	0.139249	0.0683214	0.811043	0.108632	0.0343506	0.182681	-1.42664	-0.576	-1.37176	0.706852	0.633621	0.694688	no
	261	NM_001108374	Armh4	5.27698	5.20605	103.867	2.05407	1.97979	38.9735	-1.41592	-1.5053	-1.43246	2.70552e-12	0.000408443	3.89425e-12	yes
	262	NM_001000525	Olr1433	0.396926	0.325999	5.97754	0.210516	0.136235	2.19559	-1.4158	-1.47317	-0.892778	0.200221	0.0732596	NA	no
	263	NR_031953	Mir431	0.143227	0.0722995	0.874554	0.111708	0.0374267	0.244963	-1.41147	-1.05936	-1.03761	0.683096	0.287851	NA	no
	264	NM_001109373	Hmg1l1	0.14295	0.0720222	0.875174	0.110817	0.0365357	0.226784	-1.41039	-0.993382	-1.44319	0.655615	0.492334	0.592357	no
	265	NM_001106358	Dmrt3	0.145305	0.0743772	0.9159	0.111395	0.0371138	0.239472	-1.40983	-0.578592	-1.60185	0.650022	0.655089	0.430996	no
	266	NM_012840	Cyct	0.141486	0.0705581	0.838981	0.110908	0.0366262	0.225479	-1.40978	-0.777969	-0.651292	0.675494	0.442998	NA	no
	267	NM_001177826	LOC100363531	0.14295	0.0720222	0.875174	0.109762	0.0354802	0.208903	-1.40958	-1.15628	-1.46469	0.649847	0.311431	0.564484	no
	268	NM_001100865	Septin12	0.139249	0.0683214	0.811043	0.109864	0.0355822	0.209024	-1.40858	-0.57131	-0.332091	0.797993	0.492334	NA	no
	269	NM_001107380	Zfp474	0.187004	0.116077	1.74911	0.126359	0.0520771	0.529247	-1.40606	-1.18324	-1.55554	0.5008	0.447901	0.35306	no
	270	NM_001113185	Gria4	0.141208	0.0702808	0.839601	0.112028	0.0377461	0.251636	-1.40249	-1.05301	-1.63413	0.656333	0.32534	0.412863	no
	271	NM_001109175	Ccno	0.142613	0.0716857	0.869402	0.112986	0.038704	0.272733	-1.40118	-0.769447	-1.56439	0.668247	0.53583	0.476087	no
	272	NM_001107607	Tnks2	2.68416	2.61323	51.8378	1.0726	0.998323	19.2523	-1.3989	-0.907368	-1.38008	0.340141	0.508245	0.304978	no
	273	NM_001009626	Apoh	7.94189	7.87097	159.804	3.07577	3.00149	58.1892	-1.3981	0.200361	-1.14436	0.702276	0.96863	0.699688	no
	274	NM_147135	Sbk1	0.14295	0.0720222	0.875174	0.114398	0.0401168	0.303964	-1.3908	-1.04951	-1.59705	0.687206	0.492334	0.476409	no
	275	NM_001135756	Galntl6	0.5476	0.476672	9.00899	0.26269	0.188409	3.26541	-1.3814	-1.88109	-1.42366	0.0627378	0.15945	0.0406415	no
	276	NR_037356	Mir3568	0.140081	0.0691533	0.809181	0.111569	0.0372878	0.241982	-1.3753	-0.565586	-0.613198	0.805007	0.536441	NA	no
	277	NM_212495	Brd2	3.54218	3.47126	69.8151	1.43512	1.36084	26.6411	-1.36732	-0.821867	-1.31929	0.440179	0.568715	0.402607	no
	278	NM_020071	Fgb	6.24519	6.17426	125.229	2.4892	2.41492	46.7582	-1.36228	1.36404	-0.745934	0.820406	0.735828	0.893844	no
	279	NM_001013953	Ccdc153	0.298955	0.228028	3.99117	0.174077	0.0997954	1.48684	-1.36034	-0.927252	-1.46413	0.373431	0.492334	0.250439	no
	280	NM_001037975	LOC297568	0.171165	0.100237	1.44505	0.123409	0.0491276	0.475778	-1.35554	-1.19571	-0.288404	0.829651	0.268911	NA	no
	281	NM_022639	Chrna10	0.174193	0.103265	1.49764	0.124077	0.049795	0.48801	-1.35366	-0.343923	-1.44428	0.647372	0.835711	0.586206	no
	282	NM_001081751	Pou5f2	0.13002	0.0590922	0.6106	0.106754	0.0324727	0.144217	-1.34933	-0.589474	-0.703955	0.867367	0.577312	NA	no
	283	NM_001109517	Zbtb32	0.281434	0.210506	3.65793	0.164937	0.090655	1.30399	-1.3479	-1.0324	-1.30188	0.338534	0.371857	0.559677	no
	284	NM_001108141	Dscaml1	0.851073	0.780146	15.085	0.382351	0.30807	5.63809	-1.34722	-1.54361	-1.39918	0.0585795	0.330929	0.0410993	no
	285	NM_139231	Nexn	0.171442	0.100515	1.44443	0.122813	0.0485316	0.46273	-1.34696	-1.24901	-1.35448	0.621292	0.255131	NA	no
	286	NM_001024369	Ypel4	3.05594	2.98502	59.6643	1.24994	1.17566	22.8808	-1.34693	-1.46369	-1.37856	0.0600576	0.183448	0.0530662	no
	287	NM_001108168	Bmp5	0.248786	0.177858	3.00567	0.154598	0.0803169	1.09688	-1.34687	-0.918789	-1.46184	0.437097	0.492334	0.302643	no
	288	NM_001044296	Amtn	0.174193	0.103265	1.49764	0.125695	0.0514131	0.52063	-1.34396	-0.267416	-0.987976	0.690201	0.834715	NA	no
	289	NM_080884	Nat8f5	0.50224	0.431312	8.08514	0.249129	0.174847	2.99162	-1.34209	-1.19755	-1.38773	0.073415	0.439278	0.0453797	no
	290	NM_001109018	Rab9b	0.172847	0.101919	1.47423	0.123437	0.0491554	0.474717	-1.33965	-0.903294	-1.57665	0.574683	0.492334	0.35306	no
	291	NM_001106144	Minar2	1.43698	1.36605	26.7665	0.634732	0.56045	10.6347	-1.33733	-1.29515	-1.36629	4.30203e-05	0.0871285	1.37029e-05	yes
	292	NM_001015016	Cd72	0.939147	0.86822	16.8047	0.42877	0.354488	6.58096	-1.33527	-0.582517	-1.27553	0.244367	0.711322	0.28701	no
	293	NM_001134747	Zmat4	0.963697	0.892769	17.3392	0.455922	0.381641	7.02173	-1.33324	-1.55242	-1.36959	0.0156599	0.0935842	0.00865401	yes
	294	NM_019193	Sox10	0.17352	0.102592	1.48577	0.126579	0.0522972	0.543068	-1.33173	-1.12632	-1.55212	0.574683	0.492334	0.367009	no
	295	NM_012615	Odc1	0.199321	0.128393	2.00853	0.133481	0.0591994	0.673846	-1.32893	-1.15191	-1.28219	0.590049	0.389713	NA	no
	296	NM_053921	Pex12	0.170037	0.0991097	1.41463	0.125905	0.0516238	0.522808	-1.32779	-1.23737	-1.37106	0.577025	0.32534	NA	no
	297	NM_022519	Serpina1	4.47384	4.40291	88.9051	1.84783	1.77355	34.2956	-1.32604	-1.00246	-1.26964	0.424652	0.707482	0.419584	no
	298	NM_001277306	Mau2	0.202626	0.131698	2.06018	0.133425	0.0591437	0.678779	-1.32182	-1.02003	-1.43532	0.510783	0.492334	0.41556	no
	299	NR_144439	LOC689316	0.584571	0.513643	9.72784	0.294628	0.220346	3.87892	-1.32128	-1.67582	-1.35685	0.0755621	0.0493757	0.0530225	no
	300	NM_001106099	Cts7	0.201953	0.131026	2.04863	0.135393	0.0611111	0.718632	-1.32051	-1.0909	-0.377983	0.552247	0.144614	NA	no
	301	NM_001106538	Wfdc5	0.338846	0.267918	4.78479	0.191391	0.117109	1.84002	-1.31898	-1.07738	-1.05187	0.558326	0.492334	0.781829	no
	302	NM_001106101	Catsper3	0.17988	0.108953	1.62022	0.130178	0.0558966	0.615139	-1.317	-0.895362	-1.14884	0.700131	0.492334	NA	no
	303	NM_001134508	RGD1307603	0.128001	0.0570735	0.575647	0.106528	0.0322469	0.13951	-1.31679	-0.796853	-0.158048	0.882087	0.385369	NA	no
	304	NM_133586	Ces2c	0.358877	0.28795	5.19906	0.202238	0.127957	2.03937	-1.31603	-0.89037	-1.0809	0.625296	0.492334	0.759631	no
	305	NM_030840	Slc26a5	0.13002	0.0590922	0.6106	0.107363	0.0330814	0.158995	-1.30543	-0.518103	-0.901752	0.807387	0.617096	NA	no
	306	NM_001135259	Cmc1	0.13002	0.0590922	0.6106	0.108143	0.0338612	0.174581	-1.29842	-0.514118	-0.180462	0.870761	0.50687	NA	no
	307	NM_001107116	Pcp2	0.126537	0.0556095	0.539454	0.105975	0.0316929	0.128632	-1.29544	-0.514573	-0.430893	0.845682	0.558371	NA	no
	308	NM_138908	Slc22a25	0.356268	0.28534	5.13783	0.204871	0.130589	2.08215	-1.29239	-0.862751	-1.31581	0.408743	0.54036	0.357646	no
	309	NM_013178	Scn4a	1.10671	1.03579	20.1833	0.511584	0.437303	8.19214	-1.28902	-1.3412	-1.30341	0.0380432	0.0847166	0.0344775	yes
	310	NM_001191852	Sohlh1	0.129347	0.0584192	0.599054	0.10803	0.0337483	0.172227	-1.28875	-0.512898	-0.30331	0.873658	0.573771	NA	no
	311	NM_001126293	Fam170a	0.18184	0.110912	1.64878	0.128324	0.0540421	0.565498	-1.28688	-1.15235	-0.84965	0.786676	0.361559	NA	no
	312	NM_001191749	Gsdme	1.43959	1.36867	26.8113	0.650401	0.57612	11.0001	-1.28507	-1.06118	-1.30525	0.00503244	0.150069	0.00330082	yes
	313	NM_012879	Slc2a2	1.81082	1.7399	34.8748	0.80327	0.728988	13.7772	-1.28311	0.845352	-1.02332	0.776325	0.782963	0.761337	no
	314	NM_001107591	Sfrp5	8.07012	7.99919	159.697	3.37815	3.30387	65.7282	-1.27968	-1.92957	-0.946334	0.556308	0.0245511	0.708018	no
	315	NM_199506	Pcdha6	0.13002	0.0590922	0.6106	0.106525	0.0322438	0.141382	-1.27915	-0.521243	-1.41137	0.78012	0.682611	0.570967	no
	316	NM_031582	Aoc3	11.7566	11.6857	234.251	4.91388	4.8396	96.2468	-1.27419	-1.48839	-1.26011	0.0114181	0.000246716	0.0164526	yes
	317	NR_031853	Mir93	0.126537	0.0556095	0.539454	0.106494	0.0322123	0.138442	-1.27352	-0.512095	-0.986253	0.805007	0.601576	NA	no
	318	NM_001109390	Pcdhb9	0.25686	0.185933	3.14548	0.16078	0.0864983	1.2293	-1.27255	-1.03802	-1.37761	0.348647	0.417988	0.205335	no
	319	NM_017207	Trpv2	0.126537	0.0556095	0.539454	0.106614	0.0323325	0.141925	-1.27186	-0.511544	-0.120194	0.79988	0.492334	NA	no
	320	NM_012564	Gc	1.58698	1.51605	30.3081	0.713846	0.639565	12.0103	-1.27128	-0.0136921	-0.323777	0.94524	0.997712	0.982215	no
	321	NM_001013999	Lrrc18	0.128278	0.0573508	0.575027	0.107192	0.0329106	0.154614	-1.27089	-0.725329	-1.34005	0.778687	0.492334	0.602335	no
	322	NM_001109471	S100a7a	0.129347	0.0584192	0.599054	0.108624	0.0343429	0.179874	-1.27025	-0.510058	-0.15375	0.817622	0.492334	NA	no
	323	NM_001109110	Anxa10	0.12626	0.0553322	0.540074	0.106494	0.0322123	0.138442	-1.26998	-0.722052	-1.1753	0.781376	0.492334	0.72669	no
	324	NM_001106634	Sdr16c5	0.129683	0.0587557	0.604827	0.109531	0.0352497	0.204944	-1.26922	-0.794651	-1.21202	0.781376	0.492334	0.689328	no
	325	NM_213630	Btla	0.194829	0.123901	1.91975	0.139423	0.0651419	0.793137	-1.26864	-1.02377	-1.33589	0.548249	0.492334	0.49333	no
	326	NM_019192	Selenop	0.127665	0.0567371	0.569875	0.10803	0.0337483	0.172227	-1.26705	-0.720129	-0.304148	0.785973	0.442145	NA	no
	327	NM_001191717	Def6	6.41784	6.34691	126.836	2.71071	2.63643	51.9252	-1.26611	-1.40517	-1.25736	0.00606295	0.004632	0.00953999	yes
	328	NM_001135607	Rhox3	0.386292	0.315365	5.74698	0.215697	0.141415	2.29191	-1.26606	-1.44577	-0.286931	0.440446	0.0605812	NA	no
	329	NM_139193	Prlhr	5.69269	5.62176	112.022	2.42928	2.355	46.2868	-1.26547	-1.30731	-1.22159	0.0673611	0.0465413	0.0864028	no
	330	NM_001108845	Vpreb1	0.127942	0.0570144	0.569254	0.107913	0.0336316	0.167321	-1.26255	-0.720779	-0.844381	0.822618	0.492334	NA	no
	331	NM_001011995	Tuba1c	13.9384	13.8675	276.924	5.86863	5.79435	114.609	-1.26073	-1.09144	-1.26124	0.000685111	0.00765347	0.00110629	yes
	332	NM_001038588	Prodh2	0.1856	0.114672	1.71931	0.129364	0.0550826	0.590027	-1.2519	-1.1591	-1.39006	0.571141	0.406192	0.432835	no
	333	NM_001011940	Best1	0.158235	0.0873073	1.18047	0.11783	0.0435486	0.362286	-1.24963	-1.05888	-1.44572	0.6549	0.125371	0.462813	no
	334	NM_019305	Fgf2	0.15683	0.0859024	1.15067	0.119215	0.0449335	0.390424	-1.24903	-1.05024	-1.39904	0.688178	0.492334	0.540433	no
	335	NM_138512	Cyp2c22	0.632127	0.5612	10.8489	0.322648	0.248366	4.39335	-1.24647	0.102132	-0.270735	0.867367	0.964701	0.987255	no
	336	NM_001106063	LOC290595	42.0997	42.0288	842.297	17.8322	17.758	353.186	-1.24431	-1.39289	-1.20871	0.00484794	6.36649e-06	0.0106461	yes
	337	NM_138506	Adra2c	0.157107	0.0861797	1.15005	0.121054	0.0467721	0.423141	-1.24383	-0.8544	-1.485	0.668696	0.492334	0.434386	no
	338	NM_001080936	Cryga	0.157562	0.0866343	1.16893	0.121048	0.0467665	0.422569	-1.24315	-0.770125	-1.44702	0.686195	0.492334	0.493319	no
	339	NM_201655	Tepp	0.184709	0.113781	1.71478	0.13108	0.0567981	0.623359	-1.24116	-1.2376	-1.36941	0.59492	0.364482	0.473076	no
	340	NR_130955	Apeg3	0.410411	0.339484	6.24055	0.231401	0.157119	2.66161	-1.23657	-1.82096	-1.19056	0.355097	0.182205	0.438604	no
	341	NM_001109146	RGD1562492	0.300083	0.229156	4.02128	0.180285	0.106004	1.60103	-1.2342	-1.01022	-1.22687	0.374678	0.492334	0.469198	no
	342	NM_019322	Tpsab1	0.189082	0.118155	1.79045	0.134953	0.0606714	0.709323	-1.2338	-1.02735	-1.31067	0.687796	0.492334	0.601297	no
	343	NM_031783	Nefl	0.153625	0.0826971	1.07891	0.119654	0.0453722	0.402185	-1.23063	-0.392966	-1.57562	0.716721	0.837145	0.435263	no
	344	NM_012803	Proc	1.06803	0.997106	19.6917	0.512316	0.438035	8.10278	-1.23026	-0.769346	-1.09055	0.669842	0.76822	0.658076	no
	345	NM_052829	Rims1	0.361382	0.290455	5.22907	0.206571	0.13229	2.136	-1.22828	-0.771614	-1.31557	0.192701	0.562948	0.0885348	no
	346	NM_053314	Kcnj16	0.338246	0.267319	4.86626	0.204695	0.130413	2.05639	-1.22274	-0.350661	-1.29655	0.590132	0.878906	0.476409	no
	347	NM_021666	Trdn	0.310381	0.239453	4.24575	0.18988	0.115598	1.81597	-1.22153	-1.74328	-1.27429	0.479753	0.226295	0.378342	no
	348	NM_013112	Apoa2	3.76951	3.69858	74.7417	1.67368	1.5994	30.8213	-1.22053	-0.505231	-0.610541	0.867367	0.912235	0.925964	no
	349	NM_012738	Apoa1	51.4863	51.4154	1045.92	22.1726	22.0984	432.554	-1.21929	-0.612249	-1.01887	0.602181	0.846936	0.629607	no
	350	NM_001009175	Trim40	0.12626	0.0553322	0.540074	0.109488	0.0352063	0.199855	-1.21754	-0.709017	-0.147039	0.838249	0.368	NA	no
	351	NM_024382	Serpind1	0.683452	0.612524	11.8947	0.35031	0.276028	4.92326	-1.21556	0.0557559	-0.931304	0.785865	0.982787	0.8145	no
	352	NM_001105887	B3galt5	0.525222	0.454294	8.55162	0.277278	0.202997	3.53593	-1.2144	-0.570633	-1.26517	0.113277	0.615637	0.061265	no
	353	NM_012516	C4bpa	0.692753	0.621826	11.9018	0.346363	0.272081	4.92298	-1.21307	-1.29166	-1.236	0.0164951	0.13129	0.0274361	yes
	354	NM_012833	Abcc2	0.988771	0.917844	18.0754	0.490648	0.416367	7.67561	-1.2073	-0.837445	-1.26648	0.349788	0.650206	0.263354	no
	355	NM_001044263	Rfxap	0.241693	0.170766	2.85328	0.160376	0.0860948	1.21304	-1.20676	-1.18645	-1.28703	0.539067	0.437368	0.420514	no
	356	NM_012493	Afp	430.196	430.125	8763.09	186.723	186.648	3649.65	-1.20453	0.332955	-0.592478	0.854047	0.935795	0.908299	no
	357	NM_001085352	Apoc2	3.54107	3.47014	70.1063	1.59427	1.51999	29.2496	-1.20253	0.0868883	-0.569798	0.867883	0.983161	0.936522	no
	358	NR_031939	Mir292	0.167464	0.0965365	1.38092	0.125054	0.0507727	0.510572	-1.1957	-0.767107	-0.075369	0.902345	0.402173	NA	no
	359	NM_023973	Ido1	0.290576	0.219649	3.82177	0.180225	0.105943	1.61467	-1.19342	-0.767703	-0.691996	0.570548	0.492334	NA	no
	360	NR_102358	LOC100911370	1.1775	1.10657	21.558	0.569759	0.495478	9.45578	-1.19032	-1.73208	-1.0586	0.479733	0.228004	0.551366	no
	361	NM_001145163	Ube2ql1	0.28367	0.212743	3.68587	0.178004	0.103723	1.55401	-1.18681	-0.642737	-1.3397	0.442212	0.74433	0.256839	no
	362	NR_031937	Mir290	0.195679	0.124752	1.95079	0.13647	0.0621885	0.733826	-1.18534	-0.561429	-0.0646646	0.663913	0.492334	NA	no
	363	NM_001034124	Mfap4	0.180712	0.109785	1.61836	0.134975	0.0606933	0.695233	-1.17722	-0.390134	-1.30296	0.710035	0.819709	0.573801	no
	364	NM_080482	Brinp1	2.4834	2.41247	47.8175	1.15782	1.08354	21.1435	-1.17346	-1.32626	-1.20457	0.100491	0.243323	0.0820713	no
	365	NM_021772	Cdkl3	0.525331	0.454403	8.52881	0.279054	0.204773	3.5467	-1.17263	-1.35984	-1.20934	0.118371	0.0811735	0.0828343	no
	366	NM_001100648	Foxn1	0.706879	0.635951	12.2001	0.36947	0.295189	5.35301	-1.17037	-1.10302	-0.587884	0.303789	0.067458	0.931546	no
	367	NM_001106459	Bcl2l15	1.46703	1.3961	27.4978	0.707828	0.633547	12.0862	-1.17029	-1.25572	-1.17225	0.0479771	0.112989	0.0557299	no
	368	NM_001033074	Defa10	0.125982	0.0550549	0.540695	0.109531	0.0352497	0.204944	-1.1668	-0.571549	-0.113482	0.891235	0.439278	NA	no
	369	NM_001025650	Dusp11	1.1111	1.04017	20.2965	0.547025	0.472743	8.97513	-1.16434	-0.771639	-1.03397	0.759353	0.73581	0.692864	no
	370	NM_001108137	Mfrp	0.877588	0.80666	15.5928	0.444285	0.370003	6.85022	-1.16302	-1.35213	-1.23146	0.437706	0.492334	0.243326	no
	371	NM_001014050	Fam110a	0.294186	0.223259	3.90301	0.182352	0.108071	1.64527	-1.15753	-1.33788	-1.11224	0.555954	0.348746	0.608616	no
	372	NM_001108912	Ffar3	0.19847	0.127543	1.97749	0.141022	0.0667409	0.826051	-1.15586	-0.53067	-0.956275	0.716512	0.650926	NA	no
	373	NM_001106550	Nkain4	0.643851	0.572924	10.9007	0.333313	0.259031	4.67264	-1.15536	-1.51435	-1.19777	0.0533142	0.109698	0.0274361	no
	374	NM_001107521	Il20ra	0.258647	0.18772	3.24417	0.172711	0.0984292	1.43374	-1.15273	-0.397214	-1.18209	0.706198	0.830541	0.639672	no
	375	NM_013056	Cryba1	0.157107	0.0861797	1.15005	0.122931	0.0486499	0.461439	-1.14965	-0.921627	-0.168932	0.961532	0.49054	NA	no
	376	NM_001107537	Chrdl2	0.336973	0.266045	4.79284	0.200675	0.126393	2.00323	-1.14901	-1.26374	-1.16554	0.36711	0.463708	0.412913	no
	377	NM_001017452	Nsun7	0.168355	0.0974276	1.38545	0.128344	0.0540624	0.570285	-1.14821	-0.98634	-1.35685	0.661468	0.492334	0.437623	no
	378	NM_001107593	Cnnm1	0.289635	0.218708	3.80784	0.185318	0.111036	1.71297	-1.14757	-0.630779	-1.24183	0.36711	0.619971	0.222701	no
	379	NM_022959	Rassf9	0.367266	0.296338	5.40406	0.218822	0.14454	2.38319	-1.14701	-0.930698	-1.21344	0.237941	0.377241	0.132466	no
	380	NM_022225	Htr1b	0.813728	0.742801	14.2952	0.424484	0.350202	6.50571	-1.14629	-1.00475	-1.16315	0.112262	0.492334	0.0834525	no
	381	NM_001108721	Prima1	0.473234	0.402306	7.49093	0.268998	0.194716	3.36562	-1.14277	-1.23638	-1.19269	0.233076	0.275501	0.149345	no
	382	NM_001004096	Reg4	0.244562	0.173635	2.91928	0.162006	0.087724	1.23359	-1.14172	-0.84187	-0.766568	0.596621	0.492334	NA	no
	383	NM_001109491	Gapt	0.145305	0.0743772	0.9159	0.116449	0.042167	0.333902	-1.13633	-0.372352	-1.24157	0.829651	0.813106	0.703352	no
	384	NM_001127566	Plekhd1	1.33487	1.26394	25.1087	0.668787	0.594505	11.1985	-1.135	-0.406879	-1.18631	0.335997	0.867428	0.256512	no
	385	NM_001037363	Lrrn1	2.81114	2.74021	54.2226	1.34473	1.27045	24.9589	-1.13359	-1.12009	-1.14996	0.0105456	0.161572	0.0099594	yes
	386	NM_001107128	Zfp68	0.166614	0.0956862	1.34988	0.128411	0.0541293	0.576977	-1.13144	-0.545403	-1.24828	0.711351	0.705212	0.595735	no
	387	NM_001109117	Rnf182	0.214824	0.143896	2.30682	0.146542	0.0722604	0.929824	-1.12905	-0.66049	-1.28086	0.551645	0.567212	0.357072	no
	388	NR_031826	Mir23b	0.143563	0.0726359	0.880327	0.114343	0.0400618	0.296961	-1.12496	-0.72358	-1.24	0.782952	0.492334	0.655163	no
	389	NM_001134534	Btbd17	0.144632	0.0737043	0.904354	0.116411	0.0421298	0.340941	-1.12047	-0.716524	-1.41075	0.781376	0.492334	0.499497	no
	390	NR_031771	Mir324	0.140931	0.0700036	0.840222	0.11502	0.0407389	0.311643	-1.11604	-0.71536	-1.14687	0.824945	0.545798	NA	no
	391	NM_053929	Slc7a9	1.31303	1.2421	24.5625	0.659247	0.584966	11.1088	-1.11504	-0.857986	-0.983975	0.623739	0.666492	0.633916	no
	392	NM_001106682	Lao1	0.141822	0.0708946	0.844754	0.116407	0.0421256	0.333214	-1.1124	-0.640925	-0.175348	0.798915	0.492334	NA	no
	393	NM_001166586	Fam122b	1.61166	1.54073	30.5114	0.804386	0.730104	14.0415	-1.11185	-1.27915	-1.03144	0.426359	0.311677	0.449791	no
	394	NM_001107867	Atp6v1b1	0.186727	0.1158	1.74973	0.134456	0.0601742	0.692228	-1.10898	-1.17939	-0.482493	0.671888	0.144614	NA	no
	395	NR_031823	Mir21	0.36877	0.297843	5.41405	0.221707	0.147425	2.43743	-1.10397	-1.09255	-1.14623	0.288517	0.191043	0.220716	no
	396	NM_031796	Galnt5	0.139249	0.0683214	0.811043	0.115552	0.0412706	0.322054	-1.10339	-0.363712	-1.27849	0.807402	0.818766	0.628055	no
	397	NM_001024805	Hbe2	0.139804	0.068876	0.809801	0.116477	0.0421953	0.339511	-1.10333	-0.634596	-0.678278	0.807348	0.492334	NA	no
	398	NM_153293	Npb	0.181899	0.110971	1.65518	0.130042	0.0557601	0.601413	-1.10075	-1.10159	-1.25067	0.632008	0.351342	0.448813	no
	399	NM_178103	Eddm3b	0.301547	0.230619	4.05779	0.190986	0.116704	1.81501	-1.1	-1.204	-1.04815	0.476324	0.370941	0.605712	no
	400	NM_001100535	Col15a1	3.60539	3.53446	69.9526	1.74143	1.66715	32.6153	-1.09539	-0.571753	-1.03586	0.319248	0.570592	0.321715	no
	401	NM_012684	Smr3b	0.205772	0.134845	2.12555	0.145572	0.0712907	0.921518	-1.09246	-0.43002	-0.815284	0.78304	0.74714	NA	no
	402	NM_001105858	Ppp1r27	0.479526	0.408598	7.62168	0.274122	0.19984	3.45928	-1.09149	-1.09973	-0.725545	0.320781	0.12076	0.880824	no
	403	NM_001037774	Cldn8	0.741564	0.670637	13.0636	0.401885	0.327604	5.92076	-1.09149	-0.766755	-0.937798	0.776325	0.717904	0.761337	no
	404	NM_001106778	Ano4	0.502617	0.43169	8.06472	0.288725	0.214444	3.72969	-1.09134	-1.36407	-1.15005	0.143406	0.243323	0.074278	no
	405	NM_001077675	Trim72	1.23661	1.16568	22.9817	0.635312	0.561031	10.6047	-1.08515	0.895154	-1.07776	0.448492	0.567461	0.392938	no
	406	NM_001134528	Tex49	0.181285	0.110358	1.65002	0.136917	0.062635	0.743364	-1.08204	-0.893426	-1.14801	0.66329	0.492334	0.587528	no
	407	NM_001044258	Ces2h	0.142891	0.071963	0.868781	0.119531	0.0452498	0.404891	-1.08135	-0.701148	-0.0678464	0.845682	0.383849	NA	no
	408	NM_001106037	Fitm1	0.224172	0.153244	2.52005	0.155069	0.0807872	1.10091	-1.08058	-0.684807	-1.06469	0.68121	0.604455	0.683194	no
	409	NM_001109120	Mboat1	34.7128	34.6419	693.243	16.471	16.3967	325.603	-1.08017	-0.983846	-1.08402	2.64461e-08	7.58236e-07	8.1179e-08	yes
	410	NM_001008866	Wfdc12	0.543694	0.472767	8.89546	0.305352	0.231071	4.06951	-1.07514	-1.25012	-1.00216	0.457596	0.296466	0.577926	no
	411	NM_001271404	Hs6st3	0.156216	0.0852886	1.14552	0.119331	0.0450497	0.396474	-1.07329	-1.05065	-1.35783	0.778687	0.492334	0.50899	no
	412	NM_001173508	Gja10	0.246067	0.17514	2.92896	0.162039	0.0877577	1.23875	-1.0717	-0.763214	-0.781835	0.539067	0.492334	NA	no
	413	NM_144737	Fmo2	0.24579	0.174862	2.92958	0.164473	0.0901911	1.28869	-1.07113	-1.19457	-1.15203	0.565194	0.393687	0.432835	no
	414	NM_012556	Fabp1	0.266881	0.195953	3.37057	0.175986	0.101705	1.52696	-1.06806	-1.48559	-0.228456	0.725172	0.0884939	NA	no
	415	NM_053873	Cacna1s	0.423591	0.352664	6.4743	0.252327	0.178045	3.04299	-1.06452	-0.591089	-1.08622	0.349788	0.618442	0.289848	no
	416	NM_001013429	Cldn14	1.25506	1.18414	23.1505	0.652238	0.577957	10.9545	-1.06167	-1.13847	-0.932574	0.440777	0.337367	0.587528	no
	417	NM_173103	Clcnkb	0.155029	0.0841019	1.10871	0.119353	0.045071	0.392066	-1.0589	-0.84662	-1.2813	0.777063	0.492334	0.552705	no
	418	NM_053521	Slc5a7	0.200548	0.129621	2.01883	0.143852	0.0695701	0.884268	-1.05843	-0.822921	-1.20978	0.665398	0.492334	0.472177	no
	419	NM_001107931	Cavin4	0.202012	0.131085	2.05503	0.145109	0.0708278	0.905058	-1.05573	-1.21371	-1.18502	0.66329	0.438624	0.491613	no
	420	NM_053595	Pgf	109.377	109.306	2189.17	52.7278	52.6535	1047.97	-1.0543	-1.03817	-1.03125	0.0208062	0.00704704	0.0287756	yes
	421	NM_181376	Spats1	0.201062	0.130135	2.0441	0.144473	0.0701918	0.88901	-1.05353	-0.746784	-1.16412	0.64419	0.492334	0.490106	no
	422	NM_017142	Adcy8	0.201003	0.130075	2.03771	0.14511	0.0708285	0.898815	-1.05219	-0.796627	-1.20502	0.612977	0.492334	0.420406	no
	423	NM_031751	Shank1	0.291981	0.221054	3.85125	0.191642	0.11736	1.84766	-1.05062	-0.878993	-1.22128	0.539067	0.682611	0.313274	no
	424	NM_012501	Apoc3	0.237479	0.166551	2.76388	0.162365	0.0880834	1.24714	-1.04939	-0.983765	-0.534308	0.589821	0.187442	NA	no
	425	NM_001107071	Cbx2	18.9794	18.9085	377.994	9.24146	9.16718	181.402	-1.04674	-0.987048	-1.05547	0.000177459	0.00598911	0.000246964	yes
	426	NM_030988	Tg	0.195679	0.124752	1.95079	0.142283	0.0680015	0.844383	-1.04582	-0.566162	-0.00486351	0.781376	0.492334	NA	no
	427	NM_001013063	Raet1l	0.740549	0.669622	12.8133	0.405199	0.330918	6.09988	-1.04272	-1.031	-0.889596	0.516079	0.417988	0.680509	no
	428	NM_053552	Tnfsf4	0.427397	0.356469	6.60794	0.260966	0.186685	3.19971	-1.04165	-0.856286	-1.0688	0.238732	0.492334	0.214988	no
	429	NM_130737	Gucy2e	0.259611	0.188683	3.19869	0.172055	0.0977737	1.43443	-1.04145	-0.720525	-1.04517	0.539067	0.555036	0.594322	no
	430	NM_199505	Pcdha5	0.154198	0.08327	1.11057	0.122863	0.0485815	0.463422	-1.04029	-0.571379	-1.2587	0.775275	0.598128	0.539083	no
	431	NM_001134638	Tmem114	0.15307	0.0821425	1.08015	0.122137	0.0478551	0.452474	-1.03901	-0.632829	-1.22207	0.782952	0.597409	0.592357	no
	432	NM_001106058	Cldn10	0.254801	0.183873	3.13704	0.164255	0.0899735	1.28691	-1.03842	-0.940148	-1.12591	0.488742	0.492334	0.320727	no
	433	NM_019274	Colq	1.31794	1.24702	24.3687	0.683528	0.609247	11.6349	-1.03767	-0.813123	-1.03921	0.0584413	0.492334	0.0643329	no
	434	NM_001034151	Tmem54	0.699873	0.628945	12.0847	0.392307	0.318026	5.80317	-1.03746	-1.08437	-0.993828	0.482293	0.492334	0.476087	no
	435	NM_001191688	Pcdh9	0.156493	0.0855659	1.1449	0.12714	0.0528588	0.554778	-1.03534	-1.14181	-1.32675	0.775275	0.352195	0.467041	no
	436	NM_053577	Spp2	5.08805	5.01713	101.606	2.5332	2.45892	47.7184	-1.03521	0.359228	-0.310421	0.902328	0.93855	0.976118	no
	437	NM_001197907	Oxr1	0.212469	0.141542	2.26578	0.147077	0.0727958	0.946421	-1.03514	-0.984123	-1.15296	0.608646	0.492334	0.442422	no
	438	NM_001271230	Ttbk1	0.158235	0.0873073	1.18047	0.127412	0.05313	0.553413	-1.03348	-0.839006	-1.32829	0.781376	0.502576	0.490106	no
	439	NM_019234	Dync1i1	9.44151	9.37058	187.092	4.67369	4.59941	91.1031	-1.03219	-1.13762	-1.0593	0.16942	0.293011	0.1455	no
	440	NM_001191754	Msc	0.272264	0.201336	3.46388	0.176743	0.102462	1.54323	-1.03084	-1.63975	-1.07682	0.552807	0.190615	0.479035	no
	441	NM_022866	Slc13a3	1.32505	1.25412	24.933	0.71008	0.635799	11.9986	-1.02814	0.0680015	-1.13086	0.532104	0.982486	0.402607	no
	442	NM_001108255	RGD1565844	0.247063	0.176135	3.003	0.175388	0.101107	1.49252	-1.0262	-0.437731	-1.14958	0.63578	0.800584	0.47219	no
	443	NM_012559	Fgg	5.00588	4.93495	99.9506	2.51137	2.43709	47.2555	-1.02614	0.958715	-0.894597	0.785865	0.830541	0.74389	no
	444	NM_001012012	Snx11	0.225676	0.154749	2.52973	0.155009	0.0807276	1.09543	-1.02365	-1.24217	-1.04168	0.668247	0.44801	0.655163	no
	445	NM_001107280	Pcdh20	0.482272	0.411344	7.7286	0.292318	0.218036	3.86642	-1.02076	-1.0024	-1.08762	0.330306	0.492334	0.22179	no
	446	NM_001013904	Cyp2c6v1	0.114735	0.0438071	0.3053	0.103578	0.0292967	0.080674	-1.02047	-0.462127	-0.0847552	0.961532	0.492334	NA	no
	447	NM_019342	Rgs6	0.958018	0.887091	17.213	0.527624	0.453342	8.51311	-1.01885	-0.998222	-1.05167	0.029865	0.255131	0.0151301	yes
	448	NM_001127528	Tmprss13	0.322956	0.252028	4.47165	0.204568	0.130287	2.09942	-1.01787	-0.921314	-1.03307	0.520351	0.492334	0.447412	no
	449	NM_001109118	Elovl2	1.9479	1.87697	37.0708	1.02373	0.949444	18.3873	-1.0177	-1.09054	-1.05176	0.0275637	0.370785	0.0188838	yes
	450	NM_001003965	Mucl3	0.154198	0.08327	1.11057	0.123592	0.0493102	0.473948	-1.01499	-0.569549	-0.0694099	0.893446	0.492334	NA	no
	451	NM_001106469	Myoz2	0.400113	0.329186	6.0164	0.246624	0.172343	2.93142	-1.01443	-1.11794	-0.92294	0.551645	0.492334	0.661504	no
	452	NM_001106553	Alx4	0.195106	0.124179	1.91913	0.146114	0.0718321	0.923493	-1.01356	-0.999975	-1.13728	0.749204	0.492334	0.577931	no
	453	NM_013162	Rbp4	8.00224	7.93132	161.001	4.01927	3.94499	76.7004	-1.01337	0.570809	-1.01663	0.725172	0.917197	0.625408	no
	454	NM_001017495	Aff1-as1	0.114398	0.0434706	0.299527	0.102989	0.0287074	0.0697549	-1.01156	-0.46381	-0.684082	0.938961	0.697786	NA	no
	455	NM_001099491	Vom2r17	0.114398	0.0434706	0.299527	0.102887	0.0286054	0.0696345	-1.01137	-0.464336	-0.710991	0.936374	0.660224	NA	no
	456	NM_001134993	Ca13	1.4248	1.35387	26.5534	0.759677	0.685396	13.1845	-1.01067	-1.00312	-1.02698	0.0780581	0.404864	0.0609247	no
	457	NM_001322486	Ctcfl	0.112993	0.0420657	0.269727	0.102322	0.0280406	0.0565233	-1.00724	-0.461953	-0.309299	0.937148	0.54375	NA	no
	458	NM_001277885	Tmem247	0.114735	0.0438071	0.3053	0.102322	0.0280406	0.0565233	-1.00687	-0.468709	-0.0804577	0.929347	0.397072	NA	no
	459	NR_106672	Snora58	0.114735	0.0438071	0.3053	0.103102	0.0288204	0.0721085	-1.00373	-0.464523	-0.773805	0.930309	0.711359	NA	no
	460	NM_022711	Srd5a2	0.114735	0.0438071	0.3053	0.102887	0.0286054	0.0696345	-1.00134	-0.465636	-0.766121	0.929539	0.623176	0.872099	no
	461	NM_017295	Gabra5	0.114398	0.0434706	0.299527	0.102989	0.0287074	0.0697549	-1.00002	-0.46381	-1.4248	0.929639	0.834847	0.599466	no
	462	NM_001105890	Gpr15	0.114735	0.0438071	0.3053	0.103621	0.0293397	0.0819189	-0.999904	-0.461915	-0.127437	0.937678	0.498336	NA	no
	463	NR_128669	Mir1843b	0.114735	0.0438071	0.3053	0.102989	0.0287074	0.0697549	-0.999385	-0.465111	-0.159977	0.929539	0.515196	NA	no
	464	NM_001134615	Slc7a14	0.430011	0.359083	6.61514	0.25742	0.183139	3.13753	-0.999163	-1.08422	-1.05196	0.38594	0.492334	0.272441	no
	465	NR_036653	Bc1	0.168355	0.0974276	1.38545	0.129196	0.0549149	0.588705	-0.99861	-0.773047	-1.1885	0.765238	0.493997	0.535794	no
	466	NM_012860	Mat1a	1.4456	1.37468	26.998	0.774524	0.700242	13.3984	-0.997311	-0.944578	-0.994367	0.053899	0.371857	0.07484	no
	467	NM_001163156	Etv1	0.114735	0.0438071	0.3053	0.103102	0.0288204	0.0721085	-0.997205	-0.464523	-0.792618	0.929539	0.716157	0.858048	no
	468	NM_001011961	Srms	2.60536	2.53443	50.2864	1.34041	1.26613	24.6864	-0.996733	-0.878106	-0.993867	0.0895796	0.199932	0.08741	no
	469	NM_001047976	LOC685391	0.112993	0.0420657	0.269727	0.102322	0.0280406	0.0565233	-0.996583	-0.461953	-0.0804577	0.929539	0.406958	NA	no
	470	NM_001009969	Spetex-2H	0.213142	0.142214	2.27764	0.156418	0.0821364	1.13923	-0.996301	-0.712259	-0.0727798	0.688184	0.492334	NA	no
	471	NM_024375	Gdf10	0.651371	0.580444	11.042	0.37425	0.299969	5.47623	-0.995232	-0.800427	-1.03613	0.188346	0.492334	0.121165	no
	472	NM_001044276	Rprm	0.16891	0.0979821	1.38421	0.130189	0.0559076	0.608447	-0.995082	-0.599803	-1.27217	0.774213	0.799519	0.473076	no
	473	NM_181693	Adam28	0.299747	0.228819	4.01582	0.19935	0.125068	1.98107	-0.994766	-0.545413	-0.285665	0.712198	0.526587	NA	no
	474	NM_001008834	RT1-CE11	0.114735	0.0438071	0.3053	0.103578	0.0292967	0.080674	-0.994488	-0.462127	-0.0989824	0.929539	0.492334	NA	no
	475	NM_212507	Ltb	0.114735	0.0438071	0.3053	0.103653	0.0293712	0.0848588	-0.993857	-0.46176	-0.0863644	0.929539	0.492334	NA	no
	476	NM_012994	Nxph1	0.114398	0.0434706	0.299527	0.102989	0.0287074	0.0697549	-0.993334	-0.46381	-1.3217	0.928993	0.697163	0.624877	no
	477	NM_001013247	Sln	0.114398	0.0434706	0.299527	0.103102	0.0288204	0.0721085	-0.992964	-0.463223	-0.926474	0.929112	0.589035	0.799111	no
	478	NM_145881	Rims2	0.114735	0.0438071	0.3053	0.103102	0.0288204	0.0721085	-0.992533	-0.464523	-0.867674	0.928993	0.492334	0.813973	no
	479	NM_198762	Kcnt2	0.229159	0.158231	2.60088	0.163389	0.0891073	1.28783	-0.992038	-1.23106	-1.11379	0.580206	0.281366	0.397582	no
	480	NM_001004101	Klk4	0.114735	0.0438071	0.3053	0.103621	0.0293397	0.0819189	-0.991808	-0.461915	-1.00288	0.929347	0.704933	0.76899	no
	481	NM_001109378	Mei4	0.114398	0.0434706	0.299527	0.102887	0.0286054	0.0696345	-0.991625	-0.464336	-1.12746	0.928993	0.492334	0.72141	no
	482	NM_001134604	Cytl1	0.114735	0.0438071	0.3053	0.103653	0.0293712	0.0848588	-0.990996	-0.46176	-1.08897	0.928993	0.593463	0.737097	no
	483	NM_053733	Bcl2l10	0.112716	0.0417885	0.270348	0.102322	0.0280406	0.0565233	-0.99075	-0.460829	-0.910641	0.928993	0.616082	0.803078	no
	484	NM_001113197	Nr2e1	0.114735	0.0438071	0.3053	0.103578	0.0292967	0.080674	-0.990288	-0.462127	-1.26517	0.928993	0.541279	0.649302	no
	485	NM_001000715	Olr1501	0.112993	0.0420657	0.269727	0.102887	0.0286054	0.0696345	-0.989905	-0.458881	-0.0670351	0.929539	0.287851	NA	no
	486	NM_001105753	Rasgrf1	0.114398	0.0434706	0.299527	0.103578	0.0292967	0.080674	-0.989841	-0.460827	-0.819047	0.928993	0.599102	0.830326	no
	487	NR_031778	Mir331	0.114398	0.0434706	0.299527	0.103653	0.0293712	0.0848588	-0.98972	-0.460459	-0.91879	0.928993	0.644978	0.797394	no
	488	NM_199507	Pcdha7	0.114735	0.0438071	0.3053	0.10449	0.0302088	0.102472	-0.989238	-0.460474	-1.06811	0.928993	0.708396	0.742743	no
	489	NM_001109646	LOC691670	0.114735	0.0438071	0.3053	0.104447	0.0301655	0.0973831	-0.989231	-0.460474	-0.0973732	0.929539	0.492334	NA	no
	490	NM_001191638	Ankrd22	0.22619	0.155263	2.555	0.161014	0.0867321	1.22548	-0.989216	-1.16051	-0.689798	0.663687	0.280115	NA	no
	491	NM_001000539	Olr6	0.114735	0.0438071	0.3053	0.104447	0.0301655	0.0973831	-0.989197	-0.460474	-0.0670351	0.929539	0.398256	NA	no
	492	NM_001164726	Fcrl6	23.4523	23.3814	467.51	11.8609	11.7866	234.661	-0.989073	-0.57104	-0.833612	0.324956	0.389713	0.491156	no
	493	NM_001106722	Gpr22	0.112993	0.0420657	0.269727	0.102989	0.0287074	0.0697549	-0.988871	-0.458355	-1.30062	0.930309	0.747542	0.661225	no
	494	NM_001013906	Lhfpl5	0.114398	0.0434706	0.299527	0.104404	0.030122	0.100746	-0.988839	-0.459173	-1.16585	0.928993	0.642723	0.704179	no
	495	NM_001191914	Glra4	0.112716	0.0417885	0.270348	0.102989	0.0287074	0.0697549	-0.988584	-0.457231	-0.603888	0.928993	0.492334	NA	no
	496	NM_012505	Atp1a2	0.391762	0.320834	5.8769	0.244932	0.17065	2.90048	-0.988573	-0.873896	-1.09333	0.36711	0.638954	0.208741	no
	497	NM_021739	Camk2b	0.112993	0.0420657	0.269727	0.103653	0.0293712	0.0848588	-0.988204	-0.455004	-0.748173	0.928993	0.492334	0.858048	no
	498	NM_001033676	Cabp1	0.112716	0.0417885	0.270348	0.103102	0.0288204	0.0721085	-0.988123	-0.456643	-0.900103	0.928993	0.59016	0.803122	no
	499	NM_001024978	Ralyl	0.114398	0.0434706	0.299527	0.104447	0.0301655	0.0973831	-0.988085	-0.459173	-1.31551	0.929539	0.745074	0.633916	no
	500	NM_001014163	Cend1	0.112993	0.0420657	0.269727	0.103621	0.0293397	0.0819189	-0.987948	-0.455159	-0.974861	0.928993	0.622761	0.773025	no
	501	NM_173131	Vom2r53	0.112716	0.0417885	0.270348	0.103102	0.0288204	0.0721085	-0.987609	-0.456643	-0.7245	0.92938	0.624517	NA	no
	502	NM_012795	Gp5	0.112716	0.0417885	0.270348	0.102989	0.0287074	0.0697549	-0.987051	-0.457231	-0.0804577	0.929754	0.408041	NA	no
	503	NM_001109073	Ccdc190	0.112993	0.0420657	0.269727	0.103741	0.0294599	0.0854018	-0.987051	-0.454573	-1.22371	0.929112	0.66731	0.67405	no
	504	NM_001112742	Gria3	0.112993	0.0420657	0.269727	0.103621	0.0293397	0.0819189	-0.986838	-0.455159	-0.834178	0.929347	0.605736	0.829944	no
	505	NM_001047978	LOC689713	0.112993	0.0420657	0.269727	0.104404	0.030122	0.100746	-0.986642	-0.453718	-0.877767	0.928993	0.644435	0.813836	no
	506	NM_001106254	Klk7	0.114735	0.0438071	0.3053	0.104404	0.030122	0.100746	-0.98652	-0.460474	-0.170393	0.960483	0.566008	NA	no
	507	NR_031909	Mir193	0.112716	0.0417885	0.270348	0.103102	0.0288204	0.0721085	-0.986011	-0.456643	-0.0670351	0.929756	0.303595	NA	no
	508	NM_001107112	Cldn17	0.112716	0.0417885	0.270348	0.103102	0.0288204	0.0721085	-0.985974	-0.456643	-0.0938804	0.929756	0.492334	NA	no
	509	NM_001029928	Lair1	0.112716	0.0417885	0.270348	0.103621	0.0293397	0.0819189	-0.985727	-0.454034	-0.968569	0.929539	0.572698	0.782076	no
	510	NM_013033	Slc5a1	0.212983	0.142055	2.29104	0.154384	0.0801026	1.08057	-0.985663	-0.960421	-0.897338	0.87238	0.492334	0.826008	no
	511	NM_001109166	Tlx1	0.112716	0.0417885	0.270348	0.103653	0.0293712	0.0848588	-0.985225	-0.45388	-0.359591	0.929539	0.492334	NA	no
	512	NM_019304	Dgkb	0.457917	0.386989	7.20945	0.276968	0.202687	3.55571	-0.984266	-1.10798	-1.04589	0.303155	0.46898	0.195805	no
	513	NM_001198562	Naca	0.19948	0.128552	1.99481	0.145888	0.0716069	0.913332	-0.983344	-0.60107	-0.549684	0.867469	0.60901	NA	no
	514	NM_001107432	Cntnap4	0.356731	0.285804	5.15401	0.227035	0.152753	2.53988	-0.982984	-1.12266	-1.05428	0.344522	0.367486	0.204116	no
	515	NM_001000308	Olr488	0.112993	0.0420657	0.269727	0.103741	0.0294599	0.0854018	-0.98295	-0.454573	-0.0670351	0.930025	0.351342	NA	no
	516	NM_001000270	Olr1684	0.112993	0.0420657	0.269727	0.103741	0.0294599	0.0854018	-0.98295	-0.454573	-0.0670351	0.930025	0.351342	NA	no
	517	NM_001105956	F13b	0.179326	0.108398	1.62146	0.138604	0.0643223	0.7636	-0.982306	-0.979862	-0.166672	1	0.492334	0.993703	no
	518	NM_021855	Crx	0.112716	0.0417885	0.270348	0.103741	0.0294599	0.0854018	-0.981092	-0.453449	-0.0796531	0.930309	0.492334	NA	no
	519	NM_001013868	LOC288521	0.112716	0.0417885	0.270348	0.103102	0.0288204	0.0721085	-0.977806	-0.456643	-0.105694	0.961532	0.492334	NA	no
	520	NM_001145062	Glyatl3	0.112993	0.0420657	0.269727	0.104447	0.0301655	0.0973831	-0.977588	-0.453718	-0.687293	0.932466	0.659337	NA	no
	521	NR_037614	Vof16	0.240625	0.169697	2.82926	0.167834	0.0935524	1.36056	-0.975711	-1.16143	-1.11884	0.636628	0.492334	0.440959	no
	522	NM_198776	Hbb-b1	101.357	101.286	2044.02	51.593	51.5188	1020.97	-0.975493	-1.11229	-0.906574	0.687796	0.491913	0.64	no
	523	NM_019144	Acp5	0.112993	0.0420657	0.269727	0.104404	0.030122	0.100746	-0.975186	-0.453718	-0.0997871	0.9357	0.492334	NA	no
	524	NM_001013888	Prss54	1.73488	1.66395	32.8244	0.939409	0.865128	16.6397	-0.97429	-1.02032	-0.967547	0.104559	0.336211	0.116268	no
	525	NM_001106352	Pkd2l1	19.0432	18.9723	379.447	9.73062	9.65634	190.99	-0.974244	-0.698579	-0.918575	0.0894145	0.121124	0.143262	no
	526	NM_152846	F7	0.171106	0.100178	1.43866	0.13382	0.0595385	0.68135	-0.973065	-0.859646	-0.715173	0.8516	0.492334	NA	no
	527	NM_001108502	Acsm1	0.223876	0.152948	2.48776	0.161617	0.0873355	1.23418	-0.969265	-0.485696	-0.918115	0.711351	0.717303	0.736658	no
	528	NR_131090	LOC100911367	0.201676	0.130748	2.04926	0.144002	0.0697206	0.884965	-0.968962	-1.10307	-0.968724	0.711351	0.408041	NA	no
	529	NM_001008846	RT1-DOb	0.186113	0.115186	1.74458	0.140471	0.0661896	0.818688	-0.966806	-0.958872	-1.10005	0.784193	0.492334	0.606784	no
	530	NM_001107727	Mttp	3.01612	2.9452	59.1588	1.6003	1.52602	29.593	-0.965668	-0.538023	-0.969783	0.461839	0.814373	0.391707	no
	531	NM_001108954	B3galt1	0.187677	0.11675	1.76065	0.139734	0.0654529	0.79393	-0.965496	-0.555976	-1.14716	0.712198	0.651645	0.476087	no
	532	NM_001113366	Cnksr2	0.184372	0.113445	1.709	0.139005	0.0647237	0.795717	-0.964289	-0.963009	-1.10786	0.716785	0.492334	0.518326	no
	533	NM_001102383	Pds5b	0.112993	0.0420657	0.269727	0.104496	0.0302141	0.0992004	-0.963218	-0.453718	-0.775279	0.946532	0.736469	NA	no
	534	NM_022859	Crisp3	0.112993	0.0420657	0.269727	0.104404	0.030122	0.100746	-0.962192	-0.453718	-0.483526	0.948973	0.65722	NA	no
	535	NM_031562	Csn3	0.127665	0.0567371	0.569875	0.108067	0.0337858	0.16957	-0.961396	-0.762175	-0.0482443	0.926686	0.12758	NA	no
	536	NM_001024352	LOC500827	0.112993	0.0420657	0.269727	0.103741	0.0294599	0.0854018	-0.961069	-0.454573	-0.694487	0.961532	0.736469	NA	no
	537	NM_001108882	Lyzl1	0.112716	0.0417885	0.270348	0.104447	0.0301655	0.0973831	-0.960148	-0.452594	-0.36651	0.946532	0.623888	NA	no
	538	NM_001008724	Fga	0.457644	0.386717	7.29938	0.283366	0.209084	3.60323	-0.959425	0.0830589	-0.348879	0.961532	0.970433	0.975997	no
	539	NM_001109354	Clec9a	0.183026	0.112099	1.6856	0.139815	0.065533	0.808518	-0.959143	-0.909445	-1.0134	0.745085	0.492334	0.654662	no
	540	NM_001195414	LOC100359907	0.112993	0.0420657	0.269727	0.103741	0.0294599	0.0854018	-0.958469	-0.454573	-0.327705	0.961532	0.645864	NA	no
	541	NM_001145002	Krtap7-1	0.199994	0.129066	2.02008	0.144137	0.0698556	0.887724	-0.956336	-1.06278	-0.407421	0.699862	0.149541	NA	no
	542	NR_033150	Dcm5	0.112993	0.0420657	0.269727	0.10449	0.0302088	0.102472	-0.952532	-0.453718	-0.087169	0.957518	0.492334	NA	no
	543	NM_001113332	Pde4d	0.264921	0.193994	3.34201	0.181143	0.106861	1.62717	-0.951482	-0.961722	-0.937626	0.724119	0.492334	0.690402	no
	544	NM_012902	Amh	0.200271	0.129343	2.01946	0.144924	0.0706421	0.903655	-0.950981	-1.25228	-1.0437	0.689791	0.239089	0.552956	no
	545	NM_001109349	Foxi3	0.128001	0.0570735	0.575647	0.110068	0.0357864	0.209265	-0.949195	-0.757144	-0.0482443	0.961532	0.213624	NA	no
	546	NM_138904	Gls2	0.200548	0.129621	2.01883	0.149059	0.074777	0.984084	-0.945259	-0.882556	-0.762141	0.790392	0.492334	NA	no
	547	NM_001170531	Rasgrf1	0.838857	0.767929	14.8058	0.481575	0.407293	7.58713	-0.942555	-0.864915	-1.00537	0.406087	0.531035	0.289096	no
	548	NM_001014021	Ccdc81	1.25366	1.18273	23.0828	0.698508	0.624226	11.8993	-0.942033	-0.810515	-0.956007	0.070933	0.492334	0.0515155	no
	549	NM_024352	Mst1	0.764673	0.693746	13.3962	0.448174	0.373893	6.892	-0.941496	-1.03003	-0.87304	0.602836	0.492334	0.603284	no
	550	NM_022670	Sct	0.402646	0.331718	6.07662	0.259827	0.185546	3.16745	-0.940149	-1.19405	-0.895339	0.46419	0.351342	0.562389	no
	551	NM_001191063	Ccdc27	0.196847	0.12592	1.9547	0.146815	0.072533	0.935386	-0.939433	-1.15749	-0.927147	0.728702	0.406215	0.757605	no
	552	NM_001039722	Slc6a19	0.451634	0.380706	7.1143	0.282996	0.208714	3.63589	-0.937593	-1.14121	-0.63478	0.896684	0.492334	0.90449	no
	553	NM_021584	Dclk1	2.10185	2.03093	40.2139	1.13107	1.05679	20.5732	-0.937342	-1.01294	-0.96191	0.00126106	0.14905	0.000508773	yes
	554	NM_053617	Cpb2	0.32498	0.254052	4.59591	0.216613	0.142332	2.29506	-0.935179	-0.210168	-0.20688	0.993942	0.928789	0.993232	no
	555	NM_022217	Amph	0.436726	0.365798	6.78858	0.273621	0.199339	3.45873	-0.932676	-0.890487	-0.98825	0.41995	0.492334	0.298009	no
	556	NM_022946	Dlgap1	0.292722	0.221795	3.86682	0.194859	0.120577	1.90914	-0.931904	-0.675075	-1.03506	0.539067	0.594497	0.364393	no
	557	NM_001127541	Cracr2b	0.348471	0.277543	4.9974	0.226118	0.151837	2.51551	-0.931278	-0.746635	-0.877643	0.730133	0.497781	0.700579	no
	558	NM_001107463	Vps37c	0.41784	0.346912	6.39903	0.268066	0.193785	3.38284	-0.931096	-1.05768	-0.903852	0.683317	0.492334	0.625849	no
	559	NM_001113777	Armc12	0.13002	0.0590922	0.6106	0.11077	0.0364886	0.222537	-0.930367	-0.388555	-0.4433	0.928784	0.641982	NA	no
	560	NM_144744	Adipoq	32.6046	32.5337	651.593	17.189	17.1147	339.264	-0.928605	-1.04429	-0.904917	0.0686163	0.00492646	0.0857273	no
	561	NM_021868	Cttn	6.78199	6.71106	133.716	3.61074	3.53646	69.8187	-0.928327	-1.31261	-0.843094	0.785973	0.492334	0.723173	no
	562	NM_001191761	Dmrtb1	0.194888	0.123961	1.92614	0.150447	0.0761653	1.01457	-0.926615	-0.654018	-1.06064	0.717601	0.492334	0.522962	no
	563	NM_001170432	Tmc3	0.171838	0.10091	1.45659	0.131944	0.057662	0.645983	-0.924291	-0.632424	-0.910176	0.877017	0.526756	0.84301	no
	564	NR_102352	LOC100910973	0.315764	0.244836	4.33906	0.207066	0.132784	2.14656	-0.923929	-1.05597	-0.967509	0.487281	0.433059	0.366169	no
	565	NM_001191776	Casp14	0.354731	0.283804	5.15196	0.231825	0.157544	2.64356	-0.922779	-0.683532	0.0402205	0.693155	0.492334	NA	no
	566	NM_001108270	RGD1311343	0.282443	0.211515	3.67525	0.199227	0.124946	1.98236	-0.922607	-1.08461	-0.908339	0.539067	0.420652	0.567675	no
	567	NM_013015	Ptgds	0.273155	0.202227	3.46842	0.19062	0.116339	1.80817	-0.920907	-0.723346	-1.20765	0.736116	0.864714	0.422288	no
	568	NM_001134538	Sez6l	0.406565	0.335637	6.13342	0.259745	0.185463	3.23062	-0.920467	-1.10552	-1.05299	0.594354	0.564672	0.426833	no
	569	NM_133587	Dscam	1.00906	0.938129	18.2242	0.560828	0.486547	9.12848	-0.919814	-1.29668	-0.979221	0.406087	0.377426	0.29936	no
	570	NM_199497	Slc4a8	0.128278	0.0573508	0.575027	0.110051	0.0357699	0.21156	-0.916067	-0.599656	-1.07713	0.917718	0.534271	0.728053	no
	571	NM_001085402	Clec2d2	1.50555	1.43462	28.1854	0.842842	0.768561	14.7034	-0.915929	-0.832487	-0.843916	0.438479	0.492334	0.501437	no
	572	NR_132640	LOC100911717	0.546135	0.475208	8.97311	0.33183	0.257549	4.62955	-0.91477	-0.954507	-0.936555	0.313577	0.469313	0.245329	no
	573	NM_134399	Mk1	0.231969	0.161041	2.66048	0.167131	0.0928494	1.36404	-0.913689	-0.927525	-0.94062	0.708772	0.492334	0.641006	no
	574	NM_001109556	Mgarp	4.95258	4.88165	97.2943	2.67878	2.6045	51.2527	-0.912887	-1.0654	-0.894239	0.169268	0.129998	0.184214	no
	575	NM_001000091	Olr1627	0.128278	0.0573508	0.575027	0.11138	0.0370988	0.240135	-0.912865	-0.59353	-0.0348216	0.92498	0.310888	NA	no
	576	NM_001047848	F11	1.05051	0.979579	19.1255	0.607375	0.533094	10.0467	-0.912398	-0.953648	-0.890568	0.479753	0.492334	0.441499	no
	577	NM_031738	Slc29a2	0.266248	0.195321	3.33252	0.186847	0.112565	1.70766	-0.91196	-1.57207	-0.87629	0.92498	0.463093	0.809782	no
	578	NM_001044277	MGC94891	0.129347	0.0584192	0.599054	0.110068	0.0357864	0.209265	-0.911527	-0.54881	-1.13218	0.91456	0.596058	0.683194	no
	579	NM_001083933	Spx	0.126537	0.0556095	0.539454	0.110732	0.0364501	0.224369	-0.907524	-0.448537	-0.86487	0.929347	0.687229	0.855601	no
	580	NM_199233	Doxl1	78.6547	78.5838	1573.91	41.984	41.9098	834.759	-0.907245	-0.871552	-0.691294	0.303085	0.0370365	0.661225	no
	581	NM_001000980	Olr1366	0.791815	0.720887	13.8527	0.464292	0.390011	7.2875	-0.905242	-1.02191	-0.806291	0.548792	0.484968	0.651394	no
	582	NM_001106510	Tmc2	0.129683	0.0587557	0.604827	0.113823	0.0395416	0.290346	-0.904223	-0.659779	-0.0482443	0.929539	0.397116	NA	no
	583	NM_053972	RragB	0.128278	0.0573508	0.575027	0.113053	0.0387718	0.270237	-0.903869	-0.586053	-1.20334	0.928993	0.528337	0.662234	no
	584	NM_021679	Nxph3	1.64332	1.57239	30.9433	0.930246	0.855964	16.6258	-0.903824	-1.11952	-0.92522	0.159186	0.439278	0.123889	no
	585	NM_001105935	Foxn4	0.127942	0.0570144	0.569254	0.113828	0.0395469	0.287074	-0.903568	-0.581497	-1.05511	0.922995	0.615843	0.734898	no
	586	NM_053332	Cubn	15.4328	15.3618	310.536	8.31399	8.23971	161.988	-0.902242	-0.672336	-0.881717	0.463522	0.653441	0.412812	no
	587	NM_178345	Stxbp5	0.289626	0.218699	3.81053	0.194961	0.120679	1.89433	-0.900456	-0.90188	-0.940655	0.602836	0.492334	0.524399	no
	588	NM_001000168	Olr155	0.128001	0.0570735	0.575647	0.113146	0.038864	0.268692	-0.900083	-0.58471	-0.885428	0.929539	0.628864	NA	no
	589	NM_173319	Vom2r31	0.126537	0.0556095	0.539454	0.111322	0.0370403	0.236652	-0.899814	-0.445767	-0.0616669	0.951173	0.492334	NA	no
	590	NM_001025057	LOC502176	0.127942	0.0570144	0.569254	0.113622	0.0393404	0.277257	-0.899788	-0.58239	-0.932091	0.928993	0.602176	0.807456	no
	591	NM_012870	Tnfrsf11b	17.427	17.3561	347.421	9.40565	9.33137	186.856	-0.899478	-1.57203	-0.871957	0.269545	6.85953e-05	0.265175	no
	592	NM_001105772	Prss34	0.158571	0.0876437	1.18625	0.127438	0.0531561	0.551944	-0.899074	-0.517272	-0.0553952	0.932993	0.542524	NA	no
	593	NM_001106113	H1f1	0.310717	0.23979	4.25152	0.213754	0.139472	2.28705	-0.896772	-1.23451	-0.885218	0.587194	0.481089	0.60037	no
	594	NM_013104	Igfbp6	18.9623	18.8914	377.752	10.2367	10.1624	202.08	-0.896258	-0.733135	-0.884362	0.0647553	0.158907	0.0736988	no
	595	NM_001135173	Klk1c10	0.126537	0.0556095	0.539454	0.112115	0.0378332	0.25242	-0.895388	-0.373339	-0.0348216	0.934526	0.492334	NA	no
	596	NM_017354	Ntm	1.28948	1.21855	23.8683	0.73296	0.658678	12.6245	-0.89409	-0.869313	-0.932238	0.114811	0.492334	0.0795521	no
	597	NR_032745	Mir568	0.544494	0.473567	8.91742	0.333348	0.259067	4.66646	-0.892917	-0.977769	-0.927116	0.35831	0.259508	0.264042	no
	598	NM_001169101	Alk	0.390475	0.319548	5.8602	0.262797	0.188515	3.24042	-0.892102	-1.00377	-0.950048	0.45988	0.305259	0.318857	no
	599	NM_017104	Csf3	2.17324	2.10231	41.6907	1.21946	1.14518	22.3715	-0.890961	-0.632845	-0.561657	0.652704	0.492334	0.881434	no
	600	NM_001047866	Cntnap5c	0.143227	0.0722995	0.874554	0.1185	0.0442181	0.378155	-0.889028	-0.733086	-1.16235	0.887383	0.531693	0.641912	no
	601	NM_001008816	Krt42	0.255633	0.184705	3.13518	0.180921	0.10664	1.604	-0.888686	-1.2067	-0.941485	0.63546	0.371839	0.521975	no
	602	NM_212526	Kcne4	2.28484	2.21391	43.8388	1.27995	1.20567	23.5554	-0.887057	-0.850628	-0.871825	0.324956	0.42611	0.303449	no
	603	NM_001025051	Fam110c	1.97253	1.9016	37.6279	1.11931	1.04503	20.2248	-0.885446	-0.937043	-0.868982	0.113309	0.439278	0.181748	no
	604	NM_001170329	RGD1564380	0.12626	0.0553322	0.540074	0.112315	0.038033	0.256499	-0.88463	-0.582398	-0.0549556	0.946597	0.492334	NA	no
	605	NM_001191906	Ttc39d	0.27165	0.200722	3.45873	0.190156	0.115875	1.8039	-0.884347	-0.962212	-0.885661	0.589694	0.421437	0.601467	no
	606	NM_001271108	Pdp1	0.126537	0.0556095	0.539454	0.112162	0.0378806	0.251477	-0.883996	-0.443735	-0.884207	0.952039	0.75116	0.852384	no
	607	NM_019373	Apom	6.03266	5.96173	120.758	3.32437	3.25009	63.2682	-0.883304	0.166551	-0.876437	0.668247	0.965625	0.591793	no
	608	NM_001085475	Ddi1	0.14295	0.0720222	0.875174	0.120202	0.04592	0.416407	-0.877751	-0.864838	-0.00180359	0.906786	0.203698	NA	no
	609	NM_012754	Esr2	0.140081	0.0691533	0.809181	0.118819	0.0445379	0.386322	-0.876957	-0.376306	-1.06967	0.910373	0.81572	0.724162	no
	610	NM_022677	Zic1	0.141545	0.0706173	0.845374	0.119289	0.0450079	0.394608	-0.876811	-0.864424	-1.23069	0.884248	0.492334	0.570967	no
	611	NM_170668	Slc13a5	1.49121	1.42029	27.8515	0.851554	0.777273	14.9615	-0.876155	-0.898093	-0.888613	0.0898716	0.492334	0.0706551	no
	612	NM_033650	Agrp	0.532719	0.461791	8.71348	0.326426	0.252145	4.51049	-0.875463	-1.03076	-0.899787	0.405723	0.381604	0.34752	no
	613	NM_001083911	Selenop	0.286321	0.215394	3.75888	0.19957	0.125288	1.98724	-0.875233	-0.701363	-0.919479	0.567429	0.492334	0.462941	no
	614	NM_001309457	Ccdc151	0.287826	0.216898	3.76856	0.200631	0.12635	2.01707	-0.875211	-0.87574	-0.95323	0.571141	0.458996	0.416083	no
	615	NM_001077682	Spesp1	0.143286	0.0723586	0.880947	0.123622	0.0493405	0.477204	-0.87448	-0.570812	-1.01047	0.881365	0.638506	0.732858	no
	616	NM_001025665	Ccdc63	0.141822	0.0708946	0.844754	0.120692	0.0464109	0.421911	-0.87445	-0.509099	-0.330667	0.8904	0.492334	NA	no
	617	NM_001126277	Ccdc114	0.347225	0.276297	4.95419	0.226038	0.151757	2.51304	-0.873675	-0.951845	-0.954149	0.509727	0.540587	0.340102	no
	618	NM_001271123	Nrg1	0.139526	0.0685987	0.810422	0.118856	0.0445741	0.382656	-0.873247	-0.57985	-1.07335	0.887008	0.50727	0.690395	no
	619	NM_001109417	H1f5	0.431206	0.360279	6.64926	0.278113	0.203831	3.5453	-0.871616	-0.624579	-0.887116	0.539067	0.560596	0.4688	no
	620	NM_022924	F2	8.1031	8.03217	162.761	4.4822	4.40791	86.2467	-0.870219	0.0190413	-0.734752	0.762482	0.996722	0.737037	no
	621	NM_001114180	Plek2	3.40689	3.33596	66.5504	1.91317	1.83889	36.1265	-0.867282	-0.859851	-0.868544	0.0438838	0.227126	0.0494274	yes
	622	NM_001014783	Pcdhb3	0.363756	0.292828	5.30333	0.237286	0.163005	2.75144	-0.866788	-0.0551598	-0.934471	0.472687	0.966529	0.308877	no
	623	NM_001017505	Itgbl1	74.4233	74.3524	1488.28	40.8999	40.8256	811.944	-0.865473	-0.873096	-0.83631	0.225815	0.067458	0.234584	no
	624	NM_031506	Cftr	1.0373	0.966375	18.7708	0.613474	0.539192	10.2264	-0.864324	-0.291471	-0.837331	0.473253	0.858264	0.441499	no
	625	NM_001014026	Clrn3	0.613887	0.542959	10.441	0.381712	0.30743	5.56361	-0.862108	-0.261158	-0.565491	0.839664	0.878737	0.909788	no
	626	NM_053356	Col1a2	8.17927	8.10835	162.484	4.54321	4.46893	88.4769	-0.859126	-1.0851	-0.803824	0.658977	0.43309	0.604574	no
	627	NM_013041	Sycp3	0.635064	0.564136	10.7752	0.395074	0.320792	5.88423	-0.858896	-0.75296	-0.801112	0.55736	0.527863	0.602354	no
	628	NM_001108107	Pdzrn4	0.156553	0.0856251	1.15129	0.129141	0.0548592	0.593897	-0.858593	-0.498422	-1.0871	0.860003	0.640371	0.603019	no
	629	NM_053651	Nkx2-5	0.125982	0.0550549	0.540695	0.112705	0.038423	0.258731	-0.85622	-0.439478	-0.0683782	0.961532	0.514099	NA	no
	630	NM_001109419	Apoc4	0.154534	0.0836065	1.11634	0.128233	0.0539515	0.566248	-0.855127	-0.599243	-1.00665	0.867367	0.605753	0.684854	no
	631	NM_001106379	Aire	0.155366	0.0844384	1.11448	0.127378	0.0530968	0.548852	-0.853931	-0.60321	-0.869533	0.903807	0.644116	NA	no
	632	NM_172329	Ccr9	0.154752	0.0838246	1.10933	0.128273	0.053991	0.572581	-0.853266	-0.780168	-0.924684	0.867367	0.492334	0.764622	no
	633	NM_001003977	Klk1c6	0.139804	0.068876	0.809801	0.119605	0.0453238	0.40025	-0.852542	-0.668725	-0.00260821	0.937831	0.370785	NA	no
	634	NM_001134635	Nxpe1	1.31884	1.24791	24.4638	0.766924	0.692643	13.2861	-0.852095	-0.811839	-0.867975	0.105965	0.291722	0.0770799	no
	635	NM_012792	Fmo1	1.90455	1.83362	36.6526	1.1065	1.03221	19.907	-0.850981	-0.102326	-0.91309	0.599194	0.967699	0.476087	no
	636	NM_022254	Gpr85	0.199934	0.129007	2.01368	0.144975	0.0706934	0.901043	-0.850402	-1.08226	-1.04696	0.754172	0.470629	0.476087	no
	637	NM_001014779	Pcdhb8	0.152515	0.0815879	1.08139	0.12942	0.0551386	0.591975	-0.849511	-0.122462	-1.10366	0.867367	0.938353	0.595027	no
	638	NM_013158	Dbh	0.169483	0.0985551	1.41587	0.13539	0.0611081	0.716707	-0.849145	-0.738	-0.939919	0.859324	0.495674	0.717538	no
	639	NM_001271214	Slc17a4	0.189478	0.11855	1.80293	0.146961	0.0726796	0.953963	-0.848823	-0.333542	-0.88472	0.867469	0.840135	0.761337	no
	640	NM_001105884	Hoxd1	0.59591	0.524982	9.9455	0.372998	0.298716	5.45207	-0.847588	-0.62169	-0.618964	0.67745	0.527219	0.858665	no
	641	NM_153630	Nalcn	5.26143	5.1905	103.325	2.97437	2.90009	57.3081	-0.847189	-0.822056	-0.862831	0.229788	0.492334	0.200235	no
	642	NM_001017508	Tex29	0.154475	0.0835473	1.10995	0.127697	0.0534159	0.557179	-0.845492	-0.783579	-0.870876	0.894186	0.504646	NA	no
	643	NM_001271377	Pcdh15	0.741058	0.670131	12.8929	0.45492	0.380639	7.03201	-0.845294	-0.203509	-0.881243	0.306739	0.889542	0.2157	no
	644	NM_022302	Necab1	0.452466	0.381538	7.11244	0.294751	0.220469	3.89405	-0.843824	-1.1091	-0.956288	0.729653	0.493444	0.553775	no
	645	NM_013068	Fabp2	0.152515	0.0815879	1.08139	0.127783	0.0535015	0.55337	-0.840273	-0.514577	-0.0337405	1	0.649617	NA	no
	646	NM_001034105	Tnnc1	1.59091	1.51998	30.0221	0.92345	0.849169	16.3448	-0.839493	-0.755435	-0.863158	0.0649791	0.281366	0.0433933	no
	647	NM_001135899	Agmo	0.21231	0.141382	2.2795	0.157445	0.0831638	1.15016	-0.837933	-0.2733	-0.915814	0.74453	0.846676	0.582838	no
	648	NM_001012461	Dntt	0.171106	0.100178	1.43866	0.140705	0.0664236	0.819345	-0.836881	-0.701187	-0.909693	0.842721	0.564918	0.723173	no
	649	NR_110711	LOC102548399	0.419118	0.34819	6.41873	0.271863	0.197581	3.42504	-0.835854	-1.27014	-0.752607	0.698306	0.376741	0.756316	no
	650	NM_001191579	Elmod1	2.09567	2.02475	40.006	1.2268	1.15252	22.4344	-0.835447	-0.865822	-0.862648	0.0129245	0.390159	0.00746377	yes
	651	NM_053746	Cntn5	0.230564	0.159636	2.63068	0.169505	0.0952232	1.38854	-0.834708	-0.868737	-0.961031	0.722644	0.492334	0.515333	no
	652	NM_213629	Arhgap20	4.65321	4.58228	91.2664	2.6604	2.58612	50.972	-0.832848	-0.813073	-0.849058	0.0675418	0.351342	0.0534584	no
	653	NM_001080096	Acsbg2	0.412639	0.341712	6.27118	0.267704	0.193423	3.34358	-0.831618	-0.416648	-0.661526	0.598102	0.643097	0.850337	no
	654	NM_133321	Kcnj15	4.56853	4.49761	89.5927	2.59692	2.52264	49.5855	-0.831438	-0.802978	-0.818074	0.200866	0.346891	0.201902	no
	655	NM_001014224	Tekt5	0.197698	0.12677	1.98574	0.153085	0.0788033	1.06622	-0.830707	-0.531177	-0.930573	0.795179	0.616217	0.628465	no
	656	NM_001115030	Gltpd2	0.298578	0.227651	4.01159	0.214934	0.140653	2.27346	-0.828439	-1.0038	-0.88491	0.698653	0.492334	0.567975	no
	657	NM_031703	Aqp3	6.09256	6.02163	120.348	3.48659	3.41231	67.3509	-0.827761	-0.857274	-0.800341	0.189462	0.346891	0.220461	no
	658	NM_001100506	Cdk18	0.918801	0.847874	16.4306	0.54928	0.474999	8.92733	-0.827378	-0.954923	-0.850772	0.303155	0.428511	0.225219	no
	659	NM_198746	Klra5	0.128001	0.0570735	0.575647	0.114442	0.0401605	0.292149	-0.825176	-0.746623	-0.041533	0.987532	0.28413	NA	no
	660	NM_058213	Atp2a1	0.759563	0.688635	13.213	0.474929	0.400648	7.47993	-0.824193	-0.849449	-0.818985	0.359074	0.492334	0.349479	no
	661	NM_001044281	MGC93861	0.463727	0.3928	7.29111	0.30118	0.226898	3.97915	-0.823566	-0.923755	-0.829812	0.496023	0.492334	0.455883	no
	662	NM_001191728	Lancl3	0.344593	0.273665	4.91408	0.232848	0.158566	2.65623	-0.823421	-0.827516	-0.869057	0.539067	0.492334	0.411348	no
	663	NM_031705	Dpys	0.302102	0.231174	4.05654	0.210841	0.13656	2.20884	-0.82311	-0.701961	-0.828168	0.640455	0.573771	0.612217	no
	664	NM_138978	Prokr2	0.199716	0.128789	2.0207	0.156482	0.0822008	1.14344	-0.822734	-0.892511	-0.952183	0.795179	0.492334	0.597555	no
	665	NM_001191829	Gpa33	1.75006	1.67914	33.1128	1.02754	0.953256	18.4384	-0.822011	-0.701554	-0.706816	0.400677	0.239089	0.651149	no
	666	NM_001034945	Ccdc60	2.80124	2.73031	54.2305	1.62449	1.55021	30.3199	-0.821402	-0.901953	-0.827881	0.118233	0.439278	0.101732	no
	667	NM_017123	Areg	1.72141	1.65048	32.6477	1.02312	0.948841	18.3423	-0.818783	-0.877213	-0.755104	0.488742	0.439278	0.53552	no
	668	NM_012737	Apoa4	63.6958	63.6249	1284.05	36.2262	36.1519	715.251	-0.815989	-0.858569	-0.389781	0.700131	0.492334	0.930493	no
	669	NM_001130569	Mpped1	0.88223	0.811303	15.6702	0.537909	0.463628	8.77482	-0.815934	-0.709466	-0.919421	0.539067	0.783754	0.397673	no
	670	NM_001277434	Bfsp2	0.726833	0.655906	12.614	0.451152	0.37687	6.97646	-0.815836	-0.788248	-0.825961	0.364257	0.480179	0.336323	no
	671	NM_001039665	Sult2b1	0.915646	0.844718	16.3683	0.571834	0.497553	9.3672	-0.815759	-0.942236	-0.841719	0.155211	0.237702	0.102185	no
	672	NM_022176	Prl6a1	2549.5	2549.43	51111.6	1448.56	1448.49	28775.9	-0.815641	-0.896342	-0.726273	0.132798	0.000788148	0.263354	no
	673	NR_132638	LOC102553190	0.182749	0.111822	1.68622	0.147795	0.0735136	0.963071	-0.815354	-0.729776	-0.888367	0.847611	0.492334	0.717141	no
	674	NM_001113779	Pabpn1l	0.349976	0.279048	5.00708	0.237078	0.162797	2.75977	-0.815254	-0.945269	-0.744702	0.785973	0.492334	0.769563	no
	675	NM_012778	Aqp1	1411.6	1411.53	28276.6	803.389	803.315	15980.1	-0.813244	-0.805545	-0.776505	0.31165	0.121805	0.311217	no
	676	NM_012728	Glp1r	2.09168	2.02076	40.0366	1.23221	1.15793	22.3811	-0.812502	-0.872893	-0.778397	0.590037	0.492334	0.54388	no
	677	NM_001141929	Rpp14	0.283234	0.212307	3.6999	0.204525	0.130244	2.08394	-0.811192	-0.824477	-0.83784	0.640975	0.492334	0.575788	no
	678	NM_173149	Havcr1	0.665606	0.594679	11.3562	0.427121	0.352839	6.52966	-0.809894	-0.905525	-0.762191	0.586501	0.492334	0.591179	no
	679	NM_057201	Gpr37	0.781099	0.710172	13.6758	0.479388	0.405106	7.53371	-0.809352	-0.722626	-0.851723	0.249704	0.557381	0.156777	no
	680	NM_012502	Ar	0.372253	0.301326	5.4852	0.254985	0.180703	3.10054	-0.809274	-0.800395	-0.82251	0.601536	0.492334	0.522206	no
	681	NM_001109112	Tnfsf13b	0.303625	0.232697	4.09913	0.215966	0.141684	2.31409	-0.808628	-0.787498	-0.80719	0.674499	0.523523	0.629375	no
	682	NM_138525	Cdhr5	17.9113	17.8404	356.841	10.2901	10.2158	202.752	-0.806549	-0.967865	-0.737735	0.367877	0.0728862	0.412863	no
	683	NM_001130555	Mei1	0.376072	0.305144	5.56243	0.259883	0.185602	3.21612	-0.801375	-0.615375	-0.826215	0.617505	0.655089	0.520024	no
	684	NM_181385	Zar1	0.269295	0.198367	3.41801	0.190901	0.11662	1.82119	-0.801296	-0.796312	-0.824506	0.778687	0.564154	0.684078	no
	685	NM_001271362	Scube3	0.542694	0.471766	8.87514	0.345053	0.270771	4.86698	-0.800135	-1.06979	-0.850211	0.40301	0.492334	0.266923	no
	686	NM_031546	Rgn	0.662456	0.591528	11.3446	0.426595	0.352313	6.55723	-0.798872	-0.781066	-0.815716	0.493694	0.492334	0.410502	no
	687	NM_001106517	Sptlc3	2.83179	2.76086	54.886	1.66875	1.59447	31.3085	-0.798672	-0.827471	-0.774357	0.137334	0.339526	0.222311	no
	688	NM_001005551	Ca5b	5.86763	5.7967	115.695	3.4144	3.34011	66.2209	-0.798346	-0.914069	-0.801494	0.0274506	0.01407	0.028128	yes
	689	NM_139038	Rin1	0.154475	0.0835473	1.10995	0.125903	0.0516214	0.520259	-0.795577	-0.999887	-0.913621	0.961532	0.492334	0.815985	no
	690	NM_001191752	Ccdc77	39.0441	38.9732	783.155	22.5358	22.4615	447.452	-0.795312	-0.823164	-0.792962	0.29524	0.0939038	0.265007	no
	691	NM_001107871	Fbxo41	0.658859	0.587932	11.2063	0.418413	0.344132	6.363	-0.792678	-0.829143	-0.84711	0.36711	0.492334	0.248686	no
	692	NM_019214	Slc26a4	3.78021	3.70928	73.6651	2.22056	2.14627	42.2429	-0.792431	-0.419092	-0.767836	0.414295	0.62813	0.379891	no
	693	NM_017341	Lipf	0.380455	0.309527	5.63542	0.260322	0.186041	3.17354	-0.790946	-0.513452	-0.0679171	0.829651	0.591938	NA	no
	694	NM_001191674	Pld5	0.272045	0.201118	3.4709	0.191884	0.117602	1.8353	-0.788534	-0.908754	-0.913634	0.717601	0.565774	0.506258	no
	695	NM_001108135	Robo3	0.233533	0.162605	2.67655	0.163775	0.089493	1.2748	-0.788348	-0.547286	-0.865764	0.748503	0.673421	0.578686	no
	696	NM_001108710	Coch	3.07617	3.00525	59.7121	1.82832	1.75403	34.3761	-0.785305	-0.858307	-0.809291	0.309591	0.524384	0.250022	no
	697	NM_001105712	Grm3	0.44565	0.374723	6.95943	0.298189	0.223907	3.97445	-0.784712	-0.997067	-0.867541	0.574683	0.530479	0.420514	no
	698	NM_001105985	Slc30a10	0.453575	0.382647	7.11027	0.3024	0.228119	4.01488	-0.784488	-0.992226	-0.833885	0.470879	0.492334	0.323527	no
	699	NM_001109650	Kctd4	0.758108	0.68718	13.2127	0.478564	0.404282	7.51348	-0.783071	-0.711157	-0.827523	0.35915	0.492334	0.249259	no
	700	NM_001011931	Mill1	1.76504	1.69412	33.3872	1.06803	0.993744	19.2224	-0.782272	-0.955634	-0.742843	0.506834	0.492334	0.495234	no
	701	NM_001014149	Rell2	2.73241	2.66149	52.9736	1.6354	1.56112	30.4664	-0.781655	-0.728074	-0.807731	0.0147468	0.233495	0.00960561	yes
	702	NM_031971	Hspa1b	34.9713	34.9004	698.369	20.4181	20.3438	402.868	-0.779604	-0.65831	-0.781504	0.0398441	0.0508748	0.0409657	yes
	703	NM_012488	A2m	180.143	180.072	3617.85	105.044	104.97	2087.94	-0.778675	-0.693531	-0.738468	0.330306	0.163073	0.335249	no
	704	NM_001245978	Frem2	18.4579	18.387	369.193	10.8038	10.7295	213.545	-0.778376	-0.869879	-0.788122	0.283046	0.492334	0.243326	no
	705	NM_030839	Syt13	1.2352	1.16427	22.7739	0.762745	0.688463	13.2545	-0.778305	-0.944777	-0.815187	0.31273	0.492334	0.222701	no
	706	NM_001191768	Aadacl3	0.495947	0.42502	7.95471	0.32898	0.254698	4.55636	-0.777963	-0.885056	-0.186191	0.511861	0.172509	0.992642	no
	707	NM_053981	Kcnj12	1.69899	1.62806	32.0728	1.01988	0.945594	18.3118	-0.777151	-0.536349	-0.794376	0.128688	0.492334	0.0893194	no
	708	NM_001191949	Wdr93	0.518416	0.447488	8.39529	0.336513	0.262231	4.70715	-0.77541	-0.829127	-0.814521	0.443993	0.492334	0.318157	no
	709	NM_001108398	Hapln4	0.333927	0.262999	4.70766	0.234062	0.15978	2.66893	-0.774336	-0.501051	-0.846444	0.56036	0.749976	0.404519	no
	710	NM_001107291	Itih1	0.281156	0.210229	3.65855	0.202628	0.128346	2.0523	-0.773621	-0.759964	-0.785863	0.799042	0.571566	0.703871	no
	711	NM_181378	Ctsm	1545.82	1545.75	30981.6	904.445	904.371	17988.7	-0.773341	-0.791419	-0.691677	0.144591	0.00367544	0.272803	no
	712	NM_001276440	Krt71	0.314873	0.243945	4.33453	0.218222	0.14394	2.36757	-0.772321	-0.703903	-0.78689	0.770635	0.60931	0.660158	no
	713	NM_001044696	Lrrc34	2.37928	2.30835	45.744	1.44659	1.37231	26.6474	-0.770037	-1.23503	-0.790115	0.471232	0.196319	0.377124	no
	714	NM_001013110	Tf	137.745	137.674	2794.5	81.1168	81.0425	1594.5	-0.76486	-0.376594	-0.80987	0.662823	0.848801	0.635674	no
	715	NM_031521	Ncam1	46.1493	46.0784	923.601	27.197	27.1227	539.842	-0.764816	-0.737126	-0.778252	0.095315	0.16948	0.0849609	no
	716	NM_017159	Hal	0.306039	0.235112	4.14625	0.213636	0.139354	2.26681	-0.764106	-0.453752	-0.742265	0.753774	0.749326	0.742145	no
	717	NM_001107400	Celf4	0.469624	0.398696	7.40969	0.314983	0.240701	4.27858	-0.763932	-0.562276	-0.868884	0.561751	0.824407	0.378342	no
	718	NM_001107897	Gdap1	0.254405	0.183478	3.12487	0.189574	0.115293	1.79834	-0.761005	-0.81688	-0.88969	0.678817	0.492334	0.444313	no
	719	NM_001106984	Prss22	4.19744	4.12651	82.153	2.52091	2.44663	48.0435	-0.760499	-0.61988	-0.736913	0.418671	0.492334	0.387794	no
	720	NM_001100720	Mapk8ip2	0.239734	0.168806	2.82472	0.179486	0.105204	1.59003	-0.758984	-0.827661	-0.937688	0.761913	0.595986	0.488474	no
	721	NM_032056	Tap2	1.04436	0.973436	18.9857	0.655459	0.581178	11.024	-0.758726	-0.460739	-0.762535	0.533383	0.693893	0.453992	no
	722	NM_001177368	Lrrn2	7.12741	7.05649	140.783	4.27019	4.1959	82.6	-0.757753	-0.710682	-0.780521	0.00550851	0.228062	0.00292459	yes
	723	NM_053491	Plg	4.96697	4.89605	98.0506	2.98606	2.91178	57.1142	-0.757126	-0.868911	-0.736529	0.517008	0.492334	0.457484	no
	724	NM_198740	RT1-DMb	1.06896	0.998029	19.6725	0.673093	0.598812	11.4757	-0.75623	-1.40922	-0.431599	1	0.626982	0.956173	no
	725	NM_001037217	Mmd2	0.900597	0.82967	16.0885	0.575085	0.500804	9.457	-0.754836	-0.891706	-0.811643	0.473253	0.492334	0.339454	no
	726	NM_001106823	Hykk	0.81958	0.748653	14.493	0.519231	0.44495	8.30982	-0.753443	-0.830637	-0.787417	0.548147	0.492334	0.440804	no
	727	NM_001114602	Pcdhb5	0.284007	0.213079	3.69164	0.216718	0.142436	2.33253	-0.752621	-0.829933	-0.840707	0.655615	0.492334	0.468535	no
	728	NM_001012027	Serpinc1	1.62071	1.54978	30.549	1.00772	0.933442	18.0942	-0.751413	-0.827399	-0.719823	0.484375	0.492334	0.463708	no
	729	NM_001109163	Fam111a	13.7591	13.6882	273.198	8.22129	8.14701	162.615	-0.749677	-1.50097	-0.789957	0.928993	0.536441	0.771327	no
	730	NM_001134700	Tafa4	0.197461	0.126534	1.95986	0.152448	0.0781666	1.05336	-0.7492	-0.66149	-0.810801	0.828699	0.492334	0.694688	no
	731	NM_138902	Rnase3	0.175202	0.104274	1.51495	0.139814	0.0655323	0.804599	-0.749029	-0.310101	-0.42739	0.911414	0.784932	NA	no
	732	NM_001106539	Matn4	1.1953	1.12437	22.072	0.740362	0.666081	12.7073	-0.748402	-0.596163	-0.781145	0.470879	0.616414	0.36707	no
	733	NM_012919	Cacna2d1	0.58368	0.512752	9.72331	0.385897	0.311615	5.69038	-0.746966	-0.866856	-0.789313	0.4228	0.492334	0.297035	no
	734	NM_001006990	Igsf5	3.10641	3.03548	60.2632	1.8788	1.80452	35.2638	-0.745958	-0.86651	-0.707283	0.464863	0.420652	0.445395	no
	735	NM_001011892	Serpinf2	1.0037	0.932774	18.3424	0.641967	0.567686	10.69	-0.745325	0.263871	-0.767259	0.764744	0.917082	0.63397	no
	736	NM_001107277	Lgi3	0.361283	0.290355	5.24918	0.252142	0.17786	3.03804	-0.743695	-0.810526	-0.816758	0.579186	0.492334	0.419528	no
	737	NR_031904	Mir186	0.221976	0.151048	2.4656	0.171018	0.0967368	1.41777	-0.742843	-0.586114	-0.807683	0.814586	0.644435	0.674338	no
	738	NM_019348	Sstr2	0.171719	0.100792	1.44381	0.136247	0.0619655	0.73281	-0.742398	-0.777651	-0.970623	0.888232	0.555036	0.63397	no
	739	NM_001191079	Dsg3	0.646748	0.57582	10.9966	0.428154	0.353872	6.50277	-0.741581	-0.779883	-0.64923	0.602836	0.492334	0.741772	no
	740	NM_001033670	Bcl2l1	0.181067	0.110139	1.65704	0.144347	0.0700653	0.892284	-0.740439	-0.285202	-0.761336	0.916903	0.86951	0.81832	no
	741	NM_139338	Slc34a3	0.28518	0.214253	3.78487	0.209518	0.135236	2.15958	-0.740347	-0.140335	-0.0294219	1	0.955902	1	no
	742	NM_001106392	Hs3st5	0.795771	0.724843	13.9757	0.511557	0.437275	8.17984	-0.740014	-0.710967	-0.772709	0.298343	0.492334	0.201902	no
	743	NM_001107182	Crb1	0.249973	0.179045	3.04249	0.191653	0.117371	1.8316	-0.739506	-0.354248	-0.806717	0.765362	0.819118	0.602335	no
	744	NM_001317798	LOC684107	25.8894	25.8185	516.486	15.566	15.4917	309.037	-0.737575	-0.441024	-0.446763	0.560212	0.492334	0.87598	no
	745	NM_001106934	Pof1b	0.211796	0.140869	2.25423	0.166316	0.0920342	1.32423	-0.735959	-0.906332	-0.725905	0.832619	0.492334	0.774331	no
	746	NM_001107155	Tmem119	5.13704	5.06612	101.032	3.11786	3.04358	60.1785	-0.735416	-0.655586	-0.746089	0.0329782	0.200654	0.0274361	yes
	747	NM_001134696	Ctxn3	1.64334	1.57241	30.9228	1.03148	0.957204	18.5231	-0.73051	-0.706956	-0.728191	0.484375	0.492334	0.415754	no
	748	NM_017251	Gjb1	0.339928	0.269001	4.89544	0.249622	0.175341	2.95201	-0.730097	0.233323	-0.813576	0.837587	0.930199	0.665278	no
	749	NM_017237	Uchl1	3.62917	3.55824	70.764	2.22718	2.1529	42.2352	-0.730024	-0.667482	-0.765285	0.105965	0.623888	0.0738648	no
	750	NM_001106559	Glt6d1	0.276142	0.205214	3.5472	0.20128	0.126999	2.02581	-0.729737	-0.386648	-0.361169	0.777063	0.709614	NA	no
	751	NM_001012054	Calml3	0.17251	0.101583	1.46846	0.141055	0.066773	0.828975	-0.729637	-0.438887	-0.117696	0.961532	0.67523	NA	no
	752	NM_001106376	Trim31	0.167464	0.0965365	1.38092	0.139628	0.0653464	0.791016	-0.729594	-0.521671	-0.0967169	1	0.69713	1	no
	753	NM_001033565	Entpd8	0.257492	0.186565	3.18385	0.19404	0.119759	1.86201	-0.729482	-0.610383	-0.681071	0.907097	0.675536	0.83983	no
	754	NM_181368	Mustn1	49.7852	49.7143	994.964	30.117	30.0427	598.635	-0.727639	-0.775747	-0.721617	0.0635085	0.0143059	0.0683609	no
	755	NM_001025755	MGC116197	0.155089	0.0841611	1.1151	0.127902	0.0536201	0.567035	-0.726932	-0.85096	-0.911646	0.93457	0.492334	0.731179	no
	756	NM_022266	Ccn2	636.858	636.788	12771.1	385.474	385.4	7679.23	-0.724537	-0.787358	-0.716578	0.0646234	0.00492646	0.0710681	no
	757	NM_001191862	Flnc	82.0593	81.9883	1641.78	49.7176	49.6433	987.113	-0.724294	-0.746126	-0.720777	0.146422	0.0287977	0.139327	no
	758	NM_001012748	Cdh20	0.168296	0.0973684	1.37906	0.135611	0.0613296	0.720557	-0.724264	-0.779701	-0.913665	0.879121	0.492334	0.643991	no
	759	NM_019294	Cacna1e	0.481612	0.410685	7.66065	0.325519	0.251238	4.48781	-0.724053	-0.827346	-0.795722	0.586742	0.637418	0.432835	no
	760	NM_001009504	Fbxl16	0.822067	0.75114	14.4905	0.535486	0.461204	8.66185	-0.723976	-0.684444	-0.780262	0.472444	0.573771	0.333648	no
	761	NM_001107488	Pinlyp	16.842	16.7711	335.182	10.2444	10.1701	200.521	-0.723101	-0.33819	-0.663207	0.558326	0.694848	0.539083	no
	762	NM_138517	Gzmb	1.22631	1.15538	22.5382	0.78414	0.709859	13.6565	-0.722768	-0.563207	-0.625109	0.589871	0.611449	0.69937	no
	763	NM_001009497	Ly49si1	0.15683	0.0859024	1.15067	0.127174	0.052892	0.547966	-0.722708	-0.757787	-0.268492	0.928993	0.366011	NA	no
	764	NM_001024986	RGD1306186	0.185322	0.114395	1.71993	0.152727	0.0784453	1.05798	-0.720686	-0.84078	0.0615624	0.867367	0.253819	NA	no
	765	NM_001109591	Jsrp1	0.181008	0.11008	1.65064	0.151168	0.0768862	1.0249	-0.720464	-0.583155	-0.864274	0.865309	0.562612	0.64571	no
	766	NM_001108964	Spo11	0.303289	0.232361	4.09304	0.221837	0.147555	2.44509	-0.720255	-0.668982	-0.734674	0.762482	0.559442	0.659963	no
	767	NM_001271217	Cd101	2.25895	2.18802	43.2936	1.40931	1.33503	25.9698	-0.71994	-0.727736	-0.731008	0.0726628	0.129998	0.0599122	no
	768	NM_021753	Pga5	0.237697	0.166769	2.75687	0.183544	0.109263	1.66158	-0.71917	-0.334414	0.107492	0.961563	0.765867	NA	no
	769	NM_001107632	Nepn	0.284975	0.214048	3.73547	0.208825	0.134543	2.172	-0.718735	-0.725335	-0.707361	0.733273	0.515995	0.718245	no
	770	NM_001271371	Anks1b	0.284066	0.213138	3.69804	0.210052	0.13577	2.18999	-0.715523	-0.748123	-0.835447	0.688257	0.492334	0.466175	no
	771	NM_170667	Rln3	0.17988	0.108953	1.62022	0.146894	0.0726124	0.934387	-0.714771	-0.486568	-0.772257	0.894631	0.7455	0.770348	no
	772	NM_012642	Ren	0.184195	0.113267	1.68951	0.152494	0.0782128	1.05573	-0.714682	-0.188778	-0.766778	0.870761	0.897651	0.742145	no
	773	NM_001106812	Vsig2	0.692285	0.621357	11.9396	0.460227	0.385946	7.12747	-0.714477	-1.11016	-0.714123	0.542655	0.471907	0.518326	no
	774	NM_198727	Tmem132d	0.258442	0.187515	3.19478	0.189808	0.115526	1.8144	-0.713266	-1.19635	-0.819106	0.766768	0.492334	0.552758	no
	775	NM_181367	Lhx9	0.185263	0.114336	1.71353	0.14519	0.070908	0.904992	-0.711512	-0.844119	-0.801266	0.950081	0.551694	0.788947	no
	776	NM_183334	Ldhal6b	0.168078	0.0971503	1.38607	0.140037	0.0657558	0.803453	-0.711442	-0.671691	-0.759433	0.911711	0.561875	0.801845	no
	777	NM_022603	Fgfbp1	22.2342	22.1632	443.781	13.6137	13.5395	268.938	-0.711392	-0.585314	-0.669103	0.425996	0.228078	0.410706	no
	778	NM_001107417	Neto2	9.0169	8.94597	179.103	5.55975	5.48547	108.463	-0.710054	-0.797008	-0.727471	0.0536897	0.086483	0.0427747	no
	779	NM_053716	Fbp2	2.60497	2.53404	50.3259	1.62071	1.54643	30.2347	-0.709792	-0.786829	-0.711828	0.164126	0.395785	0.162233	no
	780	NM_001109295	Cplx3	0.165782	0.0948544	1.35174	0.138801	0.0645194	0.781991	-0.708018	0.119769	-0.903786	0.908901	0.958592	0.679321	no
	781	NM_053934	Pcdha13	0.261529	0.190602	3.25376	0.193739	0.119457	1.8841	-0.707407	-0.5664	-0.784973	0.752523	0.595102	0.567286	no
	782	NM_001108425	Mocos	6.75996	6.68904	134.113	4.18451	4.11022	81.0841	-0.704579	-0.717877	-0.697775	0.400677	0.395127	0.356792	no
	783	NM_001106720	Sntg2	0.641488	0.57056	10.8626	0.429211	0.35493	6.58734	-0.704377	-0.668123	-0.720769	0.519825	0.504912	0.4208	no
	784	NM_175577	Cd6	0.44395	0.373023	6.89703	0.306161	0.23188	4.12051	-0.704185	-0.407609	-0.72672	0.539067	0.710396	0.441499	no
	785	NM_053762	Zp3	0.15588	0.0849522	1.13975	0.130975	0.0566931	0.620719	-0.703444	-0.466816	-0.707343	0.939368	0.697555	NA	no
	786	NM_053935	Sh3gl2	1.73413	1.6632	32.7356	1.11377	1.03949	20.2221	-0.703251	-0.670421	-0.732674	0.140922	0.558558	0.08812	no
	787	NM_001009178	Pou5f1	0.618683	0.547755	10.416	0.419777	0.345496	6.35906	-0.703014	-1.09487	-0.614922	0.75374	0.492334	0.765268	no
	788	NM_053572	Cdhr1	8.39293	8.322	166.401	5.1943	5.12002	101.6	-0.702454	-0.762903	-0.711566	0.313787	0.44801	0.264042	no
	789	NM_001013877	Clhc1	0.255574	0.184646	3.12878	0.195788	0.121506	1.89502	-0.699307	-1.05486	-0.763901	0.752657	0.343108	0.583779	no
	790	NM_001012072	Ppp1r3c	14.2673	14.1964	283.768	8.82418	8.7499	173.831	-0.6965	-0.617738	-0.705267	0.0255569	0.183448	0.0246038	yes
	791	NM_001305428	Wfdc8	0.338241	0.267314	4.77695	0.24608	0.171799	2.92044	-0.696048	-0.790071	-0.446023	0.881365	0.492334	0.936654	no
	792	NM_001107435	Kcng4	0.751816	0.680888	13.0819	0.498061	0.423779	7.93322	-0.695926	-0.669126	-0.704935	0.377386	0.492334	0.297485	no
	793	NM_012681	Ttr	26.9942	26.9232	547.543	16.7129	16.6386	325.453	-0.695323	0.217374	-0.991295	0.94524	0.965542	0.730314	no
	794	NM_001106819	Nnmt	1.88759	1.81667	35.8317	1.19851	1.12423	21.823	-0.694703	-0.609288	-0.695997	0.292557	0.492334	0.263354	no
	795	NM_182474	LOC299282	0.241871	0.170943	2.87246	0.184773	0.110491	1.70532	-0.693762	-0.566444	0.0135413	0.91695	0.492334	NA	no
	796	NM_001287624	Ac1576	0.142613	0.0716857	0.869402	0.121587	0.0473057	0.437152	-0.69353	-0.458399	-0.782359	0.961532	0.742935	NA	no
	797	NM_198749	Rab15	52.0251	51.9542	1041.36	32.2134	32.1391	639.641	-0.693426	-0.726389	-0.699879	0.0537051	0.00395473	0.0529536	no
	798	NM_001109519	LOC688924	0.228545	0.157618	2.59572	0.176687	0.102405	1.52869	-0.692296	-1.00867	-0.101136	0.867367	0.32534	NA	no
	799	NM_024157	Cfi	1.05637	0.985444	19.2686	0.694301	0.62002	11.8312	-0.69168	-0.62632	-0.673117	0.630378	0.644762	0.582771	no
	800	NM_001108584	Rapsn	0.950617	0.879689	17.0847	0.621073	0.546791	10.3295	-0.690598	-0.841855	-0.712694	0.342842	0.316992	0.255889	no
	801	NM_001271215	Tmem71	0.734234	0.663307	12.7037	0.492263	0.417981	7.8193	-0.6897	-0.381259	-0.684581	0.593935	0.789822	0.541335	no
	802	NM_001271228	Pcdh11x	0.380969	0.310041	5.66038	0.26945	0.195168	3.38659	-0.688433	-0.733005	-0.750132	0.680763	0.548223	0.522303	no
	803	NM_019180	Tpsb2	0.144632	0.0737043	0.904354	0.124708	0.0504265	0.499651	-0.688177	-0.545837	-0.7504	1	0.710252	0.890593	no
	804	NM_001107755	Pamr1	1.77487	1.70395	33.6495	1.14299	1.06871	20.7757	-0.687142	-0.772857	-0.714946	0.517852	0.529937	0.409572	no
	805	NM_001106451	Tbx15	0.307848	0.236921	4.18553	0.224512	0.15023	2.47688	-0.686917	-0.822583	-0.731663	0.718212	0.492334	0.587528	no
	806	NM_001198725	Grcc10	0.179603	0.108675	1.62084	0.15149	0.077208	1.04035	-0.685999	-0.435219	-0.795445	0.928993	0.801417	0.755674	no
	807	NM_020538	Aadac	0.192869	0.121942	1.89119	0.157018	0.0827366	1.13654	-0.683776	-0.158256	0.15396	0.961532	0.889426	NA	no
	808	NM_199105	Gask1b	3.79467	3.72374	74.24	2.40003	2.32575	45.7921	-0.682876	-0.712083	-0.70124	0.182864	0.492334	0.144215	no
	809	NM_012508	Atp2b2	0.529023	0.458096	8.595	0.351879	0.277598	5.04545	-0.681469	-0.343061	-0.754882	0.450742	0.830541	0.263354	no
	810	NM_001039342	Zdhhc11	0.143286	0.0723586	0.880947	0.123088	0.0488069	0.469288	-0.681109	-0.455402	-0.843332	0.961532	0.772279	0.800283	no
	811	NM_001000550	Olr202	0.141268	0.07034	0.845995	0.120885	0.0466033	0.423298	-0.678681	-0.551019	-0.796224	0.961532	0.60698	0.81951	no
	812	NM_001108273	Rasgef1c	1.93125	1.86032	36.7478	1.24424	1.16996	22.7482	-0.677326	-0.717435	-0.697696	0.136392	0.351342	0.0918206	no
	813	NM_019126	Psg19	128.466	128.395	2572	80.3891	80.3149	1593.23	-0.677075	-0.746111	-0.605348	0.318218	0.00987172	0.420406	no
	814	NM_001129878	Hoxa11	0.203021	0.132094	2.07266	0.160572	0.0862907	1.22011	-0.676886	-0.345928	0.0402732	0.928993	0.67523	NA	no
	815	NM_021767	Nrxn1	1.02039	0.949464	18.5338	0.66938	0.595099	11.3557	-0.676496	-0.68205	-0.749324	0.600039	0.693893	0.453627	no
	816	NM_024128	Nsg1	2.08619	2.01526	39.7848	1.33874	1.26446	24.6355	-0.675313	-0.572769	-0.710191	0.149788	0.675781	0.0995895	no
	817	NM_057185	Folh1	0.143286	0.0723586	0.880947	0.123601	0.0493194	0.482927	-0.674901	-0.525491	-0.960064	0.961532	0.611449	0.708661	no
	818	NM_172319	Has3	0.417376	0.346449	6.38316	0.290084	0.215802	3.79792	-0.670522	-0.786115	-0.712759	0.574277	0.492334	0.432003	no
	819	NM_001100527	Frzb	9.81668	9.74576	194.901	6.20567	6.13139	121.174	-0.670402	-0.741446	-0.676332	0.432396	0.492334	0.367368	no
	820	NM_031982	Trpv1	14.6388	14.5679	291.204	9.22926	9.15498	181.046	-0.669688	-0.588831	-0.664351	0.26333	0.149027	0.22808	no
	821	NM_033352	Abcd2	0.6348	0.563872	10.7197	0.437325	0.363044	6.74173	-0.669147	-0.793561	-0.72559	0.590837	0.677251	0.45263	no
	822	NR_031952	Mir365b	0.141208	0.0702808	0.839601	0.123798	0.0495167	0.483765	-0.668219	-0.659612	0.0760526	0.961532	0.33041	NA	no
	823	NM_019184	Cyp2c11	0.143286	0.0723586	0.880947	0.126319	0.052037	0.532617	-0.66795	-0.37312	-0.802057	0.961532	0.793314	0.81119	no
	824	NM_182953	Nek6	0.140081	0.0691533	0.809181	0.122791	0.0485091	0.459071	-0.667089	-0.246242	0.0384931	0.982936	0.797382	NA	no
	825	NM_130813	Kcnk15	0.156434	0.0855068	1.13851	0.137326	0.0630444	0.761268	-0.666922	-0.552011	-0.718325	0.961532	0.624583	0.84006	no
	826	NM_030856	Lrrn3	0.355345	0.284417	5.15711	0.259168	0.184887	3.19226	-0.665693	-0.907621	-0.751994	0.631304	0.492334	0.440115	no
	827	NM_019303	Cyp2f4	0.15588	0.0849522	1.13975	0.13375	0.0594684	0.673442	-0.665585	-0.529584	-0.67686	0.991262	0.719987	0.896829	no
	828	NM_017108	Kcnh3	0.407838	0.33691	6.20716	0.284417	0.210136	3.67637	-0.665472	-0.357969	-0.756869	0.702163	0.837225	0.519336	no
	829	NR_132127	LOC102547468	1.99849	1.92757	38.045	1.30181	1.22753	23.8134	-0.665314	-0.730604	-0.609899	0.417232	0.391559	0.555397	no
	830	NM_153821	Prrx1	8.0247	7.95377	158.963	5.10421	5.02993	99.6122	-0.665226	-0.638518	-0.675277	0.108359	0.217422	0.0849438	no
	831	NM_001009478	Saa4	0.21968	0.148752	2.43127	0.175606	0.101324	1.51022	-0.664999	-0.27075	-0.209763	0.961563	0.864483	0.989904	no
	832	NM_001159594	Casq1	0.702478	0.63155	12.0946	0.476899	0.402617	7.50846	-0.664844	-0.693584	-0.691875	0.425996	0.354473	0.311464	no
	833	NM_001109566	Tex38	0.324756	0.253829	4.51361	0.234342	0.16006	2.67608	-0.664189	-0.920139	-0.697339	0.692986	0.492334	0.582771	no
	834	NM_001012467	Rnase10	0.309649	0.238721	4.22781	0.231478	0.157196	2.61076	-0.662832	-0.671851	-0.610908	0.892821	0.634972	0.832104	no
	835	NM_053941	Pcdha3	0.142891	0.071963	0.868781	0.126303	0.0520215	0.530379	-0.662781	-0.444675	-0.963045	0.961532	0.781742	0.723173	no
	836	NM_001135600	Cyp4v3	26.4651	26.3942	528.794	16.7484	16.6741	332.29	-0.662673	-0.957507	-0.616756	0.791896	0.366871	0.726269	no
	837	NM_001014114	Bmerb1	0.141822	0.0708946	0.844754	0.125764	0.0514826	0.522898	-0.661662	-0.373475	-1.10242	0.961532	0.868008	0.619335	no
	838	NM_001004214	Nqo2	6.70242	6.6315	132.485	4.27898	4.2047	82.9763	-0.661362	-0.763427	-0.666893	0.473253	0.421776	0.40179	no
	839	NM_001109637	Lrrc39	1.31445	1.24353	24.4442	0.869273	0.794991	15.3376	-0.6593	-0.662405	-0.644054	0.605779	0.492334	0.561381	no
	840	NM_153737	Sostdc1	0.560589	0.489661	9.28027	0.391613	0.317331	5.80774	-0.659139	-0.320913	-0.751805	0.764744	0.894631	0.588639	no
	841	NM_031565	Ces1e	0.24734	0.176413	3.00238	0.19192	0.117638	1.82982	-0.658582	-0.0923478	0.0897592	0.961532	0.949524	1	no
	842	NM_053364	Prl7d1	213.884	213.813	4296.09	135.541	135.467	2705.09	-0.658435	-0.872313	-0.454173	0.539067	0.0339131	0.802448	no
	843	NM_206846	Ifi27l2b	62.4175	62.3465	1249.23	39.5912	39.5169	785.878	-0.658121	-0.575952	-0.613298	0.464863	0.144614	0.447156	no
	844	NM_001270713	Bdkrb2	0.140931	0.0700036	0.840222	0.125111	0.050829	0.511443	-0.657546	-0.442867	0.012257	0.961563	0.565797	NA	no
	845	NM_001106200	Tectb	0.142891	0.071963	0.868781	0.125535	0.051253	0.515638	-0.656555	-0.445952	-0.736963	0.978791	0.782963	0.862379	no
	846	NM_201422	Pcdhac2	0.550141	0.479213	9.06652	0.378252	0.303971	5.54676	-0.655336	-0.827832	-0.705369	0.56246	0.492334	0.425459	no
	847	NM_001044702	Prl5a2	9.75715	9.68622	193.663	6.23064	6.15636	122.686	-0.655332	-0.600403	-0.49994	0.596621	0.196801	0.767639	no
	848	NR_073160	Bod1	0.129347	0.0584192	0.599054	0.114624	0.0403428	0.298123	-0.654004	-0.326012	-0.349981	1	0.758073	NA	no
	849	NM_021669	Ghrl	0.84284	0.771913	15.1019	0.572839	0.498557	9.27199	-0.653708	-0.486963	-0.116132	1	0.872644	1	no
	850	NM_001024255	Txk	6.94341	6.87248	137.302	4.46123	4.38695	86.5726	-0.649586	-0.800201	-0.639012	0.349788	0.302683	0.313019	no
	851	NM_001100657	Megf10	1.45261	1.38169	27.2028	0.960949	0.886668	17.1108	-0.649535	-0.533018	-0.678175	0.456698	0.669095	0.349675	no
	852	NM_001109574	Tmem169	0.471511	0.400583	7.48858	0.3366	0.262318	4.68934	-0.649201	-0.716616	-0.716638	0.631304	0.537228	0.469529	no
	853	NM_001137643	Gstt3	1.60584	1.53491	30.1974	1.05993	0.985647	19.1442	-0.6491	-0.705061	-0.675916	0.22654	0.492334	0.157058	no
	854	NM_001130501	Zfpm2	0.755939	0.685012	13.1884	0.508971	0.434689	8.12551	-0.648646	-0.71853	-0.691641	0.464547	0.499098	0.325479	no
	855	NM_176861	Kcnmb2	0.197639	0.126711	1.97935	0.161611	0.0873295	1.23432	-0.648522	-0.455226	-0.753806	0.867367	0.661329	0.676979	no
	856	NM_017110	Cartpt	0.183917	0.11299	1.69013	0.150775	0.0764936	1.02233	-0.648502	-0.690761	-0.848241	0.961532	0.731765	0.748321	no
	857	NM_022925	Ptprq	0.225676	0.154749	2.52973	0.184741	0.11046	1.69932	-0.648204	-0.929226	-0.4959	0.867367	0.492334	NA	no
	858	NM_001013973	Marchf10	3.48835	3.41742	67.9339	2.26712	2.19284	42.8746	-0.647492	-0.787626	-0.658905	0.298774	0.324853	0.234584	no
	859	NM_001108836	Ccr10	0.200271	0.129343	2.01946	0.164295	0.0900139	1.28903	-0.646676	-1.02232	-0.716131	0.867367	0.471907	0.721963	no
	860	NM_001025276	RGD1305807	0.78265	0.711723	13.8913	0.542653	0.468371	8.75248	-0.646192	0.460789	-0.65481	0.860477	0.836134	0.731179	no
	861	NM_012599	Mbl1	3.59407	3.52315	70.0495	2.34146	2.26718	44.3954	-0.645844	-0.855727	-0.578343	0.539067	0.0756692	0.608412	no
	862	NM_201271	Plppr1	0.784272	0.713345	13.7714	0.544758	0.470477	8.77932	-0.642615	-0.844933	-0.714697	0.752657	0.548019	0.577557	no
	863	NM_001113183	Tsbp1	0.139804	0.068876	0.809801	0.1263	0.0520186	0.527859	-0.642364	-0.530756	-0.516936	0.967179	0.577375	NA	no
	864	NM_173140	Cryba2	0.223103	0.152176	2.49602	0.172421	0.0981394	1.44362	-0.640423	-0.813841	-0.629462	0.883244	0.492334	0.83983	no
	865	NM_175595	Cacna2d3	0.672462	0.601535	11.4827	0.455994	0.381713	7.07102	-0.639905	-0.71061	-0.694471	0.539067	0.64065	0.384181	no
	866	NR_032134	Mir369	0.13002	0.0590922	0.6106	0.1152	0.0409181	0.31088	-0.639712	-0.255862	0.0312212	1	0.714668	NA	no
	867	NM_012618	S100a4	69.1041	69.0331	1382.17	44.4014	44.3271	883.215	-0.639446	-0.75702	-0.595712	0.533383	0.135786	0.502321	no
	868	NM_031154	Gstm7	3.88296	3.81204	75.8987	2.50564	2.43136	47.7361	-0.639127	-0.61908	-0.661098	0.0105456	0.377426	0.00499151	yes
	869	NM_153722	Mrgprf	1.10803	1.0371	20.2302	0.742918	0.668636	12.7862	-0.638742	-0.74083	-0.638079	0.719054	0.529757	0.62567	no
	870	NM_001193569	Sgk1	0.243889	0.172962	2.90742	0.188724	0.114442	1.78737	-0.638492	-0.533541	-0.5962	0.885831	0.693893	0.840201	no
	871	NM_134374	Rnf39	1.5059	1.43497	28.1329	1.00181	0.927533	17.9143	-0.637964	-0.619943	-0.627962	0.637854	0.637783	0.568775	no
	872	NM_001106754	Serpina9	0.185659	0.114731	1.7257	0.152341	0.0780597	1.06558	-0.637203	-0.762662	0.0500657	0.961532	0.492334	NA	no
	873	NM_013001	Pax6	0.488696	0.417769	7.81573	0.351098	0.276817	4.99703	-0.635227	-0.64413	-0.690204	0.539993	0.492334	0.382166	no
	874	NM_013170	Gucy2c	3.29105	3.22012	64.4749	2.15985	2.08557	40.7476	-0.635129	-0.650349	-0.537908	0.846457	0.696783	0.79326	no
	875	NM_001107925	Ifnk	7221.35	7221.28	144708	4650.16	4650.08	92369.6	-0.635	-0.701968	-0.404464	0.485937	0.0456851	0.817669	no
	876	NM_001109641	H2bu1	0.129683	0.0587557	0.604827	0.114282	0.0400007	0.292354	-0.634846	-0.471929	-0.749952	1	0.709042	0.858442	no
	877	NM_001107091	Sema5b	4.5003	4.42938	88.2698	2.93038	2.8561	56.1274	-0.633879	-0.652723	-0.650642	0.326377	0.492334	0.26163	no
	878	NM_134378	Sulf1	7.77486	7.70393	154.325	5.035	4.96072	98.3173	-0.633685	-0.659138	-0.656151	0.208221	0.560458	0.162233	no
	879	NM_001106225	Ttyh1	0.188132	0.117205	1.77953	0.150298	0.0760166	1.01552	-0.633666	-0.725055	-0.893019	0.894186	0.592267	0.576466	no
	880	NM_001329892	LOC102557319	18444	18443.9	369621	11898	11897.9	236035	-0.632439	-0.690168	-0.437885	0.571141	0.0509187	0.7614	no
	881	NM_001126280	Tmem179	3.80739	3.73646	74.1833	2.48937	2.41509	47.4557	-0.632023	-0.548248	-0.650838	0.405723	0.492334	0.325587	no
	882	NM_053524	Nox4	5.95778	5.88685	117.419	3.8905	3.81622	75.5099	-0.631827	-0.756228	-0.619089	0.33915	0.162424	0.313379	no
	883	NM_053469	Hamp	1.04308	0.97215	18.9674	0.708071	0.63379	12.0666	-0.631591	-0.739115	-0.55351	0.773217	0.553562	0.765054	no
	884	NM_053933	Pcdha4	0.333345	0.262417	4.679	0.244932	0.17065	2.89468	-0.631159	-0.0789019	-0.700302	0.776325	0.965625	0.597309	no
	885	NM_017143	F10	0.683174	0.612247	11.8953	0.482171	0.40789	7.50995	-0.630374	1.19639	-0.618577	0.952039	0.534976	0.820894	no
	886	NM_080479	Maged2	0.129683	0.0587557	0.604827	0.116754	0.0424728	0.344163	-0.63034	-0.530538	-0.294856	1	0.609418	NA	no
	887	NM_022846	Prl8a2	4043.48	4043.41	81037.4	2613.62	2613.54	51845.6	-0.629573	-0.715495	-0.53104	0.374844	0.016205	0.506258	no
	888	NM_130402	Clec2d	9.24411	9.17319	183.284	6.01336	5.93908	117.564	-0.629319	-0.601039	-0.610554	0.211553	0.463093	0.234584	no
	889	NM_001135169	Tmem14c	0.125982	0.0550549	0.540695	0.11172	0.0374381	0.241678	-0.628195	-0.415886	-0.728442	0.999055	0.706911	0.858832	no
	890	NM_017247	Scn10a	0.13002	0.0590922	0.6106	0.115175	0.0408937	0.310874	-0.627389	-0.25593	-0.859933	0.999368	0.849606	0.801163	no
	891	NM_001100521	Phlda2	0.157107	0.0861797	1.15005	0.132181	0.0578998	0.651004	-0.625729	-0.516015	-0.21065	1	0.624517	NA	no
	892	NM_012677	Klk1c2	0.129683	0.0587557	0.604827	0.116354	0.0420722	0.334911	-0.625513	-0.4629	0.0237052	1	0.492334	NA	no
	893	NM_001108974	Slc5a9	0.129347	0.0584192	0.599054	0.114963	0.0406818	0.306527	-0.625512	-0.324031	-0.768999	0.999368	0.639369	0.836586	no
	894	NM_001277386	Iqsec2	0.129347	0.0584192	0.599054	0.114989	0.0407074	0.308703	-0.625165	-0.254781	-0.834588	0.999325	0.849698	0.808642	no
	895	NM_053433	Fmo3	1.45528	1.38436	27.1274	0.978594	0.904313	17.5467	-0.62424	-0.568499	-0.61188	0.680555	0.620734	0.60348	no
	896	NM_001011914	Dr1	2.78307	2.71215	53.5733	1.84124	1.76695	34.9675	-0.623737	-0.874069	-0.551088	0.961532	0.746832	0.869068	no
	897	NM_133603	Kcne2	4.62162	4.5507	90.7049	3.01608	2.9418	57.9515	-0.623245	-0.636212	-0.644776	0.0686287	0.492334	0.0483235	no
	898	NM_001108949	Hormad1	0.128278	0.0573508	0.575027	0.115847	0.041565	0.32783	-0.623087	-0.460777	-0.77308	1	0.671443	0.840201	no
	899	NM_001169579	Ceacam16	0.129347	0.0584192	0.599054	0.116499	0.0422172	0.336276	-0.622851	-0.248176	-0.587794	1	0.848801	NA	no
	900	NM_001305172	Diaph3	11.0453	10.9744	220.408	7.21849	7.14421	141.695	-0.621982	-0.577121	-0.636843	0.287657	0.438292	0.230642	no
	901	NM_001106109	Nrsn1	0.129347	0.0584192	0.599054	0.117054	0.0427719	0.354771	-0.62153	-0.245948	-1.10292	1	0.873044	0.671403	no
	902	NM_001108085	Cradd	2.14287	2.07194	41.092	1.41529	1.34101	26.1259	-0.621024	-0.637278	-0.638853	0.104559	0.114328	0.0689856	no
	903	NM_134401	Crtac1	0.127665	0.0567371	0.569875	0.117184	0.0429025	0.358761	-0.62056	-0.618906	-1.14541	0.99966	0.671743	0.627088	no
	904	NM_173139	Gnat3	0.129683	0.0587557	0.604827	0.117189	0.0429072	0.357591	-0.618047	-0.529728	-0.539571	1	0.649357	NA	no
	905	NM_001105872	Meltf	2.68336	2.61244	52.0231	1.78503	1.71075	33.4632	-0.617695	-0.520242	-0.647637	0.561497	0.678864	0.451039	no
	906	NM_001025060	LOC502684	0.300142	0.229215	4.02799	0.220982	0.146701	2.43645	-0.617563	-1.02455	-0.700621	0.805007	0.492334	0.618104	no
	907	NM_017044	Pth	0.112993	0.0420657	0.269727	0.105195	0.0309132	0.113047	-0.617491	-0.403019	-0.0546828	1	0.605937	NA	no
	908	NM_001108358	Lnx1	22.5542	22.4833	450.178	14.7432	14.6689	290.873	-0.616457	-0.601471	-0.626285	0.0421499	0.0271283	0.0364041	yes
	909	NM_001191708	Pglyrp4	0.125982	0.0550549	0.540695	0.114861	0.0405797	0.306407	-0.616371	-0.315223	-0.0162112	1	0.694848	NA	no
	910	NM_001037516	Defb25	0.126537	0.0556095	0.539454	0.115706	0.0414249	0.322833	-0.614478	-0.314923	-0.577757	1	0.812846	NA	no
	911	NM_017163	Slc6a18	0.127942	0.0570144	0.569254	0.117163	0.042881	0.35138	-0.61256	-0.453472	0.0169939	1	0.492334	NA	no
	912	NR_032296	Mir770	0.364674	0.293747	5.33744	0.265474	0.191192	3.28751	-0.612113	-0.747665	-0.660452	0.803257	0.576252	0.654347	no
	913	NM_001024892	Rlim	0.961719	0.890792	17.2768	0.664382	0.590101	11.2157	-0.611091	-0.587182	-0.557212	0.867367	0.727138	0.782076	no
	914	NM_144741	Retn	0.125982	0.0550549	0.540695	0.114905	0.0406231	0.311496	-0.610514	-0.315045	-0.301875	1	0.779263	NA	no
	915	NM_001106802	Naalad2	1.59942	1.52849	30.1479	1.07256	0.99828	19.3897	-0.610005	-0.618725	-0.619258	0.409698	0.492334	0.344579	no
	916	NM_001271038	Hoxd3	0.214488	0.14356	2.30073	0.171318	0.0970369	1.42465	-0.608959	-0.64153	0.102896	0.961532	0.492334	NA	no
	917	NM_053393	Cdh8	0.128278	0.0573508	0.575027	0.11865	0.0443688	0.382188	-0.60843	-0.448457	-1.11432	1	0.80211	0.674892	no
	918	NM_133391	Arntl2	0.21617	0.145242	2.32991	0.173113	0.0988313	1.47872	-0.608089	-0.465888	-0.60138	0.940343	0.759325	0.843621	no
	919	NM_001108803	Mogat1	0.634186	0.563259	10.7143	0.443433	0.369152	6.8372	-0.608042	-0.615356	-0.627328	0.5395	0.511428	0.445215	no
	920	NM_001106962	Asb11	0.16976	0.0988324	1.41525	0.138735	0.064453	0.77215	-0.606859	-0.948944	-0.705346	0.94049	0.49054	0.769408	no
	921	NM_001039259	Zdhhc19	2.44631	2.37539	47.2805	1.6384	1.56412	30.5833	-0.606122	-0.597737	-0.555761	0.711351	0.513728	0.687996	no
	922	NM_001000128	Olr39	0.453061	0.382134	7.08469	0.327676	0.253395	4.57579	-0.606026	-1.03296	-0.227108	0.873144	0.427331	0.982156	no
	923	NM_001135857	Tmco3	0.343365	0.272438	4.90378	0.258476	0.184195	3.17521	-0.605723	-0.834998	-0.630107	0.94524	0.558371	0.803078	no
	924	NM_001107055	Wnt9b	1.55167	1.48074	29.1178	1.04625	0.971966	18.7697	-0.605556	-0.626806	-0.604135	0.424652	0.492334	0.386636	no
	925	NM_001134594	Slc44a5	0.736062	0.665135	12.8145	0.52236	0.448078	8.38048	-0.605479	-0.676511	-0.633539	0.590132	0.492334	0.476302	no
	926	NM_017351	Itih3	0.193997	0.123069	1.92161	0.163268	0.0889861	1.25721	-0.604997	-0.274025	-0.868935	0.956185	0.912425	0.686478	no
	927	NR_132441	Cahm	0.266267	0.195339	3.36542	0.206393	0.132111	2.11561	-0.604472	-0.677791	-0.677814	0.808342	0.492334	0.632378	no
	928	NM_053806	Kcnk6	0.152515	0.0815879	1.08139	0.131214	0.0569323	0.625142	-0.60372	-0.230769	-0.406162	1	0.88159	NA	no
	929	NM_001105745	Pou2f3	3.9375	3.86657	77.0698	2.63759	2.56331	50.3167	-0.603522	-0.754102	-0.59789	0.452703	0.377426	0.397438	no
	930	NM_001270647	Sftpa1	4.12528	4.05435	80.6832	2.75322	2.67894	52.5876	-0.603314	-0.871138	-0.462579	0.675441	0.0596013	0.812965	no
	931	NM_017105	Bmp3	1.58697	1.51604	29.8437	1.08758	1.01329	19.6401	-0.603142	-0.766956	-0.612415	0.506526	0.492334	0.420514	no
	932	NM_001108348	Lhx4	0.44831	0.377383	7.02943	0.331594	0.257313	4.60059	-0.602773	-0.650316	-0.517545	0.890497	0.64284	0.854078	no
	933	NM_024346	Stmn3	0.173797	0.10287	1.48515	0.146049	0.0717674	0.93487	-0.602217	-0.663274	-0.936762	0.961532	0.81147	0.6205	no
	934	NM_030995	Map1a	45.871	45.8001	916.543	30.2881	30.2138	601.532	-0.601608	-0.636076	-0.613042	0.0583866	0.103218	0.0521377	no
	935	NM_022589	Tspan2	16.2476	16.1766	323.774	10.7553	10.6811	212.072	-0.601572	-0.613058	-0.616377	0.054588	0.406192	0.0424011	no
	936	NM_001008809	Krt72	0.383137	0.31221	5.68429	0.280601	0.206319	3.59988	-0.60111	0.00864264	0.0265183	0.885486	0.996199	NA	no
	937	NM_001025753	Rem1	5.27341	5.20248	103.653	3.48622	3.41194	67.3949	-0.600793	-0.522117	-0.60752	0.140916	0.293011	0.117247	no
	938	NM_001108013	Matn3	0.386747	0.315819	5.76617	0.277201	0.202919	3.53739	-0.596491	-0.662501	-0.629365	0.674499	0.535636	0.53467	no
	939	NM_001134625	RGD1560146	0.168296	0.0973684	1.37906	0.143835	0.0695532	0.87747	-0.595358	-0.518317	-0.664545	0.960483	0.680403	0.812579	no
	940	NM_001142363	Alg3	0.18269	0.111762	1.67982	0.155101	0.0808193	1.10706	-0.594937	-0.686929	-0.561537	0.961532	0.62856	NA	no
	941	NM_024395	Htr5b	0.170374	0.0994462	1.4204	0.145445	0.0711639	0.9155	-0.594896	-0.670288	-0.70044	0.952839	0.544363	0.776197	no
	942	NM_017078	Chrna5	0.226013	0.155085	2.5355	0.1852	0.110919	1.70976	-0.594734	-0.531179	-0.703891	0.892297	0.714381	0.69937	no
	943	NM_031336	Kl	0.938005	0.867077	16.7934	0.65218	0.577899	11.0267	-0.594173	-0.618836	-0.650088	0.78304	0.874214	0.642518	no
	944	NR_031830	Mir26a	0.143563	0.0726359	0.880327	0.124565	0.050283	0.495345	-0.593793	-0.684256	-0.238938	1	0.492334	NA	no
	945	NM_001253918	Ncmap	1.23077	1.15984	22.6891	0.864326	0.790045	15.1816	-0.593678	-0.726568	-0.530549	0.539067	0.473755	0.662692	no
	946	NM_001191839	Trim66	0.449965	0.379038	7.02871	0.329833	0.255552	4.57474	-0.593407	-0.566745	-0.629983	0.739276	0.565083	0.58892	no
	947	NM_012943	Dlx5	0.669989	0.599062	11.4289	0.466149	0.391868	7.29175	-0.59315	-0.680522	-0.650703	0.775275	0.790722	0.605712	no
	948	NM_134385	Prl8a9	14030.7	14030.6	281178	9305.87	9305.8	184266	-0.592376	-0.647337	-0.420391	0.744432	0.0615217	0.752685	no
	949	NM_020080	Ndufaf3	0.169819	0.0988916	1.42164	0.146838	0.0725566	0.945822	-0.590711	-0.417621	-0.665364	0.956322	0.786934	0.808457	no
	950	NM_133611	Slc2a13	9.51249	9.44156	189.027	6.34303	6.26875	124.293	-0.590688	-0.629938	-0.609194	0.099721	0.385656	0.0740271	no
	951	NM_001007746	MGC94199	0.321265	0.250337	4.44547	0.24702	0.172739	2.95092	-0.590164	-0.720195	-0.628998	0.961532	0.673245	0.821665	no
	952	NM_172073	Tpbpa	36298.1	36298	727486	24113.4	24113.4	477720	-0.590059	-0.726464	-0.32901	0.945015	0.065844	0.874676	no
	953	NM_053834	Kcnj9	0.570195	0.499268	9.45998	0.401382	0.3271	5.98097	-0.589728	-0.798881	-0.634562	0.570548	0.492334	0.431182	no
	954	NM_017012	Grm5	0.413162	0.342234	6.29376	0.307517	0.233235	4.14412	-0.589026	-1.10994	-0.751617	0.929539	0.601097	0.719732	no
	955	NM_001109064	Gal3st4	0.263885	0.192957	3.29448	0.207727	0.133445	2.14851	-0.588991	-0.296373	-0.687923	0.811577	0.79581	0.597029	no
	956	NM_181365	Kcnip4	0.216565	0.145638	2.34239	0.177354	0.103073	1.55164	-0.588397	-0.276197	-0.719244	0.888232	0.856236	0.671827	no
	957	NM_001108163	Fam81a	0.690703	0.619775	11.8906	0.493656	0.419374	7.85548	-0.585916	-0.704836	-0.635966	0.456614	0.492334	0.294634	no
	958	NM_053815	Btnl2	0.12626	0.0553322	0.540074	0.116532	0.0422507	0.338297	-0.584559	-0.450894	0.0742727	1	0.58081	NA	no
	959	NM_001106578	Sema3c	52.8184	52.7475	1058.28	35.3099	35.2356	700.902	-0.583281	-0.643132	-0.596522	0.0798212	0.140775	0.0671555	no
	960	NM_001134579	RGD1309170	0.126537	0.0556095	0.539454	0.117689	0.0434079	0.367025	-0.583277	-0.307737	-0.639488	1	0.838641	0.912165	no
	961	NM_153621	Dab1	0.212924	0.141996	2.28465	0.175054	0.100772	1.50353	-0.583207	-0.904209	-0.749157	0.898285	0.492334	0.657307	no
	962	NM_017230	Padi3	3.87292	3.802	75.6037	2.62399	2.54971	49.9181	-0.58242	-0.745125	-0.56952	0.56156	0.442145	0.508235	no
	963	NM_001013979	Map3k7cl	2.41242	2.34149	46.4037	1.63103	1.55675	30.4444	-0.58198	-0.547371	-0.596653	0.162437	0.279288	0.115788	no
	964	NM_017272	Aldh1a7	0.432088	0.361161	6.6568	0.317305	0.243023	4.31768	-0.580971	-0.794627	-0.573781	0.867187	0.560999	0.756252	no
	965	NM_001106637	Gem	2.42413	2.3532	46.6426	1.65428	1.58	30.9694	-0.57965	-0.614705	-0.595083	0.36353	0.458436	0.290686	no
	966	NM_001191561	Ltbp3	108.911	108.84	2181.52	72.9084	72.8342	1449.28	-0.579521	-0.607979	-0.587747	0.107817	0.109698	0.0915198	no
	967	NM_001108354	Tmem150c	0.570241	0.499313	9.52278	0.424432	0.35015	6.46552	-0.579521	-0.11226	-0.653567	0.612874	0.955077	0.441499	no
	968	NM_001100764	Hlf	0.546663	0.475735	8.94134	0.383676	0.309394	5.67149	-0.578842	-0.22962	-0.620047	0.611221	0.881057	0.468045	no
	969	NM_001025404	Ceacam11	11672.6	11672.5	233968	7816.6	7816.53	154954	-0.578516	-0.689025	0.214921	0.775893	0.0772288	0.98087	no
	970	NM_053329	Igfals	0.899898	0.82897	16.1901	0.63434	0.560059	10.555	-0.577643	-0.740071	-0.511462	0.93163	0.666809	0.843621	no
	971	NM_012577	Gstp1	55.7567	55.6858	1116.24	37.3887	37.3144	742.545	-0.577177	-0.566144	-0.588504	0.034218	0.0912722	0.0312518	yes
	972	NM_001277668	Mcpt1l1	0.678477	0.60755	11.6141	0.488496	0.414214	7.77875	-0.577006	-0.73485	-0.53622	0.885831	0.616368	0.802448	no
	973	NM_022676	Ppp1r1a	0.65314	0.582213	11.1072	0.463878	0.389596	7.23744	-0.576659	-0.714364	-0.631696	0.487281	0.558371	0.313944	no
	974	NM_001105991	Atp6v1g3	0.114735	0.0438071	0.3053	0.106324	0.0320428	0.139269	-0.575606	-0.405388	-0.0345489	1	0.54907	NA	no
	975	NM_001025004	Vsig4	0.152515	0.0815879	1.08139	0.13547	0.0611882	0.711006	-0.575383	-0.150203	-0.0719064	1	0.913486	NA	no
	976	NM_001015011	Il17f	52.1473	52.0764	1042.69	35.0441	34.9698	693.206	-0.574838	-0.575082	-0.532712	0.344522	0.0280862	0.392629	no
	977	NM_053902	Kynu	0.126537	0.0556095	0.539454	0.117389	0.0431073	0.352276	-0.574633	-0.309231	-0.713688	1	0.86563	0.889792	no
	978	NM_001135859	Txlnb	0.49472	0.423792	7.9444	0.364859	0.290578	5.30132	-0.573894	-0.644636	-0.599161	0.63546	0.492334	0.518806	no
	979	NM_019198	Fgf17	0.21516	0.144233	2.31259	0.168201	0.0939196	1.36108	-0.573692	-0.623452	-0.532726	0.961532	0.624517	0.908655	no
	980	NM_133529	Cabp1	0.243435	0.172507	2.88886	0.193884	0.119602	1.88656	-0.573322	-0.750256	-0.62005	0.894323	0.492334	0.748321	no
	981	NM_001114604	Pcdhb21	0.401914	0.330986	6.05805	0.296744	0.222463	3.91526	-0.57262	0.0210303	-0.613782	0.715835	0.987382	0.566972	no
	982	NM_031658	Msln	10.1261	10.0552	201.496	6.84437	6.77009	133.493	-0.571931	-0.59079	-0.50543	0.84809	0.494048	0.772573	no
	983	NM_001039539	Pax9	0.686856	0.615929	11.7832	0.491855	0.417574	7.77336	-0.571673	-0.533128	-0.408776	0.587423	0.438072	0.899918	no
	984	NM_001106645	Ddx58	41.5709	41.5	832.345	28.0432	27.9689	555.158	-0.57125	-0.600257	-0.58435	0.000252481	1.18359e-05	9.43756e-05	yes
	985	NM_001162408	Dusp13	0.158176	0.0872481	1.17408	0.134462	0.0601807	0.694415	-0.570937	-0.62499	-0.167856	0.972674	0.492334	NA	no
	986	NM_001108763	Ppcdc	0.22619	0.155263	2.555	0.177858	0.103576	1.55593	-0.570868	-0.780795	-0.619526	0.907118	0.514498	0.770185	no
	987	NM_001106460	Ptpn22	0.841275	0.770348	14.9039	0.604085	0.529804	10.048	-0.570378	-0.366517	-0.582371	0.613841	0.775841	0.537262	no
	988	NM_013076	Lep	0.440545	0.369617	6.8655	0.327273	0.252991	4.53759	-0.570071	-0.702865	-0.429695	0.775893	0.492334	0.905836	no
	989	NM_057108	Serpinb5	1.25402	1.18309	23.1574	0.883014	0.808732	15.5468	-0.568728	-0.766103	-0.50529	0.751206	0.491913	0.74253	no
	990	NM_017145	Mcpt1	6.42639	6.35547	126.756	4.3665	4.29222	85.5468	-0.568319	-0.601425	-0.284818	0.919369	0.492334	0.947091	no
	991	NM_001165896	Tor1aip2	0.63104	0.560112	10.6489	0.454794	0.380512	7.03665	-0.565177	-0.633349	-0.566355	0.565278	0.593086	0.573925	no
	992	NM_173311	Skap1	2.08694	2.01601	39.7977	1.44886	1.37458	26.7284	-0.564861	-0.657377	-0.550164	0.59492	0.492334	0.548988	no
	993	NM_001008858	RT1-T24-1	3.2851	3.21417	64.0101	2.25046	2.17617	42.7543	-0.564643	-0.712416	-0.571253	0.524185	0.371783	0.432835	no
	994	NM_001012042	Xkr6	1.52603	1.45511	28.579	1.07199	0.997704	19.3145	-0.564544	-0.657479	-0.573764	0.514505	0.492334	0.431704	no
	995	NR_110721	LOC102550367	1.10363	1.0327	20.124	0.780489	0.706207	13.5387	-0.563242	-0.482093	-0.534096	0.570548	0.683111	0.609907	no
	996	NM_001100863	Galnt16	8.6356	8.56468	171.34	5.86367	5.78939	114.857	-0.563173	-0.607065	-0.578022	0.0622606	0.239089	0.0480939	no
	997	NM_001025141	Ccnb1ip1	0.23637	0.165442	2.76637	0.193549	0.119268	1.86822	-0.563084	-0.395452	-0.615822	0.867367	0.765867	0.721271	no
	998	NM_022583	Insl6	0.836329	0.765402	14.8349	0.59266	0.518378	9.77507	-0.56291	-0.533786	-0.578081	0.484375	0.533624	0.378342	no
[truncated: 17,466 more rows]

## Sheet: AdBAc-AdRCoFB
				AdRCoFB			AdBAc			LogFC				Adjusted P-value
[truncated: 18,465 more rows]

## Sheet: AdBCh-AdBAc
				AdBAc			AdBCh			LogFC				Adjusted P-value
[truncated: 18,465 more rows]

[truncated: 7 more sheets: AdBCh-AdRCoFB, AdChCP-AdRCFCP, AdRCFCP-AdRCoFB, AdRCMCP-AdRCFCP, AdRCMCP-AdRCoMB, AdRCoMB-AdRCoFB, ChrE19P-CONE19P]
