# Supplementary material for: Efflux transporters in rat placenta and developing brain: transcriptomic and functional response to paracetamol
Source: Sci Rep. 2021 Oct 6;11:19878. doi: 10.1038/s41598-021-99139-6 (PMC8494792; doi:10.1038/s41598-021-99139-6)
Supplement: Supplementary file 4 — Supplementary Table S4. [file 41598_2021_99139_MOESM4_ESM.xlsx]

## Sheet: Sample code key
	Supplementary Table 4. Pairwise comparisons of brain, choroid plexus and placenta RNA sequencing data from untreated (control) rats at 3 ages (E19, P5 and adult) and paracetamol treated (acute or chronic) rats at E19. Data was analysed using 3 methods: EdgeR, Limma and DESeq2. Values are average counts per million (CPM; n=4-12). Note fold changes are labelled significant (Sig?) if adjusted p valu…
		Placenta	Brain				Choroid plexus
	Treatment	E19	E19	P5	Adult (Male)	Adult (Female)	E19	P5	Adult (Male)	Adult (Female)
	Control	CONE19P	CONE19B	P5RCoBr	AdRCoMB	AdRCoFB	E19CoCP	P5RCoCP	AdRCMCP	AdRCFCP
	Acute	E19PAc	E19BAc	-	-	AdBAc	-	-	-	-
	Chronic	E19PCh, ChrE19P, E19RChP	E19BCh	P5ChBr	-	AdBCh	E19ChCP	P5ChCP	-	AdChCP
	Combined groups
	ChrP	E19 chronic placenta	E19PCh	ChrE19P	E19RChP
	CoAdBr	Adult control brain	AdRCoFB	AdRCoMB
	CoAdCP	Adult control choroid plexus	AdrCMCP	AdrCFCP

## Sheet: ChrE19P-E19PAc
				E19PAc			ChrE19P			LogFC				Adjusted P-value
	#	GeneID	Symbol	EdgeR	Limma	DESeq2	EdgeR	Limma	DESeq2	EdgeR	Limma	DESeq2	EdgeR	Limma	DESeq2	Sig?
	1	NM_001108813	Ndufa1	5.00133	4.9304	99.8555	0.197291	0.125358	1.9202	-5.573	-2.34139	-5.31617	0.00227723	0.401431	9.42541e-05	yes
	2	NM_139325	Eno2	0.353744	0.282817	5.07523	0.0994495	0.0275162	0	-5.39127	-2.6331	-3.81124	0.0273642	0.472534	0.0532379	no
	3	NM_001100758	Mybpc1	0.86127	0.790343	15.291	0.114442	0.0425087	0.292149	-5.28711	-4.27255	-4.97269	1.22271e-08	3.80709e-06	7.12891e-05	yes
	4	NM_001106879	Efhb	0.256978	0.186051	3.15858	0.0994495	0.0275162	0	-4.7107	-2.71071	-3.27111	0.0148469	0.118092	0.046901	yes
	5	NM_012579	H1f6	0.196788	0.125861	1.94831	0.0994495	0.0275162	0	-4.08362	-1.82127	-2.74213	0.0820138	0.0142106	0.153899	no
	6	NM_001134538	Sez6l	0.406565	0.335637	6.13342	0.114588	0.0426546	0.297601	-3.95449	-2.56035	-3.14902	0.0120269	0.293808	0.0396333	yes
	7	NM_001107594	Nkx2-3	0.189419	0.118491	1.79623	0.0994495	0.0275162	0	-3.92445	-1.32053	-2.40593	0.249053	0.505268	NA	no
	8	NM_001047939	LOC499407	0.185936	0.115009	1.72508	0.0994495	0.0275162	0	-3.88388	-1.46039	-2.30051	0.139497	0.259965	NA	no
	9	NM_181367	Lhx9	0.185263	0.114336	1.71353	0.0994495	0.0275162	0	-3.88366	-1.73566	-2.60119	0.193177	0.361782	0.301923	no
	10	NM_001106225	Ttyh1	0.188132	0.117205	1.77953	0.0994495	0.0275162	0	-3.88172	-1.73788	-2.02852	0.112998	0.333915	0.351901	no
	11	NM_001113366	Cnksr2	0.184372	0.113445	1.709	0.0994495	0.0275162	0	-3.87882	-1.7316	-2.53327	0.118195	0.124214	0.207402	no
	12	NR_037390	Mir1249	0.183304	0.112376	1.68498	0.0994495	0.0275162	0	-3.87592	-2.00699	-2.69446	0.126755	0.141308	NA	no
	13	NM_053379	Dcx	0.182967	0.11204	1.6792	0.0994495	0.0275162	0	-3.87258	-1.7933	-2.07125	0.143018	0.916114	0.379629	no
	14	NM_031358	Kcnj11	0.179048	0.108121	1.62209	0.0994495	0.0275162	0	-3.87184	-0.973437	-2.24324	0.118195	0.714558	0.290546	no
	15	NM_001191873	Gsc	0.18184	0.110912	1.64878	0.0994495	0.0275162	0	-3.86714	-1.63607	-2.05859	0.148379	0.107153	NA	no
	16	NM_001107591	Sfrp5	8.07012	7.99919	159.697	0.658108	0.586175	10.9507	-3.81952	-3.88598	-3.67726	0.00948775	0.000367757	0.0093077	yes
	17	NM_001107450	Clca2	4.31344	4.24251	84.0918	0.399092	0.327159	5.87084	-3.77358	-2.50802	-3.63349	0.0192096	0.180171	0.0142355	yes
	18	NM_001012056	Ces5a	0.175875	0.104947	1.5265	0.0994495	0.0275162	0	-3.64695	-0.92726	-2.35724	0.184429	0.690449	0.290546	no
	19	NM_001191734	Ptchd1	0.168355	0.0974276	1.38545	0.0994495	0.0275162	0	-3.63347	-1.60887	-2.33437	0.179988	0.168358	0.282574	no
	20	NM_001106057	Slitrk6	0.165782	0.0948544	1.35174	0.0994495	0.0275162	0	-3.61646	-0.913476	-2.27513	0.20761	0.790697	0.342464	no
	21	NR_031939	Mir292	0.167464	0.0965365	1.38092	0.0994495	0.0275162	0	-3.5936	-1.24044	-0.521453	0.432951	0.158205	NA	no
	22	NR_102358	LOC100911370	1.1775	1.10657	21.558	0.187511	0.115578	1.72831	-3.58505	-3.51929	-3.56337	0.00129311	0.00184011	0.00463383	yes
	23	NM_198741	RT1-DMa	4.52871	4.45778	88.7686	0.479688	0.407755	7.44648	-3.51997	-1.56917	-3.15464	0.367175	0.897335	0.237205	no
	24	NM_022523	Cd151	16.3497	16.2787	328.945	1.65816	1.58623	30.5175	-3.37649	-1.98724	-3.34528	0.000348948	0.164839	3.45615e-05	yes
	25	NM_001025666	Mgat4d	0.16059	0.0896623	1.2212	0.0994495	0.0275162	0	-3.36239	-0.854447	-2.18708	0.300032	0.807568	NA	no
	26	NM_001105972	Vsig8	0.159244	0.0883165	1.19811	0.0994495	0.0275162	0	-3.35999	-0.852367	-2.12805	0.310151	0.892229	0.455	no
	27	NM_001013060	Rit2	0.159917	0.0889894	1.20965	0.0994495	0.0275162	0	-3.35335	-1.22339	-1.82598	0.287954	0.59233	0.506282	no
	28	NM_172085	Pou3f2	0.158849	0.087921	1.18563	0.0994495	0.0275162	0	-3.35051	-1.15658	-1.7551	0.290516	0.937725	0.534234	no
	29	NM_001271404	Hs6st3	0.156216	0.0852886	1.14552	0.0994495	0.0275162	0	-3.34207	-1.42894	-1.90648	0.301031	0.603788	0.496054	no
	30	NM_013021	Prph2	0.156216	0.0852886	1.14552	0.0994495	0.0275162	0	-3.34155	-1.42894	-1.94678	0.377785	0.476559	NA	no
	31	NM_001109496	LOC688390	0.155029	0.0841019	1.10871	0.0994495	0.0275162	0	-3.34154	-1.15182	-2.03824	0.273025	0.0841958	0.415902	no
	32	NM_173103	Clcnkb	0.155029	0.0841019	1.10871	0.0994495	0.0275162	0	-3.3385	-1.15182	-1.99907	0.295082	0.543805	0.453517	no
	33	NM_001001934	Ly6g5b	0.154752	0.0838246	1.10933	0.0994495	0.0275162	0	-3.33658	-1.42476	-2.1184	0.299758	0.395979	0.437485	no
	34	NM_001126285	Slc22a13	0.155089	0.0841611	1.1151	0.0994495	0.0275162	0	-3.33279	-1.42564	-2.09539	0.337608	0.505381	NA	no
	35	NM_001011914	Dr1	2.78307	2.71215	53.5733	0.364865	0.292932	5.19918	-3.31244	-2.15751	-3.07799	0.155718	0.728714	0.0771489	no
	36	NM_001011989	Gns	1.98468	1.91375	38.3325	0.284202	0.212269	3.61668	-3.30113	-1.23517	-3.1193	0.18761	0.932341	0.0947153	no
	37	NM_198780	Pck1	0.152793	0.0818652	1.08077	0.0994495	0.0275162	0	-3.29084	-1.14635	-0.680589	0.467145	0.456548	NA	no
	38	NM_001109517	Zbtb32	0.281434	0.210506	3.65793	0.114442	0.0425087	0.292149	-3.25553	-2.09963	-3.15243	0.0550182	0.0180976	NA	no
	39	NM_001126084	Mt4	0.413371	0.342444	6.28912	0.12958	0.0576471	0.58975	-3.21059	-1.9001	-3.1838	0.0679083	0.26672	NA	no
	40	NM_001271322	LOC100365008	0.268681	0.197754	3.41254	0.111965	0.0400314	0.245757	-3.15414	-2.17231	-2.95518	0.0517292	0.0595525	0.0776372	no
	41	NM_031689	Cryba4	0.272818	0.201891	3.46264	0.114588	0.0426546	0.297601	-3.15316	-2.01497	-3.01428	0.162635	0.202375	NA	no
	42	NM_017328	Pgam2	0.262903	0.191975	3.30706	0.111836	0.0399025	0.242022	-3.13472	-2.05462	-2.9988	0.134833	0.099923	NA	no
	43	NM_001106105	Gcm2	1.3717	1.30077	25.5881	0.249521	0.177587	2.92694	-3.0591	-3.91606	-2.19076	0.291188	2.23819e-05	NA	no
	44	NR_031830	Mir26a	0.143563	0.0726359	0.880327	0.0994495	0.0275162	0	-2.99447	-1.03447	-0.922164	0.502843	0.578631	NA	no
	45	NM_001024298	Tmem174	0.143286	0.0723586	0.880947	0.0994495	0.0275162	0	-2.99305	-1.03362	-0.318043	0.537619	0.20946	NA	no
	46	NM_031089	Pth2r	0.144295	0.0733678	0.898581	0.0994495	0.0275162	0	-2.99064	-0.761353	-1.76779	0.43805	0.91903	0.625117	no
	47	NM_001271278	Pknox2	0.144968	0.0740408	0.910127	0.0994495	0.0275162	0	-2.98934	-1.03869	-1.80346	0.423528	0.754221	NA	no
	48	NM_001271271	Prr9	0.145305	0.0743772	0.9159	0.0994495	0.0275162	0	-2.98933	-0.763302	-0.318043	0.421823	0.195773	NA	no
	49	NM_001012015	Lamp3	0.143286	0.0723586	0.880947	0.0994495	0.0275162	0	-2.98785	-1.03362	-1.64284	0.479703	0.734361	NA	no
	50	NM_001008561	Rnase9	0.144632	0.0737043	0.904354	0.0994495	0.0275162	0	-2.98641	-1.03823	-0.318043	0.421962	0.0345878	NA	no
	51	NM_001372015	Adamts16	1.02022	0.949291	18.4612	0.21225	0.140316	2.20892	-2.98428	-2.93175	-2.97821	0.000369515	0.00347503	0.000848041	yes
	52	NM_001012205	Dpp10	0.145305	0.0743772	0.9159	0.0994495	0.0275162	0	-2.9837	-0.763302	-1.5989	0.411755	0.885923	0.622199	no
	53	NM_078619	Slc8a2	0.144632	0.0737043	0.904354	0.0994495	0.0275162	0	-2.98326	-1.03823	-1.52759	0.415229	0.742669	0.646163	no
	54	NR_031953	Mir431	0.143227	0.0722995	0.874554	0.0994495	0.0275162	0	-2.98084	-1.24688	-1.20617	0.429274	0.335069	NA	no
	55	NM_001195807	Dcdc2c	0.143227	0.0722995	0.874554	0.0994495	0.0275162	0	-2.97918	-1.24688	-1.77984	0.421542	0.381736	NA	no
	56	NM_147135	Sbk1	0.14295	0.0720222	0.875174	0.0994495	0.0275162	0	-2.97905	-1.24607	-1.71128	0.429274	0.63672	0.613307	no
	57	NM_001085475	Ddi1	0.14295	0.0720222	0.875174	0.0994495	0.0275162	0	-2.97855	-1.24607	-0.318043	0.425539	0.0734837	NA	no
	58	NM_001106358	Dmrt3	0.145305	0.0743772	0.9159	0.0994495	0.0275162	0	-2.97818	-0.763302	-1.67063	0.403646	0.930559	0.590169	no
	59	NM_021703	Akap14	0.145305	0.0743772	0.9159	0.0994495	0.0275162	0	-2.97798	-0.763302	-1.72837	0.403646	0.903194	0.570634	no
	60	NR_031826	Mir23b	0.143563	0.0726359	0.880327	0.0994495	0.0275162	0	-2.97719	-1.03447	-1.81663	0.406977	0.65224	NA	no
	61	NM_001008776	Serpina11	0.143286	0.0723586	0.880947	0.0994495	0.0275162	0	-2.97657	-1.03362	-1.80728	0.406999	0.619439	NA	no
	62	NM_057185	Folh1	0.143286	0.0723586	0.880947	0.0994495	0.0275162	0	-2.97589	-1.03362	-1.65635	0.405478	0.57178	0.596249	no
	63	NM_001109175	Ccno	0.142613	0.0716857	0.869402	0.0994495	0.0275162	0	-2.97562	-1.03218	-1.74212	0.411827	0.778674	0.581991	no
	64	NM_001109373	Hmg1l1	0.14295	0.0720222	0.875174	0.0994495	0.0275162	0	-2.97549	-1.24607	-1.8147	0.405478	0.491268	NA	no
	65	NM_053939	Pcdha10	0.143563	0.0726359	0.880327	0.0994495	0.0275162	0	-2.97525	-1.03447	-1.72414	0.402906	0.623155	0.569779	no
	66	NM_001177826	LOC100363531	0.14295	0.0720222	0.875174	0.0994495	0.0275162	0	-2.97498	-1.24607	-1.81627	0.403646	0.416246	NA	no
	67	NM_001350232	Agbl4	0.140931	0.0700036	0.840222	0.0994495	0.0275162	0	-2.97328	-1.02983	-1.59232	0.402906	0.281115	0.609316	no
	68	NM_001000550	Olr202	0.141268	0.07034	0.845995	0.0994495	0.0275162	0	-2.97289	-1.03081	-1.8128	0.405478	0.55188	NA	no
	69	NM_001146035	Tlr10	0.141822	0.0708946	0.844754	0.0994495	0.0275162	0	-2.97284	-1.03205	-1.63964	0.427755	0.618865	NA	no
	70	NM_001037515	Defb36	0.139249	0.0683214	0.811043	0.0994495	0.0275162	0	-2.96891	-0.751447	-1.13896	0.406977	0.635902	NA	no
	71	NR_031771	Mir324	0.140931	0.0700036	0.840222	0.0994495	0.0275162	0	-2.96617	-1.02983	-1.72135	0.440305	0.725112	NA	no
	72	NM_012754	Esr2	0.140081	0.0691533	0.809181	0.0994495	0.0275162	0	-2.96252	-0.753132	-1.74754	0.43416	0.928308	0.618608	no
	73	NM_139036	Lhx5	0.139249	0.0683214	0.811043	0.0994495	0.0275162	0	-2.96201	-0.751447	-1.76642	0.422788	0.719223	0.643352	no
	74	NM_001037532	Defb42	0.139526	0.0685987	0.810422	0.0994495	0.0275162	0	-2.96071	-1.02561	-0.318043	0.429973	0.107411	NA	no
	75	NM_001025116	Rnase1l2	0.139249	0.0683214	0.811043	0.0994495	0.0275162	0	-2.96044	-0.751447	-0.318043	0.427755	0.166541	NA	no
	76	NM_001099473	Vom2r35	0.139249	0.0683214	0.811043	0.0994495	0.0275162	0	-2.95743	-0.751447	-0.318043	0.434786	0.516926	NA	no
	77	NM_001044227	Cfhr1	0.141268	0.07034	0.845995	0.0994495	0.0275162	0	-2.95634	-1.03081	-0.318043	0.63222	0.319235	NA	no
	78	NM_001003964	Dnmt3l	0.139249	0.0683214	0.811043	0.0994495	0.0275162	0	-2.95632	-0.751447	-1.53192	0.43805	0.77825	NA	no
	79	NM_001024907	MGC114499	0.139249	0.0683214	0.811043	0.0994495	0.0275162	0	-2.94662	-0.751447	-1.65334	0.468924	0.917703	NA	no
	80	NR_037356	Mir3568	0.140081	0.0691533	0.809181	0.0994495	0.0275162	0	-2.9398	-0.753132	-0.605804	0.568455	0.792748	NA	no
	81	NM_001100865	Septin12	0.139249	0.0683214	0.811043	0.0994495	0.0275162	0	-2.9264	-0.751447	-0.318043	0.560704	0.690292	NA	no
	82	NM_001193569	Sgk1	0.243889	0.172962	2.90742	0.114588	0.0426546	0.297601	-2.90167	-1.70827	-2.83302	0.160101	0.224214	NA	no
	83	NM_133386	Sphk1	0.242307	0.17138	2.85844	0.114442	0.0425087	0.292149	-2.89945	-2.12486	-2.84106	0.132022	0.0139158	NA	no
	84	NM_001077650	Edn3	0.850592	0.779664	15.0353	0.194118	0.122185	1.84999	-2.88858	-2.21775	-2.87705	0.00672944	0.133584	0.00903062	yes
	85	NM_001135992	LOC498276	1.3318	1.26088	24.7413	0.269664	0.197731	3.33254	-2.82041	-2.20257	-2.62601	0.350139	0.241298	NA	no
	86	NM_001126048	Tma7	2.05537	1.98444	38.9985	0.376556	0.304623	5.42744	-2.7843	-1.46747	-2.68425	0.135102	0.687397	0.0750592	no
	87	NM_001191118	Siah3	0.22995	0.159023	2.62552	0.111965	0.0400314	0.245757	-2.76573	-1.77092	-2.47377	0.187174	0.229944	0.215376	no
	88	NM_134399	Mk1	0.231969	0.161041	2.66048	0.114442	0.0425087	0.292149	-2.76295	-1.73182	-2.6547	0.18761	0.259639	NA	no
	89	NM_001106464	Gstm6l	0.232114	0.161187	2.70348	0.114588	0.0426546	0.297601	-2.76086	-0.743103	-0.900118	0.727676	0.749776	NA	no
	90	NR_130955	Apeg3	0.410411	0.339484	6.24055	0.13936	0.0674272	0.781645	-2.758	-2.60772	-2.85026	0.010532	0.0180976	NA	yes
	91	NM_001107280	Pcdh20	0.482272	0.411344	7.7286	0.154336	0.0824028	1.07208	-2.70681	-2.19999	-2.53786	0.0153338	0.0950408	0.0274199	yes
	92	NM_001191658	Atp13a4	0.406583	0.335656	6.16633	0.139473	0.0675392	0.783663	-2.69724	-2.33029	-2.52955	0.0117936	0.00362124	0.0330031	yes
	93	NM_001170573	Fam50a	1.27932	1.20839	23.6386	0.277371	0.205437	3.49096	-2.68625	-0.256559	-2.47684	0.450432	0.978904	0.305417	no
	94	NM_019304	Dgkb	0.457917	0.386989	7.20945	0.149253	0.0773192	0.975557	-2.62297	-2.47033	-2.45272	0.0128245	0.024548	0.0281342	yes
	95	NM_001025060	LOC502684	0.300142	0.229215	4.02799	0.126974	0.0550409	0.539623	-2.61823	-2.17138	-2.35104	0.0992999	0.066299	0.143303	no
	96	NM_022946	Dlgap1	0.292722	0.221795	3.86682	0.127103	0.0551698	0.543358	-2.6038	-1.60184	-2.25281	0.0952902	0.351078	0.146132	no
	97	NM_001109164	RGD1560242	0.214428	0.143501	2.29433	0.111965	0.0400314	0.245757	-2.59803	-1.55575	-2.23623	0.234103	0.443588	0.275756	no
	98	NM_001197907	Oxr1	0.212469	0.141542	2.26578	0.111836	0.0399025	0.242022	-2.59642	-1.64558	-2.2342	0.256738	0.27466	0.289116	no
	99	NM_001135756	Galntl6	0.5476	0.476672	9.00899	0.172244	0.10031	1.42697	-2.58694	-2.34888	-2.53821	0.00581434	0.135785	0.0131958	yes
	100	NR_133666	LOC102554317	0.208432	0.137504	2.19587	0.114588	0.0426546	0.297601	-2.56183	-1.53849	-2.41407	0.334427	0.362981	0.305012	no
	101	NM_001135259	Cmc1	0.13002	0.0590922	0.6106	0.0994495	0.0275162	0	-2.53098	-0.641156	-0.216338	0.699563	0.799972	NA	no
	102	NM_001081751	Pou5f2	0.13002	0.0590922	0.6106	0.0994495	0.0275162	0	-2.52762	-0.641156	-0.617221	0.685931	0.943653	NA	no
	103	NM_031699	Cldn1	6.54365	6.47273	129.436	1.22929	1.15735	22.0907	-2.51264	-2.6147	-2.51853	9.03591e-06	0.0450482	1.75919e-06	yes
	104	NM_019189	Hapln1	0.285253	0.214325	3.73485	0.127103	0.0551698	0.543358	-2.51197	-2.12906	-2.33676	0.0946764	0.0270388	0.139426	no
	105	NM_053356	Col1a2	8.17927	8.10835	162.484	1.5095	1.43756	27.6037	-2.51047	-2.18494	-2.46673	0.0589048	0.196993	0.0262913	no
	106	NM_001319645	LOC103695172	0.13002	0.0590922	0.6106	0.0994495	0.0275162	0	-2.50962	-0.641156	-1.026	0.626226	0.950515	NA	no
	107	NM_001191849	Ndst4	0.13002	0.0590922	0.6106	0.0994495	0.0275162	0	-2.50873	-0.641156	-1.27828	0.625593	0.978904	0.82083	no
	108	NM_030840	Slc26a5	0.13002	0.0590922	0.6106	0.0994495	0.0275162	0	-2.5052	-0.641156	-0.916754	0.61654	0.923165	NA	no
	109	NM_001191852	Sohlh1	0.129347	0.0584192	0.599054	0.0994495	0.0275162	0	-2.50519	-0.639467	-0.216338	0.647388	0.847565	NA	no
	110	NM_173139	Gnat3	0.129683	0.0587557	0.604827	0.0994495	0.0275162	0	-2.50112	-0.853407	-1.02151	0.61709	0.811872	NA	no
	111	NM_212504	Hspa1a	0.129683	0.0587557	0.604827	0.0994495	0.0275162	0	-2.49857	-0.853407	-0.643187	0.614508	0.657451	NA	no
	112	NR_032743	Mir504	0.13002	0.0590922	0.6106	0.0994495	0.0275162	0	-2.49727	-0.641156	-0.216338	0.609429	0.523807	NA	no
	113	NM_031582	Aoc3	11.7566	11.6857	234.251	2.14113	2.06919	39.9741	-2.49644	-2.56495	-2.52331	3.24437e-12	8.83329e-09	2.72978e-13	yes
	114	NM_001100967	Nyx	0.13002	0.0590922	0.6106	0.0994495	0.0275162	0	-2.48964	-0.641156	-1.31683	0.597325	0.970958	NA	no
	115	NM_001107981	RGD1563072	0.13002	0.0590922	0.6106	0.0994495	0.0275162	0	-2.48902	-0.641156	-1.31849	0.596618	0.960568	0.779726	no
	116	NM_001106510	Tmc2	0.129683	0.0587557	0.604827	0.0994495	0.0275162	0	-2.48891	-0.853407	-0.216338	0.59846	0.360674	NA	no
	117	NM_138874	Csn1s1	0.13002	0.0590922	0.6106	0.0994495	0.0275162	0	-2.48877	-0.641156	-0.216338	0.596618	0.415403	NA	no
	118	NR_073161	LOC500148	0.13002	0.0590922	0.6106	0.0994495	0.0275162	0	-2.48877	-0.641156	-0.216338	0.596618	0.256202	NA	no
	119	NR_106695	Mir6323	0.129347	0.0584192	0.599054	0.0994495	0.0275162	0	-2.48626	-0.639467	-1.30566	0.597325	0.978904	NA	no
	120	NM_001139494	Lrtomt	0.129347	0.0584192	0.599054	0.0994495	0.0275162	0	-2.48527	-0.639467	-0.489718	0.596618	0.851003	NA	no
	121	NM_012957	Gabrb2	0.129347	0.0584192	0.599054	0.0994495	0.0275162	0	-2.48459	-0.639467	-1.23377	0.596618	0.978904	0.779855	no
	122	NM_001109329	RGD1561226	0.129347	0.0584192	0.599054	0.0994495	0.0275162	0	-2.4834	-0.639467	-0.216338	0.594962	0.371164	NA	no
	123	NM_199506	Pcdha6	0.13002	0.0590922	0.6106	0.0994495	0.0275162	0	-2.4833	-0.641156	-1.28209	0.592117	0.978904	0.759423	no
	124	NM_001109568	Slc16a5	0.128278	0.0573508	0.575027	0.0994495	0.0275162	0	-2.48294	-0.848899	-0.982899	0.61654	0.802586	NA	no
	125	NM_053942	Pcdha8	0.13002	0.0590922	0.6106	0.0994495	0.0275162	0	-2.48262	-0.641156	-1.29801	0.591013	0.953375	0.7585	no
	126	NR_132107	Mir155hg	0.128278	0.0573508	0.575027	0.0994495	0.0275162	0	-2.4816	-0.848899	-1.18002	0.609429	0.790647	NA	no
	127	NM_001106634	Sdr16c5	0.129683	0.0587557	0.604827	0.0994495	0.0275162	0	-2.4816	-0.853407	-1.32797	0.590886	0.687397	0.769185	no
	128	NM_001134578	RGD1309139	0.13002	0.0590922	0.6106	0.0994495	0.0275162	0	-2.48107	-0.641156	-1.2472	0.590886	0.917703	0.762195	no
	129	NM_001134508	RGD1307603	0.128001	0.0570735	0.575647	0.0994495	0.0275162	0	-2.48061	-0.848	-0.216338	0.677887	0.517649	NA	no
	130	NM_001014162	Acsm5	0.129347	0.0584192	0.599054	0.0994495	0.0275162	0	-2.48043	-0.639467	-1.23495	0.590886	0.978904	0.76725	no
	131	NM_021769	Sult1d1	0.129347	0.0584192	0.599054	0.0994495	0.0275162	0	-2.48018	-0.639467	-1.31868	0.590886	0.885923	0.756581	no
	132	NM_001109184	Ccdc169	0.128001	0.0570735	0.575647	0.0994495	0.0275162	0	-2.48004	-0.848	-0.48344	0.64546	0.693385	NA	no
	133	NM_001000091	Olr1627	0.128278	0.0573508	0.575027	0.0994495	0.0275162	0	-2.47966	-0.848899	-0.216338	0.596077	0.154124	NA	no
	134	NM_001109349	Foxi3	0.128001	0.0570735	0.575647	0.0994495	0.0275162	0	-2.4796	-0.848	-0.216338	0.625854	0.289809	NA	no
	135	NM_199497	Slc4a8	0.128278	0.0573508	0.575027	0.0994495	0.0275162	0	-2.47909	-0.848899	-1.30933	0.592528	0.746245	0.765505	no
	136	NM_001107570	Tmem151a	0.128001	0.0570735	0.575647	0.0994495	0.0275162	0	-2.47892	-0.848	-1.29904	0.608385	0.780444	0.796004	no
	137	NM_001044277	MGC94891	0.129347	0.0584192	0.599054	0.0994495	0.0275162	0	-2.47892	-0.639467	-1.29578	0.590497	0.930097	0.75498	no
	138	NM_001126081	Leap2	0.128001	0.0570735	0.575647	0.0994495	0.0275162	0	-2.47869	-0.848	-0.937422	0.59846	0.689613	NA	no
	139	NM_001013999	Lrrc18	0.128278	0.0573508	0.575027	0.0994495	0.0275162	0	-2.47867	-0.848899	-1.299	0.590886	0.760456	0.75726	no
	140	NM_001014780	Pcdhb6	0.128001	0.0570735	0.575647	0.0994495	0.0275162	0	-2.47864	-0.848	-1.23837	0.597325	0.855473	0.781889	no
	141	NM_001107656	Cdh18	0.128278	0.0573508	0.575027	0.0994495	0.0275162	0	-2.47861	-0.848899	-1.16811	0.590886	0.690449	0.783597	no
	142	NM_001105820	Spaca3	0.128001	0.0570735	0.575647	0.0994495	0.0275162	0	-2.47858	-0.848	-0.216338	0.596618	0.376179	NA	no
	143	NM_001105967	Lmx1a	0.128001	0.0570735	0.575647	0.0994495	0.0275162	0	-2.47828	-0.848	-1.22261	0.590886	0.92983	0.770927	no
	144	NM_001101828	Marchf11	0.127942	0.0570144	0.569254	0.0994495	0.0275162	0	-2.4782	-0.847859	-1.28195	0.590537	0.59787	0.757209	no
	145	NM_134401	Crtac1	0.127665	0.0567371	0.569875	0.0994495	0.0275162	0	-2.47794	-0.84696	-1.08636	0.590886	0.938434	0.800406	no
	146	NM_022609	B3gat2	0.127665	0.0567371	0.569875	0.0994495	0.0275162	0	-2.47766	-0.84696	-1.21715	0.592676	0.784376	0.775391	no
	147	NM_019192	Selenop	0.127665	0.0567371	0.569875	0.0994495	0.0275162	0	-2.47734	-0.84696	-0.254888	0.596618	0.502832	NA	no
	148	NM_173093	Cyp2d3	0.127665	0.0567371	0.569875	0.0994495	0.0275162	0	-2.47726	-0.84696	-1.29765	0.596618	0.852202	0.772015	no
	149	NM_022945	Lcn1	0.127665	0.0567371	0.569875	0.0994495	0.0275162	0	-2.47712	-0.84696	-0.216338	0.597325	0.0848047	NA	no
	150	NM_001191998	Gfral	0.127665	0.0567371	0.569875	0.0994495	0.0275162	0	-2.47708	-0.84696	-1.30078	0.59846	0.753752	0.779254	no
	151	NM_031562	Csn3	0.127665	0.0567371	0.569875	0.0994495	0.0275162	0	-2.47691	-0.84696	-0.216338	0.601037	0.192273	NA	no
	152	NM_001105898	Rbm11	0.125982	0.0550549	0.540695	0.0994495	0.0275162	0	-2.47662	-0.630932	-1.2511	0.590886	0.852202	0.759423	no
	153	NM_198733	Cyp2b21	0.127665	0.0567371	0.569875	0.0994495	0.0275162	0	-2.47607	-0.84696	-0.216338	0.614775	0.422548	NA	no
	154	NM_001135169	Tmem14c	0.125982	0.0550549	0.540695	0.0994495	0.0275162	0	-2.47523	-0.630932	-1.30341	0.590886	0.918967	NA	no
	155	NM_001106886	RGD1565959	0.127665	0.0567371	0.569875	0.0994495	0.0275162	0	-2.47419	-0.84696	-0.216338	0.667372	0.422548	NA	no
	156	NM_001107791	Bpifb6	0.125982	0.0550549	0.540695	0.0994495	0.0275162	0	-2.47359	-0.630932	-0.639997	0.59375	0.735629	NA	no
	157	NM_001012737	Cdh7	0.125982	0.0550549	0.540695	0.0994495	0.0275162	0	-2.47344	-0.630932	-1.25022	0.59375	0.978904	0.769185	no
	158	NM_153626	Npas4	0.126537	0.0556095	0.539454	0.0994495	0.0275162	0	-2.47338	-0.632364	-1.28481	0.596618	0.978904	0.770122	no
	159	NM_001000846	Olr813	0.126537	0.0556095	0.539454	0.0994495	0.0275162	0	-2.47164	-0.632364	-0.216338	0.59846	0.223857	NA	no
	160	NM_001000476	Olr1330	0.126537	0.0556095	0.539454	0.0994495	0.0275162	0	-2.47164	-0.632364	-0.216338	0.59846	0.223857	NA	no
	161	NR_037373	Mir3580	0.126537	0.0556095	0.539454	0.0994495	0.0275162	0	-2.47164	-0.632364	-0.216338	0.59846	0.223857	NA	no
	162	NM_001109032	Pirt	0.125982	0.0550549	0.540695	0.0994495	0.0275162	0	-2.47102	-0.630932	-1.28923	0.596618	0.946268	0.769472	no
	163	NM_001083933	Spx	0.126537	0.0556095	0.539454	0.0994495	0.0275162	0	-2.47017	-0.632364	-1.18754	0.602766	0.934318	NA	no
	164	NM_001107686	Sprr3	0.12626	0.0553322	0.540074	0.0994495	0.0275162	0	-2.4701	-0.842451	-0.216338	0.59846	0.052188	NA	no
	165	NM_017207	Trpv2	0.126537	0.0556095	0.539454	0.0994495	0.0275162	0	-2.47008	-0.632364	-0.216338	0.602947	0.541504	NA	no
	166	NM_001109357	Zfp352	0.125982	0.0550549	0.540695	0.0994495	0.0275162	0	-2.46856	-0.630932	-0.216338	0.59846	0.219154	NA	no
	167	NR_032127	Mir376b	0.125982	0.0550549	0.540695	0.0994495	0.0275162	0	-2.46856	-0.630932	-0.216338	0.59846	0.219154	NA	no
	168	NM_024389	Hoxa5	0.125982	0.0550549	0.540695	0.0994495	0.0275162	0	-2.46856	-0.630932	-0.216338	0.59846	0.26369	NA	no
	169	NM_001137563	Gsx2	0.126537	0.0556095	0.539454	0.0994495	0.0275162	0	-2.46639	-0.632364	-1.26704	0.613548	0.978904	0.807967	no
	170	NM_001000547	Olr154	0.125982	0.0550549	0.540695	0.0994495	0.0275162	0	-2.46472	-0.630932	-0.216338	0.609325	0.736047	NA	no
	171	NM_198972	Gkn1	0.12626	0.0553322	0.540074	0.0994495	0.0275162	0	-2.46356	-0.842451	-0.216338	0.613912	0.547239	NA	no
	172	NM_001271174	Ppp4r3a	0.126537	0.0556095	0.539454	0.0994495	0.0275162	0	-2.46327	-0.632364	-1.2058	0.619545	0.974128	NA	no
	173	NM_032075	Ghsr	0.12626	0.0553322	0.540074	0.0994495	0.0275162	0	-2.46287	-0.842451	-1.12848	0.614412	0.793732	NA	no
	174	NM_001013102	Theg	0.125982	0.0550549	0.540695	0.0994495	0.0275162	0	-2.46252	-0.630932	-1.2611	0.611937	0.978904	NA	no
	175	NM_001108819	RGD1561958	0.125982	0.0550549	0.540695	0.0994495	0.0275162	0	-2.45973	-0.630932	-1.24685	0.615142	0.978904	NA	no
	176	NM_144741	Retn	0.125982	0.0550549	0.540695	0.0994495	0.0275162	0	-2.45507	-0.630932	-0.565036	0.625228	0.877388	NA	no
	177	NM_001107116	Pcp2	0.126537	0.0556095	0.539454	0.0994495	0.0275162	0	-2.45493	-0.632364	-0.340003	0.657648	0.865022	NA	no
	178	NR_031844	Mir30c2	0.126537	0.0556095	0.539454	0.0994495	0.0275162	0	-2.45418	-0.632364	-0.216338	0.660414	0.683528	NA	no
	179	NM_080884	Nat8f5	0.50224	0.431312	8.08514	0.161639	0.0897055	1.21758	-2.45378	-2.28111	-2.39135	0.00948775	0.0163184	0.0186237	yes
	180	NM_001025650	Dusp11	1.1111	1.04017	20.2965	0.279556	0.207623	3.52645	-2.45225	-1.34451	-2.32274	0.416099	0.860912	0.290501	no
	181	NM_133617	Serpina10	0.125982	0.0550549	0.540695	0.0994495	0.0275162	0	-2.44722	-0.630932	-0.216338	0.648556	0.475191	NA	no
	182	NM_001033074	Defa10	0.125982	0.0550549	0.540695	0.0994495	0.0275162	0	-2.44604	-0.630932	-0.216338	0.653107	0.52689	NA	no
	183	NM_001047942	LOC499541	0.126537	0.0556095	0.539454	0.0994495	0.0275162	0	-2.44552	-0.632364	-0.216338	0.712905	0.673322	NA	no
	184	NM_001191676	Ugt2b10	0.125982	0.0550549	0.540695	0.0994495	0.0275162	0	-2.43959	-0.630932	-0.216338	0.679492	0.700338	NA	no
	185	NM_001025131	Sult2a2	0.125982	0.0550549	0.540695	0.0994495	0.0275162	0	-2.427	-0.630932	-0.216338	0.739728	0.587817	NA	no
	186	NM_012615	Odc1	0.199321	0.128393	2.00853	0.111836	0.0399025	0.242022	-2.42396	-1.4308	-2.18256	0.405478	0.365207	NA	no
	187	NM_001013145	Ccr6	0.198925	0.127998	1.99605	0.111836	0.0399025	0.242022	-2.4221	-1.52465	-2.09432	0.411827	0.312705	NA	no
	188	NM_001277306	Mau2	0.202626	0.131698	2.06018	0.114588	0.0426546	0.297601	-2.41734	-1.42586	-2.2705	0.343231	0.481486	NA	no
	189	NM_001191754	Msc	0.272264	0.201336	3.46388	0.12448	0.0525467	0.491513	-2.41604	-2.25782	-2.37937	0.200803	0.100543	0.227055	no
	190	NM_012902	Amh	0.200271	0.129343	2.01946	0.114588	0.0426546	0.297601	-2.41194	-1.7914	-2.23266	0.325049	0.110687	0.312472	no
	191	NM_001108141	Dscaml1	0.851073	0.780146	15.085	0.233995	0.162062	2.6282	-2.40695	-2.58897	-2.3487	0.00618462	0.091759	0.00764022	yes
	192	NM_001191657	Atp13a5	0.197639	0.126711	1.97935	0.114588	0.0426546	0.297601	-2.40586	-1.44991	-2.04326	0.337998	0.409121	0.369272	no
	193	NM_001106890	Mrpl14	0.199043	0.128116	2.00915	0.114588	0.0426546	0.297601	-2.40568	-1.14622	-2.30405	0.373262	0.599895	NA	no
	194	NM_001109497	Mab21l1	0.626212	0.555284	10.5543	0.191512	0.119579	1.79986	-2.40439	-2.6191	-2.35755	0.0467834	0.0254754	0.0427399	yes
	195	NM_001134603	Tex26	0.406315	0.335387	6.16426	0.151876	0.0799424	1.0274	-2.38908	-2.17772	-2.32049	0.0256045	0.0169622	0.0442438	yes
	196	NM_133587	Dscam	1.00906	0.938129	18.2242	0.274422	0.202489	3.42478	-2.33196	-2.17378	-2.28963	0.00716045	0.100768	0.00712276	yes
	197	NM_001123352	Abhd10	0.333054	0.262127	4.73572	0.14195	0.0700165	0.830055	-2.32474	-1.05533	-2.18605	0.637111	0.943653	NA	no
	198	NM_198727	Tmem132d	0.258442	0.187515	3.19478	0.12448	0.0525467	0.491513	-2.28875	-2.07405	-2.02754	0.20987	0.274487	0.242953	no
	199	NM_001106058	Cldn10	0.254801	0.183873	3.13704	0.126828	0.054895	0.534171	-2.27822	-1.47092	-2.08761	0.181451	0.330829	0.215265	no
	200	NM_001109390	Pcdhb9	0.25686	0.185933	3.14548	0.12958	0.0576471	0.58975	-2.27746	-1.37869	-2.01411	0.183366	0.278296	0.225711	no
	201	NM_001000128	Olr39	0.453061	0.382134	7.08469	0.17485	0.102916	1.4771	-2.25692	-2.40123	-1.94362	0.0580864	0.00505562	NA	no
	202	NM_013092	Cma1	0.184986	0.114058	1.71416	0.111836	0.0399025	0.242022	-2.22436	-1.61679	-2.00369	0.593297	0.483274	0.544985	no
	203	NM_001013070	Tspan4	0.576409	0.505482	9.51283	0.199768	0.127835	1.9666	-2.22397	-0.931808	-2.20236	0.278028	0.907098	NA	no
	204	NM_001106211	B3gnt6	0.312736	0.241808	4.28647	0.139473	0.0675392	0.783663	-2.22084	-2.09134	-2.20348	0.137036	0.036733	NA	no
	205	NM_001106754	Serpina9	0.185659	0.114731	1.7257	0.111965	0.0400314	0.245757	-2.21651	-1.34092	-0.844469	0.50418	0.148197	NA	no
	206	NM_012527	Chrm3	0.184372	0.113445	1.709	0.111965	0.0400314	0.245757	-2.20706	-1.33922	-1.73019	0.456648	0.517216	0.501908	no
	207	NM_001109354	Clec9a	0.183026	0.112099	1.6856	0.111965	0.0400314	0.245757	-2.20325	-1.55176	-2.11656	0.442233	0.195773	NA	no
	208	NM_001114601	Pcdhb4	0.183026	0.112099	1.6856	0.114442	0.0425087	0.292149	-2.20215	-1.54224	-1.79873	0.420403	0.024317	0.457156	no
	209	NM_001025631	Lpcat2b	0.372076	0.301148	5.46571	0.149253	0.0773192	0.975557	-2.19289	-2.24113	-2.16849	0.0679083	0.00156334	0.0848949	no
	210	NM_001033670	Bcl2l1	0.181067	0.110139	1.65704	0.111836	0.0399025	0.242022	-2.1928	-0.921439	-2.04591	0.548097	0.828665	NA	no
	211	NM_001105905	Dppa1	0.250223	0.179295	3.01165	0.129726	0.057793	0.595202	-2.15698	-1.28693	-1.19604	0.619905	0.337695	NA	no
	212	NM_031546	Rgn	0.662456	0.591528	11.3446	0.225057	0.153123	2.46558	-2.15459	-1.99398	-2.15724	0.0279982	0.0787836	0.0291449	yes
	213	NM_001014235	Phf11b	0.241239	0.170311	2.83441	0.126828	0.054895	0.534171	-2.14545	-1.62157	-2.18463	0.349909	0.25183	NA	no
	214	NR_037614	Vof16	0.240625	0.169697	2.82926	0.126974	0.0550409	0.539623	-2.14376	-1.79525	-1.86764	0.317961	0.463202	0.33335	no
	215	NM_001107463	Vps37c	0.41784	0.346912	6.39903	0.166868	0.0949349	1.31955	-2.142	-1.74108	-2.1434	0.266904	0.361995	0.225743	no
	216	NM_001107401	Nol4	0.405456	0.334528	6.1359	0.161639	0.0897055	1.21758	-2.05392	-2.20724	-1.91798	0.0820138	0.0950408	0.0980328	no
	217	NM_001002821	RT1-T18	0.230445	0.159518	2.61789	0.124222	0.0522888	0.484044	-2.0389	-1.55927	-2.01031	0.485656	0.346508	NA	no
	218	NM_001037581	Rhox10	0.39107	0.320143	5.83245	0.166997	0.0950639	1.32329	-2.02567	-1.45817	-1.83172	0.0926557	0.00458382	NA	no
	219	NM_134365	Atp5pb	5.74806	5.67713	113.21	1.48216	1.41022	27.0467	-2.02357	-0.364648	-1.87657	0.59375	0.978904	0.467405	no
	220	NM_012858	Lhb	0.284243	0.213316	3.71753	0.141967	0.0700334	0.831772	-2.01663	-1.20957	-1.9839	0.208575	0.658625	0.20866	no
	221	NM_053817	Nrxn3	0.546777	0.475849	9.00816	0.201404	0.129471	1.99377	-2.0072	-2.18078	-1.93718	0.0684916	0.397016	0.0670973	no
	222	NM_198762	Kcnt2	0.229159	0.158231	2.60088	0.124222	0.0522888	0.484044	-2.00681	-1.83125	-1.76933	0.338439	0.0742155	0.357962	no
	223	NM_001135600	Cyp4v3	26.4651	26.3942	528.794	6.67341	6.60147	128.394	-2.00404	-2.478	-1.97425	0.146033	0.0262398	0.0974236	no
	224	NM_001130569	Mpped1	0.88223	0.811303	15.6702	0.286713	0.21478	3.6665	-1.99952	-1.58841	-1.92753	0.0679083	0.841712	0.0549294	no
	225	NM_001000542	Olr63	0.285648	0.214721	3.74702	0.144865	0.0729314	0.892803	-1.99732	-2.0512	-2.00902	0.356115	0.187309	NA	no
	226	NM_198792	Nme8	0.225676	0.154749	2.52973	0.126828	0.054895	0.534171	-1.99427	-1.61087	-1.58663	0.452506	0.1675	NA	no
	227	NM_019150	Ucn	0.169978	0.0990505	1.40823	0.111965	0.0400314	0.245757	-1.97251	-0.944616	-1.46929	0.695239	0.729767	NA	no
	228	NM_019193	Sox10	0.17352	0.102592	1.48577	0.111965	0.0400314	0.245757	-1.97099	-1.161	-1.52217	0.58492	0.824843	0.600625	no
	229	NM_019348	Sstr2	0.171719	0.100792	1.44381	0.111836	0.0399025	0.242022	-1.96964	-1.22304	-1.55236	0.593297	0.684923	0.602222	no
	230	NR_144425	RGD1562146	0.168632	0.0977049	1.38483	0.111965	0.0400314	0.245757	-1.96527	-1.15415	-1.11189	0.808868	0.524529	NA	no
	231	NM_021265	Mpp4	0.171719	0.100792	1.44381	0.111836	0.0399025	0.242022	-1.96428	-1.22304	-1.72211	0.573621	0.301142	0.535051	no
	232	NM_017174	Pla2g5	0.170828	0.0999008	1.43928	0.111836	0.0399025	0.242022	-1.96323	-0.945166	-1.47501	0.576975	0.887107	0.602222	no
	233	NM_001012748	Cdh20	0.168296	0.0973684	1.37906	0.111965	0.0400314	0.245757	-1.95941	-1.15332	-1.58382	0.573621	0.581874	0.574251	no
	234	NM_001191943	Dok6	0.170374	0.0994462	1.4204	0.114588	0.0426546	0.297601	-1.95691	-1.20872	-1.50712	0.584038	0.540597	0.601443	no
	235	NM_133597	Chrnb3	0.167168	0.0962408	1.34863	0.114588	0.0426546	0.297601	-1.94479	-0.512995	-1.82626	0.597325	0.978904	0.557825	no
	236	NM_001014027	Slc25a22	0.166059	0.0951316	1.35112	0.111965	0.0400314	0.245757	-1.93933	-0.844156	-1.65841	0.672852	0.924826	0.632976	no
	237	NM_001134798	Dcun1d2	0.170828	0.0999008	1.43928	0.114588	0.0426546	0.297601	-1.93739	-0.934603	-1.7467	0.741846	0.946268	NA	no
	238	NM_031330	Hnrnpab	2.90263	2.8317	56.1692	0.826999	0.755066	14.2424	-1.9361	-0.545776	-1.90946	0.205064	0.978904	0.131945	no
	239	NM_001191717	Def6	6.41784	6.34691	126.836	1.76397	1.69204	32.5914	-1.92666	-1.96214	-1.95062	0.000146467	0.00347503	6.83784e-05	yes
	240	NM_001009652	Zfp622	1.6345	1.56357	30.8413	0.502129	0.430196	7.87953	-1.92124	-1.69422	-1.90547	0.205964	0.290997	0.138633	no
	241	NM_207607	Ns5atp4	0.220789	0.149861	2.42878	0.129435	0.0575013	0.584298	-1.90987	-1.01684	-1.49793	0.689327	0.671499	NA	no
	242	NM_181382	Gldn	0.265357	0.19443	3.32799	0.139618	0.0676851	0.789114	-1.90149	-1.40388	-1.83827	0.294065	0.376035	0.280769	no
	243	NM_001109605	LOC690617	0.3773	0.306372	5.57274	0.171952	0.100018	1.41607	-1.89598	-1.76605	-1.88409	0.164315	0.100543	0.158859	no
	244	NM_001113332	Pde4d	0.264921	0.193994	3.34201	0.139473	0.0675392	0.783663	-1.89034	-1.61126	-1.90771	0.498066	0.456968	NA	no
	245	NM_001130555	Mei1	0.376072	0.305144	5.56243	0.174704	0.102771	1.47165	-1.8848	-1.46097	-1.8953	0.199063	0.449516	0.180903	no
	246	NM_019198	Fgf17	0.21516	0.144233	2.31259	0.124351	0.0524177	0.487779	-1.87075	-1.16381	-1.86789	0.577757	0.637781	NA	no
	247	NM_017065	Gabrb3	0.364792	0.293865	5.35054	0.169346	0.0974122	1.36594	-1.86869	-1.70223	-1.72415	0.32642	0.62294	0.298417	no
	248	NM_133391	Arntl2	0.21617	0.145242	2.32991	0.126974	0.0550409	0.539623	-1.85264	-1.15582	-1.86789	0.55411	0.669342	0.520414	no
	249	NM_001170603	Astn1	0.799926	0.728998	14.0587	0.281338	0.209404	3.55908	-1.83908	-1.7529	-1.79679	0.0204108	0.480041	0.0207183	yes
	250	NM_001191776	Casp14	0.354731	0.283804	5.15196	0.16452	0.0925866	1.27689	-1.83729	-1.287	-1.38965	0.444499	0.217846	NA	no
	251	NM_053019	Avpr1a	0.450824	0.379897	7.05706	0.189421	0.117488	1.76467	-1.83434	-1.892	-1.83076	0.09096	0.0149256	0.0905235	no
	252	NM_198790	Rgsl2h	0.212351	0.141423	2.25299	0.127103	0.0551698	0.543358	-1.83317	-1.10429	-0.76453	0.590886	0.30007	NA	no
	253	NM_001106550	Nkain4	0.643851	0.572924	10.9007	0.239611	0.167678	2.75143	-1.81802	-2.45025	-1.79489	0.017697	0.0104727	0.0209263	yes
	254	NM_030856	Lrrn3	0.355345	0.284417	5.15711	0.1692	0.0972663	1.36049	-1.81469	-1.84786	-1.69002	0.152408	0.251768	0.165003	no
	255	NM_181372	Klre1	0.304425	0.233497	4.12077	0.157251	0.0853177	1.13483	-1.80745	-1.43105	-1.82395	0.390051	0.536598	NA	no
	256	NM_080411	Gpr83	0.492287	0.42136	7.86438	0.206762	0.134829	2.09948	-1.80559	-1.40574	-1.79363	0.169333	0.578006	0.143977	no
	257	NM_053364	Prl7d1	213.884	213.813	4296.09	61.3931	61.3212	1198.48	-1.80222	-1.8951	-1.82409	0.000348948	3.65876e-09	0.000573018	yes
	258	NM_001044293	Nap1l5	0.256701	0.185774	3.1592	0.139618	0.0676851	0.789114	-1.79103	-1.73462	-1.56232	0.403436	0.406718	0.397118	no
	259	NM_012871	Oxtr	0.249063	0.178136	3.00505	0.139344	0.0674102	0.779928	-1.77302	-0.978498	-1.74465	0.406418	0.778003	0.371853	no
	260	NM_012940	Cyp1b1	0.442477	0.37155	6.86353	0.192045	0.120111	1.81652	-1.76828	-1.32426	-1.72965	0.303238	0.524529	0.242375	no
	261	NM_001015016	Cd72	0.939147	0.86822	16.8047	0.33637	0.264437	4.63661	-1.76798	-0.951098	-1.77801	0.248259	0.887677	0.207402	no
	262	NM_001108964	Spo11	0.303289	0.232361	4.09304	0.156942	0.085009	1.1222	-1.75696	-1.56163	-1.78527	0.368945	0.300252	0.338395	no
	263	NM_001025280	Slc10a5	0.29565	0.224723	3.93921	0.151876	0.0799424	1.0274	-1.75534	-1.62517	-1.74437	0.263353	0.0299514	0.253648	no
	264	NM_001013953	Ccdc153	0.298955	0.228028	3.99117	0.154482	0.0825486	1.07753	-1.7552	-1.11255	-1.64389	0.431741	0.687024	0.381245	no
	265	NM_001014050	Fam110a	0.294186	0.223259	3.90301	0.151876	0.0799424	1.0274	-1.7538	-1.46139	-1.77982	0.499383	0.454328	NA	no
	266	NM_001001100	Olr1529	0.114735	0.0438071	0.3053	0.0994495	0.0275162	0	-1.74472	-0.455567	-0.292073	0.818215	0.978904	NA	no
	267	NM_001113779	Pabpn1l	0.349976	0.279048	5.00708	0.171806	0.0998726	1.41062	-1.74188	-1.58059	-1.7671	0.384403	0.38274	NA	no
	268	NM_001105767	Kremen2	0.114398	0.0434706	0.299527	0.0994495	0.0275162	0	-1.73766	-0.45433	-0.114633	0.823199	0.972368	NA	no
	269	NM_001106254	Klk7	0.114735	0.0438071	0.3053	0.0994495	0.0275162	0	-1.73653	-0.455567	-0.114633	0.811754	0.947232	NA	no
	270	NM_001105991	Atp6v1g3	0.114735	0.0438071	0.3053	0.0994495	0.0275162	0	-1.73406	-0.455567	-0.114633	0.811754	0.887677	NA	no
	271	NM_001305991	Tnfrsf13b	0.114735	0.0438071	0.3053	0.0994495	0.0275162	0	-1.73402	-0.455567	-0.433643	0.811754	0.978904	NA	no
	272	NM_001000980	Olr1366	0.791815	0.720887	13.8527	0.30156	0.229626	3.9532	-1.7331	-1.55364	-1.75173	0.210594	0.301497	NA	no
	273	NM_031016	Chrm2	1.21607	1.14515	22.3588	0.432447	0.360514	6.5259	-1.73244	-1.77887	-1.69755	0.321913	0.478821	0.223147	no
	274	NR_037331	Mir3074	0.114735	0.0438071	0.3053	0.0994495	0.0275162	0	-1.73186	-0.455567	-0.114633	0.811754	0.939664	NA	no
	275	NM_001276429	Timm9	0.114398	0.0434706	0.299527	0.0994495	0.0275162	0	-1.73136	-0.45433	-0.582332	0.811754	0.978904	NA	no
	276	NM_001037363	Lrrn1	2.81114	2.74021	54.2226	0.917365	0.845431	16.0283	-1.73109	-1.58129	-1.74845	9.03591e-06	0.0588881	5.96142e-06	yes
	277	NM_001047943	LOC499542	0.114398	0.0434706	0.299527	0.0994495	0.0275162	0	-1.72904	-0.45433	-0.466206	0.811754	0.978904	NA	no
	278	NR_031942	Mir298	0.114398	0.0434706	0.299527	0.0994495	0.0275162	0	-1.72864	-0.45433	-0.114633	0.811754	0.910748	NA	no
	279	NM_001099491	Vom2r17	0.114398	0.0434706	0.299527	0.0994495	0.0275162	0	-1.72694	-0.45433	-0.534383	0.811754	0.978904	NA	no
	280	NM_173124	Cyp4f5	0.114735	0.0438071	0.3053	0.0994495	0.0275162	0	-1.7269	-0.455567	-0.667325	0.811754	0.978904	NA	no
	281	NM_182949	Prss27	0.114735	0.0438071	0.3053	0.0994495	0.0275162	0	-1.72665	-0.455567	-0.114633	0.811754	0.908839	NA	no
	282	NR_106672	Snora58	0.114735	0.0438071	0.3053	0.0994495	0.0275162	0	-1.7264	-0.455567	-0.663709	0.811754	0.978904	NA	no
	283	NM_001109455	Nkx6-3	0.114735	0.0438071	0.3053	0.0994495	0.0275162	0	-1.72607	-0.455567	-0.677927	0.811754	0.978904	NA	no
	284	NM_001017495	Aff1-as1	0.114398	0.0434706	0.299527	0.0994495	0.0275162	0	-1.726	-0.45433	-0.51961	0.811754	0.978904	NA	no
	285	NM_175759	Klk1c9	0.114398	0.0434706	0.299527	0.0994495	0.0275162	0	-1.72582	-0.45433	-0.114633	0.811754	0.909139	NA	no
	286	NR_031828	Mir24-2	0.114398	0.0434706	0.299527	0.0994495	0.0275162	0	-1.72462	-0.45433	-0.615919	0.811754	0.978904	NA	no
	287	NM_001108757	Pate4	0.114735	0.0438071	0.3053	0.0994495	0.0275162	0	-1.7242	-0.455567	-0.114633	0.811754	0.804545	NA	no
	288	NM_001170324	Ceacam20	0.114735	0.0438071	0.3053	0.0994495	0.0275162	0	-1.72408	-0.455567	-0.512673	0.811754	0.978904	NA	no
	289	NM_022241	Ptgdr	0.114735	0.0438071	0.3053	0.0994495	0.0275162	0	-1.72403	-0.455567	-0.652851	0.811754	0.978904	NA	no
	290	NM_001127657	Spin2a	0.114735	0.0438071	0.3053	0.0994495	0.0275162	0	-1.72397	-0.455567	-0.255739	0.811754	0.978904	NA	no
	291	NM_020103	Ly6c	0.114735	0.0438071	0.3053	0.0994495	0.0275162	0	-1.72366	-0.455567	-0.114633	0.811754	0.801589	NA	no
	292	NM_022711	Srd5a2	0.114735	0.0438071	0.3053	0.0994495	0.0275162	0	-1.72337	-0.455567	-0.667724	0.811754	0.978904	NA	no
	293	NM_145782	Cyp3a18	0.114398	0.0434706	0.299527	0.0994495	0.0275162	0	-1.72303	-0.45433	-0.114633	0.811754	0.847565	NA	no
	294	NR_128669	Mir1843b	0.114735	0.0438071	0.3053	0.0994495	0.0275162	0	-1.72253	-0.455567	-0.114633	0.811754	0.944408	NA	no
	295	NM_001013039	Art5	0.114398	0.0434706	0.299527	0.0994495	0.0275162	0	-1.72241	-0.45433	-0.60403	0.811754	0.978904	NA	no
	296	NM_017295	Gabra5	0.114398	0.0434706	0.299527	0.0994495	0.0275162	0	-1.72232	-0.45433	-0.700955	0.811754	0.978904	0.927188	no
	297	NM_001044278	Rnf133	0.114735	0.0438071	0.3053	0.0994495	0.0275162	0	-1.72229	-0.455567	-0.643091	0.811754	0.978904	NA	no
	298	NM_212507	Ltb	0.114735	0.0438071	0.3053	0.0994495	0.0275162	0	-1.72186	-0.455567	-0.114633	0.811754	0.755597	NA	no
	299	NM_001106293	Abca15	0.114735	0.0438071	0.3053	0.0994495	0.0275162	0	-1.72186	-0.455567	-0.114633	0.811754	0.425085	NA	no
	300	NM_001025062	Tas2r135	0.114735	0.0438071	0.3053	0.0994495	0.0275162	0	-1.72186	-0.455567	-0.114633	0.811754	0.425085	NA	no
	301	NM_001256149	LOC100362690	0.114735	0.0438071	0.3053	0.0994495	0.0275162	0	-1.72186	-0.455567	-0.114633	0.811754	0.425085	NA	no
	302	NM_001000858	Olr1364	0.114735	0.0438071	0.3053	0.0994495	0.0275162	0	-1.72186	-0.455567	-0.114633	0.811754	0.425085	NA	no
	303	NM_001014238	Poteg	0.114735	0.0438071	0.3053	0.0994495	0.0275162	0	-1.72186	-0.455567	-0.114633	0.811754	0.425085	NA	no
	304	NM_001001119	Olr1734	0.114735	0.0438071	0.3053	0.0994495	0.0275162	0	-1.72186	-0.455567	-0.114633	0.811754	0.425085	NA	no
	305	NM_001099464	Vom2r8	0.114735	0.0438071	0.3053	0.0994495	0.0275162	0	-1.72186	-0.455567	-0.114633	0.811754	0.425085	NA	no
	306	NM_001277885	Tmem247	0.114735	0.0438071	0.3053	0.0994495	0.0275162	0	-1.72186	-0.455567	-0.114633	0.811754	0.65001	NA	no
	307	NM_031001	Ube2d4	0.114735	0.0438071	0.3053	0.0994495	0.0275162	0	-1.72186	-0.455567	-0.114633	0.811754	0.543805	NA	no
	308	NR_132654	Thumpd3-as1	0.114735	0.0438071	0.3053	0.0994495	0.0275162	0	-1.72186	-0.455567	-0.114633	0.811754	0.691797	NA	no
	309	NM_001168630	Cdh9	0.114398	0.0434706	0.299527	0.0994495	0.0275162	0	-1.72171	-0.45433	-0.704114	0.811754	0.978904	0.928733	no
	310	NM_001163156	Etv1	0.114735	0.0438071	0.3053	0.0994495	0.0275162	0	-1.72168	-0.455567	-0.681594	0.811754	0.978904	NA	no
	311	NM_001004448	Dear	0.114735	0.0438071	0.3053	0.0994495	0.0275162	0	-1.72166	-0.455567	-0.56962	0.811754	0.978904	NA	no
	312	NM_019255	Cacng1	0.114398	0.0434706	0.299527	0.0994495	0.0275162	0	-1.7215	-0.45433	-0.18866	0.811754	0.960338	NA	no
	313	NM_139331	Lrit1	0.114735	0.0438071	0.3053	0.0994495	0.0275162	0	-1.72136	-0.455567	-1.31484	0.811754	0.860184	NA	no
	314	NM_001135777	Gngt1	0.114735	0.0438071	0.3053	0.0994495	0.0275162	0	-1.72132	-0.455567	-0.114633	0.811754	0.799972	NA	no
	315	NM_001024764	Slc36a3	0.114735	0.0438071	0.3053	0.0994495	0.0275162	0	-1.72115	-0.455567	-0.17388	0.811754	0.937331	NA	no
	316	NR_032135	Mir374b	0.114398	0.0434706	0.299527	0.0994495	0.0275162	0	-1.72104	-0.45433	-0.614066	0.811754	0.978904	NA	no
	317	NM_012849	Gast	0.114398	0.0434706	0.299527	0.0994495	0.0275162	0	-1.72093	-0.45433	-0.680232	0.811754	0.978904	NA	no
	318	NR_144519	Syngap1	0.114735	0.0438071	0.3053	0.0994495	0.0275162	0	-1.72083	-0.455567	-0.701359	0.811754	0.978904	0.927998	no
	319	NM_001013052	Nat3	0.114735	0.0438071	0.3053	0.0994495	0.0275162	0	-1.72067	-0.455567	-0.656969	0.811754	0.978904	NA	no
	320	NR_031770	Mir301a	0.114735	0.0438071	0.3053	0.0994495	0.0275162	0	-1.72067	-0.455567	-0.692194	0.811754	0.978904	NA	no
	321	NM_001130570	Scrt1	0.114735	0.0438071	0.3053	0.0994495	0.0275162	0	-1.72055	-0.455567	-0.705021	0.811754	0.978904	0.926326	no
	322	NM_001270388	LOC100360619	0.114398	0.0434706	0.299527	0.0994495	0.0275162	0	-1.72052	-0.45433	-0.114633	0.811754	0.912908	NA	no
	323	NM_001305427	Nudt7	0.114735	0.0438071	0.3053	0.0994495	0.0275162	0	-1.72043	-0.455567	-0.701568	0.811754	0.97334	0.927998	no
	324	NM_001109140	Dmrtc2	0.114398	0.0434706	0.299527	0.0994495	0.0275162	0	-1.72027	-0.45433	-0.114633	0.811754	0.697943	NA	no
	325	NM_001000224	Olr282	0.114398	0.0434706	0.299527	0.0994495	0.0275162	0	-1.72027	-0.45433	-0.114633	0.811754	0.422548	NA	no
	326	NM_001047108	Lbx1	0.114398	0.0434706	0.299527	0.0994495	0.0275162	0	-1.72027	-0.45433	-0.114633	0.811754	0.422548	NA	no
	327	NM_152848	Ly49i2	0.114398	0.0434706	0.299527	0.0994495	0.0275162	0	-1.72027	-0.45433	-0.114633	0.811754	0.422548	NA	no
	328	NM_017056	Tnp1	0.114398	0.0434706	0.299527	0.0994495	0.0275162	0	-1.72027	-0.45433	-0.114633	0.811754	0.519196	NA	no
	329	NM_133537	Wfdc18	0.114398	0.0434706	0.299527	0.0994495	0.0275162	0	-1.72027	-0.45433	-0.114633	0.811754	0.540597	NA	no
	330	NM_001000269	Olr1683	0.114398	0.0434706	0.299527	0.0994495	0.0275162	0	-1.72027	-0.45433	-0.114633	0.811754	0.422548	NA	no
	331	NM_013116	Tshb	0.114398	0.0434706	0.299527	0.0994495	0.0275162	0	-1.72027	-0.45433	-0.114633	0.811754	0.657451	NA	no
	332	NM_001164303	Plec	0.114398	0.0434706	0.299527	0.0994495	0.0275162	0	-1.72027	-0.45433	-0.114633	0.811754	0.65893	NA	no
	333	NM_001024686	Tas2r108	0.114398	0.0434706	0.299527	0.0994495	0.0275162	0	-1.72023	-0.45433	-0.668279	0.811754	0.978904	NA	no
	334	NR_105011	Vegfa	0.114398	0.0434706	0.299527	0.0994495	0.0275162	0	-1.72004	-0.45433	-0.114633	0.811754	0.826251	NA	no
	335	NR_032139	Mir378	0.114735	0.0438071	0.3053	0.0994495	0.0275162	0	-1.71977	-0.455567	-0.583551	0.811754	0.959554	NA	no
	336	NM_053724	Glra3	0.114398	0.0434706	0.299527	0.0994495	0.0275162	0	-1.71972	-0.45433	-0.538749	0.811754	0.978904	NA	no
	337	NM_001106287	RGD1310717	0.114398	0.0434706	0.299527	0.0994495	0.0275162	0	-1.7197	-0.45433	-0.114633	0.811754	0.864363	NA	no
	338	NM_001271226	Chd5	0.114398	0.0434706	0.299527	0.0994495	0.0275162	0	-1.71962	-0.45433	-0.677951	0.811754	0.978904	0.926392	no
	339	NM_001108805	Spata3	0.114735	0.0438071	0.3053	0.0994495	0.0275162	0	-1.71958	-0.455567	-0.685616	0.811754	0.978904	NA	no
	340	NR_133655	LOC106736471	0.114735	0.0438071	0.3053	0.0994495	0.0275162	0	-1.71946	-0.455567	-0.527644	0.811754	0.852202	NA	no
	341	NM_019292	Ca3	0.114735	0.0438071	0.3053	0.0994495	0.0275162	0	-1.71923	-0.455567	-0.705649	0.811754	0.978904	0.926392	no
	342	NM_001191913	Asb9	0.114398	0.0434706	0.299527	0.0994495	0.0275162	0	-1.71901	-0.45433	-0.671617	0.811754	0.978904	NA	no
	343	NM_001134728	Spag16	0.114735	0.0438071	0.3053	0.0994495	0.0275162	0	-1.71876	-0.455567	-0.706276	0.811754	0.978904	0.926392	no
	344	NM_012921	Alx1	0.114398	0.0434706	0.299527	0.0994495	0.0275162	0	-1.71871	-0.45433	-0.70356	0.811754	0.978904	0.927188	no
	345	NM_001270633	Bdnf	0.114735	0.0438071	0.3053	0.0994495	0.0275162	0	-1.71865	-0.455567	-0.700134	0.811754	0.931258	0.928882	no
	346	NM_001037517	Defb20	0.114735	0.0438071	0.3053	0.0994495	0.0275162	0	-1.71863	-0.455567	-0.114633	0.811754	0.778939	NA	no
	347	NM_012994	Nxph1	0.114398	0.0434706	0.299527	0.0994495	0.0275162	0	-1.71862	-0.45433	-0.699938	0.811754	0.978904	0.926326	no
	348	NM_001134604	Cytl1	0.114735	0.0438071	0.3053	0.0994495	0.0275162	0	-1.71845	-0.455567	-0.708177	0.811754	0.978904	0.926326	no
	349	NM_001168631	Cdh10	0.114398	0.0434706	0.299527	0.0994495	0.0275162	0	-1.7184	-0.45433	-0.699567	0.811754	0.978904	0.926326	no
	350	NM_001014049	Sel1l2	0.114398	0.0434706	0.299527	0.0994495	0.0275162	0	-1.71835	-0.45433	-0.114633	0.811754	0.869159	NA	no
	351	NM_001109493	Lce1l	0.114398	0.0434706	0.299527	0.0994495	0.0275162	0	-1.71832	-0.45433	-0.114633	0.811754	0.664025	NA	no
	352	NM_199507	Pcdha7	0.114735	0.0438071	0.3053	0.0994495	0.0275162	0	-1.71818	-0.455567	-0.708702	0.811754	0.978904	0.926326	no
	353	NM_145881	Rims2	0.114735	0.0438071	0.3053	0.0994495	0.0275162	0	-1.71811	-0.455567	-0.707186	0.811754	0.88083	0.926326	no
	354	NM_001009448	Cdh19	0.114398	0.0434706	0.299527	0.0994495	0.0275162	0	-1.7181	-0.45433	-0.705752	0.811754	0.978904	0.926392	no
	355	NM_001277214	Patz1	0.114735	0.0438071	0.3053	0.0994495	0.0275162	0	-1.718	-0.455567	-0.697393	0.811754	0.978904	NA	no
	356	NM_001144779	Tlr11	0.159244	0.0883165	1.19811	0.111836	0.0399025	0.242022	-1.71787	-0.460489	-1.03459	0.811754	0.978904	NA	no
	357	NM_001013247	Sln	0.114398	0.0434706	0.299527	0.0994495	0.0275162	0	-1.7178	-0.45433	-0.707406	0.811754	0.974279	0.926326	no
	358	NM_199508	Pcdha9	0.114398	0.0434706	0.299527	0.0994495	0.0275162	0	-1.71758	-0.45433	-0.708823	0.811754	0.978904	0.926326	no
	359	NM_023966	Kcns2	0.114398	0.0434706	0.299527	0.0994495	0.0275162	0	-1.71748	-0.45433	-0.709238	0.811754	0.978904	0.926326	no
	360	NM_001013906	Lhfpl5	0.114398	0.0434706	0.299527	0.0994495	0.0275162	0	-1.7174	-0.45433	-0.709597	0.811754	0.978904	0.926326	no
	361	NM_001109378	Mei4	0.114398	0.0434706	0.299527	0.0994495	0.0275162	0	-1.71728	-0.45433	-0.709885	0.811754	0.813774	0.926326	no
	362	NM_001106032	Psmb11	0.114398	0.0434706	0.299527	0.0994495	0.0275162	0	-1.71721	-0.45433	-0.708677	0.811754	0.978904	0.926326	no
	363	NR_073588	Ppp2r2b	0.114398	0.0434706	0.299527	0.0994495	0.0275162	0	-1.71709	-0.45433	-0.710185	0.811754	0.978904	0.926326	no
	364	NM_001105871	Plaat1	1.24229	1.17136	22.9272	0.445186	0.373253	6.7757	-1.71692	-1.5844	-1.73051	0.0134717	0.337676	0.00954866	yes
	365	NM_001244780	Lmo2	0.114398	0.0434706	0.299527	0.0994495	0.0275162	0	-1.71689	-0.45433	-0.701149	0.811754	0.978904	NA	no
	366	NR_031778	Mir331	0.114398	0.0434706	0.299527	0.0994495	0.0275162	0	-1.71688	-0.45433	-0.70898	0.811754	0.978904	0.926326	no
	367	NM_032990	Gria3	0.114398	0.0434706	0.299527	0.0994495	0.0275162	0	-1.71648	-0.45433	-0.710656	0.811754	0.978904	0.926326	no
	368	NM_053441	Slco1c1	0.112716	0.0417885	0.270348	0.0994495	0.0275162	0	-1.71578	-0.448088	-0.636043	0.811754	0.978904	0.927188	no
	369	NM_021739	Camk2b	0.112993	0.0420657	0.269727	0.0994495	0.0275162	0	-1.71559	-0.449155	-0.696259	0.811754	0.882954	NA	no
	370	NM_001134862	Pbx1	0.112716	0.0417885	0.270348	0.0994495	0.0275162	0	-1.71535	-0.448088	-0.709227	0.811754	0.978904	0.926326	no
	371	NM_001047978	LOC689713	0.112993	0.0420657	0.269727	0.0994495	0.0275162	0	-1.71531	-0.449155	-0.704222	0.811754	0.978904	0.926392	no
	372	NM_177935	Il1rapl1	0.112716	0.0417885	0.270348	0.0994495	0.0275162	0	-1.71514	-0.448088	-0.710002	0.811754	0.976994	0.926326	no
	373	NM_024394	Htr3a	0.112716	0.0417885	0.270348	0.0994495	0.0275162	0	-1.71513	-0.448088	-0.709394	0.811754	0.967751	0.926326	no
	374	NM_021686	Cnksr2	0.112716	0.0417885	0.270348	0.0994495	0.0275162	0	-1.71503	-0.448088	-0.702649	0.811754	0.978904	0.926326	no
	375	NM_001109097	Myoz1	0.112993	0.0420657	0.269727	0.0994495	0.0275162	0	-1.715	-0.449155	-0.701694	0.811754	0.978904	NA	no
	376	NM_001134454	Csad	0.112993	0.0420657	0.269727	0.0994495	0.0275162	0	-1.71497	-0.449155	-0.706482	0.811754	0.978904	0.926392	no
	377	NM_001170396	Lrrc43	0.112993	0.0420657	0.269727	0.0994495	0.0275162	0	-1.71494	-0.449155	-0.7083	0.811754	0.978904	0.926326	no
	378	NM_001107224	Stk32b	0.112993	0.0420657	0.269727	0.0994495	0.0275162	0	-1.71485	-0.449155	-0.707179	0.811754	0.978904	0.926326	no
	379	NM_053733	Bcl2l10	0.112716	0.0417885	0.270348	0.0994495	0.0275162	0	-1.71484	-0.448088	-0.705152	0.811754	0.978904	0.926392	no
	380	NM_001109073	Ccdc190	0.112993	0.0420657	0.269727	0.0994495	0.0275162	0	-1.71484	-0.449155	-0.703554	0.811754	0.978904	0.926326	no
	381	NM_001107561	Scgb1c1	0.112993	0.0420657	0.269727	0.0994495	0.0275162	0	-1.71475	-0.449155	-0.707669	0.811754	0.978904	0.926326	no
	382	NM_012916	Bcan	0.112716	0.0417885	0.270348	0.0994495	0.0275162	0	-1.71465	-0.448088	-0.708254	0.811754	0.978904	0.926326	no
	383	NM_001039699	Lrfn2	0.112993	0.0420657	0.269727	0.0994495	0.0275162	0	-1.71464	-0.449155	-0.703207	0.811754	0.978904	0.926326	no
	384	NM_001013093	Ubxn10	0.112993	0.0420657	0.269727	0.0994495	0.0275162	0	-1.71459	-0.449155	-0.707265	0.811754	0.978904	0.926326	no
	385	NM_001191914	Glra4	0.112716	0.0417885	0.270348	0.0994495	0.0275162	0	-1.71453	-0.448088	-0.45667	0.811754	0.887767	NA	no
	386	NM_032065	Slc1a6	0.112993	0.0420657	0.269727	0.0994495	0.0275162	0	-1.71453	-0.449155	-0.706661	0.811754	0.978904	0.926326	no
	387	NM_001033676	Cabp1	0.112716	0.0417885	0.270348	0.0994495	0.0275162	0	-1.7145	-0.448088	-0.708323	0.811754	0.978904	0.926326	no
	388	NM_057142	Lrrc7	0.112993	0.0420657	0.269727	0.0994495	0.0275162	0	-1.71449	-0.449155	-0.702122	0.811754	0.978904	0.926326	no
	389	NM_001169136	Ttll2	0.112993	0.0420657	0.269727	0.0994495	0.0275162	0	-1.71443	-0.449155	-0.701562	0.811754	0.978904	0.927998	no
	390	NM_022211	Fgf5	0.112993	0.0420657	0.269727	0.0994495	0.0275162	0	-1.7144	-0.449155	-0.702118	0.811754	0.940411	0.927672	no
	391	NM_001017483	Fam243a	0.112716	0.0417885	0.270348	0.0994495	0.0275162	0	-1.71414	-0.448088	-0.271883	0.811754	0.909434	NA	no
	392	NM_001033665	Bcan	0.112716	0.0417885	0.270348	0.0994495	0.0275162	0	-1.71412	-0.448088	-0.704258	0.811754	0.978904	0.926326	no
	393	NM_001008523	Aox4	0.112716	0.0417885	0.270348	0.0994495	0.0275162	0	-1.71411	-0.448088	-0.70103	0.811754	0.978904	0.928433	no
	394	NM_023958	Impg1	0.112993	0.0420657	0.269727	0.0994495	0.0275162	0	-1.7141	-0.449155	-0.484261	0.811754	0.978904	NA	no
	395	NM_001172116	Samd3	0.112993	0.0420657	0.269727	0.0994495	0.0275162	0	-1.71409	-0.449155	-0.704615	0.811754	0.978904	0.926392	no
	396	NM_001109631	LOC691215	0.112716	0.0417885	0.270348	0.0994495	0.0275162	0	-1.71402	-0.448088	-0.693673	0.811754	0.978904	NA	no
	397	NM_001191979	Rergl	0.112716	0.0417885	0.270348	0.0994495	0.0275162	0	-1.7137	-0.448088	-0.668197	0.811754	0.93634	NA	no
	398	NM_001191935	Grxcr1	0.112716	0.0417885	0.270348	0.0994495	0.0275162	0	-1.71367	-0.448088	-0.706336	0.811754	0.978904	0.926392	no
	399	NM_199486	Pcdha11	0.112716	0.0417885	0.270348	0.0994495	0.0275162	0	-1.71364	-0.448088	-0.706692	0.811754	0.978904	0.926392	no
	400	NM_001106845	Ankrd34c	0.112716	0.0417885	0.270348	0.0994495	0.0275162	0	-1.71362	-0.448088	-0.706035	0.811754	0.957161	0.926392	no
	401	NM_173131	Vom2r53	0.112716	0.0417885	0.270348	0.0994495	0.0275162	0	-1.71357	-0.448088	-0.617559	0.811754	0.978904	NA	no
	402	NM_001109166	Tlx1	0.112716	0.0417885	0.270348	0.0994495	0.0275162	0	-1.71357	-0.448088	-0.21474	0.811754	0.890437	NA	no
	403	NM_001107371	Neto1	0.112993	0.0420657	0.269727	0.0994495	0.0275162	0	-1.71336	-0.449155	-0.696219	0.811754	0.978904	0.926392	no
	404	NM_144756	Faim2	0.112716	0.0417885	0.270348	0.0994495	0.0275162	0	-1.71325	-0.448088	-0.69231	0.811754	0.978904	0.926326	no
	405	NM_001037441	Klrc1	0.112993	0.0420657	0.269727	0.0994495	0.0275162	0	-1.71323	-0.449155	-0.114633	0.811754	0.897603	NA	no
	406	NM_134418	Gp2	0.112993	0.0420657	0.269727	0.0994495	0.0275162	0	-1.71316	-0.449155	-0.114633	0.811754	0.789334	NA	no
	407	NR_032118	Mir540	0.112993	0.0420657	0.269727	0.0994495	0.0275162	0	-1.71311	-0.449155	-0.114633	0.811754	0.736001	NA	no
	408	NM_001106692	Cela3b	0.112993	0.0420657	0.269727	0.0994495	0.0275162	0	-1.7131	-0.449155	-0.690245	0.811754	0.978904	NA	no
	409	NM_012853	Htr4	0.112993	0.0420657	0.269727	0.0994495	0.0275162	0	-1.71291	-0.449155	-0.678246	0.811754	0.978904	NA	no
	410	NM_001012233	NMS	0.112993	0.0420657	0.269727	0.0994495	0.0275162	0	-1.71286	-0.449155	-0.114633	0.811754	0.668507	NA	no
	411	NM_001000988	Olr1119	0.112993	0.0420657	0.269727	0.0994495	0.0275162	0	-1.71286	-0.449155	-0.114633	0.811754	0.394818	NA	no
	412	NM_001037852	Spag11b	0.112993	0.0420657	0.269727	0.0994495	0.0275162	0	-1.71286	-0.449155	-0.114633	0.811754	0.394818	NA	no
	413	NM_001047976	LOC685391	0.112993	0.0420657	0.269727	0.0994495	0.0275162	0	-1.71286	-0.449155	-0.114633	0.811754	0.657866	NA	no
	414	NM_001000715	Olr1501	0.112993	0.0420657	0.269727	0.0994495	0.0275162	0	-1.71286	-0.449155	-0.114633	0.811754	0.454857	NA	no
	415	NM_001000308	Olr488	0.112993	0.0420657	0.269727	0.0994495	0.0275162	0	-1.71286	-0.449155	-0.114633	0.811754	0.584472	NA	no
	416	NM_001000270	Olr1684	0.112993	0.0420657	0.269727	0.0994495	0.0275162	0	-1.71286	-0.449155	-0.114633	0.811754	0.584472	NA	no
	417	NM_001013242	Dnajc5g	0.112993	0.0420657	0.269727	0.0994495	0.0275162	0	-1.71261	-0.449155	-0.114633	0.811754	0.932341	NA	no
	418	NM_177962	Slc14a2	0.112716	0.0417885	0.270348	0.0994495	0.0275162	0	-1.71256	-0.448088	-0.14155	0.811754	0.899528	NA	no
	419	NR_133672	LOC100911723	0.112716	0.0417885	0.270348	0.0994495	0.0275162	0	-1.71248	-0.448088	-0.114633	0.811754	0.883544	NA	no
	420	NM_133610	Kcnh5	0.112716	0.0417885	0.270348	0.0994495	0.0275162	0	-1.71246	-0.448088	-0.704284	0.811754	0.978904	0.926392	no
	421	NM_012729	Prss2	0.112716	0.0417885	0.270348	0.0994495	0.0275162	0	-1.7123	-0.448088	-0.114633	0.811754	0.90156	NA	no
	422	NM_001166020	Sfta2	0.112716	0.0417885	0.270348	0.0994495	0.0275162	0	-1.71225	-0.448088	-0.114633	0.811754	0.860184	NA	no
	423	NM_053739	Becn1	0.112716	0.0417885	0.270348	0.0994495	0.0275162	0	-1.71215	-0.448088	-0.683351	0.811754	0.978904	NA	no
	424	NM_001109550	Magea4	0.112716	0.0417885	0.270348	0.0994495	0.0275162	0	-1.71214	-0.448088	-0.114633	0.811754	0.667157	NA	no
	425	NM_001130567	Dmc1	0.112716	0.0417885	0.270348	0.0994495	0.0275162	0	-1.71213	-0.448088	-0.702933	0.811754	0.978904	0.926392	no
	426	NR_031938	Mir291a	0.112716	0.0417885	0.270348	0.0994495	0.0275162	0	-1.712	-0.448088	-0.114633	0.811754	0.687397	NA	no
	427	NM_001007013	Gphb5	0.112716	0.0417885	0.270348	0.0994495	0.0275162	0	-1.71196	-0.448088	-0.114633	0.811754	0.900558	NA	no
	428	NM_001191759	C8b	0.112993	0.0420657	0.269727	0.0994495	0.0275162	0	-1.71196	-0.449155	-0.490982	0.811754	0.978904	NA	no
	429	NM_017001	Epo	0.112993	0.0420657	0.269727	0.0994495	0.0275162	0	-1.71194	-0.449155	-0.683067	0.811754	0.978904	0.935777	no
	430	NM_145790	Lipogenin	0.112716	0.0417885	0.270348	0.0994495	0.0275162	0	-1.71167	-0.448088	-0.114633	0.811754	0.949922	NA	no
	431	NM_012746	Pcsk2	0.112993	0.0420657	0.269727	0.0994495	0.0275162	0	-1.71159	-0.449155	-0.687663	0.811754	0.978904	0.928433	no
	432	NM_001108860	Tecrl	0.112993	0.0420657	0.269727	0.0994495	0.0275162	0	-1.71156	-0.449155	-0.114633	0.811754	0.855473	NA	no
	433	NM_019144	Acp5	0.112993	0.0420657	0.269727	0.0994495	0.0275162	0	-1.71141	-0.449155	-0.114633	0.811754	0.830033	NA	no
	434	NM_001106722	Gpr22	0.112993	0.0420657	0.269727	0.0994495	0.0275162	0	-1.7114	-0.449155	-0.694116	0.811754	0.978904	0.929123	no
	435	NM_001024299	Zfp458	0.112716	0.0417885	0.270348	0.0994495	0.0275162	0	-1.7113	-0.448088	-0.139356	0.811754	0.926841	NA	no
	436	NM_012795	Gp5	0.112716	0.0417885	0.270348	0.0994495	0.0275162	0	-1.71123	-0.448088	-0.114633	0.811754	0.65224	NA	no
	437	NR_031909	Mir193	0.112716	0.0417885	0.270348	0.0994495	0.0275162	0	-1.71123	-0.448088	-0.114633	0.811754	0.536616	NA	no
	438	NM_001000391	Olr423	0.112716	0.0417885	0.270348	0.0994495	0.0275162	0	-1.71123	-0.448088	-0.114633	0.811754	0.390733	NA	no
	439	NM_001099514	Vom2r48	0.112716	0.0417885	0.270348	0.0994495	0.0275162	0	-1.71123	-0.448088	-0.114633	0.811754	0.390733	NA	no
	440	NM_173305	Hsd17b6	0.112716	0.0417885	0.270348	0.0994495	0.0275162	0	-1.71123	-0.448088	-0.114633	0.811754	0.390733	NA	no
	441	NM_001099494	Vom2r54	0.112716	0.0417885	0.270348	0.0994495	0.0275162	0	-1.71123	-0.448088	-0.114633	0.811754	0.390733	NA	no
	442	NM_001000087	Olr1601	0.112716	0.0417885	0.270348	0.0994495	0.0275162	0	-1.71123	-0.448088	-0.114633	0.811754	0.390733	NA	no
	443	NM_001135869	Ugt2a3	0.112716	0.0417885	0.270348	0.0994495	0.0275162	0	-1.71123	-0.448088	-0.114633	0.811754	0.390733	NA	no
	444	NM_021855	Crx	0.112716	0.0417885	0.270348	0.0994495	0.0275162	0	-1.71123	-0.448088	-0.114633	0.811754	0.735194	NA	no
	445	NR_031833	Mir27a	0.112716	0.0417885	0.270348	0.0994495	0.0275162	0	-1.71123	-0.448088	-0.114633	0.811754	0.692214	NA	no
	446	NM_001010956	Gmcl1	0.112993	0.0420657	0.269727	0.0994495	0.0275162	0	-1.71114	-0.449155	-0.680857	0.811754	0.978904	NA	no
	447	NM_001107112	Cldn17	0.112716	0.0417885	0.270348	0.0994495	0.0275162	0	-1.7111	-0.448088	-0.114633	0.811754	0.77838	NA	no
	448	NM_001033913	Gimap5	0.112716	0.0417885	0.270348	0.0994495	0.0275162	0	-1.71108	-0.448088	-0.301708	0.811754	0.969618	NA	no
	449	NM_031597	Kcnq3	0.112716	0.0417885	0.270348	0.0994495	0.0275162	0	-1.711	-0.448088	-0.693156	0.811754	0.978904	0.926392	no
	450	NM_001012209	Rnase12	0.112716	0.0417885	0.270348	0.0994495	0.0275162	0	-1.71094	-0.448088	-0.674792	0.811754	0.978904	NA	no
	451	NM_001008853	RT1-M6-2	0.112716	0.0417885	0.270348	0.0994495	0.0275162	0	-1.71094	-0.448088	-0.611015	0.811754	0.978904	0.956138	no
	452	NM_001000129	Olr62	0.112993	0.0420657	0.269727	0.0994495	0.0275162	0	-1.71091	-0.449155	-0.944882	0.811754	0.958365	NA	no
	453	NM_012659	Sst	0.112716	0.0417885	0.270348	0.0994495	0.0275162	0	-1.71077	-0.448088	-0.688035	0.811754	0.978904	0.927188	no
	454	NM_021750	Csad	0.112716	0.0417885	0.270348	0.0994495	0.0275162	0	-1.71066	-0.448088	-0.689694	0.811754	0.978904	NA	no
	455	NM_001271124	Nrg1	0.112716	0.0417885	0.270348	0.0994495	0.0275162	0	-1.71041	-0.448088	-0.689411	0.811754	0.978904	NA	no
	456	NM_001047957	LOC500350	0.112993	0.0420657	0.269727	0.0994495	0.0275162	0	-1.7104	-0.449155	-0.114633	0.811754	0.785842	NA	no
	457	NM_001108943	Il21	0.112993	0.0420657	0.269727	0.0994495	0.0275162	0	-1.71039	-0.449155	-0.625211	0.811754	0.978904	NA	no
	458	NM_001033987	Map2k5	0.112993	0.0420657	0.269727	0.0994495	0.0275162	0	-1.71	-0.449155	-0.114633	0.811754	0.908325	NA	no
	459	NM_013192	Kcnj6	0.112716	0.0417885	0.270348	0.0994495	0.0275162	0	-1.70992	-0.448088	-0.691312	0.811754	0.978904	0.92794	no
	460	NM_001000840	Olr1616	0.112993	0.0420657	0.269727	0.0994495	0.0275162	0	-1.70992	-0.449155	-0.114633	0.811754	0.795313	NA	no
	461	NM_001134522	RGD1308878	0.112993	0.0420657	0.269727	0.0994495	0.0275162	0	-1.70957	-0.449155	-0.114633	0.811754	0.832771	NA	no
	462	NM_001025040	Ccdc183	0.112716	0.0417885	0.270348	0.0994495	0.0275162	0	-1.70945	-0.448088	-0.687351	0.811754	0.978904	NA	no
	463	NM_022636	Vax1	0.112993	0.0420657	0.269727	0.0994495	0.0275162	0	-1.70926	-0.449155	-0.687892	0.811754	0.978904	0.933461	no
	464	NR_037320	Mir3546	0.112716	0.0417885	0.270348	0.0994495	0.0275162	0	-1.70913	-0.448088	-0.682364	0.811754	0.978904	NA	no
	465	NM_001109642	H3f4	0.112993	0.0420657	0.269727	0.0994495	0.0275162	0	-1.70854	-0.449155	-0.638731	0.811754	0.978904	NA	no
	466	NM_001025662	LOC301165	0.112993	0.0420657	0.269727	0.0994495	0.0275162	0	-1.70832	-0.449155	-0.114633	0.811754	0.878136	NA	no
	467	NM_001108973	Slc1a7	0.112993	0.0420657	0.269727	0.0994495	0.0275162	0	-1.7081	-0.449155	-0.61892	0.811754	0.978904	NA	no
	468	NM_022859	Crisp3	0.112993	0.0420657	0.269727	0.0994495	0.0275162	0	-1.7073	-0.449155	-0.30841	0.811754	0.978904	NA	no
	469	NM_001322486	Ctcfl	0.112993	0.0420657	0.269727	0.0994495	0.0275162	0	-1.70722	-0.449155	-0.143884	0.811754	0.967754	NA	no
	470	NM_001106312	Scart1	0.112993	0.0420657	0.269727	0.0994495	0.0275162	0	-1.7072	-0.449155	-0.594447	0.811754	0.978904	NA	no
	471	NM_001012232	Rnase17	0.112716	0.0417885	0.270348	0.0994495	0.0275162	0	-1.70637	-0.448088	-0.114633	0.811754	0.893264	NA	no
	472	NM_001109640	Slc25a54	0.112993	0.0420657	0.269727	0.0994495	0.0275162	0	-1.70597	-0.449155	-0.114633	0.811754	0.967868	NA	no
	473	NM_175869	Plod2	0.112716	0.0417885	0.270348	0.0994495	0.0275162	0	-1.70547	-0.448088	-0.568764	0.811754	0.978904	NA	no
	474	NR_033150	Dcm5	0.112993	0.0420657	0.269727	0.0994495	0.0275162	0	-1.70389	-0.449155	-0.114633	0.812729	0.758045	NA	no
	475	NM_001193568	Sgk1	0.112716	0.0417885	0.270348	0.0994495	0.0275162	0	-1.70389	-0.448088	-0.114633	0.811754	0.961216	NA	no
	476	NR_031896	Mir154	0.112993	0.0420657	0.269727	0.0994495	0.0275162	0	-1.70352	-0.449155	-0.143218	0.813144	0.978904	NA	no
	477	NM_001191631	Plpp4	0.42059	0.349663	6.45224	0.194247	0.122314	1.85372	-1.70314	-1.35004	-1.67301	0.207367	0.195773	0.181584	no
	478	NM_001146004	Txndc2	0.112993	0.0420657	0.269727	0.0994495	0.0275162	0	-1.70306	-0.449155	-0.114633	0.813358	0.801589	NA	no
	479	NM_153476	Krt9	0.112993	0.0420657	0.269727	0.0994495	0.0275162	0	-1.70302	-0.449155	-0.154114	0.813358	0.978904	NA	no
	480	NM_153466	Gzmf	0.112993	0.0420657	0.269727	0.0994495	0.0275162	0	-1.70298	-0.449155	-0.114633	0.813358	0.755597	NA	no
	481	NM_001100521	Phlda2	0.157107	0.0861797	1.15005	0.111965	0.0400314	0.245757	-1.70135	-0.825222	-0.799359	0.813684	0.781853	NA	no
	482	NM_001106010	Gba3	0.112716	0.0417885	0.270348	0.0994495	0.0275162	0	-1.70067	-0.448088	-0.30719	0.811754	0.978904	NA	no
	483	NM_134328	Taar1	0.112716	0.0417885	0.270348	0.0994495	0.0275162	0	-1.70066	-0.448088	-0.114633	0.811754	0.823241	NA	no
	484	NM_001024352	LOC500827	0.112993	0.0420657	0.269727	0.0994495	0.0275162	0	-1.69936	-0.449155	-0.493813	0.823292	0.978904	NA	no
	485	NM_001106431	Stoml3	0.112716	0.0417885	0.270348	0.0994495	0.0275162	0	-1.69819	-0.448088	-0.594448	0.813055	0.978904	NA	no
	486	NM_001013868	LOC288521	0.112716	0.0417885	0.270348	0.0994495	0.0275162	0	-1.69699	-0.448088	-0.114633	0.813795	0.878217	NA	no
	487	NM_001195414	LOC100359907	0.112993	0.0420657	0.269727	0.0994495	0.0275162	0	-1.69667	-0.449155	-0.149396	0.835266	0.978904	NA	no
	488	NM_017044	Pth	0.112993	0.0420657	0.269727	0.0994495	0.0275162	0	-1.69417	-0.449155	-0.114633	0.84664	0.953706	NA	no
	489	NM_001037350	LOC296235	0.112716	0.0417885	0.270348	0.0994495	0.0275162	0	-1.69407	-0.448088	-0.114633	0.819216	0.852202	NA	no
	490	NM_001100993	Stpg2	0.204426	0.133499	2.10246	0.126957	0.055024	0.537906	-1.69344	-0.590559	-1.69506	0.701481	0.978904	NA	no
	491	NM_212489	Btnl8	0.112716	0.0417885	0.270348	0.0994495	0.0275162	0	-1.68947	-0.448088	-0.114633	0.830821	0.832073	NA	no
	492	NM_001106099	Cts7	0.201953	0.131026	2.04863	0.12448	0.0525467	0.491513	-1.68942	-1.34699	-0.546158	0.638393	0.136896	NA	no
	493	NM_001106538	Wfdc5	0.338846	0.267918	4.78479	0.169458	0.0975242	1.36796	-1.68745	-1.28441	-1.58122	0.615717	0.541577	NA	no
	494	NM_001106041	Ctsg	0.112716	0.0417885	0.270348	0.0994495	0.0275162	0	-1.68244	-0.448088	-0.202273	0.856009	0.978904	NA	no
	495	NM_001135744	Akr1c12l1	0.156434	0.0855068	1.13851	0.111836	0.0399025	0.242022	-1.67841	-0.824369	-0.646012	0.772595	0.424111	NA	no
	496	NM_023973	Ido1	0.290576	0.219649	3.82177	0.154611	0.0826776	1.08126	-1.67692	-1.06423	-1.36279	0.590886	0.541049	NA	no
	497	NR_131090	LOC100911367	0.201676	0.130748	2.04926	0.124222	0.0522888	0.484044	-1.67432	-1.55804	-1.71983	0.59375	0.254479	NA	no
	498	NM_001024369	Ypel4	3.05594	2.98502	59.6643	1.03068	0.958744	18.2583	-1.67432	-1.52253	-1.68062	0.0946037	0.389519	0.0574095	no
	499	NM_012684	Smr3b	0.205772	0.134845	2.12555	0.12958	0.0576471	0.58975	-1.67386	-0.707062	-1.49375	0.736169	0.920936	NA	no
	500	NM_001105881	Naa50	0.197461	0.126534	1.95986	0.124351	0.0524177	0.487779	-1.67199	-1.03787	-1.66506	0.694775	0.834248	0.617194	no
	501	NM_001009497	Ly49si1	0.15683	0.0859024	1.15067	0.111965	0.0400314	0.245757	-1.67124	-1.03536	-0.73096	0.727676	0.236468	NA	no
	502	NM_001029904	Rnase1	0.15588	0.0849522	1.13975	0.111965	0.0400314	0.245757	-1.66946	-0.82269	-1.09346	0.730417	0.621193	NA	no
	503	NM_001191746	Dlx2	0.200944	0.130016	2.031	0.126828	0.054895	0.534171	-1.66635	-1.03177	-1.45375	0.62827	0.978904	0.596151	no
	504	NM_001191688	Pcdh9	0.156493	0.0855659	1.1449	0.114442	0.0425087	0.292149	-1.66559	-1.23836	-1.17432	0.719979	0.491155	0.722451	no
	505	NM_001127528	Tmprss13	0.322956	0.252028	4.47165	0.161639	0.0897055	1.21758	-1.66467	-1.61385	-1.70021	0.374876	0.173027	0.33479	no
	506	NR_031936	Mir223	0.154198	0.08327	1.11057	0.111836	0.0399025	0.242022	-1.66453	-0.758516	-1.05887	0.761669	0.775989	NA	no
	507	NM_001113409	Syngap1	0.152515	0.0815879	1.08139	0.111836	0.0399025	0.242022	-1.66346	-0.449674	-1.3718	0.722718	0.978904	0.684072	no
	508	NM_022254	Gpr85	0.199934	0.129007	2.01368	0.124351	0.0524177	0.487779	-1.66229	-1.34596	-1.3521	0.567083	0.487444	0.56087	no
	509	NM_020096	Ifit1	17.6347	17.5638	353.144	5.63735	5.56541	108.619	-1.66194	-2.63261	-1.52592	0.811754	0.217846	0.705019	no
	510	NM_031751	Shank1	0.291981	0.221054	3.85125	0.157105	0.0851718	1.12937	-1.6619	-1.25857	-1.44485	0.428402	0.931258	0.410957	no
	511	NM_001134638	Tmem114	0.15307	0.0821425	1.08015	0.111965	0.0400314	0.245757	-1.66099	-0.816907	-1.44167	0.743133	0.869167	0.675994	no
	512	NR_031937	Mir290	0.195679	0.124752	1.95079	0.124351	0.0524177	0.487779	-1.65967	-0.71323	-0.521453	0.691296	0.543805	NA	no
	513	NM_001145002	Krtap7-1	0.199994	0.129066	2.02008	0.127103	0.0551698	0.543358	-1.65939	-1.39995	-1.05677	0.587143	0.0863973	NA	no
	514	NM_080693	Cacng5	0.153347	0.0824198	1.07953	0.114588	0.0426546	0.297601	-1.65847	-0.744526	-1.42753	0.729109	0.825158	0.671686	no
	515	NM_001107698	Hist2h3c2	0.199043	0.128116	2.00915	0.126957	0.055024	0.537906	-1.65788	-0.755523	-1.70685	0.57822	0.899335	NA	no
	516	NR_032745	Mir568	0.544494	0.473567	8.91742	0.234433	0.162499	2.64455	-1.65738	-1.59647	-1.65882	0.120806	0.058723	0.104704	no
	517	NM_001115043	LOC684871	0.241475	0.170548	2.8603	0.139489	0.0675561	0.78538	-1.65569	-1.34062	-1.745	0.450432	0.216153	NA	no
	518	NM_001025755	MGC116197	0.155089	0.0841611	1.1151	0.114588	0.0426546	0.297601	-1.65311	-1.02319	-1.44	0.765618	0.645477	0.688918	no
	519	NM_030837	Slco1a3	0.152793	0.0818652	1.08077	0.111836	0.0399025	0.242022	-1.65292	-0.75447	-1.38149	0.808868	0.875723	NA	no
	520	NM_001271453	Gbx1	0.157562	0.0866343	1.16893	0.114442	0.0425087	0.292149	-1.64838	-0.752235	-1.3373	0.888129	0.932884	NA	no
	521	NM_001008554	Tmprss11g	0.194829	0.123901	1.91975	0.12958	0.0576471	0.58975	-1.64751	-1.04809	-0.865297	0.580928	0.180803	NA	no
	522	NM_001105989	Cr2	0.195443	0.124515	1.9249	0.126828	0.054895	0.534171	-1.64622	-1.02753	-1.62694	0.613548	0.683016	0.554604	no
	523	NM_053994	Pdha2	0.152515	0.0815879	1.08139	0.111965	0.0400314	0.245757	-1.64372	-0.449171	-0.318043	0.999544	0.969079	NA	no
	524	NR_031823	Mir21	0.36877	0.297843	5.41405	0.184759	0.112825	1.67273	-1.64339	-1.50596	-1.65962	0.21861	0.110252	0.205736	no
	525	NM_001109451	Ppp1r35	0.395013	0.324085	6.01178	0.189035	0.117101	1.75347	-1.64146	-0.53316	-1.53244	0.811754	0.978904	NA	no
	526	NM_182474	LOC299282	0.241871	0.170943	2.87246	0.141967	0.0700334	0.831772	-1.64051	-0.917149	-1.0245	0.655239	0.516491	NA	no
	527	NM_001107291	Itih1	0.281156	0.210229	3.65855	0.154207	0.0822738	1.06834	-1.63819	-1.32235	-1.65806	0.556098	0.62294	0.481259	no
	528	NM_001105712	Grm3	0.44565	0.374723	6.95943	0.204044	0.132111	2.04733	-1.61569	-2.09809	-1.55684	0.261855	0.374219	0.217597	no
	529	NM_001258237	Ace3	0.328198	0.257271	4.61127	0.175142	0.103208	1.48801	-1.60527	-1.81582	-1.5948	0.547959	0.186788	NA	no
	530	NM_019274	Colq	1.31794	1.24702	24.3687	0.497321	0.425387	7.79219	-1.60064	-1.30164	-1.63156	0.0134478	0.333072	0.0149538	yes
	531	NM_001003403	Apold1	60.1502	60.0793	1203.91	20.037	19.9651	390.517	-1.58951	-1.60554	-1.60906	0.00295102	0.0055657	0.00131877	yes
	532	NM_053806	Kcnk6	0.152515	0.0815879	1.08139	0.114442	0.0425087	0.292149	-1.58827	-0.439651	-1.10997	0.857742	0.978904	NA	no
	533	NM_001007746	MGC94199	0.321265	0.250337	4.44547	0.169474	0.0975412	1.36968	-1.58409	-0.791366	-1.52624	0.673905	0.978904	0.567844	no
	534	NM_001014783	Pcdhb3	0.363756	0.292828	5.30333	0.179658	0.107725	1.57449	-1.58363	-0.595434	-1.53194	0.237672	0.936966	0.214866	no
	535	NM_001109589	Rab36	0.470688	0.39976	7.48743	0.224361	0.152428	2.44176	-1.58271	-1.29667	-1.53267	0.116819	0.627829	0.112837	no
	536	NM_012516	C4bpa	0.692753	0.621826	11.9018	0.288899	0.216965	3.70199	-1.58195	-1.64411	-1.64812	0.017697	0.104441	0.0376123	yes
	537	NM_001271339	Zfp74	0.32081	0.249883	4.4266	0.169474	0.0975412	1.36968	-1.57774	-0.80512	-1.583	0.477229	0.913831	0.405556	no
	538	NM_012505	Atp1a2	0.391762	0.320834	5.8769	0.19423	0.122297	1.852	-1.5754	-1.45316	-1.45997	0.234975	0.785842	0.220405	no
	539	NM_001108433	Adamts19	0.312222	0.241294	4.26152	0.164245	0.0923117	1.26771	-1.57052	-1.33035	-1.55287	0.405478	0.365207	0.350898	no
	540	NM_022225	Htr1b	0.813728	0.742801	14.2952	0.339947	0.268014	4.70969	-1.56601	-1.22578	-1.58726	0.0770712	0.598495	0.0574095	no
	541	NM_001134839	Ly6h	0.313845	0.242917	4.2843	0.167014	0.0950808	1.325	-1.56327	-0.499492	-1.42691	0.337604	0.978904	0.322463	no
	542	NR_102352	LOC100910973	0.315764	0.244836	4.33906	0.169603	0.0976701	1.37341	-1.56103	-1.556	-1.58183	0.322833	0.274531	0.280027	no
	543	NM_001005549	Tinag	0.232114	0.161187	2.70348	0.14195	0.0700165	0.830055	-1.55982	-0.166456	-1.49088	0.811754	0.978904	0.770927	no
	544	NM_001108901	Samd5	0.271313	0.200386	3.45264	0.149124	0.0771903	0.971822	-1.55142	-1.26437	-1.48541	0.429253	0.454328	0.383595	no
	545	NM_001109520	Kcnk16	0.26508	0.194153	3.32861	0.15173	0.0797965	1.02195	-1.53497	-1.04213	-1.50972	0.542332	0.754221	0.462632	no
	546	NM_001134627	Tmem269	0.232523	0.161596	2.65923	0.142242	0.0703082	0.840959	-1.51848	-1.15485	-1.54276	0.609429	0.640755	NA	no
	547	NM_019322	Tpsab1	0.189082	0.118155	1.79045	0.124222	0.0522888	0.484044	-1.51045	-1.07108	-1.49333	0.807503	0.795313	0.704993	no
	548	NM_012870	Tnfrsf11b	17.427	17.3561	347.421	6.18958	6.11765	119.387	-1.50627	-1.60035	-1.52338	0.0221031	0.00617316	0.0109339	yes
	549	NM_001271214	Slc17a4	0.189478	0.11855	1.80293	0.124351	0.0524177	0.487779	-1.50568	-0.538836	-1.51609	0.787661	0.978904	NA	no
	550	NM_022202	Grm8	0.498598	0.427671	8.02772	0.23673	0.164797	2.68206	-1.50267	-1.72866	-1.48387	0.212197	0.381736	0.175942	no
	551	NM_181385	Zar1	0.269295	0.198367	3.41801	0.159857	0.0879239	1.18495	-1.49985	-1.24099	-1.5062	0.61435	0.708351	0.551595	no
	552	NM_001108116	Hoxc5	0.344593	0.273665	4.91408	0.179383	0.10745	1.56531	-1.49899	-1.32918	-1.44683	0.303154	0.110687	NA	no
	553	NM_001126277	Ccdc114	0.347225	0.276297	4.95419	0.184613	0.11268	1.66728	-1.49589	-1.13133	-1.43073	0.322065	0.863977	0.284995	no
	554	NM_001108374	Armh4	5.27698	5.20605	103.867	1.94333	1.8714	36.0828	-1.47915	-1.49426	-1.50968	1.23845e-08	0.0118225	3.1515e-09	yes
	555	NM_053873	Cacna1s	0.423591	0.352664	6.4743	0.214615	0.142682	2.25329	-1.4731	-0.990434	-1.50058	0.329231	0.742892	0.280055	no
	556	NM_001107607	Tnks2	2.68416	2.61323	51.8378	1.03098	0.959043	18.2368	-1.46326	-0.674737	-1.44135	0.53161	0.978904	0.397248	no
	557	NM_022647	Hist1h2bg	1.08671	1.01578	19.853	0.457006	0.385073	6.99763	-1.46196	-1.39868	-1.49923	0.0360658	0.29608	0.0360088	yes
	558	NM_001107671	Plcxd3	0.186727	0.1158	1.74973	0.126828	0.054895	0.534171	-1.45885	-1.2177	-1.2937	0.756887	0.852202	0.676416	no
	559	NM_001105894	Chodl	14.2465	14.1756	283.871	5.24638	5.17445	100.884	-1.45741	-1.60843	-1.44666	0.417734	0.0848047	0.296645	no
	560	NM_001170397	Clec4m	0.183245	0.112317	1.67858	0.124351	0.0524177	0.487779	-1.45587	-0.946431	-0.666338	0.739442	0.333915	NA	no
	561	NM_001107867	Atp6v1b1	0.186727	0.1158	1.74973	0.126957	0.055024	0.537906	-1.4549	-1.21725	-0.847081	0.717492	0.253853	NA	no
	562	NM_199398	Panx3	0.783145	0.712218	13.7404	0.344627	0.272693	4.80335	-1.45469	-1.28974	-1.48292	0.257235	0.492602	0.357962	no
	563	NM_001107380	Zfp474	0.187004	0.116077	1.74911	0.126828	0.054895	0.534171	-1.45437	-1.00738	-1.39623	0.701849	0.778939	0.626418	no
	564	NM_153293	Npb	0.181899	0.110971	1.65518	0.124222	0.0522888	0.484044	-1.44973	-1.15579	-1.3349	0.692298	0.482018	0.633413	no
	565	NM_001107039	Sgca	0.184986	0.114058	1.71416	0.127103	0.0551698	0.543358	-1.44973	-1.21505	-1.34641	0.681497	0.373108	0.622022	no
	566	NM_022255	Gpr173	0.183522	0.112594	1.67796	0.126974	0.0550409	0.539623	-1.44938	-0.634043	-1.28119	0.676351	0.816581	0.631338	no
	567	NM_001191752	Ccdc77	39.0441	38.9732	783.155	14.3635	14.2916	279.234	-1.44929	-1.4144	-1.48235	4.69628e-06	4.86718e-05	1.08589e-06	yes
	568	NM_181082	Ms4a14	0.181285	0.110358	1.65002	0.124351	0.0524177	0.487779	-1.4479	-0.944378	-1.48781	0.761669	0.694091	NA	no
	569	NM_013182	Mc5r	0.187459	0.116532	1.76798	0.12958	0.0576471	0.58975	-1.44736	-0.516032	-1.47656	0.736169	0.978904	NA	no
	570	NM_001100581	Cfap161	0.183026	0.112099	1.6856	0.127103	0.0551698	0.543358	-1.43972	-1.15052	-1.2417	0.761742	0.768186	0.688029	no
	571	NM_022959	Rassf9	0.367266	0.296338	5.40406	0.197145	0.125212	1.91475	-1.43729	-0.979066	-1.41022	0.291188	0.52739	0.245563	no
	572	NM_001008846	RT1-DOb	0.186113	0.115186	1.74458	0.129435	0.0575013	0.584298	-1.43681	-1.14789	-1.35242	0.791384	0.781853	0.686077	no
	573	NM_053934	Pcdha13	0.261529	0.190602	3.25376	0.152005	0.0800713	1.03114	-1.43016	-0.898046	-1.39093	0.513179	0.746245	0.447462	no
	574	NM_138891	Gpr149	0.263826	0.192898	3.28777	0.157088	0.0851549	1.12766	-1.42965	-0.533351	-1.40427	0.568455	0.978904	0.484417	no
	575	NM_001107897	Gdap1	0.254405	0.183478	3.12487	0.154465	0.0825317	1.07581	-1.41857	-1.34266	-1.2697	0.485656	0.332891	0.455	no
	576	NM_001037366	LOC502618	0.145305	0.0743772	0.9159	0.111965	0.0400314	0.245757	-1.41269	-0.370921	-0.265972	1	0.978904	NA	no
	577	NM_001108168	Bmp5	0.248786	0.177858	3.00567	0.151988	0.0800544	1.02942	-1.40334	-1.07997	-1.34036	0.638622	0.779734	0.5677	no
	578	NM_021767	Nrxn1	1.02039	0.949464	18.5338	0.447501	0.375567	6.81492	-1.40099	-1.29199	-1.39244	0.253814	0.816581	0.18256	no
	579	NM_021584	Dclk1	2.10185	2.03093	40.2139	0.850672	0.778739	14.6998	-1.38959	-1.42452	-1.41462	7.35529e-05	0.103869	5.7205e-05	yes
	580	NM_001024873	Rhox11	0.322302	0.251374	4.49269	0.185034	0.1131	1.68192	-1.38192	-1.58985	-0.929796	0.516506	0.0188642	NA	no
	581	NM_022195	Ivl	0.145305	0.0743772	0.9159	0.111836	0.0399025	0.242022	-1.37832	-0.371424	-0.216338	0.95354	0.897666	NA	no
	582	NM_001100506	Cdk18	0.918801	0.847874	16.4306	0.411933	0.34	6.12088	-1.3735	-1.33523	-1.39429	0.11213	0.335239	0.0786385	no
	583	NM_052829	Rims1	0.361382	0.290455	5.22907	0.194101	0.122168	1.84827	-1.37103	-0.962454	-1.29072	0.325049	0.851003	0.290524	no
	584	NM_017224	Slc22a6	0.214942	0.144015	2.3196	0.139618	0.0676851	0.789114	-1.36799	-1.33936	-1.20342	0.811754	0.904108	0.735979	no
	585	NM_001107319	Unc5d	0.215279	0.144351	2.32538	0.139215	0.0672813	0.776193	-1.36048	-1.3406	-1.2286	0.70854	0.702103	0.637066	no
	586	NM_021682	Negr1	0.419877	0.348949	6.46689	0.221738	0.149805	2.38991	-1.36017	-1.41183	-1.30933	0.320069	0.640669	0.268005	no
	587	NM_001108795	Tmeff2	0.212865	0.141937	2.27826	0.136737	0.064804	0.729801	-1.35625	-1.03911	-1.18226	0.668661	0.708351	0.621977	no
	588	NM_001109536	Ptx3	0.213201	0.142273	2.28403	0.139344	0.0674102	0.779928	-1.35034	-1.12853	-1.25806	0.676351	0.644547	0.608499	no
	589	NM_001013972	Efcab3	0.208095	0.137168	2.1901	0.136737	0.064804	0.729801	-1.3456	-0.973045	-1.39679	0.711031	0.716936	NA	no
	590	NM_001134695	Fam229b	0.207541	0.136613	2.19134	0.139344	0.0674102	0.779928	-1.34392	-0.582222	-1.20688	0.635108	0.887507	0.59195	no
	591	NM_012906	Aplp2	0.207245	0.136318	2.15906	0.136737	0.064804	0.729801	-1.34276	-0.585933	-1.3554	0.74701	0.978904	NA	no
	592	NM_001006990	Igsf5	3.10641	3.03548	60.2632	1.28249	1.21056	23.1606	-1.34235	-1.27526	-1.3728	0.0364453	0.250077	0.0296438	yes
	593	NM_001191749	Gsdme	1.43959	1.36867	26.8113	0.615299	0.543366	10.108	-1.34184	-1.18974	-1.36432	0.023376	0.210321	0.0157899	yes
	594	NM_001276712	Sfrp1	1.44312	1.37219	26.9999	0.61388	0.541947	10.077	-1.33929	-1.38956	-1.3513	0.0155953	0.666324	0.0111759	yes
	595	NM_001009969	Spetex-2H	0.213142	0.142214	2.27764	0.142096	0.0701624	0.835507	-1.33797	-0.750726	-0.642099	0.739634	0.671694	NA	no
	596	NM_001108432	Prr16	0.51221	0.441283	8.30115	0.258931	0.186997	3.11941	-1.33743	-1.21345	-1.34148	0.271169	0.38223	0.214966	no
	597	NM_080482	Brinp1	2.4834	2.41247	47.8175	1.03931	0.967377	18.4122	-1.3295	-1.28762	-1.34002	0.175919	0.521532	0.117287	no
	598	NM_001245978	Frem2	18.4579	18.387	369.193	7.40304	7.33111	142.887	-1.32798	-1.39889	-1.35238	0.0679083	0.491155	0.0366543	no
	599	NM_001047934	LOC498705	0.144632	0.0737043	0.904354	0.111965	0.0400314	0.245757	-1.32261	-0.64585	-1.16805	0.884618	0.966458	NA	no
	600	NM_021666	Trdn	0.310381	0.239453	4.24575	0.179529	0.107596	1.57076	-1.31734	-1.34747	-1.33639	0.528687	0.432916	0.448071	no
	601	NM_001107939	Pappa1	0.385283	0.314356	5.72966	0.211992	0.140058	2.20145	-1.31695	-1.22953	-1.32365	0.682312	0.779003	0.583572	no
	602	NM_001109671	Gdf3	0.145305	0.0743772	0.9159	0.114442	0.0425087	0.292149	-1.31446	-0.361402	-1.1697	0.924285	0.978904	NA	no
	603	NM_001130548	Col14a1	1.17478	1.10386	21.6243	0.524166	0.452233	8.31977	-1.31422	-1.26956	-1.33062	0.0746137	0.819532	0.0518342	no
	604	NM_172319	Has3	0.417376	0.346449	6.38316	0.219294	0.147361	2.34695	-1.31314	-1.20277	-1.32449	0.290516	0.426242	0.227252	no
	605	NM_017108	Kcnh3	0.407838	0.33691	6.20716	0.216783	0.14485	2.29713	-1.31282	-0.980473	-1.27696	0.421962	0.849976	0.357339	no
	606	NM_001106113	H1f1	0.310717	0.23979	4.25152	0.181715	0.109782	1.60625	-1.31166	-1.37792	-1.35441	0.535078	0.587776	NA	no
	607	NM_001039342	Zdhhc11	0.143286	0.0723586	0.880947	0.111836	0.0399025	0.242022	-1.3103	-0.641741	-1.16722	0.878465	0.978904	NA	no
	608	NM_001107967	Tmem125	0.145305	0.0743772	0.9159	0.114442	0.0425087	0.292149	-1.30949	-0.361402	-1.19429	0.893558	0.978904	0.811226	no
	609	NM_012508	Atp2b2	0.529023	0.458096	8.595	0.264676	0.192742	3.23632	-1.30788	-0.694815	-1.25366	0.164095	0.978904	0.148037	no
	610	NM_053781	Akr1b7	0.142891	0.071963	0.868781	0.111965	0.0400314	0.245757	-1.30785	-0.640651	-1.18157	0.878364	0.966449	NA	no
	611	NM_001099505	Vom2r76	0.144295	0.0733678	0.898581	0.111836	0.0399025	0.242022	-1.30751	-0.369475	-1.18497	0.864488	0.978904	NA	no
	612	NR_144439	LOC689316	0.584571	0.513643	9.72784	0.293836	0.221903	3.79306	-1.30744	-1.93164	-1.3269	0.26867	0.0562634	0.206591	no
	613	NM_001008869	Wfdc15a	0.144968	0.0740408	0.910127	0.114442	0.0425087	0.292149	-1.30562	-0.636786	-0.216338	0.883921	0.650962	NA	no
	614	NM_001143756	Lrrc27	0.14295	0.0720222	0.875174	0.111965	0.0400314	0.245757	-1.3055	-0.853692	-1.10608	0.87178	0.607365	0.806167	no
	615	NM_001100482	Slc5a11	0.142613	0.0716857	0.869402	0.111965	0.0400314	0.245757	-1.30467	-0.639801	-1.10504	0.873087	0.965571	0.804192	no
	616	NM_001011961	Srms	2.60536	2.53443	50.2864	1.09675	1.02482	19.5393	-1.30423	-1.19099	-1.33583	0.0243788	0.0848047	0.016798	yes
	617	NM_001177905	LOC100364673	0.140931	0.0700036	0.840222	0.111836	0.0399025	0.242022	-1.30367	-0.637948	-1.11977	0.91794	0.978904	NA	no
	618	NM_173099	Pcdhb12	0.144632	0.0737043	0.904354	0.111836	0.0399025	0.242022	-1.30185	-0.646353	-1.0249	0.858279	0.778679	0.811226	no
	619	NM_022677	Zic1	0.141545	0.0706173	0.845374	0.111836	0.0399025	0.242022	-1.30044	-0.85029	-0.918406	0.864386	0.851003	0.834538	no
	620	NM_001134534	Btbd17	0.144632	0.0737043	0.904354	0.114588	0.0426546	0.297601	-1.30041	-0.635789	-0.980244	0.86209	0.887677	0.822678	no
	621	NR_031952	Mir365b	0.141208	0.0702808	0.839601	0.111965	0.0400314	0.245757	-1.30007	-0.848863	-0.216338	0.873303	0.274135	NA	no
	622	NM_001113185	Gria4	0.141208	0.0702808	0.839601	0.111965	0.0400314	0.245757	-1.29963	-0.848863	-0.980474	0.86456	0.723744	0.825475	no
	623	NM_001047866	Cntnap5c	0.143227	0.0722995	0.874554	0.114442	0.0425087	0.292149	-1.29761	-0.844975	-1.0651	0.878961	0.864867	0.814669	no
	624	NM_021589	Ntrk1	0.140081	0.0691533	0.809181	0.111836	0.0399025	0.242022	-1.29568	-0.361254	-1.13424	0.90902	0.978904	0.834548	no
	625	NM_144748	Acsm2	0.142891	0.071963	0.868781	0.114442	0.0425087	0.292149	-1.29412	-0.631131	-0.216338	0.895998	0.747374	NA	no
	626	NM_001287624	Ac1576	0.142613	0.0716857	0.869402	0.114442	0.0425087	0.292149	-1.29314	-0.630282	-1.16232	0.892005	0.978904	NA	no
	627	NM_001044258	Ces2h	0.142891	0.071963	0.868781	0.114588	0.0426546	0.297601	-1.29257	-0.63059	-0.216338	0.900322	0.62521	NA	no
	628	NM_001100171	Noxa1	0.141268	0.07034	0.845995	0.114588	0.0426546	0.297601	-1.29151	-0.628365	-1.11444	0.876489	0.911637	0.802581	no
	629	NM_031796	Galnt5	0.139249	0.0683214	0.811043	0.111965	0.0400314	0.245757	-1.29054	-0.359066	-1.12816	0.8909	0.978904	0.811547	no
	630	NM_053641	Cysltr1	0.343465	0.272537	4.88366	0.194118	0.122185	1.84999	-1.28985	-1.44841	-1.34296	0.431804	0.251537	0.424983	no
	631	NM_012840	Cyct	0.141486	0.0705581	0.838981	0.114588	0.0426546	0.297601	-1.28821	-0.628629	-0.485513	0.888187	0.823241	NA	no
	632	NM_024138	Gng7	0.446878	0.375951	6.96973	0.239774	0.167841	2.74854	-1.28523	-1.20898	-1.23989	0.46911	0.875723	0.385813	no
	633	NM_001270713	Bdkrb2	0.140931	0.0700036	0.840222	0.114588	0.0426546	0.297601	-1.2833	-0.627384	-0.216338	0.893558	0.792414	NA	no
	634	NM_175577	Cd6	0.44395	0.373023	6.89703	0.239774	0.167841	2.74854	-1.28295	-0.892493	-1.31442	0.295767	0.669653	0.243949	no
	635	NM_033650	Agrp	0.532719	0.461791	8.71348	0.272219	0.200286	3.38758	-1.28248	-1.39192	-1.31204	0.317961	0.293808	0.272933	no
	636	NM_012943	Dlx5	0.669989	0.599062	11.4289	0.329213	0.25728	4.49656	-1.28174	-1.17108	-1.27478	0.427755	0.978511	0.334391	no
	637	NM_133529	Cabp1	0.243435	0.172507	2.88886	0.15738	0.0854466	1.13856	-1.28147	-1.48758	-1.28522	0.661158	0.240099	0.578039	no
	638	NM_001024805	Hbe2	0.139804	0.068876	0.809801	0.114442	0.0425087	0.292149	-1.27886	-0.624102	-0.647124	0.893566	0.860428	NA	no
	639	NM_001105965	Dpt	0.139249	0.0683214	0.811043	0.114442	0.0425087	0.292149	-1.27858	-0.349546	-0.99424	0.890589	0.978904	0.833468	no
	640	NM_053903	Efna5	0.335727	0.264799	4.74963	0.194668	0.122734	1.86836	-1.2776	-1.32577	-1.26088	0.459931	0.453025	0.385456	no
	641	NM_130818	Tas1r3	0.141486	0.0705581	0.838981	0.114588	0.0426546	0.297601	-1.27278	-0.628629	-1.08837	0.932562	0.978904	NA	no
	642	NM_001191075	Tubg2	1.95065	1.87972	37.3053	0.878357	0.806423	15.2527	-1.2711	-1.30905	-1.2974	0.0462267	0.304124	0.0285557	yes
	643	NM_001100487	Gjd4	0.139804	0.068876	0.809801	0.114588	0.0426546	0.297601	-1.26817	-0.623561	-1.02173	0.911391	0.970541	NA	no
	644	NM_019278	Resp18	0.593077	0.52215	9.90734	0.304974	0.23304	4.02917	-1.26811	-1.00734	-1.26491	0.301112	0.717822	0.235727	no
	645	NM_001106367	Sorcs3	0.236033	0.165106	2.76059	0.159857	0.0879239	1.18495	-1.26575	-1.02693	-1.1754	0.634723	0.785852	0.573163	no
	646	NM_012818	Aanat	0.139249	0.0683214	0.811043	0.114588	0.0426546	0.297601	-1.26479	-0.349005	-1.10114	0.911391	0.978904	0.825475	no
	647	NM_001177326	Hoxc8	0.532355	0.461428	8.6775	0.274473	0.202539	3.42993	-1.26314	-1.2642	-1.06904	0.596618	0.0986563	NA	no
	648	NM_212495	Brd2	3.54218	3.47126	69.8151	1.53436	1.46243	28.0942	-1.26061	-0.505456	-1.24864	0.732647	0.978904	0.588817	no
	649	NM_001109059	Tex45	0.140081	0.0691533	0.809181	0.114588	0.0426546	0.297601	-1.26058	-0.350691	-0.216338	0.931943	0.978904	NA	no
	650	NM_022639	Chrna10	0.174193	0.103265	1.49764	0.124351	0.0524177	0.487779	-1.25886	-0.140515	-1.27522	0.861694	0.978904	NA	no
	651	NM_001134993	Ca13	1.4248	1.35387	26.5534	0.650161	0.578227	10.7865	-1.25848	-1.17034	-1.28208	0.0679083	0.491155	0.0434948	no
	652	NM_199268	Pde8b	1.91399	1.84306	36.4321	0.855331	0.783398	14.818	-1.2574	-1.24659	-1.28312	0.0214307	0.38557	0.0134287	yes
	653	NM_001106063	LOC290595	42.0997	42.0288	842.297	17.6692	17.5973	343.635	-1.25693	-1.37774	-1.28268	0.0373263	0.000701618	0.0210921	yes
	654	NM_001191674	Pld5	0.272045	0.201118	3.4709	0.166851	0.094918	1.31783	-1.25621	-1.18513	-1.17937	0.625973	0.835593	0.554281	no
	655	NM_019130	Ins2	2.69968	2.62875	52.9881	1.18908	1.11714	21.268	-1.25365	1.38754	-1.18859	0.905121	0.978904	0.813244	no
	656	NM_021679	Nxph3	1.64332	1.57239	30.9433	0.745053	0.67312	12.6405	-1.25218	-1.26768	-1.27152	0.089591	0.587817	0.0574095	no
	657	NM_080776	Mmp16	1.80804	1.73712	34.3237	0.796156	0.724222	13.6473	-1.25184	-1.33928	-1.27981	0.00147398	0.118076	0.000848041	yes
	658	NM_017145	Mcpt1	6.42639	6.35547	126.756	2.75317	2.68123	52.0398	-1.25179	-0.894509	-1.22553	0.603775	0.536616	0.644316	no
	659	NM_001170606	Spink5	0.782931	0.712004	13.6551	0.382576	0.310643	5.55354	-1.24998	-0.664282	-1.08768	0.811754	0.931586	0.913513	no
	660	NM_001107053	Nags	1.49064	1.41972	27.9104	0.687774	0.615841	11.5206	-1.24816	-1.16896	-1.27541	0.179988	0.498179	0.128356	no
	661	NM_001106941	Magee2	0.270641	0.199713	3.4411	0.169491	0.0975581	1.3714	-1.24657	-1.24042	-1.17043	0.580928	0.467193	0.505373	no
	662	NM_001034946	Itln1	0.172056	0.101128	1.44958	0.124351	0.0524177	0.487779	-1.24635	-0.830806	-1.04765	0.882198	0.813774	NA	no
	663	NM_001109530	Spdef	0.270522	0.199595	3.42831	0.16962	0.097687	1.37513	-1.24633	-1.03012	-1.22831	0.581634	0.192273	0.500591	no
	664	NM_001011995	Tuba1c	13.9384	13.8675	276.924	5.92622	5.85429	114.087	-1.24576	-1.05642	-1.26849	0.0255981	0.0848047	0.0123989	yes
	665	NM_024143	Slc27a5	0.648553	0.577626	11.1282	0.328664	0.25673	4.47818	-1.2428	-0.716339	-1.27076	0.574393	0.978904	0.454492	no
	666	NM_001044702	Prl5a2	9.75715	9.68622	193.663	4.17286	4.10093	79.7733	-1.24053	-0.982117	-1.09575	0.122206	0.0174447	0.913377	no
	667	NR_032296	Mir770	0.364674	0.293747	5.33744	0.212266	0.140333	2.21064	-1.23575	-0.939721	-1.24506	0.557208	0.859304	0.454492	no
	668	NM_138902	Rnase3	0.175202	0.104274	1.51495	0.126828	0.054895	0.534171	-1.2336	-0.55257	-0.978068	0.84316	0.947232	NA	no
	669	NM_001033985	RT1-CE14	3.04575	2.97482	59.1442	1.35197	1.28003	24.5219	-1.23001	-1.16198	-1.25793	0.0529411	0.315188	0.0323881	no
	670	NM_139231	Nexn	0.171442	0.100515	1.44443	0.12448	0.0525467	0.491513	-1.22874	-1.25045	-1.23145	0.846091	0.432863	NA	no
	671	NM_017354	Ntm	1.28948	1.21855	23.8683	0.594724	0.522791	9.7061	-1.22794	-1.16273	-1.24288	0.0849846	0.536616	0.0625908	no
	672	NM_001101016	Lrrc75b	0.298519	0.227592	4.0052	0.177035	0.105102	1.52265	-1.22376	-1.4157	-1.19804	0.507447	0.14073	0.431718	no
	673	NM_001106459	Bcl2l15	1.46703	1.3961	27.4978	0.690767	0.618834	11.5819	-1.22178	-1.2708	-1.25067	0.179988	0.288318	0.152087	no
	674	NM_012690	Abcb4	0.54468	0.473753	8.93423	0.289353	0.21742	3.72006	-1.22042	-0.751342	-1.23899	0.195533	0.757672	0.154565	no
	675	NM_001109018	Rab9b	0.172847	0.101919	1.47423	0.124351	0.0524177	0.487779	-1.22002	-0.768268	-1.00504	0.811754	0.893008	0.766512	no
	676	NM_172044	Mcpt2	0.172392	0.101465	1.45535	0.126828	0.054895	0.534171	-1.21769	-0.547018	-1.23279	0.860781	0.978904	0.795149	no
	677	NM_022302	Necab1	0.452466	0.381538	7.11244	0.246768	0.174835	2.88142	-1.21761	-1.44407	-1.17895	0.709983	0.770058	0.613505	no
	678	NM_001170432	Tmc3	0.171838	0.10091	1.45659	0.126974	0.0550409	0.539623	-1.21513	-0.545425	-1.15677	0.911391	0.978904	NA	no
	679	NM_001113334	Pde4d	0.171383	0.100455	1.43803	0.126974	0.0550409	0.539623	-1.21017	-0.544989	-0.318043	0.855992	0.855867	NA	no
	680	NM_001005551	Ca5b	5.86763	5.7967	115.695	2.56375	2.49182	48.2669	-1.20814	-1.32869	-1.24042	0.000218216	0.000712219	7.70055e-05	yes
	681	NM_001106352	Pkd2l1	19.0432	18.9723	379.447	8.30325	8.23131	160.628	-1.20692	-0.902254	-1.23006	0.0570205	0.099923	0.0482456	no
	682	NM_024346	Stmn3	0.173797	0.10287	1.48515	0.12958	0.0576471	0.58975	-1.20622	-0.752276	-0.910438	0.814651	0.978904	0.791302	no
	683	NM_020976	Cltrn	0.168078	0.0971503	1.38607	0.126828	0.054895	0.534171	-1.20411	-0.753289	-1.10468	0.811754	0.881149	0.736195	no
	684	NM_001013063	Raet1l	0.740549	0.669622	12.8133	0.373787	0.301854	5.36008	-1.20246	-1.02193	-1.20183	0.609429	0.63659	NA	no
	685	NR_036653	Bc1	0.168355	0.0974276	1.38545	0.126957	0.055024	0.537906	-1.20132	-0.815729	-1.08055	0.811754	0.816581	0.752289	no
	686	NM_001114603	Pcdhb10	0.326516	0.255589	4.58209	0.194359	0.122426	1.85574	-1.20013	-0.866536	-1.19	0.457725	0.65224	0.383595	no
	687	NM_012830	Cd2	0.322738	0.25181	4.47866	0.19177	0.119836	1.80733	-1.19987	-1.03353	-1.241	0.554965	0.59705	0.500804	no
	688	NM_001129878	Hoxa11	0.203021	0.132094	2.07266	0.139618	0.0676851	0.789114	-1.199	-0.740986	-0.63565	0.835266	0.632408	NA	no
	689	NM_001271292	Hmcn1	3.93389	3.86296	76.9493	1.76436	1.69243	32.5965	-1.19787	-1.18925	-1.22781	0.0037326	0.219154	0.0015101	yes
	690	NM_147137	LOC257643	0.169819	0.0988916	1.42164	0.126957	0.055024	0.537906	-1.19755	-0.543796	-0.318043	0.895998	0.823241	NA	no
	691	NM_001107650	Ercc8	0.167464	0.0965365	1.38092	0.126974	0.0550409	0.539623	-1.19583	-0.447272	-1.19745	0.816851	0.978904	0.757536	no
	692	NM_053572	Cdhr1	8.39293	8.322	166.401	3.72133	3.6494	70.9214	-1.19552	-1.18123	-1.21938	0.0795859	0.336873	0.0464375	no
	693	NR_132640	LOC100911717	0.546135	0.475208	8.97311	0.286859	0.214926	3.67196	-1.19246	-1.19485	-1.23018	0.293152	0.465768	0.234377	no
	694	NM_013158	Dbh	0.169483	0.0985551	1.41587	0.12958	0.0576471	0.58975	-1.19193	-0.747659	-1.20805	0.820206	0.897335	0.754475	no
	695	NM_001106208	Pabpc6	0.200271	0.129343	2.01946	0.136866	0.0649329	0.733535	-1.19098	-1.22646	-1.25002	0.811754	0.646344	NA	no
	696	NM_001107128	Zfp68	0.166614	0.0956862	1.34988	0.126974	0.0550409	0.539623	-1.18882	-0.537164	-1.19239	0.835552	0.978904	NA	no
	697	NM_001134635	Nxpe1	1.31884	1.24791	24.4638	0.635348	0.563415	10.5032	-1.18489	-1.1216	-1.21462	0.0746137	0.237052	0.0503176	no
	698	NM_001126079	Acbd7	0.19948	0.128552	1.99481	0.136866	0.0649329	0.733535	-1.18109	-0.583218	-1.20512	0.811754	0.978904	0.700058	no
	699	NM_001164726	Fcrl6	23.4523	23.3814	467.51	10.4129	10.341	201.889	-1.17762	-0.585858	-1.1826	0.379102	0.59688	0.396972	no
	700	NM_013040	Abcc9	6.92686	6.85593	137.065	3.10903	3.0371	58.9308	-1.17463	-1.2028	-1.20491	0.0039115	0.215054	0.00150153	yes
	701	NM_001107871	Fbxo41	0.658859	0.587932	11.2063	0.337144	0.265211	4.65902	-1.17373	-1.30317	-1.17033	0.271169	0.584883	0.208475	no
	702	NM_173141	Tfpi2	1.65314	1.58221	31.2089	0.776629	0.704696	13.2669	-1.17295	-1.19801	-1.20639	0.116529	0.35875	0.0922448	no
	703	NM_001371633	Srl	0.271254	0.200327	3.44656	0.174558	0.102625	1.4662	-1.17269	-1.11192	-1.07706	0.941362	0.821338	NA	no
	704	NM_022667	Slco2a1	210.762	210.691	4222.76	93.5547	93.4827	1829.75	-1.17251	-1.14022	-1.19964	0.00943466	4.76508e-05	0.00445297	yes
	705	NM_001100700	Sfrp2	0.688834	0.617907	11.8446	0.35439	0.282456	4.99352	-1.16765	-0.999925	-1.18106	0.323392	0.756576	0.242375	no
	706	NM_031130	Nr2f1	0.558024	0.487097	9.24356	0.304183	0.23225	4.00504	-1.16566	-1.00921	-1.15076	0.219576	0.735921	0.184549	no
	707	NM_001108836	Ccr10	0.200271	0.129343	2.01946	0.14195	0.0700165	0.830055	-1.16503	-1.21475	-1.17277	0.770451	0.486031	0.670521	no
	708	NM_053521	Slc5a7	0.200548	0.129621	2.01883	0.142096	0.0701624	0.835507	-1.16371	-0.727618	-1.08141	0.811754	0.922005	0.711309	no
	709	NM_001024789	Nap1l2	0.195679	0.124752	1.95079	0.142096	0.0701624	0.835507	-1.16356	-0.304529	-0.982241	0.764293	0.978904	0.691971	no
	710	NM_001100524	Pcdh18	20.753	20.682	414.743	9.30141	9.22948	180.228	-1.16352	-1.16449	-1.19703	1.96973e-06	0.00569405	3.65679e-07	yes
	711	NM_013039	Abcc8	0.669908	0.59898	11.6249	0.361883	0.28995	5.11951	-1.16209	0.287994	-1.16463	0.590537	0.978904	0.458019	no
	712	NM_207616	Hyal1	3.93184	3.86091	76.9765	1.80499	1.73306	33.3875	-1.16087	-1.17227	-1.18662	0.105172	0.581924	0.062591	no
	713	NM_001109884	Hoxc4	0.92177	0.850842	16.4768	0.458289	0.386355	7.01703	-1.15936	-1.27319	-1.20991	0.145103	0.14718	0.35051	no
	714	NM_001108611	Col9a3	0.444919	0.373991	6.94117	0.246527	0.174594	2.87567	-1.15923	-1.14072	-1.12007	0.35142	0.823241	0.295036	no
	715	NM_001134611	Knop1	0.518566	0.447638	8.38488	0.284331	0.212398	3.61035	-1.15894	-0.420921	-1.12639	0.836015	0.978904	0.731161	no
	716	NM_001108135	Robo3	0.233533	0.162605	2.67655	0.151601	0.0796676	1.01821	-1.15828	-0.521061	-1.15519	0.721456	0.978904	0.625579	no
	717	NM_001134700	Tafa4	0.197461	0.126534	1.95986	0.142242	0.0703082	0.840959	-1.15743	-0.842635	-1.18328	0.806171	0.773752	0.694037	no
	718	NM_001013160	Trim69	0.19938	0.128452	2.01492	0.142113	0.0701793	0.837224	-1.15578	-0.87696	-1.16081	0.817895	0.903374	0.755832	no
	719	NM_001014224	Tekt5	0.197698	0.12677	1.98574	0.142242	0.0703082	0.840959	-1.15572	-0.844845	-1.14366	0.811754	0.749845	0.696783	no
	720	NM_030988	Tg	0.195679	0.124752	1.95079	0.139473	0.0675392	0.783663	-1.15426	-0.522204	-0.419748	0.814826	0.808342	NA	no
	721	NM_001037975	LOC297568	0.171165	0.100237	1.44505	0.129435	0.0575013	0.584298	-1.14987	-1.02614	-0.386492	1	0.605358	NA	no
	722	NM_017007	Gad1	0.229714	0.158786	2.59963	0.154207	0.0822738	1.06834	-1.14934	-0.878343	-1.01125	0.782248	0.978904	0.688918	no
	723	NM_001106517	Sptlc3	2.83179	2.76086	54.886	1.31835	1.24642	23.8594	-1.14898	-1.13846	-1.18712	0.0391884	0.293808	0.0592914	no
	724	NM_001012012	Snx11	0.225676	0.154749	2.52973	0.15173	0.0797965	1.02195	-1.14676	-1.03567	-1.19575	0.799413	0.777046	NA	no
	725	NM_133424	Actn3	9.47822	9.40729	188.678	4.33634	4.26441	82.9745	-1.14629	-1.10527	-1.17736	0.0702254	0.0862114	0.0427399	no
	726	NM_001108828	Rnf222	0.373844	0.302917	5.53149	0.221755	0.149821	2.39163	-1.14583	-0.856976	-1.18358	0.641458	0.681832	0.588845	no
	727	NM_022407	Aldh1a1	0.227595	0.156667	2.5848	0.152005	0.0800713	1.03114	-1.14534	-0.668854	-1.08329	0.713988	0.942155	0.628423	no
	728	NM_145097	Serpina4	0.28714	0.216212	3.81342	0.181732	0.109798	1.60797	-1.14453	-0.321714	-0.52277	1	0.978904	NA	no
	729	NM_001109594	Accsl	1.54724	1.47632	29.0711	0.761101	0.689168	12.9642	-1.14417	-1.15118	-1.18058	0.0530984	0.505381	0.0734458	no
	730	NM_212526	Kcne4	2.28484	2.21391	43.8388	1.08022	1.00829	19.2203	-1.14334	-1.06866	-1.16463	0.314013	0.47889	0.228165	no
	731	NM_031022	Cspg4	60.8776	60.8066	1218.46	27.6308	27.5588	539.278	-1.14163	-1.11759	-1.17309	8.25916e-08	7.24485e-06	9.70287e-09	yes
	732	NM_001105884	Hoxd1	0.59591	0.524982	9.9455	0.321507	0.249574	4.33813	-1.13963	-0.946775	-1.10371	0.719378	0.66466	NA	no
	733	NM_001106802	Naalad2	1.59942	1.52849	30.1479	0.771159	0.699226	13.1491	-1.13859	-1.09183	-1.17336	0.0915959	0.275515	0.064146	no
	734	NM_001012108	Thumpd2	0.226804	0.155876	2.56015	0.154757	0.0828235	1.08672	-1.13843	-1.33586	-1.12515	0.763376	0.300451	0.653883	no
	735	NM_001135859	Txlnb	0.49472	0.423792	7.9444	0.27695	0.205017	3.47633	-1.13648	-1.11671	-1.16918	0.326865	0.416246	0.258185	no
	736	NM_001001505	Habp2	0.365524	0.294597	5.36848	0.214048	0.142115	2.24326	-1.13603	-1.20551	-1.05367	0.811754	0.372313	NA	no
	737	NM_001276440	Krt71	0.314873	0.243945	4.33453	0.19177	0.119836	1.80733	-1.13471	-0.872604	-1.15926	0.749323	0.909087	0.638284	no
	738	NM_001191918	C1qtnf2	36.4944	36.4235	731.203	16.7469	16.6749	325.958	-1.12872	-1.14203	-1.16201	0.000348948	7.57099e-06	0.000162016	yes
	739	NM_138860	Opn4	0.580902	0.509974	9.63989	0.303874	0.231941	4.00248	-1.12858	-1.54253	-1.16795	0.38805	0.376397	0.331064	no
	740	NM_001025753	Rem1	5.27341	5.20248	103.653	2.44599	2.37406	45.943	-1.12712	-0.998303	-1.15829	0.00240709	0.0387226	0.00108213	yes
	741	NM_173140	Cryba2	0.223103	0.152176	2.49602	0.154465	0.0825317	1.07581	-1.12516	-1.12864	-1.1597	0.803542	0.531356	NA	no
	742	NM_133573	Gper1	0.32081	0.249883	4.4266	0.192045	0.120111	1.81652	-1.12309	-0.717922	-1.1122	0.577082	0.813774	0.480037	no
	743	NM_001106469	Myoz2	0.400113	0.329186	6.0164	0.23181	0.159876	2.59271	-1.12255	-0.959669	-1.14383	0.727676	0.80898	NA	no
	744	NM_013178	Scn4a	1.10671	1.03579	20.1833	0.552465	0.480532	8.8818	-1.12174	-1.20547	-1.14669	0.294057	0.342899	0.211656	no
	745	NM_001105882	Tmprss7	0.551391	0.480463	9.01773	0.307193	0.23526	4.06809	-1.12093	-0.158953	-1.15043	0.344019	0.978904	0.313209	no
	746	NM_031680	P2ry4	0.634759	0.563831	10.7459	0.336112	0.264179	4.62914	-1.11974	-1.18531	-1.14	0.483651	0.621193	0.377234	no
	747	NM_001105887	B3galt5	0.525222	0.454294	8.55162	0.279118	0.207185	3.52016	-1.11937	-0.59412	-1.13048	0.364965	0.978904	0.28481	no
	748	NM_001080096	Acsbg2	0.412639	0.341712	6.27118	0.239774	0.167841	2.74854	-1.11881	-0.618161	-1.08984	0.633621	0.860912	NA	no
	749	NM_001106553	Alx4	0.195106	0.124179	1.91913	0.144427	0.0724938	0.876448	-1.11671	-1.10936	-1.08153	0.839746	0.772937	0.758107	no
	750	NM_001191728	Lancl3	0.344593	0.273665	4.91408	0.204414	0.132481	2.05682	-1.11493	-1.11844	-1.13839	0.549886	0.548463	0.451569	no
	751	NM_001109417	H1f5	0.431206	0.360279	6.64926	0.255059	0.183125	3.0516	-1.11334	-0.809004	-1.13666	0.591764	0.832073	0.501908	no
	752	NM_022215	Gpd1	1.17238	1.10145	21.6131	0.580852	0.508918	9.42619	-1.1112	-1.18075	-1.13252	0.152157	0.897335	0.105741	no
	753	NM_001191638	Ankrd22	0.22619	0.155263	2.555	0.159566	0.0876322	1.17405	-1.10967	-1.23188	-0.938923	0.811754	0.406694	NA	no
	754	NM_001276765	Pde4c	0.250409	0.179481	3.02846	0.169458	0.0975242	1.36796	-1.10915	-0.974108	-1.11598	0.721864	0.746245	0.625567	no
	755	NM_001106037	Fitm1	0.224172	0.153244	2.52005	0.156959	0.0850259	1.12392	-1.10377	-0.636344	-1.12645	0.822491	0.978904	NA	no
	756	NM_001107155	Tmem119	5.13704	5.06612	101.032	2.44187	2.36993	45.8939	-1.1006	-0.996396	-1.13138	0.00295102	0.076464	0.00121727	yes
	757	NM_001108558	Them5	0.891823	0.820896	15.9066	0.461977	0.390044	7.10219	-1.09796	-0.932362	-1.13626	0.376139	0.828183	0.363736	no
	758	NM_001108726	Itgb8	0.93911	0.868183	16.8832	0.484239	0.412305	7.53641	-1.09732	-1.08879	-1.10183	0.461785	0.978904	0.352171	no
	759	NM_001034961	Sohlh2	0.221698	0.150771	2.46622	0.154353	0.0824197	1.07379	-1.0911	-0.638029	-0.885539	0.989541	0.978904	NA	no
	760	NM_012551	Egr1	6.25041	6.17948	123.543	2.98388	2.91195	56.4912	-1.08723	-1.07766	-1.11344	0.116463	0.543124	0.0714599	no
	761	NM_001009603	Acy3	1.25744	1.18651	23.2758	0.644785	0.572852	10.6791	-1.08326	-1.04048	-1.11234	0.0419814	0.181069	0.0262913	yes
	762	NM_022524	Srpx	7.22555	7.15462	143.42	3.46617	3.39424	65.9037	-1.07721	-1.02762	-1.11287	0.00744843	0.0560013	0.00338044	yes
	763	NM_023954	Kcna6	0.594691	0.523764	9.93282	0.332807	0.260874	4.58141	-1.07572	-1.59093	-1.07104	0.38805	0.535802	0.303336	no
	764	NM_001008332	Col4a4	0.883175	0.812248	15.7355	0.472256	0.400323	7.29725	-1.07031	-1.09826	-1.10392	0.163066	0.19745	0.129056	no
	765	NM_001012072	Ppp1r3c	14.2673	14.1964	283.768	6.82631	6.75437	131.681	-1.06882	-0.969095	-1.09846	0.00126328	0.0929064	0.000465537	yes
	766	NM_001024344	Sit1	0.308126	0.237198	4.18491	0.199605	0.127672	1.95943	-1.06789	-0.842048	-1.0926	0.795585	0.880909	NA	no
	767	NM_016989	Adcyap1	0.913727	0.8428	16.3132	0.491005	0.419072	7.68142	-1.06502	-1.24995	-1.08661	0.200743	0.354481	0.14723	no
	768	NM_001017501	Hormad2	1.06472	0.993796	19.4078	0.568479	0.496546	9.19199	-1.06354	-1.12825	-1.09491	0.258645	0.693371	0.27621	no
	769	NM_001108870	Scara3	1.42502	1.35409	26.636	0.73775	0.665817	12.495	-1.06261	-1.08822	-1.08917	0.0420113	0.365596	0.0262248	yes
	770	NM_001137643	Gstt3	1.60584	1.53491	30.1974	0.812723	0.74079	13.9496	-1.06097	-1.14213	-1.08552	0.0625481	0.492602	0.0408733	no
	771	NM_001107189	Tnn	5.97872	5.90779	118.225	2.91863	2.84669	55.2359	-1.06049	-0.863712	-1.08583	0.288148	0.540597	0.200213	no
	772	NM_001102431	Prnd	0.45017	0.379242	7.07811	0.266878	0.194945	3.27353	-1.06018	-0.825046	-1.08833	0.734025	0.936458	0.626675	no
	773	NM_053595	Pgf	109.377	109.306	2189.17	52.6517	52.5798	1030.16	-1.05617	-1.06925	-1.07837	0.113481	0.036733	0.0678198	no
	774	NM_053785	Tm4sf4	0.563189	0.492262	9.3442	0.330167	0.258234	4.51779	-1.05479	-1.01319	-1.08856	0.403879	0.614487	0.427752	no
	775	NM_001135857	Tmco3	0.343365	0.272438	4.90378	0.21735	0.145417	2.30716	-1.05355	-1.28046	-1.04825	0.823594	0.695514	0.722451	no
	776	NM_001109637	Lrrc39	1.31445	1.24353	24.4442	0.687852	0.615919	11.5192	-1.05354	-1.05074	-1.08147	0.48253	0.633648	0.379178	no
	777	NM_133321	Kcnj15	4.56853	4.49761	89.5927	2.2475	2.17557	42.0401	-1.0517	-1.0043	-1.07884	0.192086	0.376764	0.137129	no
	778	NM_031839	Cyp2c23	0.719282	0.648354	12.4962	0.400046	0.328113	5.88202	-1.04857	-0.847503	-1.02239	0.811754	0.883077	0.82689	no
	779	NM_013104	Igfbp6	18.9623	18.8914	377.752	9.23271	9.16078	179.01	-1.04664	-0.884041	-1.06995	0.0915959	0.214051	0.0579211	no
	780	NM_145779	Pzp	0.273596	0.202668	3.5437	0.181973	0.110039	1.61372	-1.04385	-0.20303	-1.03054	0.98252	0.978904	NA	no
	781	NM_013115	Ptgfr	0.549804	0.478877	9.06075	0.311744	0.23981	4.15802	-1.04318	-1.02485	-1.07661	0.432944	0.665856	0.350898	no
	782	NM_001271363	Astn2	0.989189	0.918262	17.8852	0.525707	0.453774	8.33658	-1.03395	-1.10135	-1.05637	0.219894	0.647873	0.155259	no
	783	NM_017104	Csf3	2.17324	2.10231	41.6907	1.11089	1.03895	19.7703	-1.03327	-0.549163	-0.997591	0.707323	0.875723	0.840619	no
	784	NM_001108013	Matn3	0.386747	0.315819	5.76617	0.228929	0.156995	2.5334	-1.03249	-1.02532	-1.06575	0.48701	0.671487	0.393214	no
	785	NM_134378	Sulf1	7.77486	7.70393	154.325	3.8448	3.77287	73.4009	-1.03138	-1.07503	-1.06116	0.0549492	0.781444	0.0297599	no
	786	NM_001322798	Pctp	0.412489	0.341561	6.2819	0.249666	0.177733	2.94246	-1.02938	-0.963414	-0.87898	0.610007	0.33867	NA	no
	787	NM_013041	Sycp3	0.635064	0.564136	10.7752	0.359714	0.287781	5.0958	-1.02897	-0.949882	-1.05722	0.680402	0.823782	NA	no
	788	NM_001106465	Ntng1	0.410925	0.339997	6.26582	0.249279	0.177346	2.93125	-1.02865	-0.944111	-1.01248	0.467145	0.650962	0.383242	no
	789	NM_001168703	Aatk	2.9296	2.85867	56.7042	1.47864	1.40671	27.0309	-1.02174	-1.01247	-1.04892	0.00981255	0.336873	0.00645585	yes
	790	NM_001109146	RGD1562492	0.300083	0.229156	4.02128	0.194376	0.122443	1.85746	-1.01739	-0.734155	-1.07196	0.698121	0.909434	NA	no
	791	NM_139193	Prlhr	5.69269	5.62176	112.022	2.86742	2.79549	54.0879	-1.01674	-1.22461	-1.04083	0.343451	0.191234	0.251334	no
	792	NR_110711	LOC102548399	0.419118	0.34819	6.41873	0.257407	0.185474	3.09425	-1.01189	-0.942508	-1.01343	0.811754	0.819532	NA	no
	793	NM_001191970	Thsd7a	6.58226	6.51134	130.238	3.30882	3.23689	62.8711	-1.00889	-1.01697	-1.04116	0.018143	0.185358	0.00934511	yes
	794	NM_173293	Olr59	1.26283	1.1919	23.2762	0.680359	0.608426	11.3831	-1.0084	-0.841915	-1.04149	0.129072	0.65224	0.090015	no
	795	NM_001114180	Plek2	3.40689	3.33596	66.5504	1.74814	1.67621	32.2901	-1.00791	-0.970488	-1.04383	0.0656451	0.290997	0.0475435	no
	796	NM_001100648	Foxn1	0.706879	0.635951	12.2001	0.398431	0.326497	5.84039	-1.00784	-1.12376	-0.861765	0.674711	0.170603	NA	no
	797	NM_001126276	Zfp579	0.627339	0.556411	10.5851	0.357108	0.285175	5.04567	-1.00707	-0.985335	-1.01085	0.322065	0.824001	0.247254	no
	798	NM_001024349	Tnfrsf18	0.267772	0.196844	3.3751	0.179529	0.107596	1.57076	-1.00563	-0.981142	-1.04016	0.802814	0.700338	NA	no
	799	NM_001173508	Gja10	0.246067	0.17514	2.92896	0.166997	0.0950639	1.32329	-1.00493	-0.48722	-0.915566	0.786657	0.975856	NA	no
	800	NM_001012091	Foxs1	3.24763	3.17671	63.2613	1.66971	1.59778	30.7583	-1.00352	-0.959566	-1.03881	0.00489624	0.0298373	0.0027399	yes
	801	NM_012556	Fabp1	0.266881	0.195953	3.37057	0.179641	0.107708	1.57278	-1.00215	-1.19563	-0.606712	0.926108	0.402231	NA	no
	802	NM_001108425	Mocos	6.75996	6.68904	134.113	3.42772	3.35579	65.116	-1.00181	-0.994539	-1.03264	0.287263	0.376179	0.193771	no
	803	NM_001100863	Galnt16	8.6356	8.56468	171.34	4.34538	4.27345	83.1271	-0.998008	-1.03609	-1.03127	0.000386975	0.071667	0.000118923	yes
	804	NM_001006992	Ang	2.92339	2.85246	56.7554	1.51597	1.44403	27.7077	-0.996457	-1.03783	-1.03055	0.223146	0.406718	0.157503	no
	805	NM_001107593	Cnnm1	0.289635	0.218708	3.80784	0.197257	0.125324	1.91677	-0.996262	-0.378618	-0.96749	0.685931	0.978904	0.59195	no
	806	NM_001003404	Il22ra2	0.237438	0.16651	2.79039	0.164245	0.0923117	1.26771	-0.995659	-0.523683	-1.02436	0.811754	0.978904	0.717936	no
	807	NM_030839	Syt13	1.2352	1.16427	22.7739	0.657121	0.585187	10.926	-0.994808	-1.12947	-1.01248	0.300832	0.767176	0.209394	no
	808	NM_001014069	Snip1	0.211578	0.14065	2.26124	0.151859	0.0799255	1.02568	-0.992677	-0.851555	-0.978828	0.976096	0.978904	0.835669	no
	809	NM_031648	Fxyd1	0.694126	0.623199	11.9554	0.383859	0.311925	5.57294	-0.991326	-1.59977	-1.00151	0.294561	0.563813	0.218405	no
	810	NM_031529	Rarb	2.12791	2.05699	40.7029	1.11578	1.04385	19.8863	-0.990393	-1.00583	-1.01536	0.246438	0.785842	0.164136	no
	811	NM_001191949	Wdr93	0.518416	0.447488	8.39529	0.309962	0.238029	4.12539	-0.988379	-0.921986	-1.00712	0.470301	0.717937	0.36881	no
	812	NM_001044263	Rfxap	0.241693	0.170766	2.85328	0.169474	0.0975412	1.36968	-0.986759	-0.754846	-0.994754	0.81759	0.931586	0.735112	no
	813	NM_001004244	Kansl2	0.72571	0.654783	12.5296	0.409602	0.337669	6.07994	-0.986447	-0.677625	-0.977588	0.811754	0.978904	0.697288	no
	814	NM_001277668	Mcpt1l1	0.678477	0.60755	11.6141	0.389458	0.317525	5.67434	-0.982864	-0.895633	-0.997173	0.801073	0.926003	0.668127	no
	815	NM_001134615	Slc7a14	0.430011	0.359083	6.61514	0.261683	0.189749	3.17499	-0.982261	-0.940107	-0.993258	0.61654	0.919864	0.507438	no
	816	NM_001047920	LOC367195	0.484204	0.413277	7.72726	0.294712	0.222778	3.82577	-0.981868	-1.07929	-1.01181	0.413944	0.194578	0.33479	no
	817	NM_001109120	Mboat1	34.7128	34.6419	693.243	17.6291	17.5572	343.196	-0.980404	-0.85784	-1.0113	0.000218216	0.0007064	5.03464e-05	yes
	818	NM_178092	Slc4a10	0.215893	0.144965	2.33053	0.156813	0.0848801	1.11847	-0.979492	-1.12101	-0.840402	0.811754	0.978904	0.756044	no
	819	NM_001135899	Agmo	0.21231	0.141382	2.2795	0.154628	0.0826945	1.08298	-0.977593	-0.267055	-0.993288	0.811754	0.978904	0.715874	no
	820	NM_001191944	Adamts18	0.212646	0.141719	2.28527	0.154336	0.0824028	1.07208	-0.976972	-0.575185	-0.935559	0.853286	0.978904	0.758863	no
	821	NM_001329156	Tceal5	0.726656	0.655728	12.5945	0.422779	0.350846	6.33603	-0.975739	-0.987698	-0.995939	0.248159	0.290997	0.183719	no
	822	NM_024375	Gdf10	0.651371	0.580444	11.042	0.377106	0.305173	5.43575	-0.975709	-0.653253	-0.992469	0.384013	0.877083	0.291667	no
	823	NM_001127541	Cracr2b	0.348471	0.277543	4.9974	0.221755	0.149821	2.39163	-0.973711	-0.63059	-1.00075	0.83104	0.976756	NA	no
	824	NM_012730	Cyp2d2	0.32868	0.257753	4.66004	0.216783	0.14485	2.28707	-0.972012	-0.705436	-0.975005	0.985943	0.978904	0.835669	no
	825	NM_020088	Tenm2	0.835393	0.764465	14.7672	0.475042	0.403109	7.35626	-0.964887	-0.881846	-0.970909	0.54326	0.978904	0.423911	no
	826	NM_053848	Opcml	0.26969	0.198763	3.43017	0.187236	0.115303	1.71912	-0.9639	-1.00333	-0.885979	0.869547	0.978904	0.780671	no
	827	NM_021670	Bmp15	0.18645	0.115522	1.75035	0.13936	0.0674272	0.781645	-0.961722	-0.823807	-0.939271	0.871444	0.825177	0.779634	no
	828	NM_001135157	Myh2	0.188746	0.117818	1.78468	0.141967	0.0700334	0.831772	-0.961366	-0.545997	-0.861973	0.875906	0.978904	0.792531	no
	829	NM_031061	Musk	0.369661	0.298734	5.41859	0.23218	0.160246	2.6022	-0.961289	-1.476	-0.99655	0.632557	0.337418	0.542043	no
	830	NM_001008805	Krt76	0.502735	0.431808	8.07751	0.29688	0.224947	3.8696	-0.960883	-0.827054	-0.999079	0.555759	0.781444	0.455	no
	831	NM_017110	Cartpt	0.183917	0.11299	1.69013	0.139489	0.0675561	0.78538	-0.95961	-0.546438	-0.881218	0.969097	0.978904	0.84261	no
	832	NR_037343	Mir3561	0.506277	0.435349	8.15568	0.301964	0.23003	3.96612	-0.958209	-0.768864	-0.985588	0.581466	0.791604	0.467618	no
	833	NM_001106101	Catsper3	0.17988	0.108953	1.62022	0.136737	0.064804	0.729801	-0.958117	-0.484009	-0.908586	0.991966	0.978904	NA	no
	834	NM_031634	Mefv	1.28093	1.21	23.731	0.70128	0.629347	11.7849	-0.956709	-0.988985	-0.991329	0.221703	0.435584	0.1588	no
	835	NM_001317798	LOC684107	25.8894	25.8185	516.486	13.3769	13.305	260.064	-0.956676	-0.446263	-0.872971	0.490343	0.661604	0.93239	no
	836	NM_022695	Ntsr2	0.185382	0.114454	1.72632	0.142096	0.0701624	0.835507	-0.955379	-0.539805	-0.859427	0.868293	0.978904	0.78999	no
	837	NM_001106036	Nrl	0.183086	0.112158	1.69199	0.13936	0.0674272	0.781645	-0.954673	-0.451679	-0.986439	0.932562	0.978904	NA	no
	838	NM_001038588	Prodh2	0.1856	0.114672	1.71931	0.142113	0.0701793	0.837224	-0.954635	-0.756729	-0.952498	0.884518	0.911003	0.788261	no
	839	NM_001128216	Cts8	0.367306	0.296379	5.37786	0.234545	0.162612	2.64657	-0.953484	-0.81677	-0.776293	0.594962	0.219154	NA	no
	840	NM_012526	Chgb	0.188746	0.117818	1.78468	0.144719	0.0727855	0.887351	-0.95296	-0.751376	-0.791681	0.907236	0.978904	0.820014	no
	841	NM_001011977	Tekt2	0.181067	0.110139	1.65704	0.142096	0.0701624	0.835507	-0.94947	-0.120137	-0.850824	0.873615	0.978904	0.792463	no
	842	NM_001107537	Chrdl2	0.336973	0.266045	4.79284	0.216912	0.144979	2.30086	-0.948244	-1.17299	-0.997583	0.733393	0.736047	NA	no
	843	NM_021865	Batf3	0.520839	0.449911	8.44003	0.313671	0.241738	4.18604	-0.947371	-0.995406	-0.981684	0.54954	0.627656	0.464284	no
	844	NM_001012156	Cdadc1	19.4002	19.3293	387.531	10.1085	10.0366	195.815	-0.946879	-0.976455	-0.979698	0.03335	0.140273	0.0157899	yes
	845	NM_001191099	Nr5a1	0.337509	0.266582	4.75869	0.216284	0.144351	2.2839	-0.946859	-1.15366	-0.997092	0.649037	0.572086	NA	no
	846	NM_001134528	Tex49	0.181285	0.110358	1.65002	0.14195	0.0700165	0.830055	-0.946846	-0.749769	-0.989581	0.882639	0.897666	0.799136	no
	847	NM_153473	Myo7a	9.56751	9.49659	190.134	5.00263	4.9307	96.0148	-0.946363	-0.956778	-0.977774	0.0731688	0.202932	0.0392622	no
	848	NM_001109163	Fam111a	13.7591	13.6882	273.198	7.19059	7.11866	138.459	-0.944877	-1.73409	-0.908501	0.931943	0.9764	0.802581	no
	849	NM_198776	Hbb-b1	101.357	101.286	2044.02	52.7199	52.6479	1030.84	-0.944249	-0.693666	-0.941881	0.823043	0.951038	0.720629	no
	850	NM_001271438	Slc9a9	10.7414	10.6704	213.804	5.62104	5.54911	108.148	-0.943628	-0.931572	-0.978558	0.000348519	0.0114365	9.23893e-05	yes
	851	NM_177481	Slco3a1	10.6064	10.5355	210.934	5.56698	5.49505	107.114	-0.940947	-0.957128	-0.971668	0.0517583	0.181069	0.0253205	no
	852	NM_133611	Slc2a13	9.51249	9.44156	189.027	5.00649	4.93456	96.0104	-0.940442	-0.98102	-0.97366	0.0155953	0.293808	0.00705443	yes
	853	NM_012502	Ar	0.372253	0.301326	5.4852	0.242397	0.170464	2.80039	-0.940255	-0.877163	-0.976888	0.727138	0.754221	0.610943	no
	854	NM_138876	Ampd1	0.339942	0.269014	4.83903	0.222175	0.150242	2.40627	-0.940112	-0.807483	-0.982065	0.728881	0.855867	0.644316	no
	855	NM_023956	Gucy1a2	1.91903	1.8481	36.4683	1.04449	0.972556	18.499	-0.940033	-0.895816	-0.968267	0.186049	0.4679	0.121053	no
	856	NM_001107167	Serpinb11	0.473174	0.402247	7.48454	0.286971	0.215038	3.67397	-0.939271	-0.85977	-0.969033	0.523602	0.734361	0.415299	no
	857	NM_013194	Myh9	0.186391	0.115463	1.74396	0.144719	0.0727855	0.887351	-0.93903	-0.959555	-0.749569	0.931534	0.588043	NA	no
	858	NM_181635	Kif15	12.3012	12.2303	245.385	6.45698	6.38505	124.473	-0.938387	-0.84436	-0.971319	0.0914282	0.381248	0.0546723	no
	859	NM_001109556	Mgarp	4.95258	4.88165	97.2943	2.63628	2.56434	49.6402	-0.937772	-0.99617	-0.96267	0.388522	0.379841	0.291621	no
	860	NM_001015026	Tspan12	11.9192	11.8482	237.371	6.25598	6.18405	120.556	-0.936986	-0.937388	-0.972346	5.92587e-09	0.000709669	1.64269e-10	yes
	861	NM_001013992	Zfp385d	0.472065	0.401138	7.48734	0.289577	0.217644	3.7241	-0.935453	-0.778652	-0.956423	0.548097	0.578718	0.433392	no
	862	NM_022676	Ppp1r1a	0.65314	0.582213	11.1072	0.390205	0.318271	5.70332	-0.934951	-1.0864	-0.937435	0.30619	0.732985	0.230658	no
	863	NM_001038595	Dnaja3	0.310085	0.239158	4.21346	0.203898	0.131965	2.04188	-0.933375	-1.22261	-0.969798	0.723243	0.475191	0.641009	no
	864	NM_001135045	Arpp21	0.467	0.396073	7.3669	0.289302	0.217369	3.71491	-0.929695	-0.829903	-0.926037	0.594987	0.935069	0.489778	no
	865	NM_001105925	Mmp17	2.95753	2.8866	57.3818	1.58102	1.50908	29.0231	-0.929531	-0.987754	-0.961425	0.0424392	0.432916	0.0229562	yes
	866	NM_001013062	Thbs1	42.8895	42.8186	860.012	22.5684	22.4965	440.124	-0.929073	-0.931087	-0.956948	0.252012	0.425085	0.162366	no
	867	NM_017017	Hgf	0.751902	0.680975	13.1182	0.43772	0.365787	6.63308	-0.928283	-1.10223	-0.958388	0.322833	0.233889	0.234526	no
	868	NM_001108643	Tmem72	0.180731	0.109803	1.65126	0.141821	0.0698875	0.82632	-0.92786	-0.333777	-0.825672	0.939088	0.978904	0.836607	no
	869	NM_001106947	Slitrk4	1.23994	1.16901	22.9752	0.70202	0.630087	11.7938	-0.926538	-0.824919	-0.958335	0.100181	0.545042	0.0650286	no
	870	NM_019305	Fgf2	0.15683	0.0859024	1.15067	0.124222	0.0522888	0.484044	-0.924615	-0.853688	-0.936553	0.977651	0.874318	0.843866	no
	871	NM_001106117	Hecw1	0.288953	0.218026	3.79898	0.194393	0.12246	1.85917	-0.924466	-0.801139	-0.882908	0.811754	0.978904	0.691744	no
	872	NM_001044233	Clec2l	0.718404	0.647476	12.4352	0.41946	0.347527	6.27042	-0.922534	-0.944338	-0.940657	0.299179	0.373718	0.220112	no
	873	NM_001106451	Tbx15	0.307848	0.236921	4.18553	0.206874	0.134941	2.1015	-0.922534	-1.054	-0.948079	0.743133	0.726037	0.633628	no
	874	NM_001106081	Tll1	1.28943	1.2185	23.8598	0.724041	0.652107	12.2223	-0.918764	-0.860358	-0.938326	0.540698	0.931258	0.408567	no
	875	NM_001025038	Mettl24	0.68817	0.617243	11.8304	0.402102	0.330169	5.93389	-0.918706	-1.06801	-0.960005	0.338853	0.454328	0.298132	no
	876	NM_022217	Amph	0.436726	0.365798	6.78858	0.274551	0.202618	3.42852	-0.918516	-1.0219	-0.93332	0.646091	0.767176	0.535956	no
	877	NM_001134587	Snorc	0.597146	0.526218	9.95374	0.361272	0.289339	5.11433	-0.918323	-1.01993	-0.945819	0.645679	0.684379	0.541947	no
	878	NM_031521	Ncam1	46.1493	46.0784	923.601	24.454	24.382	476.876	-0.918271	-0.85373	-0.946199	0.127298	0.267127	0.0784088	no
	879	NM_001106871	Xcr1	0.16059	0.0896623	1.2212	0.12958	0.0576471	0.58975	-0.917638	-0.05262	-0.93683	0.989589	0.978904	NA	no
	880	NM_031828	Kcnma1	0.311667	0.24074	4.26276	0.2117	0.139767	2.19055	-0.917143	-1.11966	-0.89808	0.77291	0.814787	0.650352	no
	881	NM_138849	Syt17	0.285371	0.214444	3.74764	0.189533	0.1176	1.76669	-0.916919	-1.11013	-0.876451	0.741022	0.695206	0.638284	no
	882	NM_053395	Smpx	2.60239	2.53146	50.4385	1.42219	1.35026	25.876	-0.916278	-0.856063	-0.929688	0.704442	0.59688	0.715018	no
	883	NM_053929	Slc7a9	1.31303	1.2421	24.5625	0.743612	0.671679	12.5676	-0.915737	-1.46077	-0.924292	0.915562	0.821338	0.793251	no
	884	NM_001011940	Best1	0.158235	0.0873073	1.18047	0.12448	0.0525467	0.491513	-0.915492	-0.856649	-0.868008	0.961327	0.456804	0.840619	no
	885	NM_001309457	Ccdc151	0.287826	0.216898	3.76856	0.194522	0.122589	1.86291	-0.915162	-0.693911	-0.912783	0.759313	0.852202	0.638284	no
	886	NM_001025042	Fibin	6.09379	6.02286	120.527	3.27079	3.19886	62.0961	-0.915037	-0.911755	-0.940626	0.46586	0.54127	0.353815	no
	887	NM_031123	Stc1	4.71336	4.64243	92.5293	2.53396	2.46203	47.7012	-0.914005	-0.957878	-0.94192	0.142001	0.618865	0.0869083	no
	888	NM_058213	Atp2a1	0.759563	0.688635	13.213	0.452343	0.38041	6.90569	-0.913654	-0.836467	-0.944712	0.502766	0.721054	0.434443	no
	889	NM_053834	Kcnj9	0.570195	0.499268	9.45998	0.349435	0.277502	4.89068	-0.913587	-0.876689	-0.932983	0.449961	0.785842	0.35051	no
	890	NM_001108107	Pdzrn4	0.156553	0.0856251	1.15129	0.126957	0.055024	0.537906	-0.912907	-0.42329	-0.814217	0.967797	0.978904	0.851323	no
	891	NM_001108646	Gpr162	0.158512	0.0875845	1.17985	0.12958	0.0576471	0.58975	-0.912599	-0.630321	-0.693973	0.962042	0.945387	0.867829	no
	892	NM_001195560	Camta1	1.10852	1.0376	20.2226	0.635263	0.56333	10.4946	-0.912595	-0.995734	-0.944078	0.206374	0.148197	0.154565	no
	893	NM_130813	Kcnk15	0.156434	0.0855068	1.13851	0.127103	0.0551698	0.543358	-0.911974	-0.42263	-0.92499	0.991121	0.978904	0.869355	no
	894	NM_012976	Lgals5	17.7884	17.7174	355.616	9.50611	9.43418	184.226	-0.911466	-0.93376	-0.939472	0.326865	0.116397	0.222055	no
	895	NM_134409	Zg16	0.15307	0.0821425	1.08015	0.124351	0.0524177	0.487779	-0.911021	-0.424809	-0.780027	1	0.978904	NA	no
	896	NM_001004020	Tmprss11b	0.338696	0.267768	4.79582	0.226838	0.154905	2.48815	-0.90943	-0.467772	-0.924747	0.837064	0.978904	NA	no
	897	NM_199505	Pcdha5	0.154198	0.08327	1.11057	0.126974	0.0550409	0.539623	-0.908931	-0.357225	-0.83199	0.970929	0.978904	0.850466	no
	898	NM_001038615	Fndc1	4.56927	4.49835	89.7529	2.47556	2.40363	46.5127	-0.907903	-0.908106	-0.938328	0.191838	0.389519	0.120135	no
	899	NM_001000397	Olr434	0.157898	0.0869708	1.1747	0.12958	0.0576471	0.58975	-0.907501	-0.629166	-0.561459	0.98341	0.657451	NA	no
	900	NM_012582	Hp	1.13542	1.06449	20.7489	0.652964	0.58103	10.8372	-0.907334	-0.790729	-0.925945	0.594962	0.881149	0.467618	no
	901	NM_001100541	Nova1	0.800667	0.72974	14.0736	0.474751	0.402817	7.34536	-0.90701	-0.821722	-0.924741	0.207367	0.522781	0.152611	no
	902	NM_001106429	Pabpc4l	0.691585	0.620657	11.8982	0.403918	0.331985	5.95989	-0.906869	-0.80066	-0.943714	0.483651	0.77825	0.379907	no
	903	NM_001109419	Apoc4	0.154534	0.0836065	1.11634	0.129435	0.0575013	0.584298	-0.902393	-0.563541	-0.894069	0.977651	0.978904	0.849928	no
	904	NM_001191789	Lrrk2	19.9928	19.9219	399.499	10.7581	10.6862	208.698	-0.901825	-0.914134	-0.936399	0.000627239	0.032316	0.000127125	yes
	905	NM_001025776	Rhox8	0.153347	0.0824198	1.07953	0.127103	0.0551698	0.543358	-0.900809	-0.35335	-0.216338	0.989263	0.97695	NA	no
	906	NM_001198725	Grcc10	0.179603	0.108675	1.62084	0.144573	0.0726397	0.881899	-0.899321	-0.433133	-0.886585	0.964471	0.978904	0.835669	no
	907	NM_199233	Doxl1	78.6547	78.5838	1573.91	42.2305	42.1586	824.568	-0.898597	-0.662774	-0.83001	0.516261	0.222523	0.935777	no
	908	NM_012842	Egf	0.180435	0.109507	1.61898	0.142242	0.0703082	0.840959	-0.898516	-0.329804	-0.875586	1	0.978904	0.87588	no
	909	NM_001278475	Ptger1	0.409402	0.338474	6.22324	0.267299	0.195366	3.28817	-0.898252	-0.804822	-0.92937	0.625228	0.770995	0.559605	no
	910	NM_013110	Il7	0.154475	0.0835473	1.10995	0.126957	0.055024	0.537906	-0.898205	-0.631277	-0.635852	1	0.894036	NA	no
	911	NM_001105772	Prss34	0.158571	0.0876437	1.18625	0.129726	0.057793	0.595202	-0.897846	-0.56725	-0.216338	1	0.876119	NA	no
	912	NM_031783	Nefl	0.153625	0.0826971	1.07891	0.126828	0.054895	0.534171	-0.896624	-0.050662	-0.701461	1	0.981331	0.894284	no
	913	NM_001109182	RGD1565989	0.280306	0.209379	3.62751	0.197128	0.125195	1.91304	-0.896317	-0.331733	-0.925557	0.805583	0.978904	0.671686	no
	914	NM_001271228	Pcdh11x	0.380969	0.310041	5.66038	0.246931	0.174998	2.88859	-0.895676	-0.827305	-0.906521	0.720424	0.907446	0.602392	no
	915	NM_001106080	Tktl2	0.158571	0.0876437	1.18625	0.129435	0.0575013	0.584298	-0.894637	-0.567997	-0.216338	1	0.623429	NA	no
	916	NM_001135807	Macroh2a2	1.16206	1.09113	21.3554	0.658987	0.587054	10.9572	-0.894597	-0.869066	-0.918405	0.133429	0.756576	0.0947153	no
	917	NM_001037137	Pcdhga5	0.486282	0.415354	7.76861	0.299082	0.227149	3.90681	-0.894089	-0.887044	-0.917969	0.509782	0.354481	0.396972	no
	918	NM_019214	Slc26a4	3.78021	3.70928	73.6651	2.07536	2.00343	38.5969	-0.893833	-0.757522	-0.917222	0.53017	0.719834	0.398587	no
	919	NM_031333	Cdh2	21.043	20.972	420.68	11.3334	11.2614	219.998	-0.893568	-0.897561	-0.928834	4.32773e-07	0.024195	6.23777e-08	yes
	920	NM_001107005	Wnt3a	1.40859	1.33766	26.3208	0.799332	0.727399	13.6812	-0.892886	-1.12027	-0.911386	0.791384	0.599225	0.703395	no
	921	NM_053759	Six1	0.379227	0.3083	5.6248	0.246802	0.174869	2.88486	-0.892496	-0.796369	-0.912986	0.727676	0.897423	0.609273	no
	922	NM_001107100	Col8a1	7.73875	7.66782	153.257	4.20738	4.13544	80.4439	-0.892456	-0.882695	-0.914517	0.477229	0.978904	0.352246	no
	923	NM_019234	Dync1i1	9.44151	9.37058	187.092	5.13155	5.05962	98.6346	-0.891589	-0.867454	-0.904566	0.540698	0.772937	0.467405	no
	924	NM_024144	Pigm	0.350616	0.279689	5.04276	0.22658	0.154647	2.49074	-0.891402	-1.1106	-0.926852	0.732901	0.588159	0.638253	no
	925	NM_130737	Gucy2e	0.259611	0.188683	3.19869	0.181861	0.109927	1.6117	-0.891089	-0.39204	-0.943739	0.811754	0.978904	NA	no
	926	NM_001191563	Sorcs1	1.15692	1.086	21.2853	0.673902	0.601968	11.2407	-0.889943	-0.866546	-0.91589	0.265653	0.792748	0.180888	no
	927	NM_001044251	Fzd8	0.152515	0.0815879	1.08139	0.126957	0.055024	0.537906	-0.888463	-0.0484146	-0.897298	1	0.97981	NA	no
	928	NM_130420	Trim9	0.457612	0.386685	7.17986	0.281742	0.209808	3.572	-0.888124	-1.02194	-0.881033	0.577181	0.749845	0.465061	no
	929	NM_139038	Rin1	0.154475	0.0835473	1.10995	0.127103	0.0551698	0.543358	-0.886845	-0.630796	-0.854508	1	0.978904	0.909506	no
	930	NM_199269	Mdga2	0.255574	0.184646	3.12878	0.179271	0.107338	1.56329	-0.886762	-1.33877	-0.868082	0.810531	0.419586	0.680083	no
	931	NM_053343	Dclk1	2.6251	2.55417	50.7592	1.45427	1.38234	26.5335	-0.885124	-0.874697	-0.912548	0.143549	0.926841	0.0942677	no
	932	NM_199113	Popdc2	3.75637	3.68545	73.4383	2.07168	1.99975	38.6223	-0.883624	-0.876029	-0.918688	0.0161935	0.0387226	0.00912109	yes
	933	NR_037337	Mir291b	0.154198	0.08327	1.11057	0.129726	0.057793	0.595202	-0.883444	-0.561868	-0.229182	1	0.828665	NA	no
	934	NM_001107277	Lgi3	0.361283	0.290355	5.24918	0.237297	0.165364	2.70215	-0.883157	-0.838887	-0.879241	0.679609	0.758076	0.571754	no
	935	NM_001107636	Adamts14	4.34965	4.27873	85.2581	2.39439	2.32245	44.9432	-0.881721	-0.875432	-0.911015	0.274675	0.509489	0.189946	no
	936	NM_001107432	Cntnap4	0.356731	0.285804	5.15401	0.231681	0.159747	2.58897	-0.881138	-0.92063	-0.880674	0.632056	0.71159	0.530367	no
	937	NM_001159656	Gnas	0.885867	0.814939	15.7823	0.522385	0.450452	8.28714	-0.881129	-0.869173	-0.906245	0.356115	0.59688	0.264616	no
	938	NM_001108388	Scel	78.905	78.8341	1584.57	42.9598	42.8878	839.448	-0.878855	-0.961172	-0.909607	0.21861	0.0447463	0.149814	no
	939	NM_017232	Ptgs2	19.4635	19.3925	388.118	10.6295	10.5576	206.357	-0.878697	-0.933945	-0.896517	0.585598	0.576391	0.44507	no
	940	NM_172320	Afm	10.3809	10.31	207.122	5.69758	5.62565	109.605	-0.877395	-0.827864	-0.899389	0.580323	0.336873	0.585205	no
	941	NM_001109317	Tmem47	15.9549	15.884	318.175	8.72634	8.65441	168.975	-0.876682	-0.873865	-0.910447	4.646e-06	0.0299514	7.38984e-07	yes
	942	NM_001106484	Fign	0.550636	0.479709	9.05889	0.338848	0.266914	4.683	-0.875661	-0.932042	-0.902904	0.461697	0.308498	0.357962	no
	943	NM_001107170	Tfcp2l1	8.25328	8.18235	163.9	4.54963	4.4777	87.0926	-0.874729	-0.859914	-0.909464	0.0614226	0.149079	0.0311336	no
	944	NM_001106144	Minar2	1.43698	1.36605	26.7665	0.815644	0.743711	14.0403	-0.872999	-0.860417	-0.898833	0.0746137	0.572851	0.047152	no
	945	NM_001108823	Zg16b	0.543176	0.472248	8.92423	0.33692	0.264987	4.65498	-0.871873	-0.884621	-0.920276	0.548644	0.687397	0.547094	no
	946	NM_001013979	Map3k7cl	2.41242	2.34149	46.4037	1.36701	1.29508	24.8192	-0.871802	-0.80229	-0.905447	0.0679083	0.177631	0.0396333	no
	947	NM_001044295	Tpd52l1	2.05804	1.98711	39.2736	1.1607	1.08876	20.776	-0.870898	-0.89907	-0.900119	0.150636	0.457241	0.0942677	no
	948	NM_031630	Ddx25	1.32426	1.25333	24.6226	0.762607	0.690674	12.9977	-0.868008	-0.871184	-0.89642	0.0915959	0.329714	0.058367	no
	949	NM_138533	Spon2	7.85223	7.78131	155.68	4.34158	4.26964	83.0823	-0.865946	-0.86604	-0.899513	0.0282062	0.066299	0.0149538	yes
	950	NM_053935	Sh3gl2	1.73413	1.6632	32.7356	1.00322	0.931284	17.6993	-0.865583	-0.786234	-0.889406	0.161349	0.919864	0.101686	no
	951	NM_153311	Tmprss5	0.229377	0.15845	2.59386	0.166851	0.094918	1.31783	-0.863099	-0.578853	-0.85696	0.910853	0.978904	0.795937	no
	952	NM_001108863	Fbxo48	0.250468	0.17954	3.03485	0.184742	0.112809	1.67101	-0.862434	-0.755175	-0.882443	0.814754	0.928308	0.742449	no
	953	NM_022266	Ccn2	636.858	636.788	12771.1	350.49	350.418	6863.51	-0.861751	-0.852895	-0.891033	0.0838339	0.0139158	0.0507146	no
	954	NM_017159	Hal	0.306039	0.235112	4.14625	0.207166	0.135233	2.1124	-0.861653	-0.36575	-0.908257	0.822873	0.978904	NA	no
	955	NM_012583	Hprt1	13.0063	12.9354	258.467	7.20007	7.12814	139.257	-0.860922	-0.204225	-0.811995	1	0.978904	0.878252	no
	956	NM_001201375	Smim8	0.232641	0.161714	2.67234	0.164116	0.0921828	1.26397	-0.860879	-0.340077	-0.897105	0.821399	0.978904	0.742325	no
	957	NM_001106460	Ptpn22	0.841275	0.770348	14.9039	0.51251	0.440577	8.09495	-0.860691	-0.632786	-0.889674	0.542332	0.951324	0.437027	no
	958	NM_053567	Ftcd	0.746142	0.675214	13.0463	0.454254	0.382321	6.94205	-0.859121	0.210843	-0.879987	0.733393	0.978904	0.599889	no
	959	NM_001108763	Ppcdc	0.22619	0.155263	2.555	0.163987	0.0920538	1.26024	-0.859007	-1.15628	-0.893704	0.870587	0.676744	0.779254	no
	960	NM_001106539	Matn4	1.1953	1.12437	22.072	0.70183	0.629897	11.7932	-0.858519	-0.629218	-0.889961	0.410019	0.903374	0.296532	no
	961	NM_001024334	Depp1	61.1678	61.0969	1225.28	33.783	33.7111	659.597	-0.857905	-0.844138	-0.885523	0.266954	0.0825857	0.179108	no
	962	NM_001013938	Vwa1	19.9413	19.8703	398.91	11.0856	11.0137	215.176	-0.854159	-0.854938	-0.889713	0.00161563	0.0180976	0.000684843	yes
	963	NM_001107614	Slc26a8	12.8513	12.7804	255.988	7.17672	7.10478	138.555	-0.85156	-0.859311	-0.884809	0.028426	0.0522327	0.0136337	yes
	964	NM_001014021	Ccdc81	1.25366	1.18273	23.0828	0.730777	0.658844	12.3477	-0.851041	-0.744894	-0.881192	0.322065	0.8534	0.223099	no
	965	NM_001012109	Galnt14	0.398213	0.327286	5.99423	0.258914	0.18698	3.11769	-0.850509	-0.97366	-0.849961	0.682913	0.659721	0.569188	no
	966	NM_001191561	Ltbp3	108.911	108.84	2181.52	60.4369	60.365	1180.18	-0.850466	-0.871386	-0.882679	0.0290474	0.0390256	0.0142355	yes
	967	NM_001166586	Fam122b	1.61166	1.54073	30.5114	0.936043	0.86411	16.3694	-0.850066	-0.709755	-0.873438	0.811754	0.926841	0.695694	no
	968	NM_001110155	RGD1565611	0.300597	0.229669	4.04655	0.204431	0.132498	2.05854	-0.84818	-0.90529	-0.854871	0.811754	0.893248	0.692584	no
	969	NM_001024339	Tuba8	73.7016	73.6307	1484.52	41.036	40.9641	802.401	-0.846482	-0.789972	-0.878846	0.355809	0.274448	0.250337	no
	970	NM_001106420	Adamts12	44.9735	44.9026	901.321	25.0523	24.9804	488.749	-0.846119	-0.844149	-0.875926	0.21861	0.0786662	0.143977	no
	971	NM_001108912	Ffar3	0.19847	0.127543	1.97749	0.149124	0.0771903	0.971822	-0.845224	-0.461483	-0.812698	1	0.978904	NA	no
	972	NM_001107435	Kcng4	0.751816	0.680888	13.0819	0.459483	0.38755	7.04402	-0.84448	-0.760616	-0.885289	0.388226	0.814755	0.28016	no
	973	NR_132635	LOC100911498	249.988	249.917	5007.57	139.311	139.239	2717.31	-0.843981	-1.0596	-0.754983	1	0.978904	0.926326	no
	974	NM_020091	Cym	0.494365	0.423438	7.90573	0.317394	0.24546	4.27463	-0.842648	-0.827908	-0.861148	0.811754	0.95105	0.691744	no
	975	NM_001130558	Stac3	0.227358	0.156431	2.55891	0.169895	0.0979619	1.38432	-0.84138	-1.12053	-0.868231	0.893566	0.63707	0.790861	no
	976	NM_198749	Rab15	52.0251	51.9542	1041.36	29.1167	29.0448	568.295	-0.83995	-0.853112	-0.870825	0.0342676	0.00569405	0.0182236	yes
	977	NM_053342	Cxxc4	0.758876	0.687949	13.2581	0.469426	0.397493	7.24308	-0.839297	-0.768966	-0.855909	0.421962	0.910984	0.325166	no
	978	NM_001099498	Vom2r44	0.301883	0.230956	4.06356	0.209385	0.137452	2.15132	-0.838763	-0.70599	-0.852792	0.822873	0.897335	0.724745	no
	979	NM_031802	Gabbr2	2.1451	2.07417	41.0297	1.24268	1.17074	22.3792	-0.838443	-0.839816	-0.853769	0.634459	0.947232	0.517443	no
	980	NM_001025685	Cd5l	0.22338	0.152453	2.4954	0.167126	0.0951928	1.32702	-0.837233	-0.843291	-0.871409	0.910853	0.841658	0.807967	no
	981	NM_001039259	Zdhhc19	2.44631	2.37539	47.2805	1.4127	1.34077	25.7212	-0.837148	-0.755777	-0.86296	0.693848	0.832073	0.605287	no
	982	NM_017297	Kcnj5	0.302834	0.231906	4.07448	0.207312	0.135379	2.11785	-0.836977	-1.10869	-0.855531	0.774669	0.444291	0.646411	no
	983	NM_001109519	LOC688924	0.228545	0.157618	2.59572	0.171806	0.0998726	1.41062	-0.836898	-1.24382	-0.567775	0.899346	0.287459	NA	no
	984	NR_031904	Mir186	0.221976	0.151048	2.4656	0.167126	0.0951928	1.32702	-0.83625	-0.535609	-0.856994	0.886316	0.978904	0.787317	no
	985	NM_031506	Cftr	1.0373	0.966375	18.7708	0.624031	0.552098	10.2582	-0.836012	-0.263829	-0.860618	0.714129	0.978904	0.607524	no
	986	NM_001105872	Meltf	2.68336	2.61244	52.0231	1.55308	1.48115	28.4002	-0.835549	-0.85904	-0.865191	0.564384	0.878217	0.414487	no
	987	NM_001108180	Ky	0.397045	0.326117	5.99032	0.269356	0.197422	3.31992	-0.835207	-0.890263	-0.859944	0.651362	0.544359	0.53541	no
	988	NM_013076	Lep	0.440545	0.369617	6.8655	0.284185	0.212252	3.61496	-0.834604	-1.19521	-0.853242	0.772117	0.515058	NA	no
	989	NM_012800	P2ry1	0.297273	0.226346	3.96199	0.206504	0.134571	2.09201	-0.833694	-0.978613	-0.828907	0.811754	0.627829	0.675994	no
	990	NM_001191617	Vill	4.16854	4.09762	82.0005	2.38705	2.31511	44.7824	-0.833629	-0.735239	-0.869357	0.303154	0.703634	0.201422	no
	991	NM_017012	Grm5	0.413162	0.342234	6.29376	0.277629	0.205696	3.48837	-0.83352	-1.43954	-0.795343	0.933276	0.89003	0.816521	no
	992	NM_001109118	Elovl2	1.9479	1.87697	37.0708	1.13761	1.06568	20.3222	-0.833425	-0.986694	-0.860408	0.172255	0.650829	0.11414	no
	993	NM_001277243	Rps5	0.372412	0.301485	5.47179	0.246914	0.174981	2.88688	-0.832028	-0.804731	-0.860086	0.736374	0.694209	0.624583	no
	994	NM_012488	A2m	180.143	180.072	3617.85	101.289	101.217	1983.93	-0.83117	-0.82476	-0.856529	0.448715	0.181069	0.331515	no
	995	NM_138517	Gzmb	1.22631	1.15538	22.5382	0.730189	0.658256	12.3622	-0.830306	-0.627802	-0.846741	0.706333	0.962116	0.707725	no
	996	NM_001108721	Prima1	0.473234	0.402306	7.49093	0.309378	0.237445	4.10358	-0.829559	-0.826411	-0.847643	0.692653	0.795313	0.568271	no
	997	NM_001013038	Gdf6	0.295037	0.224109	3.93405	0.209643	0.13771	2.15879	-0.829405	-0.639597	-0.878488	0.756705	0.81502	NA	no
	998	NM_019342	Rgs6	0.958018	0.887091	17.213	0.582097	0.510164	9.44827	-0.828773	-0.795907	-0.855079	0.266571	0.669619	0.183719	no
	999	NM_001191110	Celsr2	1.78084	1.70991	33.7721	1.04956	0.977622	18.5938	-0.828518	-0.802584	-0.853701	0.26004	0.978904	0.173857	no
	1000	NM_032085	Col3a1	732.265	732.194	14712.6	412.55	412.478	8076.84	-0.82792	-0.848865	-0.855318	0.42824	0.124591	0.306004	no
	1001	NM_001100535	Col15a1	3.60539	3.53446	69.9526	2.0682	1.99627	38.6078	-0.827459	-0.330069	-0.834814	0.783626	0.978904	0.644316	no
	1002	NM_053917	Inpp4b	3.37343	3.3025	65.659	1.94086	1.86892	36.0364	-0.826909	-0.830391	-0.860505	0.0874632	0.146768	0.0486507	no
	1003	NM_001113777	Armc12	0.13002	0.0590922	0.6106	0.111836	0.0399025	0.242022	-0.826753	-0.249278	-0.300873	1	0.978904	NA	no
	1004	NM_001012006	Ace2	96.0457	95.9747	1928.49	54.1937	54.1218	1059.17	-0.826405	-0.84097	-0.859096	0.154901	0.0223627	0.0905235	no
	1005	NM_001106720	Sntg2	0.641488	0.57056	10.8626	0.39142	0.319486	5.71585	-0.825267	-0.731306	-0.860638	0.542332	0.852723	0.430154	no
	1006	NM_031759	Naaladl1	1.9067	1.83577	36.5003	1.11795	1.04602	19.9201	-0.8247	-0.537808	-0.84436	0.856673	0.978904	0.746359	no
	1007	NM_001034945	Ccdc60	2.80124	2.73031	54.2305	1.63114	1.5592	29.971	-0.824486	-0.925435	-0.85639	0.325049	0.666482	0.221937	no
	1008	NM_001109332	Dkk4	0.344533	0.273606	4.90769	0.23126	0.159327	2.57434	-0.824421	-1.2007	-0.871702	0.811754	0.542708	NA	no
	1009	NM_199408	Wls	1.25741	1.18649	23.2456	0.734499	0.662566	12.4463	-0.824295	-0.927384	-0.854903	0.193604	0.319235	0.129231	no
	1010	NM_001014051	Ttll9	0.294818	0.223891	3.94107	0.209111	0.137177	2.14214	-0.823387	-1.00077	-0.814189	0.811754	0.909087	0.689959	no
	1011	NM_022680	Akp3	0.129347	0.0584192	0.599054	0.111836	0.0399025	0.242022	-0.822373	-0.247589	-0.619416	1	0.978904	NA	no
	1012	NM_001108845	Vpreb1	0.127942	0.0570144	0.569254	0.111965	0.0400314	0.245757	-0.821777	-0.455478	-0.454431	1	0.978904	NA	no
	1013	NM_178103	Eddm3b	0.301547	0.230619	4.05779	0.214323	0.14239	2.24239	-0.821102	-1.04875	-0.844949	0.813355	0.690449	NA	no
	1014	NM_001109075	Cfap126	0.128001	0.0570735	0.575647	0.111836	0.0399025	0.242022	-0.819501	-0.456121	-0.569472	1	0.978904	0.943018	no
	1015	NM_001164400	Ccdc175	0.127942	0.0570144	0.569254	0.111836	0.0399025	0.242022	-0.819048	-0.455981	-0.609412	1	0.978904	NA	no
	1016	NM_001037135	Pcdhga10	2.30534	2.23441	44.268	1.35018	1.27825	24.5256	-0.818522	-0.951292	-0.845759	0.343451	0.441659	0.233839	no
	1017	NM_017066	Ptn	7.07792	7.00699	140.333	4.02991	3.95797	76.9369	-0.818359	-0.818049	-0.852959	0.047104	0.694197	0.0290992	yes
	1018	NM_031051	Mif	0.128278	0.0573508	0.575027	0.111965	0.0400314	0.245757	-0.81826	-0.456518	-0.653335	1	0.978904	0.933461	no
	1019	NM_031649	Klrg1	0.128001	0.0570735	0.575647	0.111836	0.0399025	0.242022	-0.817718	-0.456121	-0.513796	1	0.978904	NA	no
	1020	NM_012864	Mmp7	2.14636	2.07544	40.9376	1.26116	1.18923	22.7017	-0.81585	-1.12971	-0.780767	0.900236	0.515058	0.909874	no
	1021	NM_001109641	H2bu1	0.129683	0.0587557	0.604827	0.111836	0.0399025	0.242022	-0.814689	-0.461529	-0.70096	1	0.978904	NA	no
	1022	NM_001108054	Serpina1f	0.679823	0.608895	11.6381	0.425222	0.353289	6.38904	-0.813833	-0.398707	-0.738615	0.833378	0.978904	NA	no
	1023	NM_001013088	Fhl5	0.128278	0.0573508	0.575027	0.111836	0.0399025	0.242022	-0.81351	-0.457021	-0.660098	1	0.978904	NA	no
	1024	NM_012577	Gstp1	55.7567	55.6858	1116.24	31.7707	31.6988	619.695	-0.812685	-0.80229	-0.846159	0.00541373	0.0354263	0.00217453	yes
	1025	NM_145768	Mamdc4	0.349144	0.278216	5.00926	0.237185	0.165252	2.70013	-0.811497	-0.58709	-0.827074	0.811754	0.978904	0.67364	no
	1026	NM_001130575	Rspo2	0.13002	0.0590922	0.6106	0.111836	0.0399025	0.242022	-0.811125	-0.249278	-0.611699	1	0.978904	0.931341	no
	1027	NM_001106109	Nrsn1	0.129347	0.0584192	0.599054	0.111965	0.0400314	0.245757	-0.810422	-0.247086	-0.565262	1	0.978904	0.933649	no
	1028	NM_031007	Adcy2	5.50728	5.43635	108.693	3.16888	3.09695	60.1237	-0.810345	-0.81829	-0.843847	0.0783918	0.45924	0.0473128	no
	1029	NM_001130493	Foxh1	0.128001	0.0570735	0.575647	0.111965	0.0400314	0.245757	-0.809841	-0.455618	-0.683044	1	0.978904	NA	no
	1030	NM_134389	Acsbg1	1.31206	1.24113	24.3757	0.794632	0.722699	13.602	-0.809693	-0.776721	-0.835491	0.334896	0.881149	0.240168	no
	1031	NM_001100862	Fam13a	3.16179	3.09086	61.4671	1.83716	1.76523	34.0436	-0.809536	-0.809203	-0.839437	0.225418	0.679272	0.145999	no
	1032	NM_001032397	Tcf21	2.83963	2.7687	55.104	1.65895	1.58701	30.5417	-0.80951	-0.771761	-0.843722	0.347963	0.640669	0.251742	no
	1033	NM_001114401	Cttnbp2	2.63358	2.56266	50.8548	1.53669	1.46476	28.1452	-0.808452	-0.774093	-0.836731	0.243568	0.917004	0.162	no
	1034	NM_181368	Mustn1	49.7852	49.7143	994.964	28.48	28.4081	556.271	-0.807742	-0.813496	-0.83513	0.0785136	0.0271561	0.0473128	yes
	1035	NM_001109084	Fam71a	0.127665	0.0567371	0.569875	0.111965	0.0400314	0.245757	-0.807239	-0.454578	-0.114633	1	0.71159	NA	no
	1036	NM_001100641	Mtnr1b	0.13002	0.0590922	0.6106	0.114442	0.0425087	0.292149	-0.806163	-0.239256	-0.114633	1	0.978904	NA	no
	1037	NM_053456	Plcl1	9.8207	9.74977	194.955	5.63013	5.5582	108.284	-0.805962	-0.800882	-0.8391	0.000576439	0.192273	0.000122304	yes
	1038	NR_032134	Mir369	0.13002	0.0590922	0.6106	0.114588	0.0426546	0.297601	-0.805405	-0.238715	-0.114633	1	0.978904	NA	no
	1039	NM_001108584	Rapsn	0.950617	0.879689	17.0847	0.597297	0.525364	9.73268	-0.805403	-1.00116	-0.838638	0.411614	0.355265	0.296315	no
	1040	NM_021687	Erbb4	0.199321	0.128393	2.00853	0.15173	0.0797965	1.02195	-0.80517	-0.454788	-0.745357	0.927016	0.978904	0.815923	no
	1041	NM_001277386	Iqsec2	0.129347	0.0584192	0.599054	0.111965	0.0400314	0.245757	-0.805074	-0.247086	-0.6877	1	0.978904	0.926326	no
	1042	NM_012973	Kcne1	0.127942	0.0570144	0.569254	0.111965	0.0400314	0.245757	-0.80494	-0.455478	-0.686547	1	0.978904	NA	no
	1043	NM_001270985	Ppfia3	0.586312	0.515385	9.76342	0.379549	0.307616	5.47871	-0.804938	-0.815548	-0.811875	0.590886	0.863631	0.472288	no
	1044	NM_001109554	Gpr21	0.128278	0.0573508	0.575027	0.111965	0.0400314	0.245757	-0.804829	-0.456518	-0.657236	1	0.978904	0.926392	no
	1045	NM_001271108	Pdp1	0.126537	0.0556095	0.539454	0.111836	0.0399025	0.242022	-0.804803	-0.240485	-0.618462	1	0.978904	NA	no
	1046	NM_001144859	Kiaa0408L	2.76017	2.68924	53.4736	1.62645	1.55451	29.9137	-0.804561	-0.796271	-0.833533	0.19615	0.926841	0.132211	no
	1047	NM_001134579	RGD1309170	0.126537	0.0556095	0.539454	0.111836	0.0399025	0.242022	-0.804397	-0.240485	-0.629372	1	0.978904	NA	no
	1048	NM_017247	Scn10a	0.13002	0.0590922	0.6106	0.114442	0.0425087	0.292149	-0.80435	-0.239256	-0.686324	1	0.978904	0.926326	no
	1049	NM_001109074	Spata46	0.13002	0.0590922	0.6106	0.114588	0.0426546	0.297601	-0.803757	-0.238715	-0.655037	1	0.978904	0.926392	no
	1050	NM_031564	Epha3	0.129683	0.0587557	0.604827	0.114588	0.0426546	0.297601	-0.803636	-0.450966	-0.597888	1	0.978904	0.933363	no
	1051	NM_001108974	Slc5a9	0.129347	0.0584192	0.599054	0.114442	0.0425087	0.292149	-0.803128	-0.237566	-0.700977	1	0.978904	0.926326	no
	1052	NM_001169104	Kcnf1	0.129347	0.0584192	0.599054	0.114442	0.0425087	0.292149	-0.803128	-0.237566	-0.593888	1	0.978904	0.93239	no
	1053	NR_031947	Mir421	0.126537	0.0556095	0.539454	0.111836	0.0399025	0.242022	-0.80305	-0.240485	-0.679058	1	0.978904	NA	no
	1054	NM_213628	St8sia5	0.12626	0.0553322	0.540074	0.111836	0.0399025	0.242022	-0.802718	-0.450573	-0.615053	1	0.977584	0.929697	no
	1055	NR_073160	Bod1	0.129347	0.0584192	0.599054	0.114442	0.0425087	0.292149	-0.802636	-0.237566	-0.370531	1	0.978904	NA	no
	1056	NR_031853	Mir93	0.126537	0.0556095	0.539454	0.111965	0.0400314	0.245757	-0.802606	-0.239982	-0.534378	1	0.978904	NA	no
	1057	NM_001135173	Klk1c10	0.126537	0.0556095	0.539454	0.111965	0.0400314	0.245757	-0.802573	-0.239982	-0.114633	1	0.978904	NA	no
	1058	NM_001169132	Gpr31	0.12626	0.0553322	0.540074	0.111965	0.0400314	0.245757	-0.802225	-0.45007	-0.691256	1	0.978904	0.926392	no
	1059	NM_001109110	Anxa10	0.12626	0.0553322	0.540074	0.111965	0.0400314	0.245757	-0.802117	-0.45007	-0.675412	1	0.978904	NA	no
	1060	NM_001170749	Asb14	0.125982	0.0550549	0.540695	0.111965	0.0400314	0.245757	-0.802035	-0.238551	-0.680953	1	0.978904	0.926326	no
	1061	NM_001108949	Hormad1	0.128278	0.0573508	0.575027	0.114588	0.0426546	0.297601	-0.801208	-0.446458	-0.695922	1	0.978904	NA	no
	1062	NM_203334	Slc6a5	0.128278	0.0573508	0.575027	0.114588	0.0426546	0.297601	-0.800561	-0.446458	-0.688672	1	0.978904	0.926326	no
	1063	NM_001100764	Hlf	0.546663	0.475735	8.94134	0.347637	0.275703	4.86639	-0.800345	-0.343263	-0.817227	0.603404	0.978904	0.481259	no
	1064	NM_052797	Fga	0.603853	0.532925	10.2726	0.389391	0.317458	5.65741	-0.800285	0.0580389	-0.781799	1	0.981604	0.926237	no
	1065	NM_080479	Maged2	0.129683	0.0587557	0.604827	0.114588	0.0426546	0.297601	-0.800278	-0.450966	-0.29945	1	0.978904	NA	no
	1066	NM_001376913	Topaz1	0.174134	0.103206	1.49093	0.136866	0.0649329	0.733535	-0.799907	-0.280424	-0.726951	1	0.978904	NA	no
	1067	NM_001025749	Grap	11.9196	11.8487	237.468	6.88085	6.80892	132.796	-0.799855	-0.778074	-0.835302	0.00736718	0.0104426	0.00338044	yes
	1068	NM_001106124	Slc39a12	0.125982	0.0550549	0.540695	0.111965	0.0400314	0.245757	-0.799815	-0.238551	-0.536592	1	0.978904	0.938786	no
	1069	NM_001105889	Tmem30c	0.125982	0.0550549	0.540695	0.111836	0.0399025	0.242022	-0.799769	-0.239054	-0.671116	1	0.978904	NA	no
	1070	NM_001105935	Foxn4	0.127942	0.0570144	0.569254	0.114588	0.0426546	0.297601	-0.799383	-0.445418	-0.690916	1	0.978904	0.926326	no
	1071	NM_022707	Pln	2.47884	2.40792	47.6713	1.45213	1.3802	26.4932	-0.799361	-0.634007	-0.827434	0.490886	0.784385	0.376575	no
	1072	NM_001170329	RGD1564380	0.12626	0.0553322	0.540074	0.111965	0.0400314	0.245757	-0.79936	-0.45007	-0.114633	1	0.900705	NA	no
	1073	NM_001135901	RGD1561517	0.409461	0.338533	6.22963	0.274439	0.202506	3.4265	-0.798096	-0.765869	-0.831524	0.811754	0.897045	0.700842	no
	1074	NM_053972	RragB	0.128278	0.0573508	0.575027	0.114442	0.0425087	0.292149	-0.798051	-0.446999	-0.636603	1	0.978904	0.931341	no
	1075	NM_001374100	Mtus2	0.125982	0.0550549	0.540695	0.111965	0.0400314	0.245757	-0.797928	-0.238551	-0.619205	1	0.978904	0.935074	no
	1076	NM_001287618	Malrd1	0.126537	0.0556095	0.539454	0.114588	0.0426546	0.297601	-0.797469	-0.229922	-0.671676	1	0.978904	0.926392	no
	1077	NM_053680	Insl3	0.126537	0.0556095	0.539454	0.114442	0.0425087	0.292149	-0.797093	-0.230463	-0.676125	1	0.978904	NA	no
	1078	NM_176861	Kcnmb2	0.197639	0.126711	1.97935	0.154611	0.0826776	1.08126	-0.79692	-0.476835	-0.796556	0.912194	0.978904	0.799761	no
	1079	NM_001047887	Arsj	1.8429	1.77197	35.0667	1.09093	1.019	19.4138	-0.796383	-0.723088	-0.836834	0.2743	0.848049	0.237205	no
	1080	NM_001191906	Ttc39d	0.27165	0.200722	3.45873	0.19742	0.125487	1.92394	-0.796051	-1.01473	-0.841736	0.812729	0.587817	NA	no
	1081	NM_001106827	Celf6	0.127665	0.0567371	0.569875	0.114588	0.0426546	0.297601	-0.795542	-0.444518	-0.599872	1	0.978904	0.933461	no
	1082	NM_001169137	Epha5	0.125982	0.0550549	0.540695	0.114442	0.0425087	0.292149	-0.7953	-0.229032	-0.545308	1	0.978904	0.935943	no
	1083	NM_001191829	Gpa33	1.75006	1.67914	33.1128	1.04737	0.97544	18.5321	-0.793986	-0.697844	-0.795661	0.676351	0.468587	0.848166	no
	1084	NM_001109600	Adam30	0.12626	0.0553322	0.540074	0.114588	0.0426546	0.297601	-0.793676	-0.44001	-0.682339	1	0.978904	NA	no
	1085	NR_132441	Cahm	0.266267	0.195339	3.36542	0.194376	0.122443	1.85746	-0.793448	-0.520409	-0.804624	0.811754	0.945057	0.710693	no
	1086	NM_017338	Calca	0.127665	0.0567371	0.569875	0.114588	0.0426546	0.297601	-0.792746	-0.444518	-0.686831	1	0.978904	0.929123	no
	1087	NM_001008514	Cldn19	0.268404	0.197476	3.41316	0.199751	0.127818	1.96488	-0.790929	-0.142782	-0.784217	0.811754	0.978904	0.704107	no
	1088	NR_106698	Mir6326	0.127665	0.0567371	0.569875	0.114588	0.0426546	0.297601	-0.790463	-0.444518	-0.665491	1	0.978904	NA	no
	1089	NM_001110489	Wdr86	3.21396	3.14303	62.543	1.88626	1.81433	34.9954	-0.790052	-0.828118	-0.822092	0.248259	0.492728	0.162418	no
	1090	NM_001009488	Ly49s6	0.15307	0.0821425	1.08015	0.12958	0.0576471	0.58975	-0.788866	-0.407461	-0.449485	1	0.978904	NA	no
	1091	NM_013414	Bglap	0.12626	0.0553322	0.540074	0.114588	0.0426546	0.297601	-0.788577	-0.44001	-0.669955	1	0.978904	0.929123	no
	1092	NM_031336	Kl	0.938005	0.867077	16.7934	0.579569	0.507636	9.40678	-0.788124	-0.769188	-0.795045	0.811754	0.978904	0.683521	no
	1093	NM_017304	Kcnab2	0.646225	0.575298	10.974	0.407091	0.335157	6.03011	-0.787365	-0.753437	-0.804222	0.577776	0.947232	0.451569	no
	1094	NR_131253	Rps4x-ps1	0.12626	0.0553322	0.540074	0.114442	0.0425087	0.292149	-0.787316	-0.440551	-0.582003	1	0.9764	NA	no
	1095	NM_080405	Gli3	7.34782	7.27689	145.608	4.29049	4.21856	82.0532	-0.787239	-0.804933	-0.820213	0.16931	0.395957	0.0987539	no
	1096	NM_001014149	Rell2	2.73241	2.66149	52.9736	1.64521	1.57328	30.2533	-0.786147	-0.737265	-0.819646	0.0746137	0.454599	0.047152	no
	1097	NM_001105901	Car15	0.125982	0.0550549	0.540695	0.114442	0.0425087	0.292149	-0.785955	-0.229032	-0.114633	1	0.978904	NA	no
	1098	NM_001375316	Adam18	0.12626	0.0553322	0.540074	0.114588	0.0426546	0.297601	-0.785907	-0.44001	-0.114633	1	0.862727	NA	no
	1099	NM_023023	Dpysl5	0.125982	0.0550549	0.540695	0.114442	0.0425087	0.292149	-0.785296	-0.229032	-0.5782	1	0.978904	0.936611	no
	1100	NM_139111	Cklf	1.92585	1.85492	36.6213	1.16087	1.08893	20.791	-0.785226	-0.780701	-0.81809	0.198476	0.424341	0.135294	no
	1101	NM_134336	Nlgn3	1.12572	1.05479	20.5856	0.690234	0.618301	11.5753	-0.783491	-0.728417	-0.8084	0.296648	0.826251	0.201969	no
	1102	NM_001191708	Pglyrp4	0.125982	0.0550549	0.540695	0.114442	0.0425087	0.292149	-0.782865	-0.229032	-0.114633	1	0.978904	NA	no
	1103	NM_022212	Insrr	0.125982	0.0550549	0.540695	0.114442	0.0425087	0.292149	-0.782616	-0.229032	-0.666895	1	0.978904	0.931341	no
	1104	NM_001107281	Klf12	1.88125	1.81032	35.7462	1.13541	1.06348	20.2949	-0.780631	-0.766883	-0.809012	0.337802	0.754221	0.227252	no
	1105	NM_013219	Cadps	1.17259	1.10166	21.5702	0.724091	0.652158	12.2274	-0.780102	-0.708964	-0.800263	0.596077	0.978904	0.462632	no
	1106	NM_001113357	Npy1r	0.594505	0.523577	9.91633	0.378372	0.306438	5.45344	-0.779279	-1.03252	-0.79599	0.727906	0.719905	0.600894	no
	1107	NM_001177817	LOC100362040	0.125982	0.0550549	0.540695	0.114588	0.0426546	0.297601	-0.778797	-0.228491	-0.595175	1	0.978904	NA	no
	1108	NM_001107370	Cd226	0.861657	0.79073	15.3058	0.536183	0.46425	8.5523	-0.778611	-0.917789	-0.8145	0.637552	0.863892	0.573163	no
	1109	NM_001170709	Prr30	0.127942	0.0570144	0.569254	0.114588	0.0426546	0.297601	-0.777944	-0.445418	-0.114633	1	0.884665	NA	no
	1110	NM_053788	Stx1a	3.76516	3.69423	73.5648	2.21689	2.14495	41.469	-0.776776	-0.82742	-0.807584	0.154941	0.628571	0.105741	no
	1111	NM_001106548	Fam209	0.12626	0.0553322	0.540074	0.114442	0.0425087	0.292149	-0.776584	-0.440551	-0.460576	1	0.978904	NA	no
	1112	NM_001002820	Ggt6	0.313745	0.242818	4.30411	0.219261	0.147327	2.34352	-0.775545	-1.04622	-0.823207	0.811754	0.608732	0.720513	no
	1113	NM_001037139	Pcdhga2	1.68556	1.61464	31.7782	1.01391	0.941977	17.9112	-0.77503	-0.804962	-0.80279	0.347963	0.728714	0.237205	no
	1114	NM_053716	Fbp2	2.60497	2.53404	50.3259	1.56222	1.49029	28.5936	-0.774328	-0.956475	-0.810337	0.32452	0.483343	0.24582	no
	1115	NM_017339	Isl1	0.172115	0.101187	1.45597	0.136866	0.0649329	0.733535	-0.773817	-0.582499	-0.749885	1	0.978904	0.914099	no
	1116	NM_001106930	Efcab1	0.311726	0.240799	4.26915	0.218891	0.146957	2.33403	-0.773577	-1.1645	-0.761774	0.812729	0.95873	0.716245	no
	1117	NM_001106466	Prmt6	0.125982	0.0550549	0.540695	0.114588	0.0426546	0.297601	-0.773194	-0.228491	-0.666597	1	0.978904	NA	no
	1118	NM_031565	Ces1e	0.24734	0.176413	3.00238	0.186944	0.115011	1.70822	-0.772301	-0.312265	-0.59463	1	0.978904	NA	no
	1119	NM_173319	Vom2r31	0.126537	0.0556095	0.539454	0.114442	0.0425087	0.292149	-0.771698	-0.230463	-0.114633	1	0.978904	NA	no
	1120	NM_001100990	Rspo3	1.25114	1.18021	23.2015	0.776226	0.704293	13.2439	-0.771411	-0.628207	-0.806272	0.33531	0.828665	0.223147	no
	1121	NM_138519	Dkk3	45.1087	45.0378	902.908	26.4965	26.4246	516.983	-0.771356	-0.777996	-0.805449	6.59218e-07	0.000653314	2.62696e-08	yes
	1122	NM_053981	Kcnj12	1.69899	1.62806	32.0728	1.02201	0.950081	18.0625	-0.770924	-0.495534	-0.80178	0.334896	0.863892	0.225711	no
	1123	NM_033441	Rho	0.408452	0.337524	6.212	0.282712	0.210779	3.59495	-0.770737	-0.809798	-0.802133	0.811754	0.909139	0.704328	no
	1124	NR_027839	Atp2a2	2.68886	2.61794	51.9846	1.61613	1.5442	29.7152	-0.770211	-0.780911	-0.802755	0.0490918	0.278596	0.0253205	yes
	1125	NM_001191553	Ccdc85a	0.507564	0.436636	8.17237	0.329454	0.257521	4.50231	-0.770084	-0.722399	-0.794533	0.589461	0.683058	0.458036	no
	1126	NM_001008809	Krt72	0.383137	0.31221	5.68429	0.259155	0.187221	3.12345	-0.770078	-0.202181	-0.613527	0.940039	0.978904	NA	no
	1127	NM_022954	Fat2	12.6622	12.5913	253.03	7.46926	7.39732	144.315	-0.769364	-0.657226	-0.807223	0.0950481	0.337695	0.0574095	no
	1128	NM_001127640	PCOLCE2	49.8299	49.759	1000.17	29.2967	29.2248	571.482	-0.769047	-0.789237	-0.804718	0.0992999	0.00206261	0.0625767	no
	1129	NM_001012027	Serpinc1	1.62071	1.54978	30.549	0.996872	0.924939	17.5489	-0.766558	-0.867442	-0.797814	0.66315	0.727208	0.559466	no
	1130	NM_001198562	Naca	0.19948	0.128552	1.99481	0.156813	0.0848801	1.11847	-0.765983	-0.449571	-0.574987	1	0.978904	NA	no
	1131	NM_139112	Lmo1	0.314873	0.243945	4.33453	0.227405	0.155472	2.50824	-0.763678	-0.59165	-0.760793	0.808921	0.890437	0.670816	no
	1132	NM_053433	Fmo3	1.45528	1.38436	27.1274	0.89752	0.825586	15.6516	-0.762921	-0.927111	-0.781181	0.746813	0.781444	0.618738	no
	1133	NM_012924	Cd44	34.7541	34.6831	695.425	20.5229	20.451	399.967	-0.76275	-0.756869	-0.793325	0.226441	0.0218717	0.144685	no
	1134	NM_134327	Cd69	0.489587	0.41866	7.82026	0.318771	0.246838	4.29433	-0.762538	-0.971508	-0.809974	0.811754	0.702103	0.773124	no
	1135	NM_133586	Ces2c	0.358877	0.28795	5.19906	0.25174	0.179807	2.97593	-0.762146	-0.113555	-0.732233	1	0.978904	NA	no
	1136	NM_031619	Prg2	0.752506	0.681579	13.0878	0.478785	0.406852	7.4304	-0.761889	-0.723633	-0.786595	0.811754	0.978904	0.691163	no
	1137	NM_153738	Prl7b1	79.2896	79.2187	1592.2	46.7973	46.7254	913.988	-0.761775	-0.620218	-0.79111	0.469893	0.238775	0.431131	no
	1138	NM_001109534	Tktl1	0.169978	0.0990505	1.40823	0.136995	0.0650619	0.73727	-0.761423	-0.642009	-0.518225	1	0.927357	NA	no
	1139	NM_001009175	Trim40	0.12626	0.0553322	0.540074	0.114442	0.0425087	0.292149	-0.761349	-0.440551	-0.114633	1	0.903174	NA	no
	1140	NM_001100720	Mapk8ip2	0.239734	0.168806	2.82472	0.176777	0.104844	1.51518	-0.759686	-0.852961	-0.705118	0.892787	0.978904	0.792327	no
	1141	NM_001107900	Cpa6	1.04813	0.977206	19.0525	0.657514	0.585581	10.9371	-0.759672	-0.803953	-0.793843	0.566591	0.878136	0.490259	no
	1142	NM_012532	Cp	0.554151	0.483223	9.10653	0.364977	0.293044	5.2012	-0.758852	-0.55373	-0.792768	0.625921	0.854008	0.509844	no
	1143	NM_001109429	Timm8a2	0.238052	0.167124	2.79555	0.176502	0.104569	1.50599	-0.758298	-0.896717	-0.809832	0.910853	0.835593	NA	no
	1144	NM_012610	Ngfr	0.835033	0.764106	14.7826	0.539726	0.467793	8.62195	-0.756864	-0.595533	-0.785712	0.544503	0.880909	0.411847	no
	1145	NM_012501	Apoc3	0.237479	0.166551	2.76388	0.177035	0.105102	1.52265	-0.756516	-0.771525	-0.612266	0.939088	0.601547	NA	no
	1146	NM_178105	Gpm6a	0.424805	0.353877	6.54164	0.292183	0.22025	3.77423	-0.755832	-0.449266	-0.733702	0.633283	0.978904	0.53303	no
	1147	NM_001170531	Rasgrf1	0.838857	0.767929	14.8058	0.53171	0.459777	8.46096	-0.754493	-0.634129	-0.765693	0.797908	0.978904	0.653326	no
	1148	NM_001108137	Mfrp	0.877588	0.80666	15.5928	0.555896	0.483962	8.95949	-0.754177	-1.22365	-0.749464	0.889604	0.911003	0.788907	no
	1149	NM_001271083	Fam217a	0.290695	0.219767	3.83456	0.206891	0.134958	2.10321	-0.754096	-0.507154	-0.790085	0.893365	0.978904	0.788067	no
	1150	NM_001109149	Nmb	0.352812	0.281885	5.09721	0.244308	0.172375	2.83675	-0.752954	-0.251466	-0.780423	0.811754	0.978904	0.687425	no
	1151	NM_001305172	Diaph3	11.0453	10.9744	220.408	6.60343	6.53149	127.416	-0.752892	-0.69734	-0.788835	0.151729	0.381736	0.0848949	no
	1152	NM_133603	Kcne2	4.62162	4.5507	90.7049	2.77667	2.70473	52.4279	-0.752207	-0.762541	-0.783604	0.093512	0.681832	0.0539551	no
	1153	NM_145767	Drgx	0.244167	0.173239	2.9068	0.184613	0.11268	1.66728	-0.751406	-0.458873	-0.769406	0.870081	0.978904	0.758863	no
	1154	NM_001107210	Ppef2	0.356395	0.285467	5.14824	0.246931	0.174998	2.88859	-0.751386	-0.686332	-0.777636	0.795585	0.687397	0.653884	no
	1155	NM_001271038	Hoxd3	0.214488	0.14356	2.30073	0.161768	0.0898344	1.22131	-0.751369	-0.674303	-0.413214	1	0.823241	NA	no
	1156	NM_001108654	Tox	1.08918	1.01825	19.8145	0.693312	0.621379	11.6452	-0.747732	-0.7799	-0.771986	0.35142	0.819286	0.248659	no
	1157	NM_001271215	Tmem71	0.734234	0.663307	12.7037	0.477211	0.405277	7.40009	-0.747435	-0.392399	-0.775816	0.711647	0.978904	0.608499	no
	1158	NM_130401	Pdzk1ip1	44.9057	44.8348	902.503	26.8264	26.7544	523.712	-0.746105	-0.767077	-0.779456	0.379195	0.15702	0.286043	no
	1159	NM_001105858	Ppp1r27	0.479526	0.408598	7.62168	0.324921	0.252987	4.4141	-0.745508	-0.729168	-0.673705	0.811754	0.647358	NA	no
	1160	NM_001007738	Tmem252	7.37644	7.30551	146.265	4.44697	4.37504	85.1113	-0.745459	-0.754425	-0.781296	0.0790006	0.076464	0.0434602	no
	1161	NM_175756	Fcgr2b	1.52944	1.45851	28.7925	0.949966	0.878033	16.6645	-0.745159	-0.693451	-0.779271	0.523464	0.874073	0.388132	no
	1162	NM_199407	Unc5c	2.71918	2.64825	52.5368	1.64863	1.5767	30.3332	-0.744736	-0.739532	-0.77713	0.0795859	0.490097	0.0434948	no
	1163	NM_001191694	Nebl	0.757194	0.686267	13.2286	0.489193	0.41726	7.62919	-0.744352	-0.662635	-0.769526	0.494632	0.880188	0.372515	no
	1164	NM_001034105	Tnnc1	1.59091	1.51998	30.0221	0.989602	0.917669	17.4269	-0.744084	-0.592229	-0.779814	0.291914	0.702483	0.19178	no
	1165	NM_139090	Acvr1c	0.237201	0.166274	2.7645	0.181586	0.109653	1.60251	-0.742888	-1.00795	-0.760594	0.901307	0.833143	0.787773	no
	1166	NM_001012360	Fut10	1.76028	1.68935	33.2994	1.08205	1.01012	19.248	-0.742369	-0.732271	-0.771464	0.378166	0.743877	0.263118	no
	1167	NM_001270386	LOC688925	0.242148	0.171221	2.87184	0.184742	0.112809	1.67101	-0.742085	-0.686184	-0.780303	0.922713	0.978904	NA	no
	1168	NR_031871	Mir126b	0.174134	0.103206	1.49093	0.139489	0.0675561	0.78538	-0.740745	-0.0621836	-0.782039	1	0.978904	NA	no
	1169	NM_057210	Sv2a	9.04005	8.96913	179.969	5.44787	5.37593	104.776	-0.740336	-0.707724	-0.775912	0.0861454	0.485053	0.0486704	no
	1170	NM_001107641	Sim1	0.3994	0.328472	6.03105	0.276383	0.20445	3.45624	-0.739582	-0.942257	-0.72542	1	0.878661	NA	no
	1171	NM_178345	Stxbp5	0.289626	0.218699	3.81053	0.209643	0.13771	2.15879	-0.738816	-0.585259	-0.772808	0.885578	0.978904	0.785288	no
	1172	NM_031753	Alcam	18.2467	18.1758	364.677	10.9849	10.913	213.098	-0.738052	-0.731232	-0.773307	0.0418053	0.377898	0.0170025	yes
	1173	NM_001377019	Slc38a11	0.655005	0.584077	11.2452	0.428578	0.356645	6.44192	-0.737177	0.188342	-0.75543	0.91794	0.978904	0.801495	no
	1174	NM_017087	Bgn	170.402	170.331	3422.18	102.405	102.333	2003.34	-0.735015	-0.743309	-0.76891	0.116529	0.0410997	0.0678176	no
	1175	NM_012634	Prps2	3.2943	3.22337	64.0917	2.01431	1.94238	37.4838	-0.734667	-0.739627	-0.765683	0.136788	0.938486	0.0789439	no
	1176	NM_053381	Atp1b4	0.503672	0.432744	8.14547	0.338831	0.266897	4.68128	-0.733018	-0.745969	-0.775946	0.801073	0.865084	0.771134	no
	1177	NM_001083911	Selenop	0.286321	0.215394	3.75888	0.206908	0.134975	2.10493	-0.732894	-0.49303	-0.771414	0.823331	0.970541	0.73537	no
	1178	NM_012860	Mat1a	1.4456	1.37468	26.998	0.913374	0.841441	15.9384	-0.731279	-0.655643	-0.764909	0.450232	0.838368	0.412318	no
	1179	NM_001108263	Tvp23a	0.174134	0.103206	1.49093	0.139215	0.0672813	0.776193	-0.73122	-0.272915	-0.668734	1	0.978904	0.885903	no
	1180	NM_022257	Masp1	11.4088	11.3379	227.186	6.90747	6.83554	133.329	-0.730355	-0.648927	-0.760672	0.416937	0.716936	0.289319	no
	1181	NM_001009623	Tnfsf13	22.534	22.4631	451.722	13.6236	13.5517	264.798	-0.729865	-0.65373	-0.767856	0.0491358	0.113105	0.0245802	yes
	1182	NM_001106475	Adh6a	0.279851	0.208924	3.60864	0.204689	0.132755	2.06601	-0.729771	-0.795258	-0.693865	0.935248	0.717997	NA	no
	1183	NM_212521	Ush1c	0.288822	0.217894	3.8426	0.216912	0.144979	2.2908	-0.729549	-0.779411	-0.757193	1	0.978904	0.851377	no
	1184	NM_024485	Chrna1	0.45027	0.379342	7.05799	0.313118	0.241185	4.19389	-0.729517	-1.16152	-0.749724	0.907827	0.675694	0.82083	no
	1185	NM_001044296	Amtn	0.174193	0.103265	1.49764	0.142096	0.0701624	0.835507	-0.728196	0.268186	-0.563441	1	0.978904	NA	no
	1186	NM_001271133	Piwil4	4.82844	4.75751	94.9478	2.9513	2.87937	55.7842	-0.72722	-0.739643	-0.761148	0.371478	0.687397	0.290546	no
	1187	NM_153821	Prrx1	8.0247	7.95377	158.963	4.88785	4.81592	93.8232	-0.727003	-0.692881	-0.757651	0.203672	0.376397	0.125565	no
	1188	NM_001106712	Adgrf3	0.827418	0.756491	14.6073	0.53639	0.464457	8.54456	-0.725429	-0.737995	-0.768388	0.45731	0.903374	0.521427	no
	1189	NM_001012119	Cbx6	18.118	18.0471	361.427	10.9563	10.8844	212.647	-0.725401	-0.726282	-0.759385	4.72213e-07	0.00617316	2.45939e-08	yes
	1190	NM_012713	Prkcb	7.72502	7.65409	153.024	4.70878	4.63684	90.2361	-0.725361	-0.7255	-0.758328	0.0992999	0.567219	0.0532379	no
	1191	NM_001109100	Tppp2	0.175538	0.104611	1.52073	0.13936	0.0674272	0.781645	-0.72523	-0.276391	-0.739599	1	0.978904	0.867978	no
	1192	NM_153630	Nalcn	5.26143	5.1905	103.325	3.22265	3.15072	61.1975	-0.723997	-0.619135	-0.74676	0.548644	0.896519	0.420693	no
	1193	NM_053933	Pcdha4	0.333345	0.262417	4.679	0.237022	0.165089	2.69296	-0.723934	0.186854	-0.734291	0.840065	0.978904	0.736006	no
	1194	NM_053883	Dusp6	26.3094	26.2385	526.396	15.966	15.8941	310.707	-0.723565	-0.718412	-0.757312	0.0820138	0.275515	0.0434602	no
	1195	NM_001271081	Lrrc4b	0.173797	0.10287	1.48515	0.139344	0.0674102	0.779928	-0.721748	-0.36889	-0.600817	1	0.978904	0.887951	no
	1196	NM_012975	Lgals4	0.557029	0.486101	9.16952	0.377493	0.305559	5.44696	-0.721114	-0.683261	-0.746177	0.653311	0.830033	NA	no
	1197	NM_199088	Tsks	1.57839	1.50746	29.857	1.00008	0.928145	17.6426	-0.720961	-0.474668	-0.76018	0.421962	0.926003	0.31391	no
	1198	NM_001108885	Klhl14	0.33279	0.261863	4.67993	0.237572	0.165638	2.71134	-0.720491	-1.07272	-0.728801	0.837067	0.700338	0.735979	no
	1199	NM_001308636	Hoxc10	1.06042	0.989495	19.2818	0.67324	0.601306	11.2303	-0.719242	-0.859649	-0.759042	0.60933	0.351078	0.7358	no
	1200	NM_057121	Slc15a1	3.06279	2.99187	59.3759	1.89511	1.82318	35.2018	-0.718411	-0.742694	-0.743701	0.614775	0.828665	0.489778	no
	1201	NM_001108838	C1ql1	0.17251	0.101583	1.46846	0.136737	0.064804	0.729801	-0.717252	-0.277969	-0.659713	1	0.978904	0.871783	no
	1202	NM_001127563	Cfap77	0.770201	0.699274	13.5328	0.510273	0.43834	8.05431	-0.717149	-0.562312	-0.747952	0.559169	0.915913	0.420298	no
	1203	NM_001106108	Irf4	0.752438	0.681511	13.0841	0.494148	0.422215	7.72198	-0.716392	-0.667915	-0.751489	0.513179	0.681693	0.424983	no
	1204	NM_022287	Slc26a1	0.459326	0.388399	7.32856	0.326814	0.254881	4.43869	-0.716017	0.442072	-0.745145	0.822045	0.978904	0.705019	no
	1205	NM_054011	Sh3bp5	34.2289	34.158	685.108	20.8969	20.825	407.012	-0.715616	-0.751866	-0.751207	0.000227333	0.00349098	6.43662e-05	yes
	1206	NM_001013228	Dynlt3	92.3767	92.3058	1853.66	56.2902	56.2183	1100.19	-0.715205	-0.737832	-0.751277	0.000120071	0.000653314	1.62864e-05	yes
	1207	NM_001107034	Tbx4	15.4309	15.3599	308.097	9.42006	9.34812	182.558	-0.714163	-0.718749	-0.750545	0.0187551	0.298748	0.00921439	yes
	1208	NM_013061	Si	0.173797	0.10287	1.48515	0.14195	0.0700165	0.830055	-0.714072	-0.575014	-0.765322	1	0.908839	0.859843	no
	1209	NM_001305939	Flt3lg	1.26444	1.19351	23.3943	0.796481	0.724548	13.6515	-0.714001	-0.712195	-0.747789	0.415229	0.476899	0.300831	no
	1210	NM_020080	Ndufaf3	0.169819	0.0988916	1.42164	0.139473	0.0675392	0.783663	-0.71375	-0.361428	-0.740673	1	0.978904	NA	no
	1211	NM_001106962	Asb11	0.16976	0.0988324	1.41525	0.139344	0.0674102	0.779928	-0.713737	-0.638206	-0.737835	1	0.919006	0.867829	no
	1212	NM_019294	Cacna1e	0.481612	0.410685	7.66065	0.329729	0.257796	4.5115	-0.712789	-0.684851	-0.723749	0.810143	0.978904	0.660018	no
	1213	NM_001107876	Prickle2	14.1338	14.0628	281.853	8.63593	8.564	167.218	-0.712364	-0.724184	-0.747246	0.00105936	0.0623324	0.000255152	yes
	1214	NM_012611	Nos2	0.704437	0.63351	12.1231	0.46418	0.392246	7.13939	-0.712266	-0.648056	-0.711082	0.867266	0.836894	0.909479	no
	1215	NM_001108132	Tbx20	1.96927	1.89835	37.5468	1.23457	1.16263	22.228	-0.711836	-0.728466	-0.752858	0.223726	0.158373	0.27621	no
	1216	NM_023096	Kcnk10	0.168632	0.0977049	1.38483	0.139344	0.0674102	0.779928	-0.711532	-0.361319	-0.651353	1	0.978904	0.885903	no
	1217	NM_134369	Cyp2t1	2.17276	2.10183	41.6014	1.35797	1.28604	24.6564	-0.710903	-0.740045	-0.744797	0.115095	0.325317	0.0662903	no
	1218	NM_199105	Gask1b	3.79467	3.72374	74.24	2.35829	2.28636	44.2386	-0.710783	-0.710275	-0.743033	0.328279	0.807568	0.219006	no
	1219	NM_053851	Cacnb2	1.21028	1.13935	22.3097	0.777342	0.705409	13.2824	-0.710239	-0.710906	-0.739428	0.374402	0.77825	0.261584	no
	1220	NM_021680	Nxph4	0.168296	0.0973684	1.37906	0.139215	0.0672813	0.776193	-0.709933	-0.57082	-0.652752	1	0.978904	0.892317	no
	1221	NM_001100979	RGD1311084	0.166891	0.0959635	1.34926	0.142113	0.0701793	0.837224	-0.70992	-0.258046	-0.668139	1	0.978904	0.871872	no
	1222	NM_033376	Kcnk3	2.57057	2.49964	49.6954	1.5988	1.52686	29.3642	-0.709394	-0.705032	-0.745918	0.186922	0.629828	0.117153	no
	1223	NM_139330	Sipa1l1	235.016	234.945	4719.45	143.84	143.768	2814.8	-0.7086	-0.708578	-0.744103	0.00489624	0.0119249	0.00133067	yes
	1224	NM_019287	Apob	180.816	180.745	3682.35	110.691	110.619	2157.38	-0.708508	1.75013	-0.717883	1	0.977584	0.916366	no
	1225	NM_031549	Tagln	179.708	179.637	3605.34	110.112	110.04	2155	-0.706969	-0.726399	-0.739286	0.102241	0.000418689	0.0673586	no
	1226	NM_001177695	Ablim2	0.168296	0.0973684	1.37906	0.142113	0.0701793	0.837224	-0.706456	-0.566413	-0.743069	1	0.937114	0.887155	no
	1227	NM_001106637	Gem	2.42413	2.3532	46.6426	1.5256	1.45366	27.9204	-0.70632	-0.695711	-0.737485	0.399261	0.602498	0.278122	no
	1228	NM_022603	Fgfbp1	22.2342	22.1632	443.781	13.6721	13.6002	265.693	-0.704853	-0.544767	-0.731623	0.590886	0.50167	0.446906	no
	1229	NM_024395	Htr5b	0.170374	0.0994462	1.4204	0.144573	0.0726397	0.881899	-0.704819	-0.623934	-0.713536	1	0.976304	0.877739	no
	1230	NM_130427	Eya2	0.416249	0.345321	6.35274	0.289723	0.21779	3.72955	-0.704643	-0.661579	-0.720631	0.816924	0.887677	0.710632	no
	1231	NM_001012046	Spry2	8.95226	8.88133	177.87	5.51021	5.43828	105.956	-0.703338	-0.704217	-0.739288	0.00105936	0.0657604	0.0003521	yes
	1232	NM_199291	Doxl2	1.30206	1.23114	24.0912	0.828085	0.756152	14.2613	-0.702733	-0.65699	-0.730355	0.693109	0.471248	0.80231	no
	1233	NM_001135923	Usp9x	1.19682	1.12589	22.0255	0.761396	0.689463	12.9589	-0.702638	-0.669386	-0.734938	0.379195	0.532351	0.271997	no
	1234	NM_182473	Corin	27.4706	27.3997	550.436	16.9329	16.861	329.545	-0.702508	-0.693073	-0.738968	0.106978	0.192273	0.0623347	no
	1235	NM_001109295	Cplx3	0.165782	0.0948544	1.35174	0.139215	0.0672813	0.776193	-0.701747	0.0614096	-0.662873	1	0.979922	0.888581	no
	1236	NM_001135713	Sec31b	8.04674	7.97582	159.633	4.99246	4.92053	95.814	-0.701522	-0.761135	-0.735033	0.287036	0.203574	0.189946	no
	1237	NM_053921	Pex12	0.170037	0.0991097	1.41463	0.144719	0.0727855	0.887351	-0.700659	-0.836296	-0.678422	1	0.834184	NA	no
	1238	NM_001305281	Dsel	13.2582	13.1873	264.128	8.21591	8.14398	158.909	-0.700161	-0.70375	-0.735535	0.000232895	0.0114601	4.8538e-05	yes
	1239	NM_001014079	Zc2hc1c	5.70432	5.6334	112.432	3.55765	3.48572	67.722	-0.697748	-0.688786	-0.730578	0.167807	0.392961	0.0915482	no
	1240	NM_001106714	Slc7a15	0.43548	0.364552	6.74537	0.307356	0.235422	4.07526	-0.697315	-0.10037	-0.726594	0.870742	0.978904	0.802318	no
	1241	NM_001108604	Rbpjl	0.26248	0.191552	3.26468	0.189275	0.117342	1.75922	-0.696921	-0.746675	-0.704914	0.896812	0.823241	0.782305	no
	1242	NM_153621	Dab1	0.212924	0.141996	2.28465	0.163987	0.0920538	1.26024	-0.696485	-1.06607	-0.662858	0.967797	0.792748	0.834739	no
	1243	NM_001112713	Grk6	0.326279	0.255352	4.55651	0.244875	0.172941	2.84678	-0.695212	-0.276637	-0.719872	0.822873	0.978904	0.73271	no
	1244	NM_053493	Hacl1	17.5604	17.4895	350.642	10.8881	10.8162	211.189	-0.695109	-0.684358	-0.731311	0.000142871	0.0039048	7.90886e-06	yes
	1245	NM_019334	Pitx2	0.210728	0.1398	2.2302	0.164116	0.0921828	1.26397	-0.693967	-0.517383	-0.526276	0.992348	0.808342	NA	no
	1246	NM_173098	Slc9a4	0.726074	0.655146	12.5656	0.479722	0.407789	7.44992	-0.69381	-0.554315	-0.72776	0.736078	0.978904	0.618608	no
	1247	NM_001037505	Defb11	0.166891	0.0959635	1.34926	0.139473	0.0675392	0.783663	-0.692416	-0.261834	-0.350002	1	0.978904	NA	no
	1248	NM_001105943	Il27ra	0.360973	0.290046	5.27331	0.261778	0.189844	3.17529	-0.691968	-0.125605	-0.72339	0.811754	0.978904	0.688029	no
	1249	NM_022198	Clcn4	21.9124	21.8415	438.454	13.5913	13.5193	264.197	-0.69184	-0.628589	-0.727757	0.0226326	0.197882	0.00995439	yes
	1250	NM_001047912	Morn5	0.545622	0.474694	8.94784	0.366664	0.294731	5.23353	-0.691556	-0.779641	-0.722046	0.684764	0.729222	0.551388	no
	1251	NM_001305219	Golga7b	0.325588	0.254661	4.51175	0.239628	0.167695	2.74309	-0.69151	-0.0860395	-0.677352	0.944086	0.978904	0.822674	no
	1252	NM_031758	Mchr1	0.209777	0.13885	2.21928	0.164116	0.0921828	1.26397	-0.691054	-0.546803	-0.696629	0.994581	0.978904	0.848306	no
	1253	NM_012822	Alox5	0.766692	0.695764	13.4312	0.515537	0.443604	8.15971	-0.69017	-0.671927	-0.723959	0.601011	0.828665	0.476534	no
	1254	NM_001109379	Dnd1	0.679941	0.609014	11.6506	0.44148	0.369547	6.69888	-0.690146	-0.64899	-0.737918	0.583971	0.89003	0.501908	no
	1255	NR_037318	Mir3544	0.237142	0.166215	2.75811	0.189842	0.117909	1.76925	-0.688595	-0.720526	-0.357174	0.998981	0.735194	NA	no
	1256	NM_031826	Fbn2	11.3684	11.2975	226.501	7.07311	7.00117	136.58	-0.688207	-0.716232	-0.721484	0.33531	0.618516	0.221193	no
	1257	NR_031829	Mir25	0.167801	0.096873	1.38669	0.141821	0.0698875	0.82632	-0.68763	-0.262701	-0.698362	1	0.978904	0.901304	no
	1258	NM_031543	Cyp2e1	0.21146	0.140532	2.24846	0.166722	0.094789	1.3141	-0.686772	-0.482363	-0.702523	0.98992	0.978904	NA	no
	1259	NM_031747	Cnn1	4.02584	3.95492	78.8806	2.53827	2.46633	47.7613	-0.685318	-0.639772	-0.719523	0.374876	0.717937	0.286043	no
	1260	NM_001109400	H2bc12	2.97951	2.90858	57.776	1.88615	1.81422	34.9732	-0.684894	-0.681903	-0.712249	0.687371	0.825177	0.555372	no
	1261	NM_183334	Ldhal6b	0.168078	0.0971503	1.38607	0.144573	0.0726397	0.881899	-0.683951	-0.558755	-0.705203	1	0.978904	NA	no
	1262	NM_001135010	Mcpt8l2	1.13913	1.06821	20.807	0.746611	0.674678	12.659	-0.683645	-0.594971	-0.715275	0.638622	0.976756	0.622165	no
	1263	NM_001107753	Lrrc4c	0.482218	0.41129	7.66818	0.326882	0.254949	4.45562	-0.682322	-0.422561	-0.695177	0.774265	0.978904	0.638284	no
	1264	NM_001191690	Triml2	23.6646	23.5937	473.37	14.7874	14.7155	287.484	-0.682145	-0.697619	-0.715322	0.354847	0.027232	0.253766	no
	1265	NM_001107907	Tent5b	7.15201	7.08108	142.098	4.50608	4.43415	86.3397	-0.679505	-0.67102	-0.708688	0.783626	0.784646	0.635787	no
	1266	NM_001007557	Adgre1	3.30055	3.22962	64.2477	2.08525	2.01332	38.8634	-0.679405	-0.684263	-0.714319	0.0855032	0.180803	0.0451895	no
	1267	NM_012667	Tacr1	0.907913	0.836985	16.3235	0.606432	0.534499	9.91596	-0.67901	-0.46143	-0.716032	0.712984	0.978904	0.572005	no
	1268	NM_017310	Sema3a	0.256701	0.185774	3.1592	0.194393	0.12246	1.85917	-0.678635	-0.636513	-0.675098	0.899271	0.95873	0.786054	no
	1269	NM_017327	Gnao1	3.52844	3.45751	68.936	2.24782	2.17589	42.0706	-0.677641	-0.644408	-0.708321	0.421962	0.978904	0.303336	no
	1270	NM_001034151	Tmem54	0.699873	0.628945	12.0847	0.476386	0.404453	7.36247	-0.676874	-0.875146	-0.706702	0.915562	0.908839	0.803653	no
	1271	NM_001163168	Ntrk2	7.12674	7.05581	140.623	4.50242	4.43049	86.2538	-0.676786	-0.319114	-0.703814	0.234975	0.978904	0.152691	no
	1272	NM_001044287	Evi2a	1.28468	1.21375	23.8039	0.820345	0.748411	14.1095	-0.676248	-0.823515	-0.708728	0.440563	0.765703	0.312108	no
	1273	NM_001191841	Pnpla1	3.00537	2.93444	58.3048	1.92076	1.84883	35.6421	-0.676196	-0.736043	-0.705378	0.645679	0.833449	0.511838	no
	1274	NM_001107071	Cbx2	18.9794	18.9085	377.994	11.9071	11.8352	231.043	-0.67462	-0.571657	-0.705357	0.143018	0.385579	0.0828995	no
	1275	NM_001173972	Itga8	29.7371	29.6661	594.843	18.6599	18.5879	363.529	-0.674373	-0.646531	-0.70694	0.154941	0.255131	0.0915228	no
	1276	NM_001077675	Trim72	1.23661	1.16568	22.9817	0.815465	0.743532	14.0013	-0.674347	1.12269	-0.701726	0.923478	0.87654	0.788907	no
	1277	NM_001002808	Cpa5	0.388766	0.317838	5.80081	0.27431	0.202377	3.42276	-0.674141	-0.590069	-0.723362	0.811754	0.978904	0.743101	no
	1278	NM_001108803	Mogat1	0.634186	0.563259	10.7143	0.43447	0.362536	6.55422	-0.67379	-0.660329	-0.708459	0.637655	0.887947	0.53029	no
	1279	NM_031640	Cpq	12.2255	12.1546	243.491	7.68529	7.61336	148.531	-0.673581	-0.668506	-0.708741	0.0219576	0.0875481	0.00954866	yes
	1280	NM_001108000	C1qtnf12	0.539466	0.468538	8.8631	0.376814	0.304881	5.42485	-0.67247	-0.411032	-0.705912	0.733393	0.959506	0.602222	no
	1281	NM_147216	Slc16a2	1.32105	1.25013	24.5505	0.864786	0.792853	14.9855	-0.671535	-0.654077	-0.695686	0.654854	0.978904	0.517731	no
	1282	NM_207605	Sh2d2a	0.654968	0.58404	11.1797	0.444216	0.372282	6.75274	-0.671214	-0.596862	-0.710494	0.770316	0.978904	0.736006	no
	1283	NM_022668	Mog	0.209223	0.138295	2.22052	0.16962	0.097687	1.37513	-0.67049	-0.12171	-0.661839	0.998027	0.978904	0.850359	no
	1284	NM_017337	Pde3a	11.5216	11.4507	229.276	7.26716	7.19523	140.426	-0.670108	-0.698284	-0.701428	0.343819	0.248401	0.226274	no
	1285	NM_001191100	Rbm24	0.297214	0.226287	3.95528	0.222175	0.150242	2.40627	-0.668824	-0.0960064	-0.673985	0.852149	0.978904	0.746359	no
	1286	NM_001106944	Gdpd2	0.255969	0.185042	3.14095	0.199751	0.127818	1.96488	-0.667612	-0.568633	-0.666882	0.9211	0.904731	0.799956	no
	1287	NM_012612	Nppa	1.49597	1.42505	28.0857	0.974868	0.902934	17.1523	-0.667003	-0.652475	-0.698874	0.694588	0.920485	0.563702	no
	1288	NM_170668	Slc13a5	1.49121	1.42029	27.8515	0.969957	0.898024	17.0446	-0.665982	-0.615485	-0.696924	0.467945	0.941053	0.348082	no
	1289	NM_001271272	Ndufa4l2	13.8689	13.798	276.487	8.75367	8.68174	169.53	-0.664873	-0.685847	-0.69998	0.00472544	0.00229668	0.00114298	yes
	1290	NM_001108797	Fam117b	100.285	100.214	2011.42	63.2823	63.2104	1236.92	-0.664166	-0.663454	-0.700133	1.51357e-08	4.22009e-06	3.72981e-10	yes
	1291	NM_001024740	Ccdc116	0.294582	0.223654	3.91518	0.224215	0.152282	2.4363	-0.663817	-0.845371	-0.690245	0.854765	0.885923	0.752289	no
	1292	NM_019309	Grik2	0.598569	0.527642	10.0164	0.40968	0.337747	6.07852	-0.663479	-0.641596	-0.682358	0.778136	0.946268	0.634733	no
	1293	NM_133584	Pde5a	14.4857	14.4147	288.934	9.18167	9.10974	177.85	-0.662964	-0.672315	-0.696873	0.180302	0.259965	0.101014	no
	1294	NM_033352	Abcd2	0.6348	0.563872	10.7197	0.440524	0.36859	6.68376	-0.661356	-0.624778	-0.67685	0.808868	0.978904	0.655989	no
	1295	NM_030995	Map1a	45.871	45.8001	916.543	29.0419	28.9699	567.17	-0.661291	-0.663317	-0.690202	0.0989149	0.223116	0.0589879	no
	1296	NM_001009689	Cdc42ep2	46.9683	46.8974	943.36	29.7669	29.6949	580.895	-0.660237	-0.618765	-0.69848	0.0226326	0.0263765	0.00943358	yes
	1297	NM_012778	Aqp1	1411.6	1411.53	28276.6	893.338	893.266	17507.5	-0.660108	-0.694652	-0.68203	0.711647	0.415192	0.571295	no
	1298	NM_017303	Kcnab1	1.67288	1.60196	31.5876	1.0963	1.02436	19.5112	-0.6596	-0.587839	-0.689971	0.287263	0.935069	0.188182	no
	1299	NM_031027	Dpyd	0.335904	0.264977	4.76912	0.249134	0.1772	2.9258	-0.659451	-0.139779	-0.666527	0.823331	0.978904	0.719652	no
	1300	NM_145093	Aard	0.470483	0.399555	7.43804	0.332061	0.260127	4.55244	-0.659061	-0.781494	-0.681922	0.772117	0.749586	0.626418	no
	1301	NM_017212	Mapt	12.7452	12.6743	254.066	8.10658	8.03464	156.805	-0.658891	-0.655936	-0.689281	0.518731	0.978904	0.378317	no
	1302	NM_153724	Rcan1	169.491	169.42	3410.58	107.518	107.446	2104.19	-0.657324	-0.6273	-0.694356	0.132747	0.198793	0.0749889	no
	1303	NM_012686	Vsnl1	0.427833	0.356905	6.59391	0.307485	0.235551	4.079	-0.654717	-0.686849	-0.654848	0.840712	0.978904	0.736006	no
	1304	NM_001108398	Hapln4	0.333927	0.262999	4.70766	0.254638	0.182705	3.03696	-0.654316	-0.0726867	-0.663917	0.811754	0.978904	0.705468	no
	1305	NM_001134887	Nt5dc3	15.0915	15.0206	301.236	9.62163	9.5497	186.445	-0.65293	-0.645522	-0.687959	0.104591	0.4244	0.0592914	no
	1306	NM_001107004	Zfp39	1.95984	1.88891	37.3896	1.28369	1.21175	23.1976	-0.652468	-0.621647	-0.686184	0.204921	0.527572	0.131977	no
	1307	NM_001037651	Prtg	31.4677	31.3968	630.002	20.0619	19.99	390.948	-0.652093	-0.698265	-0.683151	0.507491	0.239369	0.365501	no
	1308	NM_001108911	Upk1a	0.313804	0.242877	4.3105	0.226821	0.154888	2.49649	-0.651372	-1.14064	-0.686354	0.916834	0.574517	0.796004	no
	1309	NM_139257	Ly6i	0.937078	0.866151	16.9046	0.636563	0.56463	10.5057	-0.650596	-0.469306	-0.691617	0.714003	0.893782	0.608499	no
	1310	NM_020093	Prkn	1.17999	1.10906	21.6991	0.781825	0.709892	13.3654	-0.650058	-0.412262	-0.684245	0.363485	0.860184	0.247254	no
	1311	NM_001033691	Irf7	114.026	113.955	2286.22	72.7696	72.6977	1422.71	-0.648568	-0.616394	-0.679893	0.390025	0.059792	0.265672	no
	1312	NM_001013232	Rnase1l1	0.818684	0.747757	14.3995	0.559656	0.487723	9.00517	-0.647952	-0.562711	-0.632734	0.654675	0.59688	0.927188	no
	1313	NM_001100475	Hip1	63.9718	63.9009	1282.86	40.849	40.777	797.996	-0.647932	-0.649024	-0.683816	5.44094e-05	0.00108658	4.03861e-06	yes
	1314	NM_153722	Mrgprf	1.10803	1.0371	20.2302	0.737397	0.665464	12.5074	-0.647641	-0.757027	-0.669141	0.863746	0.943589	0.748901	no
	1315	NM_001106434	Tm4sf1	2.08266	2.01173	39.7948	1.3553	1.28336	24.5994	-0.647072	-0.724372	-0.679962	0.310151	0.666324	0.20513	no
	1316	NM_001011984	Asb2	2.04793	1.977	39.1546	1.33605	1.26411	24.2221	-0.646872	-0.728196	-0.674235	0.808868	0.854994	0.648677	no
	1317	NM_001105874	Mylk	99.42	99.3491	1993.72	63.5383	63.4664	1242.4	-0.646231	-0.653708	-0.680218	0.0450661	0.00789176	0.021158	yes
	1318	NM_001039013	Tle2	1.23084	1.15991	22.7314	0.827013	0.755079	14.2704	-0.645979	-0.770378	-0.674497	0.59539	0.73669	0.455358	no
	1319	NM_001109020	Upk3bl1	0.250468	0.17954	3.03485	0.194651	0.122717	1.86664	-0.645063	-0.427396	-0.573968	1	0.978904	NA	no
	1320	NM_053442	Slc7a8	112.382	112.312	2256.49	71.9383	71.8663	1405.68	-0.644798	-0.678685	-0.681757	0.0285254	0.0884482	0.0119688	yes
	1321	NM_001134599	Flna	530.749	530.679	10648.9	339.516	339.444	6647.95	-0.644629	-0.64715	-0.678418	0.0120269	0.00600258	0.00438315	yes
	1322	NM_001005881	Plppr2	3.01658	2.94565	58.5657	1.95235	1.88042	36.2541	-0.644021	-0.679166	-0.676422	0.296648	0.876119	0.202329	no
	1323	NM_001329897	LOC108348453	1.08656	1.01563	19.8103	0.724916	0.652983	12.255	-0.643815	-0.641054	-0.679263	0.429274	0.376727	0.320795	no
	1324	NM_001134436	C1qtnf3	3.18898	3.11806	62.1648	2.0618	1.98986	38.3961	-0.64341	-0.736619	-0.678973	0.511503	0.852202	0.380086	no
	1325	NM_001106559	Glt6d1	0.276142	0.205214	3.5472	0.207312	0.135379	2.11785	-0.643124	-0.430077	-0.588943	0.98992	0.978904	NA	no
	1326	NM_001017466	Chmp4c	11.8936	11.8227	237.137	7.66848	7.59655	148.229	-0.64294	-0.629261	-0.680053	0.04611	0.210321	0.0166518	yes
	1327	NM_012544	Ace	126.623	126.552	2541.15	81.1266	81.0547	1587.25	-0.642793	-0.664125	-0.672486	0.577442	0.696389	0.424983	no
	1328	NM_001004269	Jam3	15.5328	15.4618	309.807	9.98604	9.91411	193.586	-0.64126	-0.631474	-0.675919	0.0192096	0.259965	0.00760042	yes
	1329	NM_001305628	Epn2	0.247677	0.176749	3.00815	0.196999	0.125066	1.9093	-0.64086	0.234517	-0.673947	0.99284	0.978904	0.852098	no
	1330	NM_001134530	Mmp1	18.4852	18.4143	368.141	11.8983	11.8263	230.921	-0.639081	-0.489764	-0.581261	0.615717	0.417186	0.961315	no
	1331	NM_001109432	Bmp8a	14.6325	14.5616	292.205	9.43835	9.36642	182.895	-0.638923	-0.639567	-0.674187	0.287835	0.494598	0.199194	no
	1332	NM_024388	Nr4a1	12.1124	12.0414	241.107	7.81375	7.74182	150.968	-0.638499	-0.645549	-0.667769	0.623823	0.901701	0.486486	no
	1333	NM_001170600	Myh11	92.5448	92.4738	1856.81	59.4678	59.3959	1162.89	-0.638417	-0.643958	-0.673308	0.0221031	0.00337219	0.0102651	yes
	1334	NM_001002804	C1rl	2.42662	2.35569	46.6753	1.59787	1.52594	29.3023	-0.638328	-0.679108	-0.669628	0.691296	0.878136	0.547152	no
	1335	NM_001100577	Apbb1ip	9.99698	9.92606	198.122	6.43755	6.36562	124.109	-0.637295	-0.38846	-0.667608	0.175919	0.60189	0.102527	no
	1336	NM_001024255	Txk	6.94341	6.87248	137.302	4.50005	4.42811	86.0587	-0.636564	-0.74221	-0.668597	0.580964	0.584472	0.435276	no
	1337	NM_001081444	Pik3r6	2.5937	2.52278	50.0579	1.68976	1.61782	31.1536	-0.636548	-0.650177	-0.671514	0.199063	0.454328	0.126217	no
	1338	NM_133590	Rab29	6.96535	6.89442	138.152	4.52283	4.4509	86.6488	-0.635937	-0.629598	-0.672999	0.0265619	0.237458	0.0110065	yes
	1339	NM_031834	Sult1a1	6.96816	6.89724	138.197	4.52305	4.45112	86.6066	-0.633638	-0.585774	-0.668266	0.438482	0.775089	0.323617	no
	1340	NM_001024267	MGC109340	1.41158	1.34066	26.4348	0.954843	0.88291	16.7386	-0.633577	-0.648169	-0.66502	0.601037	0.944263	0.460886	no
	1341	NM_030985	Agtr1a	44.7094	44.6385	896.406	28.8441	28.7721	562.919	-0.633174	-0.642649	-0.667926	0.184429	0.0163195	0.108996	no
	1342	NM_001108085	Cradd	2.14287	2.07194	41.092	1.40137	1.32943	25.5047	-0.632509	-0.659857	-0.66908	0.266571	0.262481	0.173728	no
	1343	NM_001011954	Cybrd1	24.8512	24.7803	497.469	16.0819	16.01	312.933	-0.630654	-0.62235	-0.66622	0.152408	0.0855683	0.0823217	no
	1344	NM_012919	Cacna2d1	0.58368	0.512752	9.72331	0.401054	0.32912	5.9023	-0.630281	-0.787709	-0.6584	0.74712	0.868358	0.608499	no
	1345	NM_012633	Prph	4.22387	4.15294	82.8543	2.76048	2.68855	52.1167	-0.630035	-0.610958	-0.664978	0.270388	0.588044	0.176261	no
	1346	NM_001008831	RT1-Ba	0.860589	0.789661	15.2821	0.580594	0.50866	9.41872	-0.629734	-0.814425	-0.661978	0.801073	0.839321	0.646411	no
	1347	NM_017214	Rgs4	6.12469	6.05376	120.834	3.98017	3.90823	76.0387	-0.629607	-0.624623	-0.660733	0.234975	0.619439	0.152691	no
	1348	NM_013037	Il1rl1	0.894127	0.8232	15.9389	0.601881	0.529948	9.84615	-0.629058	-0.698036	-0.674533	0.626779	0.802043	0.629017	no
	1349	NM_019138	Cyp7b1	1.56564	1.49472	29.4662	1.02595	0.95402	18.1472	-0.62838	-0.688848	-0.661207	0.318487	0.585577	0.205927	no
	1350	NM_012739	Adra2a	0.556978	0.486051	9.16043	0.401458	0.329524	5.90516	-0.628336	-0.453071	-0.654257	0.657543	0.932884	0.523648	no
	1351	NM_001000525	Olr1433	0.396926	0.325999	5.97754	0.289577	0.217644	3.7241	-0.628086	-0.476966	-0.55285	0.863746	0.976994	NA	no
	1352	NM_012774	Gpc3	76.4286	76.3577	1533.52	49.4841	49.4122	967.038	-0.628006	-0.623064	-0.657704	0.647388	0.274487	0.510799	no
	1353	NM_001105729	Dpf1	2.03255	1.96162	38.8163	1.34538	1.27344	24.412	-0.627878	-0.628035	-0.656767	0.564384	0.978904	0.429552	no
	1354	NM_001025658	Tex21	1.17923	1.10831	21.7396	0.802956	0.731023	13.7856	-0.627787	-0.615808	-0.66406	0.648696	0.897335	0.562686	no
	1355	NM_024369	Fstl1	140.894	140.823	2828.13	91.2345	91.1626	1785.11	-0.627444	-0.63071	-0.661958	0.078807	0.202132	0.0392981	no
	1356	NM_001014108	Gpc4	49.8963	49.8254	1000.41	32.3121	32.2402	630.929	-0.627266	-0.633299	-0.662862	0.00965432	0.0139158	0.00377439	yes
	1357	NM_001271253	Unc79	1.85952	1.7886	35.4488	1.24342	1.17149	22.4082	-0.627106	-0.550774	-0.658775	0.597325	0.978904	0.458321	no
	1358	NM_001106937	Tbx22	0.312618	0.24169	4.27369	0.234545	0.162612	2.64657	-0.627012	-0.58324	-0.664232	0.983339	0.978904	NA	no
	1359	NM_078621	Ackr2	1.79594	1.72502	34.006	1.18834	1.11641	21.3356	-0.626753	-0.552993	-0.659995	0.537774	0.869167	0.398057	no
	1360	NM_001009504	Fbxl16	0.822067	0.75114	14.4905	0.561987	0.490054	9.05617	-0.626261	-0.548609	-0.646691	0.791659	0.978904	0.641133	no
	1361	NM_001012469	Il21r	0.742286	0.671359	12.9029	0.508624	0.436691	8.00925	-0.626259	-0.648329	-0.662914	0.656064	0.813774	0.548782	no
	1362	NM_001135799	Bmper	56.2504	56.1795	1127.53	36.4702	36.3983	712.3	-0.626211	-0.647938	-0.660903	0.0482651	0.00617316	0.0209449	yes
	1363	NM_182667	Myocd	6.28162	6.21069	124.112	4.10267	4.03074	78.4207	-0.624961	-0.640461	-0.660105	0.129327	0.63672	0.117287	no
	1364	NM_001107479	Npas1	1.42905	1.35812	26.7617	0.962403	0.89047	16.9016	-0.624571	-0.565486	-0.657492	0.625228	0.975894	0.487082	no
	1365	NM_001191768	Aadacl3	0.495947	0.42502	7.95471	0.349418	0.277485	4.89902	-0.624178	-0.729316	-0.540356	0.82036	0.540753	NA	no
	1366	NM_133562	Inpp5j	0.355445	0.284517	5.137	0.266749	0.194816	3.26979	-0.623885	-0.521592	-0.634945	0.811754	0.864999	0.692637	no
	1367	NM_021863	Hspa2	15.5126	15.4417	309.498	10.1208	10.0489	196.204	-0.623818	-0.628478	-0.659787	0.00213362	0.0218172	0.000359168	yes
	1368	NM_030868	Ccn3	19.4997	19.4288	388.761	12.6912	12.6193	246.792	-0.623338	-0.634475	-0.649488	0.590886	0.631138	0.453517	no
	1369	NM_001017505	Itgbl1	74.4233	74.3524	1488.28	48.3462	48.2743	945.758	-0.623337	-0.637297	-0.645991	0.707654	0.446207	0.571754	no
	1370	NM_057201	Gpr37	0.781099	0.710172	13.6758	0.531839	0.459906	8.4647	-0.623226	-0.52732	-0.649627	0.653066	0.978904	0.520339	no
	1371	NM_012683	Ugt1a1	0.186113	0.115186	1.74458	0.15173	0.0797965	1.02195	-0.623065	-0.367779	-0.649953	1	0.978904	NA	no
	1372	NM_012988	Nfia	5.0504	4.97948	99.33	3.30189	3.22996	62.6988	-0.622753	-0.628234	-0.653956	0.421962	0.933884	0.286043	no
	1373	NM_001017479	Tmem100	50.4858	50.4148	1012.26	32.828	32.7561	641.001	-0.621901	-0.622859	-0.657238	0.0491358	0.00208655	0.0206422	yes
	1374	NM_001107965	B4galt2	5.48259	5.41166	108.169	3.60949	3.53755	68.7459	-0.621796	-0.644326	-0.656023	0.116237	0.576279	0.0687093	no
	1375	NM_173149	Havcr1	0.665606	0.594679	11.3562	0.468194	0.396261	7.22883	-0.621439	-0.62195	-0.649171	0.907827	0.978904	0.802661	no
	1376	NM_175595	Cacna2d3	0.672462	0.601535	11.4827	0.469263	0.39733	7.23591	-0.62129	-0.583895	-0.642226	0.767373	0.978904	0.621977	no
	1377	NM_001191980	Lmntd1	0.233592	0.162664	2.68326	0.182153	0.110219	1.6226	-0.620354	-0.34687	-0.639027	0.999544	0.978904	0.846843	no
	1378	NM_001107339	Ror2	4.91945	4.84852	96.8292	3.23594	3.164	61.4316	-0.619856	-0.618686	-0.655132	0.152013	0.406694	0.0776372	no
	1379	NM_001191628	Tenm4	7.24243	7.1715	142.96	4.73632	4.66439	90.7894	-0.619453	-0.351623	-0.645393	0.590886	0.978904	0.443803	no
	1380	NM_013131	Nr3c2	9.274	9.20308	184.147	6.06062	5.98869	116.684	-0.619274	-0.623588	-0.653516	0.142182	0.390384	0.0734458	no
	1381	NM_001191579	Elmod1	2.09567	2.02475	40.006	1.39461	1.32268	25.3574	-0.619075	-0.571674	-0.648961	0.247078	0.890437	0.163531	no
	1382	NM_012623	Abcb1b	228.769	228.698	4596.54	149.055	148.983	2915.75	-0.618287	-0.612858	-0.654247	0.152157	0.000274376	0.100276	no
	1383	NM_001077666	RGD1308065	0.613636	0.542709	10.3288	0.440283	0.368349	6.678	-0.618105	-0.776251	-0.65255	0.78114	0.827664	0.641009	no
	1384	NM_001108273	Rasgef1c	1.93125	1.86032	36.7478	1.29095	1.21902	23.3117	-0.617049	-0.655354	-0.650265	0.402906	0.608732	0.2715	no
	1385	NM_020100	Ramp3	19.1874	19.1165	383.062	12.5329	12.4609	243.565	-0.617003	-0.627534	-0.650429	0.0865348	0.0605932	0.0503176	no
	1386	NM_001109935	Ctxn1	1.21295	1.14203	22.3239	0.812998	0.741064	13.9688	-0.616247	-0.60721	-0.641701	0.513179	0.978904	0.386597	no
	1387	NM_001025051	Fam110c	1.97253	1.9016	37.6279	1.31945	1.24752	23.876	-0.616161	-0.605418	-0.653716	0.421962	0.919167	0.443925	no
	1388	NM_057209	Mylk2	0.590218	0.51929	9.87694	0.410559	0.338626	6.08501	-0.615955	-0.885731	-0.657504	0.811754	0.735194	0.703726	no
	1389	NM_053392	Cdh11	50.0426	49.9717	1003.48	32.6856	32.6136	638.128	-0.615278	-0.626419	-0.64985	0.199063	0.221681	0.121187	no
	1390	NM_172067	Spon1	33.9321	33.8612	679.443	22.1765	22.1046	432.394	-0.6146	-0.621902	-0.648507	0.179988	0.22267	0.101686	no
	1391	NM_001271268	Col26a1	1.56618	1.49525	29.5247	1.04864	0.976702	18.586	-0.614436	-0.416045	-0.646306	0.677576	0.978904	0.535956	no
	1392	NM_019156	Vtn	2.91068	2.83975	56.5738	1.93102	1.85909	35.8677	-0.614366	-0.578533	-0.650213	0.349909	0.779327	0.235842	no
	1393	NM_001277434	Bfsp2	0.726833	0.655906	12.614	0.504606	0.432673	7.93598	-0.613628	-0.563819	-0.65105	0.796808	0.915913	0.671686	no
	1394	NM_131914	Cav2	37.0739	37.003	742.444	24.2753	24.2033	473.373	-0.612611	-0.616387	-0.648021	0.0137655	0.00714611	0.00438315	yes
	1395	NM_017205	Avpr1b	0.181067	0.110139	1.65704	0.148995	0.0770613	0.968088	-0.612589	-0.529286	-0.625325	1	0.978904	NA	no
	1396	NM_031004	Acta2	247.636	247.565	4969.53	162.043	161.971	3172.12	-0.612074	-0.625706	-0.64331	0.448715	0.00763414	0.326062	no
	1397	NM_001271104	Foxp2	0.265971	0.195044	3.33314	0.206633	0.1347	2.09574	-0.612047	-0.423101	-0.602073	0.970751	0.978904	0.829786	no
	1398	NM_001012219	Lhx8	0.270641	0.199713	3.4411	0.20966	0.137727	2.16051	-0.610987	-0.542291	-0.616086	1	0.978904	0.927188	no
	1399	NM_001014156	Dbndd1	3.57328	3.50235	70.0192	2.37958	2.30764	44.648	-0.610602	-0.626043	-0.645698	0.603501	0.863291	0.463242	no
	1400	NR_024118	Tnxa-ps1	2.89773	2.8268	56.2757	1.94871	1.87678	36.2164	-0.607237	-0.593238	-0.642563	0.327003	0.781853	0.21524	no
	1401	NM_022235	Kcne3	0.719285	0.648358	12.4042	0.512038	0.440105	8.07516	-0.606668	-0.147184	-0.63692	0.798545	0.978904	0.646411	no
	1402	NM_001107989	Mfap2	10.0904	10.0194	200.647	6.65271	6.58078	128.345	-0.605353	-0.600171	-0.640594	0.0517583	0.231822	0.0285557	no
	1403	NM_001105948	Serpinb8	0.641397	0.570469	10.8798	0.451519	0.379585	6.88819	-0.605222	-0.618569	-0.643379	0.811754	0.946268	0.672977	no
	1404	NM_001037337	Pcdhga12	0.969671	0.898743	17.4579	0.673851	0.601918	11.2355	-0.604765	-0.584903	-0.635359	0.657792	0.878136	0.51695	no
	1405	NM_001107887	Cd163	12.5254	12.4544	249.542	8.26478	8.19285	159.875	-0.604738	-0.604188	-0.634453	0.705189	0.518645	0.56297	no
	1406	NM_001106381	Susd2	22.0911	22.0202	442.354	14.565	14.4931	283.186	-0.604236	-0.59675	-0.640818	0.25852	0.314837	0.153899	no
	1407	NM_012685	Vipr1	11.0491	10.9782	219.968	7.28606	7.21412	140.733	-0.603851	-0.606225	-0.639424	0.142505	0.293808	0.0750592	no
	1408	NM_054009	Ctrl	0.453793	0.382865	7.10294	0.329875	0.257942	4.51695	-0.603496	-0.675368	-0.629943	0.811754	0.705336	0.678481	no
	1409	NM_017302	Slc16a7	0.997877	0.926949	18.0308	0.692471	0.620537	11.6159	-0.603152	-0.621976	-0.634785	0.517358	0.651014	0.376317	no
	1410	NM_001191705	Fat4	11.7798	11.7088	234.151	7.79018	7.71824	150.559	-0.602234	-0.572699	-0.630574	0.631009	0.833143	0.490023	no
	1411	NM_017080	Hsd11b1	42.8522	42.7813	860.021	28.2705	28.1985	551.328	-0.60196	-0.584162	-0.638554	0.311237	0.124086	0.211656	no
	1412	NM_001108351	Sertad4	2.33038	2.25945	44.742	1.55374	1.48181	28.4791	-0.601935	-0.587636	-0.634127	0.299832	0.889907	0.197999	no
	1413	NM_201422	Pcdhac2	0.550141	0.479213	9.06652	0.388959	0.317026	5.67118	-0.601713	-0.841716	-0.62776	0.811754	0.909087	0.671686	no
	1414	NM_001191755	Rad54b	0.635223	0.564295	10.7618	0.446839	0.374906	6.80459	-0.601669	-0.574749	-0.634052	0.70854	0.754221	0.571916	no
	1415	NM_001106472	Dkk2	2.01201	1.94108	38.3774	1.34654	1.27461	24.4295	-0.601549	-0.56109	-0.631943	0.706522	0.877083	0.567844	no
	1416	NM_022611	Il12b	0.229159	0.158231	2.60088	0.184467	0.112534	1.66183	-0.60049	-0.512391	-0.520563	1	0.897045	NA	no
	1417	NM_001126280	Tmem179	3.80739	3.73646	74.1833	2.54859	2.47666	47.9314	-0.600245	-0.483941	-0.626035	0.660414	0.950948	0.526974	no
	1418	NM_130399	Ada	94.6222	94.5513	1894.42	62.4345	62.3626	1220.48	-0.600142	-0.415908	-0.631035	0.301031	0.288318	0.196202	no
	1419	NM_001271204	Pou2f2	0.226231	0.155303	2.52849	0.184759	0.112825	1.67273	-0.600108	-0.0650394	-0.603635	0.996415	0.978904	0.846458	no
	1420	NM_001013045	Ccl24	4.02297	3.95204	78.8297	2.69023	2.6183	50.7229	-0.600066	-0.598034	-0.634171	0.590886	0.669342	0.451569	no
	1421	NM_001191862	Flnc	82.0593	81.9883	1641.78	54.1885	54.1166	1059.14	-0.599383	-0.561647	-0.628668	0.406418	0.193731	0.27719	no
	1422	NM_001169101	Alk	0.390475	0.319548	5.8602	0.299324	0.22739	3.9025	-0.599015	-0.7919	-0.624083	0.863173	0.723744	0.743101	no
	1423	NM_001100666	Schip1	63.8779	63.807	1281.71	42.2878	42.2159	826.436	-0.598293	-0.635182	-0.634506	0.000467687	0.00156724	0.000110434	yes
	1424	NM_201655	Tepp	0.184709	0.113781	1.71478	0.151876	0.0799424	1.0274	-0.598241	-0.64011	-0.625493	1	0.978139	0.89858	no
	1425	NM_001105829	Lpo	10.1564	10.0855	201.364	6.74657	6.67464	129.941	-0.598103	-0.457653	-0.620913	0.851975	0.95337	0.746359	no
	1426	NM_001024290	Gal3st3	1.628	1.55707	30.7547	1.10837	1.03644	19.7668	-0.59766	-0.586935	-0.628275	0.687982	0.926841	0.548131	no
	1427	NM_001008886	RT1-S3	65.9009	65.83	1319.9	43.5757	43.5038	851.143	-0.597201	-0.56959	-0.631302	0.0204108	0.00887161	0.00738792	yes
	1428	NM_001159594	Casq1	0.702478	0.63155	12.0946	0.489597	0.417664	7.64211	-0.59683	-0.62253	-0.62936	0.701296	0.657866	0.564219	no
	1429	NM_001013142	Cmtm2a	0.186332	0.115404	1.73756	0.154611	0.0826776	1.08126	-0.596635	-0.0536494	-0.618049	1	0.980188	NA	no
	1430	NM_012665	Syt2	0.184195	0.113267	1.68951	0.15173	0.0797965	1.02195	-0.596211	-0.0605998	-0.584581	1	0.979061	0.898061	no
	1431	NM_012846	Fgf1	0.738754	0.667826	12.861	0.5191	0.447167	8.21491	-0.595533	-0.563652	-0.62558	0.811754	0.978904	0.690495	no
	1432	NM_001039085	Cox6b2	1.40914	1.33821	26.2682	0.956916	0.884983	16.7922	-0.595045	-0.595294	-0.626314	0.416099	0.835593	0.291125	no
	1433	NM_001191771	Prox2	0.330435	0.259508	4.63921	0.246785	0.174852	2.88314	-0.594957	-0.556749	-0.635897	0.933461	0.936313	NA	no
	1434	NM_024379	Grid2	0.183026	0.112099	1.6856	0.149124	0.0771903	0.971822	-0.594049	-0.856491	-0.574625	1	0.823241	0.889142	no
	1435	NM_001126293	Fam170a	0.18184	0.110912	1.64878	0.151601	0.0796676	1.01821	-0.593403	-0.541042	-0.443274	1	0.978904	NA	no
	1436	NM_013015	Ptgds	0.273155	0.202227	3.46842	0.215019	0.143085	2.26622	-0.592846	-0.457832	-0.53702	1	0.978904	0.896358	no
	1437	NM_001305243	Eda	1.25007	1.17914	23.1234	0.85449	0.782557	14.7887	-0.592702	-0.57625	-0.625284	0.45731	0.747704	0.322663	no
	1438	NM_013111	Slc7a1	1300.48	1300.41	26136.5	862.498	862.426	16886.1	-0.592513	-0.5836	-0.629121	0.023376	0.00156334	0.00868792	yes
	1439	NM_001034010	Tril	24.735	24.6641	494.786	16.4217	16.3498	319.647	-0.591927	-0.590184	-0.626751	0.103389	0.333072	0.049395	no
	1440	NM_001006975	Ms4a6bl	0.182117	0.111189	1.64816	0.151859	0.0799255	1.02568	-0.591633	0.0539574	-0.58529	1	0.979163	NA	no
	1441	NM_019140	Ptprs	15.2678	15.1969	304.722	10.1614	10.0895	197.015	-0.59115	-0.585824	-0.626805	0.0255981	0.543805	0.0115858	yes
	1442	NM_012548	Edn1	5.74377	5.67285	113.215	3.83913	3.7672	73.2545	-0.59098	-0.575566	-0.621219	0.594962	0.690449	0.455	no
	1443	NM_017131	Casq2	0.551705	0.480777	9.08291	0.396778	0.324845	5.82156	-0.59098	-0.562891	-0.624757	0.811754	0.97334	0.665144	no
	1444	NM_001106860	Spink8	2.00014	1.92922	38.1366	1.34511	1.27318	24.4046	-0.590967	-0.612189	-0.626453	0.525755	0.860184	0.418342	no
	1445	NM_001013192	Olfml1	4.68523	4.61431	92.2156	3.12995	3.05802	59.3588	-0.590885	-0.617449	-0.625191	0.406977	0.833143	0.279513	no
	1446	NM_017090	Gucy1a1	9.51497	9.44404	189.077	6.33642	6.26449	122.129	-0.590581	-0.588999	-0.62474	0.234975	0.721054	0.151521	no
	1447	NM_001271192	Fzd10	0.184986	0.114058	1.71416	0.154207	0.0822738	1.06834	-0.590451	-0.847799	-0.578703	1	0.784733	0.891972	no
	1448	NM_001109566	Tex38	0.324756	0.253829	4.51361	0.241444	0.16951	2.77915	-0.59039	-0.722424	-0.628538	0.901396	0.91903	0.788086	no
	1449	NM_001106808	Npsr1	0.327684	0.256757	4.586	0.244179	0.172246	2.83301	-0.589777	-0.630586	-0.629709	0.90111	0.937679	0.788086	no
	1450	NM_001105913	Elfn1	0.187341	0.116413	1.75488	0.156959	0.0850259	1.12392	-0.588975	-0.358984	-0.557353	1	0.978904	0.89858	no
	1451	NM_001108502	Acsm1	0.223876	0.152948	2.48776	0.182136	0.110202	1.62089	-0.58885	0.000253835	-0.605742	1	0.99976	NA	no
	1452	NM_001276470	Prrt2	0.180435	0.109507	1.61898	0.151859	0.0799255	1.02568	-0.588433	0.0585379	-0.544287	1	0.978904	0.893942	no
	1453	NM_001109372	Alkal2	0.187004	0.116077	1.74911	0.156959	0.0850259	1.12392	-0.588363	-0.421779	-0.612427	1	0.978904	0.896358	no
	1454	NM_001106159	Stard4	39.6792	39.6083	794.436	26.4143	26.3424	515.409	-0.587898	-0.573351	-0.621927	0.082775	0.0323077	0.0346704	yes
	1455	NM_019199	Fgf18	0.183086	0.112158	1.69199	0.156813	0.0848801	1.11847	-0.585856	-0.325969	-0.585308	1	0.978904	0.889142	no
	1456	NM_001039101	Zdhhc15	5.08981	5.01888	100.218	3.41658	3.34465	64.9484	-0.585434	-0.586749	-0.621012	0.131304	0.202649	0.064146	no
	1457	NM_001106666	Bnc2	1.57057	1.49964	29.5406	1.077	1.00507	19.1449	-0.58449	-0.569364	-0.611677	0.851975	0.978904	0.739165	no
	1458	NM_017123	Areg	1.72141	1.65048	32.6477	1.18428	1.11235	21.257	-0.584398	-0.659072	-0.611923	0.88723	0.874073	0.800039	no
	1459	NM_001109461	Wfdc10a	0.389438	0.318511	5.81298	0.289045	0.217111	3.70744	-0.58437	0.236286	-0.612449	1	0.978904	NA	no
	1460	NM_001106716	Osr1	1.02361	0.952682	18.5495	0.711946	0.640013	11.9912	-0.582841	-0.501647	-0.609852	0.860781	0.978904	0.741336	no
	1461	NM_001106524	Acss1	7.12032	7.04939	140.792	4.76116	4.68922	91.3166	-0.582084	-0.56983	-0.615362	0.0559019	0.400347	0.0253205	no
	1462	NM_001004232	Fscn3	1.77707	1.70614	33.7037	1.21145	1.13952	21.7828	-0.581851	-0.628424	-0.616155	0.647707	0.761016	0.51556	no
	1463	NM_022589	Tspan2	16.2476	16.1766	323.774	10.8895	10.8176	211.353	-0.581714	-0.563647	-0.613531	0.196837	0.742669	0.115079	no
	1464	NM_001002815	Ece2	2.56893	2.49801	49.4933	1.74181	1.66987	32.1514	-0.581704	-0.56087	-0.614146	0.386051	0.735629	0.262471	no
	1465	NM_001313815	Nexmif	0.965861	0.894934	17.4169	0.671339	0.599406	11.1957	-0.581269	-0.587319	-0.605469	0.811754	0.978904	0.691387	no
	1466	NM_001106216	Fpr1	0.183917	0.11299	1.69013	0.154611	0.0826776	1.08126	-0.581233	-0.356535	-0.417712	1	0.978904	NA	no
	1467	NM_173152	Pex5l	11.6	11.5291	230.777	7.79049	7.71856	150.644	-0.581013	-0.619692	-0.611369	0.599114	0.747163	0.458866	no
	1468	NM_001107755	Pamr1	1.77487	1.70395	33.6495	1.21766	1.14573	21.8995	-0.580859	-0.586797	-0.608178	0.811754	0.978904	0.664651	no
	1469	NM_001108769	Fbxl22	0.46049	0.389562	7.24316	0.336662	0.264729	4.64751	-0.580563	-0.612861	-0.61503	0.858263	0.978904	0.760668	no
	1470	NM_032106	Robo2	32.3975	32.3266	648.246	21.7073	21.6353	423.123	-0.579295	-0.575098	-0.611966	0.337417	0.394818	0.236508	no
	1471	NM_001173437	Chac1	2.86639	2.79546	55.5309	1.95183	1.87989	36.2815	-0.579237	-0.634699	-0.612411	0.352524	0.476406	0.239703	no
	1472	NM_001008559	Hapln3	0.706397	0.635469	12.1517	0.51084	0.438907	8.06434	-0.579112	-0.586697	-0.608604	0.723243	0.716936	0.590428	no
	1473	NM_001008858	RT1-T24-1	3.2851	3.21417	64.0101	2.23312	2.16119	41.7893	-0.578887	-0.579113	-0.610562	0.718922	0.765958	0.569296	no
	1474	NM_001107623	Tmem26	3.22095	3.15003	62.7152	2.18344	2.11151	40.8276	-0.57879	-0.594093	-0.613657	0.477268	0.75941	0.350898	no
	1475	NM_001000012	Olr1432	0.184927	0.113999	1.70776	0.156959	0.0850259	1.12392	-0.578725	-0.0806128	-0.33341	1	0.978904	NA	no
	1476	NM_001191806	Ccdc150	0.40491	0.333982	6.13446	0.309945	0.238012	4.12367	-0.578339	-0.463169	-0.611694	0.854367	0.959506	0.743101	no
	1477	NM_080908	Slc28a3	2.36701	2.29608	45.8334	1.6182	1.54627	29.7225	-0.577865	-0.309258	-0.61351	0.876448	0.978904	0.743101	no
	1478	NM_031825	Fbn1	74.313	74.2421	1490.41	49.8068	49.7348	973.204	-0.577824	-0.583482	-0.612334	0.229761	0.239057	0.134907	no
	1479	NM_001377080	Erfe	0.963711	0.892783	17.4252	0.676782	0.604849	11.31	-0.577365	-0.509994	-0.615526	0.711791	0.959548	0.582643	no
	1480	NM_031236	Fut1	0.451102	0.380174	7.05613	0.337616	0.265682	4.66875	-0.577309	-0.47538	-0.608136	0.924403	0.978904	0.810234	no
	1481	NM_139103	Cd48	29.4894	29.4184	590.095	19.8245	19.7526	386.426	-0.575065	-0.578351	-0.609632	0.0445465	0.0597596	0.0149538	yes
	1482	NM_022948	Sfxn3	31.2414	31.1705	624.855	20.9807	20.9088	409.098	-0.574906	-0.591548	-0.609235	1.71371e-05	0.00105652	2.79363e-07	yes
	1483	NM_001107632	Nepn	0.284975	0.214048	3.73547	0.219535	0.147602	2.3527	-0.574667	-0.574961	-0.625726	0.97794	0.978904	NA	no
	1484	NM_022632	Slit2	24.0989	24.028	481.749	16.1939	16.122	315.167	-0.574505	-0.574334	-0.60888	0.0864175	0.425085	0.0408644	no
	1485	NM_012722	Eln	44.1871	44.1162	886.687	29.7171	29.6452	579.869	-0.574006	-0.565415	-0.610157	0.307485	0.442877	0.195758	no
	1486	NM_001173973	Slc9b1	0.900974	0.830047	16.0684	0.63	0.558066	10.3993	-0.573588	-0.826157	-0.601253	0.85848	0.778674	0.742239	no
	1487	NM_001108439	Large1	31.5055	31.4346	630.026	21.1865	21.1146	413.024	-0.573154	-0.570222	-0.60693	0.0113027	0.195579	0.00277479	yes
	1488	NR_130137	Aptr	0.428288	0.35736	6.61247	0.31644	0.244507	4.24333	-0.572468	-0.681	-0.601395	0.811754	0.576402	0.696498	no
	1489	NM_001108933	Dse	30.6423	30.5713	613.724	20.6338	20.5619	402.111	-0.572018	-0.554411	-0.60825	0.0293297	0.098079	0.0114519	yes
	1490	NM_001271502	Ctnnd2	2.84731	2.77638	55.1652	1.93504	1.86311	35.9309	-0.571968	-0.409527	-0.602174	0.649242	0.978904	0.511838	no
	1491	NM_012638	Pygm	2.76684	2.69591	53.5843	1.87637	1.80444	34.8115	-0.571823	-0.6302	-0.605549	0.320069	0.756576	0.20866	no
	1492	NM_001370876	Dmd	2.23949	2.16856	42.9657	1.52623	1.4543	27.9412	-0.571498	-0.586915	-0.604976	0.172154	0.476406	0.0915482	no
	1493	NM_130779	Adcy3	21.0919	21.021	421.202	14.2093	14.1374	276.286	-0.570864	-0.556563	-0.605448	0.0130822	0.0394958	0.0039154	yes
	1494	NM_001170534	Mcc	4.26424	4.19332	83.6572	2.90068	2.82874	54.8816	-0.569824	-0.574683	-0.60259	0.581634	0.578718	0.427752	no
	1495	NM_053423	Tert	1.93055	1.85962	36.7571	1.35075	1.27882	24.4993	-0.569049	-0.557995	-0.603949	0.378166	0.588079	0.244744	no
	1496	NM_001108644	Mfap5	19.6303	19.5593	392.108	13.2647	13.1928	257.918	-0.568391	-0.582491	-0.598165	0.683208	0.429826	0.552372	no
	1497	NM_001170605	LOC362863	2.35946	2.28853	45.3767	1.62247	1.55053	29.8176	-0.568114	-0.539356	-0.603108	0.35219	0.449516	0.239703	no
	1498	NM_031088	Ptger2	0.284402	0.213475	3.70381	0.221772	0.149838	2.39334	-0.567953	-0.554764	-0.601691	0.97435	0.978904	0.829786	no
	1499	NM_001170594	Knl1	1.56623	1.4953	29.4945	1.09743	1.0255	19.5313	-0.567929	-0.561153	-0.603222	0.581634	0.882954	0.431722	no
	1500	NM_170667	Rln3	0.17988	0.108953	1.62022	0.154207	0.0822738	1.06834	-0.567407	-0.290321	-0.597325	1	0.978904	NA	no
	1501	NM_144737	Fmo2	0.24579	0.174862	2.92958	0.191753	0.119819	1.80561	-0.567329	-0.670908	-0.588948	1	0.956317	0.865784	no
	1502	NM_133422	Zfp483	2.30272	2.2318	44.2614	1.59099	1.51906	29.2116	-0.566911	-0.552413	-0.599488	0.577442	0.944653	0.415396	no
	1503	NM_001108563	Sypl2	0.144632	0.0737043	0.904354	0.124351	0.0524177	0.487779	-0.56617	-0.253752	-0.528925	1	0.978904	0.938946	no
	1504	NM_012618	S100a4	69.1041	69.0331	1382.17	46.7102	46.6382	913.859	-0.565924	-0.805387	-0.589224	0.803542	0.217176	0.643995	no
	1505	NM_021744	Cd14	10.449	10.3781	207.498	7.09071	7.01878	136.955	-0.565461	-0.52702	-0.595303	0.580093	0.652141	0.426706	no
	1506	NM_207599	Hyal3	9.76942	9.69849	194.284	6.60275	6.53081	127.356	-0.565276	-0.568671	-0.601083	0.0305764	0.117684	0.00954866	yes
	1507	NM_206846	Ifi27l2b	62.4175	62.3465	1249.23	42.2127	42.1407	823.856	-0.565192	-0.440709	-0.593371	0.774265	0.535216	0.618738	no
	1508	NM_001033072	LOC500959	0.548004	0.477076	9.01878	0.402248	0.330315	5.92929	-0.563923	-0.501903	-0.575394	1	0.978904	0.888581	no
	1509	NM_001013867	Rsph10b	0.837489	0.766561	14.8418	0.591826	0.519893	9.63501	-0.563534	-0.212177	-0.59224	0.649037	0.978904	0.513775	no
	1510	NM_021760	Col5a3	8.59705	8.52612	170.663	5.85147	5.77954	112.683	-0.563233	-0.574845	-0.597925	0.152013	0.329505	0.0828995	no
	1511	NM_016994	C3	44.9465	44.8756	898.381	30.4569	30.385	593.604	-0.563053	-0.344274	-0.592471	0.675036	0.909434	0.528022	no
	1512	NM_001106591	Atp6v0a4	7.92419	7.85326	156.931	5.39679	5.32486	103.718	-0.562409	-0.531505	-0.595471	0.296893	0.432916	0.179798	no
	1513	NM_138889	Cdh13	38.0821	38.0112	761.527	25.8133	25.7414	503.725	-0.562317	-0.512038	-0.593811	0.236869	0.378913	0.152448	no
	1514	NM_001135584	Sec1	0.144632	0.0737043	0.904354	0.124222	0.0522888	0.484044	-0.561468	-0.464176	-0.560864	1	0.978904	0.935777	no
	1515	NM_182842	Camk1g	6.64719	6.57626	131.548	4.54268	4.47075	86.9308	-0.561252	-0.626894	-0.59803	0.0825142	0.308202	0.0389954	no
	1516	NM_022623	Fzd4	33.3953	33.3244	668.801	22.647	22.575	441.492	-0.560843	-0.56505	-0.596194	0.126585	0.226862	0.0616891	no
	1517	NM_001107645	Rhobtb3	1.79327	1.72234	33.9547	1.2448	1.17287	22.4279	-0.560375	-0.522906	-0.593468	0.287684	0.623155	0.179082	no
	1518	NM_001008761	Krt12	0.450974	0.380047	7.04603	0.334813	0.262879	4.60802	-0.560076	-0.606664	-0.588701	0.98782	0.978904	0.843866	no
	1519	NM_022177	Cxcl12	1.20358	1.13265	22.1722	0.825187	0.753254	14.2103	-0.559725	-0.750168	-0.589652	0.67953	0.920485	0.538924	no
	1520	NM_001014790	Rarres1	7.81435	7.74343	154.964	5.33075	5.25882	102.427	-0.559401	-0.560828	-0.593151	0.5282	0.522781	0.376317	no
	1521	NM_031669	Prap1	0.143286	0.0723586	0.880947	0.126957	0.055024	0.537906	-0.558865	-0.240482	-0.460937	1	0.978904	NA	no
	1522	NM_001014112	Saxol1	0.184709	0.113781	1.71478	0.159711	0.0877781	1.1795	-0.558742	-0.83573	-0.477073	1	0.754221	NA	no
	1523	NM_001106739	Six4	0.546868	0.47594	8.99105	0.394172	0.322238	5.77143	-0.557601	-0.489153	-0.588153	0.811754	0.943391	0.663769	no
	1524	NM_013120	Gckr	0.376099	0.305172	5.59233	0.284589	0.212655	3.62788	-0.557596	-0.613522	-0.593114	0.99447	0.978904	0.83996	no
	1525	NM_001134606	Spata31d1	22.6572	22.5863	452.717	15.4357	15.3638	300.467	-0.556405	-0.620361	-0.585049	0.749445	0.471014	0.603409	no
	1526	NM_001100657	Megf10	1.45261	1.38169	27.2028	1.0152	0.943266	17.9385	-0.556344	-0.40129	-0.588018	0.76109	0.978904	0.602222	no
	1527	NM_001106940	Lpar4	1.40922	1.3383	26.3048	0.989636	0.917703	17.4303	-0.556275	-0.556361	-0.589776	0.548644	0.876119	0.395465	no
	1528	NM_031971	Hspa1b	34.9713	34.9004	698.369	23.8217	23.7498	464.435	-0.556196	-0.418377	-0.585872	0.456283	0.529515	0.327304	no
	1529	NM_057206	Pnliprp2	0.183581	0.112653	1.68436	0.156959	0.0850259	1.12392	-0.556134	-0.566323	-0.572805	1	0.978904	NA	no
	1530	NM_001107533	Adamtsl3	1.62305	1.55212	30.5574	1.12721	1.05528	20.1334	-0.556079	-0.55871	-0.589812	0.428402	0.555702	0.295036	no
	1531	NM_001107179	Lmod1	15.9757	15.9047	318.66	10.8772	10.8053	211.064	-0.555987	-0.566578	-0.590442	0.16527	0.126982	0.101014	no
	1532	NM_001106152	Slc25a2	0.812637	0.74171	14.2917	0.581418	0.509485	9.43622	-0.555614	-0.454381	-0.588563	0.611937	0.858355	0.467303	no
	1533	NM_053681	S100a3	0.946957	0.876029	16.9944	0.67851	0.606576	11.3537	-0.555575	-0.645733	-0.587184	0.797209	0.912908	0.647444	no
	1534	NM_199373	Get1	70.0405	69.9696	1404.09	47.6836	47.6116	931.806	-0.555366	-0.553305	-0.591161	2.54664e-10	4.05101e-07	1.40158e-14	yes
	1535	NM_001145334	Hcar1	0.350885	0.279957	5.04483	0.267462	0.195528	3.29533	-0.555158	-0.110625	-0.585207	0.958472	0.978904	0.812071	no
	1536	NM_021848	Glp2r	0.306653	0.235725	4.1514	0.234691	0.162757	2.65202	-0.555142	-0.288899	-0.600926	1	0.978904	NA	no
	1537	NM_032056	Tap2	1.04436	0.973436	18.9857	0.733915	0.661982	12.4245	-0.554844	-0.105298	-0.585558	0.874333	0.978904	0.755503	no
	1538	NM_145679	Lrrc3	2.68176	2.61084	51.7957	1.8452	1.77327	34.208	-0.554685	-0.520666	-0.588219	0.403646	0.601689	0.265672	no
	1539	NM_020090	Slc24a1	0.442604	0.371677	6.87394	0.326848	0.254915	4.45218	-0.554506	-0.571707	-0.590205	0.859548	0.97349	0.752289	no
	1540	NM_138835	Syt12	0.829436	0.758509	14.6429	0.597768	0.525835	9.76253	-0.554427	-0.477633	-0.587277	0.651362	0.978904	0.506041	no
	1541	NM_001191758	Cachd1	7.17102	7.1001	142.172	4.92472	4.85279	94.4558	-0.553254	-0.548262	-0.588432	0.456468	0.897045	0.303639	no
	1542	NM_013074	Hcrtr2	0.248599	0.177672	2.98918	0.196707	0.124774	1.8984	-0.552601	-0.346465	-0.577077	1	0.978904	0.850861	no
	1543	NM_001024751	Sox6	3.15054	3.07961	61.2308	2.17801	2.10607	40.6669	-0.552496	-0.577379	-0.586652	0.455347	0.646344	0.301923	no
	1544	NM_001037217	Mmd2	0.900597	0.82967	16.0885	0.649981	0.578048	10.7675	-0.55214	-0.701351	-0.576517	0.824602	0.976756	0.705019	no
	1545	NM_001271493	Oca2	0.445196	0.374268	6.94055	0.331691	0.259757	4.54295	-0.551637	-0.527707	-0.575643	0.888129	0.978904	0.758359	no
	1546	NM_012884	Cntn2	0.456603	0.385675	7.16223	0.337144	0.265211	4.65902	-0.551427	-0.643712	-0.556854	0.989263	0.978904	0.834268	no
	1547	NM_001107597	Dmrt2	0.772215	0.701288	13.4785	0.550996	0.479062	8.83557	-0.551137	-0.544559	-0.585863	0.882639	0.978904	0.793251	no
	1548	NM_024154	Asic1	1.29354	1.22262	23.9684	0.901008	0.829075	15.692	-0.55111	-0.523329	-0.580831	0.687982	0.978904	0.547235	no
	1549	NM_001107532	Ap3b2	0.577624	0.506696	9.61846	0.42414	0.352207	6.35401	-0.550851	-0.465125	-0.569633	0.817763	0.978904	0.705565	no
	1550	NM_001105717	Dpysl2	72.7272	72.6562	1457.31	49.6687	49.5968	970.687	-0.550843	-0.546102	-0.58456	0.113887	0.390384	0.0616891	no
	1551	NM_001024253	Upk1b	3.01141	2.94048	58.4281	2.08484	2.0129	38.9331	-0.549681	-0.681426	-0.57594	0.82961	0.832073	0.732382	no
	1552	NM_001004087	Pcdh7	2.83618	2.76525	54.956	1.96502	1.89309	36.5515	-0.549461	-0.589068	-0.578296	0.730417	0.978904	0.578039	no
	1553	NM_001191093	Rnf150	1.40278	1.33185	26.1851	0.987254	0.915321	17.3943	-0.549351	-0.517637	-0.58258	0.543072	0.804136	0.383242	no
	1554	NM_001145163	Ube2ql1	0.28367	0.212743	3.68587	0.227276	0.155343	2.5045	-0.548673	0.0526454	-0.533578	1	0.982872	0.863338	no
	1555	NM_001017498	Thegl	0.144632	0.0737043	0.904354	0.126974	0.0550409	0.539623	-0.548031	-0.245062	-0.563036	1	0.978904	0.935777	no
	1556	NM_001130576	Fam83a	0.140081	0.0691533	0.809181	0.12448	0.0525467	0.491513	-0.547895	-0.178382	-0.224667	1	0.978904	NA	no
	1557	NM_001108244	Klhl4	0.144632	0.0737043	0.904354	0.126957	0.055024	0.537906	-0.54743	-0.245094	-0.457485	1	0.978904	0.944404	no
	1558	NM_019341	Rgs5	10.2924	10.2214	204.331	7.06694	6.99501	136.407	-0.547285	-0.466094	-0.577978	0.554336	0.926841	0.394185	no
	1559	NM_001114604	Pcdhb21	0.401914	0.330986	6.05805	0.296476	0.224543	3.85668	-0.546887	0.0242611	-0.577016	0.88194	0.986011	0.757536	no
	1560	NM_001107272	Pnma2	1.37054	1.29961	25.5806	0.96747	0.895537	17.0065	-0.546874	-0.508119	-0.579652	0.570806	0.933535	0.416831	no
	1561	NM_001108542	Arhgef28	6.21548	6.14456	123.098	4.2932	4.22126	82.0814	-0.546478	-0.49046	-0.582882	0.5282	0.928388	0.363993	no
	1562	NM_130431	Hspb2	2.94114	2.87022	56.9332	2.0419	1.96997	38.0666	-0.545761	-0.528435	-0.577114	0.496244	0.618865	0.36881	no
	1563	NM_001007691	Prss23	77.5872	77.5163	1557.79	53.1795	53.1075	1039.45	-0.545683	-0.525518	-0.582215	0.11245	0.0495121	0.0585574	no
	1564	NM_001109260	Vxn	0.143227	0.0722995	0.874554	0.126828	0.054895	0.534171	-0.545649	-0.454186	-0.42438	1	0.978904	0.946498	no
	1565	NM_001177830	LOC100366054	0.142613	0.0716857	0.869402	0.126957	0.055024	0.537906	-0.545374	-0.239045	-0.57939	1	0.978904	0.938786	no
	1566	NM_145096	Zdhhc2	5.2861	5.21517	104.195	3.63742	3.56548	69.2762	-0.545027	-0.533222	-0.580433	0.082775	0.44277	0.0355073	no
	1567	NR_126575	Fendrr	8.15186	8.08094	161.793	5.61345	5.54152	107.996	-0.544601	-0.545972	-0.578361	0.573882	0.735194	0.474693	no
	1568	NM_001270390	Tmem232	0.139526	0.0685987	0.810422	0.124351	0.0524177	0.487779	-0.544539	-0.241128	-0.535008	1	0.978904	0.935943	no
	1569	NM_001109259	RGD1564053	0.139526	0.0685987	0.810422	0.12448	0.0525467	0.491513	-0.544416	-0.450857	-0.446693	1	0.978904	0.945955	no
	1570	NM_001129880	Lbh	34.269	34.1981	685.222	23.5025	23.4305	458.328	-0.54416	-0.525609	-0.577704	0.0257976	0.0634515	0.00995439	yes
	1571	NM_001106580	Hepacam2	0.139249	0.0683214	0.811043	0.12448	0.0525467	0.491513	-0.544156	-0.176697	-0.582692	1	0.978904	NA	no
	1572	NM_001108775	Rab6b	30.8248	30.7539	617.422	21.1826	21.1107	412.78	-0.543814	-0.554379	-0.578128	0.455335	0.677324	0.32228	no
	1573	NM_001025665	Ccdc63	0.141822	0.0708946	0.844754	0.126828	0.054895	0.534171	-0.543587	-0.239362	-0.256613	1	0.978904	NA	no
	1574	NM_001107091	Sema5b	4.5003	4.42938	88.2698	3.13001	3.05808	59.2993	-0.543524	-0.620288	-0.575082	0.644005	0.887507	0.501908	no
	1575	NM_001106682	Lao1	0.141822	0.0708946	0.844754	0.126828	0.054895	0.534171	-0.543418	-0.239362	-0.114633	1	0.978904	NA	no
	1576	NM_001014114	Bmerb1	0.141822	0.0708946	0.844754	0.126828	0.054895	0.534171	-0.543313	-0.239362	-0.424355	1	0.978904	0.946619	no
	1577	NM_001106823	Hykk	0.81958	0.748653	14.493	0.593496	0.521563	9.65556	-0.543149	-0.492927	-0.574079	0.913054	0.978904	0.776125	no
	1578	NM_053919	Ceacam9	6.03377	5.96284	118.998	4.15974	4.08781	79.4659	-0.543085	-0.522547	-0.573971	0.717139	0.839444	0.577338	no
	1579	NM_053861	Tnc	18.6392	18.5683	372.697	12.8156	12.7437	249.091	-0.542882	-0.51747	-0.574796	0.704258	0.940411	0.551279	no
	1580	NM_144744	Adipoq	32.6046	32.5337	651.593	22.4137	22.3417	436.237	-0.542836	-0.635136	-0.574457	0.640554	0.280548	0.50978	no
	1581	NM_001107476	Tmem150b	2.37779	2.30686	45.8216	1.67	1.59807	30.7753	-0.542782	-0.52059	-0.57697	0.709139	0.915913	0.579626	no
	1582	NM_017270	Adh4	0.141822	0.0708946	0.844754	0.126828	0.054895	0.534171	-0.542725	-0.239362	-0.222864	1	0.978904	NA	no
	1583	NM_001106304	Gprc5b	3.00222	2.93129	58.332	2.08915	2.01722	38.9508	-0.542439	-0.524075	-0.577047	0.353316	0.835589	0.237205	no
	1584	NM_030873	Pfn2	0.243157	0.17223	2.88948	0.196853	0.12492	1.90385	-0.542038	-0.451337	-0.543612	1	0.978904	0.893217	no
	1585	NM_022543	Ccdc80	52.3617	52.2907	1048.1	35.9862	35.9143	703.406	-0.541995	-0.583308	-0.572618	0.363849	0.336873	0.247982	no
	1586	NM_001108250	Foxp3	5.34686	5.27593	105.71	3.71225	3.64032	70.7554	-0.541681	-0.464984	-0.579602	0.547959	0.691809	0.400992	no
	1587	NM_019280	Gja5	12.1568	12.0859	241.842	8.37774	8.30581	162.153	-0.541524	-0.541307	-0.57309	0.513012	0.384501	0.365964	no
	1588	NM_001033894	Jakmip1	0.240111	0.169184	2.80399	0.194634	0.122701	1.86493	-0.541294	0.0371337	-0.519823	1	0.985159	0.88794	no
	1589	NM_001025648	Snapin	0.856683	0.785756	15.1683	0.617149	0.545215	10.1374	-0.540534	-0.469369	-0.568067	0.88194	0.978904	0.756581	no
	1590	NM_001034960	Spag6l	0.140931	0.0700036	0.840222	0.126828	0.054895	0.534171	-0.540115	-0.237137	-0.457906	1	0.978904	0.946619	no
	1591	NM_001130501	Zfpm2	0.755939	0.685012	13.1884	0.545912	0.473979	8.72899	-0.539753	-0.647095	-0.569124	0.803542	0.978904	0.640171	no
	1592	NM_138525	Cdhr5	17.9113	17.8404	356.841	12.3542	12.2823	240.267	-0.539294	-0.802736	-0.562246	0.817763	0.391182	0.721706	no
	1593	NR_027983	LOC680254	3.26167	3.19075	63.4173	2.26425	2.19232	42.3793	-0.53922	-0.503234	-0.573701	0.179988	0.426576	0.101014	no
	1594	NM_001107403	Zfp521	4.30051	4.22958	84.3373	2.99279	2.92085	56.6102	-0.539183	-0.570774	-0.574011	0.317158	0.741496	0.189637	no
	1595	NM_001108163	Fam81a	0.690703	0.619775	11.8906	0.501905	0.429972	7.88555	-0.539146	-0.605487	-0.562741	0.711552	0.927794	0.568279	no
	1596	NM_001107701	Lrrc71	2.47583	2.4049	47.8104	1.74085	1.66892	32.1463	-0.53867	-0.511823	-0.574377	0.488514	0.91903	0.343181	no
	1597	NM_031705	Dpys	0.302102	0.231174	4.05654	0.234545	0.162612	2.64657	-0.538491	-0.269681	-0.57983	1	0.978904	NA	no
	1598	NM_001009675	Tceal1	2.26251	2.19159	43.494	1.6052	1.53327	29.4713	-0.53846	-0.53769	-0.573099	0.243306	0.731061	0.145661	no
	1599	NM_213629	Arhgap20	4.65321	4.58228	91.2664	3.20509	3.13316	60.8023	-0.537662	-0.409786	-0.568863	0.535078	0.978904	0.379907	no
	1600	NM_053704	Bik	0.791565	0.720637	13.8836	0.574452	0.502518	9.29677	-0.537477	-0.631603	-0.572838	0.811754	0.944207	0.690292	no
	1601	NM_181378	Ctsm	1545.82	1545.75	30981.6	1065.27	1065.2	20839.3	-0.537181	-0.488224	-0.568517	0.512487	0.125898	0.419903	no
	1602	NM_022008	Fxyd7	0.244899	0.173971	2.92505	0.19946	0.127526	1.95398	-0.537073	-0.270077	-0.528263	1	0.978904	0.893217	no
	1603	NM_145089	Asrgl1	1.06396	0.993036	19.3593	0.763544	0.691611	13.0172	-0.536949	-0.579065	-0.567062	0.517358	0.665953	0.371177	no
	1604	NM_001000978	Olr1374	0.141268	0.07034	0.845995	0.126957	0.055024	0.537906	-0.53653	-0.237669	-0.340115	1	0.978904	NA	no
	1605	NM_201350	Shank2	0.139526	0.0685987	0.810422	0.126957	0.055024	0.537906	-0.536242	-0.23247	-0.49384	1	0.978904	0.945135	no
	1606	NM_001008306	Calhm2	6.43801	6.36709	127.151	4.45344	4.38151	85.2717	-0.53591	-0.527417	-0.569992	0.145103	0.416246	0.0826483	no
	1607	NM_001130490	Lrp1	149.936	149.865	3005.15	103.433	103.361	2024.13	-0.53575	-0.540739	-0.568878	0.0439968	0.132346	0.0166518	yes
	1608	NM_001108895	Best2	2.42635	2.35542	46.7275	1.71076	1.63883	31.5499	-0.535291	-0.550115	-0.569944	0.609429	0.949547	0.545226	no
	1609	NM_001013189	Slc66a2	48.6797	48.6088	976.025	33.6533	33.5813	657.016	-0.533989	-0.541591	-0.570296	0.0181183	0.0614065	0.00701629	yes
	1610	NM_001107195	Olfml2b	32.0267	31.9558	640.486	22.1515	22.0796	431.836	-0.532522	-0.516356	-0.566245	0.120806	0.115249	0.0554641	no
	1611	NM_053408	Chst3	0.887667	0.81674	15.8243	0.630621	0.558687	10.3983	-0.531951	-0.825936	-0.56305	0.858535	0.73708	0.735607	no
	1612	NM_021868	Cttn	6.78199	6.71106	133.716	4.71816	4.64622	90.2057	-0.531871	-0.42708	-0.532766	1	0.978904	0.926264	no
	1613	NM_001011922	Nedd9	27.6152	27.5443	552.198	19.1242	19.0523	372.69	-0.531377	-0.560347	-0.56527	0.0864175	0.137801	0.040022	no
	1614	NM_001017512	Zfp61	4.37487	4.30394	85.7651	3.06906	2.99713	58.1362	-0.531206	-0.527061	-0.564207	0.311717	0.875723	0.204788	no
	1615	NM_001079708	RGD1564149	1.14042	1.06949	20.9157	0.816927	0.744994	14.0497	-0.529445	-0.457488	-0.558833	0.908783	0.978904	0.772068	no
	1616	NM_001134963	Crispld1	0.392789	0.321862	5.92743	0.301448	0.229514	3.95118	-0.529325	-0.357049	-0.554769	0.880328	0.978904	0.752289	no
	1617	NR_027235	RGD1559747	0.300142	0.229215	4.02799	0.229186	0.157253	2.54086	-0.528757	-0.5921	-0.542282	0.940845	0.626928	0.802348	no
	1618	NM_013119	Scn3a	0.33735	0.266422	4.77241	0.269793	0.19786	3.33628	-0.528646	-0.416011	-0.537325	0.946101	0.978904	0.807967	no
	1619	NM_001033984	Ank3	1.29507	1.22414	23.973	0.923141	0.851207	16.1225	-0.528618	-0.520414	-0.552207	0.911391	0.978904	0.778514	no
	1620	NM_001108214	Npas2	6.59808	6.52715	130.731	4.61272	4.54079	88.3464	-0.528574	-0.493175	-0.564905	0.40346	0.872758	0.26599	no
	1621	NM_001126278	Glyatl1	0.203358	0.13243	2.07843	0.1692	0.0972663	1.36049	-0.527926	-0.546153	-0.43706	1	0.978904	NA	no
	1622	NM_001170403	Orai2	15.9547	15.8838	317.516	11.0929	11.021	215.41	-0.527752	-0.469235	-0.555007	0.647388	0.951879	0.501908	no
	1623	NM_001012226	Stat4	0.435057	0.36413	6.70236	0.324242	0.252309	4.40206	-0.527006	0.432424	-0.558083	0.99284	0.978904	0.847479	no
	1624	NM_001012467	Rnase10	0.309649	0.238721	4.22781	0.250396	0.178463	2.95966	-0.526128	-0.941679	-0.538532	1	0.860029	NA	no
	1625	NM_022927	Mid1	0.954631	0.883704	17.1758	0.696163	0.62423	11.6749	-0.525968	-0.303099	-0.556305	0.813358	0.978904	0.692627	no
	1626	NM_001077642	Cfd	0.962688	0.89176	17.3213	0.681652	0.609719	11.4043	-0.525857	-0.579558	-0.561603	0.705189	0.910002	0.5677	no
	1627	NM_001108544	Adamts6	5.5825	5.51157	109.827	3.90312	3.83118	74.5467	-0.525528	-0.497139	-0.554949	0.547956	0.793783	0.39281	no
	1628	NM_001106045	Sox7	17.8784	17.8074	357.117	12.4355	12.3635	241.599	-0.525522	-0.530655	-0.559752	0.431591	0.259965	0.289116	no
	1629	NM_001108968	Ptk6	0.298578	0.227651	4.01159	0.237185	0.165252	2.70013	-0.523429	-0.400608	-0.567828	0.97213	0.978904	NA	no
	1630	NM_001105746	Pou6f1	13.3977	13.3267	267.394	9.37936	9.30743	181.893	-0.523417	-0.769479	-0.557772	0.402906	0.239057	0.2715	no
	1631	NM_017237	Uchl1	3.62917	3.55824	70.764	2.55497	2.48303	48.1216	-0.522562	-0.481075	-0.551399	0.586948	0.978904	0.443159	no
	1632	NM_001004086	Pon3	2.57588	2.50495	49.6957	1.82569	1.75376	33.7992	-0.522553	-0.513973	-0.556954	0.558605	0.943653	0.399309	no
	1633	NM_001142363	Alg3	0.18269	0.111762	1.67982	0.159857	0.0879239	1.18495	-0.521589	-0.620827	-0.527622	1	0.978904	NA	no
	1634	NM_201990	Pgap1	10.2606	10.1897	203.699	7.16274	7.09081	138.291	-0.521546	-0.429099	-0.552821	0.545504	0.865837	0.381864	no
	1635	NM_001107410	Adgrg5	0.55501	0.484083	9.13456	0.422891	0.350958	6.33804	-0.521129	-0.609727	-0.553472	0.811754	0.946268	0.705468	no
	1636	NM_053770	Sorbs2	24.4271	24.3562	488.443	17.0507	16.9787	331.984	-0.521015	-0.517594	-0.556104	0.0378738	0.314381	0.0137834	yes
	1637	NM_001108509	Pnpla2	0.215497	0.144569	2.31836	0.174154	0.102221	1.46334	-0.520905	-0.650826	-0.537405	1	0.978904	0.93239	no
	1638	NM_001106123	Mrc1	42.8322	42.7613	858.142	29.8702	29.7983	582.934	-0.52077	-0.507689	-0.554061	0.545504	0.259965	0.396972	no
	1639	NM_001106578	Sema3c	52.8184	52.7475	1058.28	36.8523	36.7804	719.966	-0.520308	-0.520728	-0.553644	0.310826	0.494598	0.194677	no
	1640	NM_001033852	Slc44a1	44.8699	44.799	899.436	31.3175	31.2455	611.149	-0.520062	-0.52114	-0.55673	0.0160643	0.0201939	0.00399084	yes
	1641	NM_012721	P2rx6	0.295928	0.225	3.93859	0.237185	0.165252	2.70013	-0.519927	-0.49268	-0.533353	0.978015	0.978904	0.827775	no
	1642	NM_001013980	Cyyr1	19.3612	19.2903	386.751	13.5348	13.4628	263.167	-0.518936	-0.520318	-0.553142	0.265653	0.442503	0.1543	no
	1643	NM_001191936	Shisa2	1.0058	0.934874	18.1813	0.737072	0.665139	12.4729	-0.518785	-0.596353	-0.549711	0.743738	0.978904	0.586755	no
	1644	NM_001107866	Loxl3	14.6883	14.6174	292.653	10.2749	10.203	199.31	-0.518252	-0.504551	-0.552136	0.084523	0.245761	0.0374697	no
	1645	NM_053324	Syt9	4.21974	4.14881	82.8926	2.96999	2.89806	56.1815	-0.518242	-0.540175	-0.553238	0.732871	0.863168	0.570458	no
	1646	NM_175578	Rcan2	6.71959	6.64866	133.508	4.73263	4.6607	90.7084	-0.51804	-0.406016	-0.556688	0.577776	0.975894	0.413408	no
	1647	NM_001108578	Aif1l	804.489	804.418	16169.1	561.946	561.875	11004.7	-0.517713	-0.543181	-0.552706	0.403646	0.0521825	0.274214	no
	1648	NM_001191953	Pgm5	4.98175	4.91082	98.0049	3.4905	3.41857	66.4117	-0.517444	-0.540765	-0.550274	0.590497	0.755847	0.430064	no
	1649	NM_134350	Mx2	16.3514	16.2805	326.006	11.4422	11.3703	222.025	-0.516982	-0.304685	-0.548578	0.632056	0.972122	0.486486	no
	1650	NM_001013916	Cd302	5.32196	5.25104	104.9	3.72713	3.6552	71.0234	-0.516894	-0.506287	-0.552902	0.17859	0.479713	0.0978183	no
	1651	NM_053992	Nlgn2	10.9655	10.8946	218.706	7.72095	7.64902	149.252	-0.516673	-0.499571	-0.553807	0.24943	0.777339	0.154203	no
	1652	NM_138978	Prokr2	0.199716	0.128789	2.0207	0.16452	0.0925866	1.27689	-0.51664	-0.430731	-0.529496	1	0.978904	0.906111	no
	1653	NM_001305215	LOC100911068	13.3365	13.2655	266.2	9.35013	9.2782	181.119	-0.51648	-0.485591	-0.553809	0.20341	0.1802	0.11108	no
	1654	NM_021772	Cdkl3	0.525331	0.454403	8.52881	0.385898	0.313965	5.60298	-0.515985	-0.601306	-0.550675	0.84463	0.855867	0.731304	no
	1655	NM_001009478	Saa4	0.21968	0.148752	2.43127	0.184192	0.112259	1.65264	-0.515808	-0.299046	-0.446315	1	0.978904	NA	no
	1656	NM_001191698	Ablim3	4.97435	4.90343	97.8881	3.5205	3.44856	67.0059	-0.515502	-0.497158	-0.547997	0.609429	0.832073	0.459319	no
	1657	NM_053535	Enpp1	88.7619	88.6909	1779.03	62.1397	62.0678	1215.24	-0.515115	-0.518478	-0.54826	0.277039	0.0118225	0.157832	no
	1658	NM_001106428	Hspa4l	49.5838	49.5129	995.378	34.7402	34.6683	678.331	-0.514722	-0.506341	-0.552355	0.0864175	0.178113	0.0406895	no
	1659	NM_001012738	Ckmt1	52.5768	52.5059	1053.81	36.8323	36.7604	719.004	-0.514315	-0.553879	-0.54555	0.774163	0.45924	0.617692	no
	1660	NM_031315	Acot1	1.27911	1.20818	23.6944	0.913781	0.841848	15.9452	-0.514274	-0.470784	-0.546265	0.811754	0.978904	0.645008	no
	1661	NM_001191092	Ccl1	0.201062	0.130135	2.0441	0.164374	0.0924407	1.27144	-0.514244	-0.338025	-0.596337	1	0.978904	NA	no
	1662	NR_126581	Lnc215	0.359087	0.288159	5.19474	0.280089	0.208156	3.54311	-0.513907	-0.532627	-0.517825	0.973257	0.978904	0.825475	no
	1663	NM_001008841	RT1-CE3	0.579893	0.508965	9.62257	0.434778	0.362845	6.56684	-0.51378	-0.555056	-0.547681	0.905121	0.978904	0.798256	no
	1664	NM_001106392	Hs3st5	0.795771	0.724843	13.9757	0.584171	0.512237	9.48174	-0.513179	-0.492687	-0.546155	0.724312	0.978904	0.57261	no
	1665	NM_053304	Col1a1	374.14	374.069	7520.86	262.177	262.105	5130.38	-0.513167	-0.519958	-0.544889	0.811754	0.707849	0.668127	no
	1666	NM_001191757	Frem1	8.73184	8.66092	173.364	6.14287	6.07094	118.363	-0.513127	-0.522441	-0.544202	0.767373	0.978904	0.607524	no
	1667	NM_001134555	C1r	17.9163	17.8454	357.601	12.5676	12.4956	244.222	-0.513069	-0.460363	-0.545418	0.521965	0.740914	0.381864	no
	1668	NM_181376	Spats1	0.201062	0.130135	2.0441	0.166868	0.0949349	1.31955	-0.513022	-0.058685	-0.537685	1	0.978904	0.901924	no
	1669	NM_012608	Mme	365.811	365.74	7342.17	256.414	256.342	5016.67	-0.512796	-0.518119	-0.547531	0.333704	0.00573886	0.207402	no
	1670	NM_001034012	Adamtsl4	37.466	37.3951	750.47	26.2938	26.2219	513.03	-0.512518	-0.518759	-0.546858	0.337046	0.429011	0.223147	no
	1671	NM_053480	Pola2	16.1656	16.0947	322.767	11.3601	11.2882	220.442	-0.512456	-0.51994	-0.548227	0.279249	0.236468	0.176442	no
	1672	NM_001007678	Rabif	0.506918	0.435991	8.19073	0.386852	0.314919	5.62421	-0.511707	-0.456731	-0.545392	0.811754	0.828665	0.696783	no
	1673	NM_001034004	Jam2	32.0679	31.997	640.88	22.5024	22.4304	438.717	-0.511603	-0.496254	-0.544958	0.0261504	0.0664767	0.00954866	yes
	1674	NM_019153	Fbln5	5.10849	5.03756	100.755	3.60451	3.53258	68.6213	-0.511485	-0.528881	-0.546586	0.637111	0.887677	0.500393	no
	1675	NM_001079710	Gpr18	0.256306	0.185378	3.14672	0.204302	0.132369	2.0548	-0.511435	-0.374223	-0.556111	1	0.978904	NA	no
	1676	NM_001109069	Mfsd4a	0.202349	0.131421	2.0608	0.167143	0.0952097	1.32874	-0.511233	-0.484056	-0.519874	1	0.978904	0.898296	no
	1677	NM_181693	Adam28	0.299747	0.228819	4.01582	0.239225	0.167291	2.73017	-0.511228	-0.0879871	-0.38552	1	0.978904	NA	no
	1678	NM_001110811	Serinc4	0.586035	0.515107	9.76404	0.429335	0.357402	6.46261	-0.510969	-0.645008	-0.548999	0.811754	0.865656	0.704993	no
	1679	NM_001106819	Nnmt	1.88759	1.81667	35.8317	1.34835	1.27642	24.4616	-0.510635	-0.413205	-0.542424	0.762466	0.978904	0.625579	no
	1680	NM_001106456	Mab21l3	179.962	179.891	3610.4	126.359	126.287	2472.83	-0.510588	-0.513259	-0.545072	0.09993	0.0180976	0.0483319	yes
	1681	NM_001014077	Clec14a	126.098	126.027	2530.58	88.5317	88.4598	1732.09	-0.510577	-0.517406	-0.545295	0.21861	0.0588881	0.128766	no
	1682	NM_053648	Bco1	0.901925	0.830997	16.0793	0.65989	0.587957	10.9732	-0.510312	-0.545335	-0.543689	0.830255	0.978904	0.759423	no
	1683	NM_001034935	Ppef1	0.200271	0.129343	2.01946	0.16452	0.0925866	1.27689	-0.510281	-0.704884	-0.529771	1	0.781853	0.895397	no
	1684	NM_012945	Hbegf	8.24515	8.17422	163.336	5.80275	5.73082	111.696	-0.509883	-0.496339	-0.543668	0.127298	0.202375	0.0603817	no
	1685	NM_001107449	Clca1	0.724082	0.653155	12.5608	0.537086	0.465152	8.56839	-0.509556	-0.462429	-0.547403	0.895998	0.978904	0.774685	no
	1686	NM_053346	Nrn1	0.461203	0.390276	7.22852	0.346537	0.274604	4.83971	-0.509252	-0.0827112	-0.527161	0.880681	0.978904	0.757536	no
	1687	NM_030827	Lrp2	125.046	124.975	2515.18	87.888	87.816	1718.2	-0.50921	-0.490807	-0.546257	0.603961	0.542708	0.444637	no
	1688	NM_001008763	Lrrc66	0.35584	0.284913	5.14948	0.27941	0.207477	3.521	-0.509071	-0.501929	-0.539481	0.980591	0.978904	0.827775	no
	1689	NM_001037367	Asb12	1.06023	0.989304	19.319	0.769198	0.697264	13.1177	-0.508088	-0.49837	-0.547793	0.811754	0.978904	0.715243	no
	1690	NM_001108956	Elf5	54.6334	54.5624	1097.36	38.4667	38.3948	751.29	-0.508004	-0.514514	-0.545427	0.346573	0.177357	0.227252	no
	1691	NM_001044229	Tnfrsf19	0.34161	0.270683	4.92461	0.267136	0.195203	3.29106	-0.507851	0.324308	-0.52761	1	0.978904	0.841891	no
	1692	NM_001106939	RGD1560455	1.68457	1.61364	31.8475	1.21157	1.13964	21.7665	-0.50778	-0.536616	-0.542922	0.75212	0.830033	0.608499	no
	1693	NM_019284	Cspg5	2.18173	2.1108	41.8348	1.56998	1.49805	28.7934	-0.507655	-0.505019	-0.541456	0.479703	0.890437	0.345328	no
	1694	NM_053020	C5	2.577	2.50608	49.7255	1.83517	1.76324	33.9723	-0.507547	-0.554046	-0.542431	0.694775	0.8877	0.575685	no
	1695	NM_001079701	Cfap206	0.201735	0.130807	2.05565	0.16962	0.097687	1.37513	-0.507317	-0.150101	-0.508889	1	0.978904	0.900227	no
	1696	NM_001108922	Stk32c	0.470206	0.399278	7.43835	0.357237	0.285304	5.0494	-0.507283	-0.325758	-0.522579	0.964471	0.978904	0.814669	no
	1697	NM_130402	Clec2d	9.24411	9.17319	183.284	6.52814	6.45621	125.82	-0.506898	-0.4652	-0.538738	0.612983	0.852202	0.506716	no
	1698	NM_001108710	Coch	3.07617	3.00525	59.7121	2.18758	2.11565	40.8946	-0.506705	-0.548021	-0.536265	0.787194	0.978904	0.626675	no
	1699	NM_012546	Drd1	1.74485	1.67393	32.9098	1.26044	1.1885	22.7287	-0.506667	-0.313566	-0.530339	0.888129	0.978904	0.757536	no
	1700	NM_001173339	Sh3bgrl	83.1307	83.0598	1666.66	58.5475	58.4756	1144.78	-0.506083	-0.508842	-0.541207	0.00015455	0.00945511	6.67365e-06	yes
	1701	NM_182954	Ston1	7.80293	7.73201	154.474	5.51396	5.44203	106.055	-0.506015	-0.487674	-0.537689	0.538826	0.712719	0.377934	no
	1702	NM_001106562	Slc2a6	4.2571	4.18617	83.3023	3.02645	2.95452	57.3422	-0.505734	-0.513389	-0.536146	0.573829	0.772937	0.430064	no
	1703	NM_001135855	Scara5	4.53054	4.45962	89.0402	3.20774	3.13581	60.8536	-0.505392	-0.363629	-0.540469	0.534074	0.978904	0.383487	no
	1704	NM_207606	Kirrel1	38.5511	38.4801	773.301	27.1871	27.1151	530.377	-0.505221	-0.470565	-0.540151	0.634076	0.492602	0.481259	no
	1705	NM_017168	Plcg2	22.6078	22.5369	451.738	15.9651	15.8932	310.706	-0.504269	-0.499437	-0.538609	0.207367	0.0718715	0.115589	no
	1706	NM_001100837	Pla2r1	15.6702	15.5992	313.117	11.0649	10.993	214.653	-0.504247	-0.442647	-0.540788	0.516655	0.602748	0.36881	no
	1707	NM_053524	Nox4	5.95778	5.88685	117.419	4.22968	4.15774	80.966	-0.504227	-0.641672	-0.533676	0.692237	0.494314	0.554886	no
	1708	NM_020082	Rnase4	32.7368	32.6659	655.823	23.1126	23.0407	450.36	-0.503731	-0.497341	-0.540076	0.344019	0.280405	0.215265	no
	1709	NM_001107369	Mastl	1.78371	1.71278	33.8375	1.28842	1.21649	23.2601	-0.50371	-0.527502	-0.539665	0.625228	0.781853	0.480037	no
	1710	NM_021585	Milr1	0.59826	0.527333	10.0406	0.454596	0.382663	6.9581	-0.503131	-0.488503	-0.539345	0.875906	0.978904	0.769185	no
	1711	NM_001108780	Gnat1	0.346698	0.27577	4.98564	0.276495	0.204562	3.45825	-0.502866	-0.661271	-0.530122	0.951878	0.852202	0.805664	no
	1712	NM_017253	Bcat1	87.5677	87.4968	1752.24	61.8251	61.7532	1209.32	-0.502769	-0.508855	-0.529672	0.766158	0.763617	0.612237	no
	1713	NM_001024303	Lix1l	27.1153	27.0444	542.395	19.1343	19.0624	372.765	-0.502258	-0.505821	-0.537699	1.85167e-05	0.00208655	1.67049e-07	yes
	1714	NM_001115042	Cdca5	0.715476	0.644548	12.3628	0.53791	0.465977	8.59595	-0.501543	-0.515623	-0.534741	0.811754	0.970179	0.675994	no
	1715	NM_134454	Angpt2	15.8896	15.8187	316.634	11.2339	11.162	218.193	-0.501509	-0.532456	-0.533018	0.421001	0.379841	0.28016	no
	1716	NM_031761	Vegfd	5.23464	5.16371	103.153	3.71879	3.64685	70.8883	-0.500939	-0.523064	-0.533541	0.757224	0.887107	0.597502	no
	1717	NM_001172305	Prkcb	8.49932	8.42839	168.793	6.03431	5.96238	116.219	-0.500741	-0.489368	-0.53597	0.326441	0.852728	0.207402	no
	1718	NM_001014274	Armcx2	18.7846	18.7137	374.892	13.2747	13.2027	258.04	-0.500037	-0.489858	-0.534732	0.000882625	0.047992	8.89144e-05	yes
	1719	NM_001161691	Rrlt	1.25701	1.18609	23.1432	0.916286	0.844353	15.9649	-0.499975	-0.48852	-0.518691	1	0.978904	0.900429	no
	1720	NM_001270954	Rasd1	75.0719	75.001	1500.56	53.1025	53.0306	1038.01	-0.499956	-0.396299	-0.528548	0.563484	0.543805	0.410773	no
	1721	NM_001106423	Mecom	2.43092	2.35999	46.7241	1.73919	1.66726	32.1196	-0.499449	-0.473179	-0.53202	0.449101	0.752115	0.299802	no
	1722	NM_001145828	Tlr5	20.9774	20.9065	419.103	14.8731	14.8012	289.302	-0.499076	-0.505328	-0.533724	0.279928	0.425085	0.185932	no
	1723	NM_198786	Mal2	24.0414	23.9705	481.62	17.0376	16.9657	331.574	-0.498959	-0.47773	-0.536373	0.325049	0.415409	0.205736	no
	1724	NM_001007721	Emp2	16.5027	16.4317	329.468	11.6975	11.6255	227.156	-0.498946	-0.474275	-0.534388	0.157451	0.236468	0.0750592	no
	1725	NM_053428	Fgf13	0.25496	0.184032	3.12363	0.201533	0.1296	1.99751	-0.498199	-0.764114	-0.480771	1	0.878136	0.856224	no
	1726	NM_001169145	Acyp2	0.727892	0.656965	12.6022	0.547286	0.475353	8.77492	-0.49753	-0.400345	-0.525544	0.727676	0.978904	0.576999	no
	1727	NM_001277165	Ldb3	0.193701	0.122774	1.88933	0.164374	0.0924407	1.27144	-0.497438	-0.00439458	-0.498764	1	0.997746	NA	no
	1728	NM_001033655	Dnah1	0.522321	0.451394	8.50913	0.397036	0.325103	5.82903	-0.497389	-0.406861	-0.519328	0.999544	0.978904	0.836811	no
	1729	NM_057151	Ccl17	0.200726	0.129798	2.03833	0.174412	0.102479	1.46075	-0.497159	-0.626514	-0.527027	1	0.973025	0.914757	no
	1730	NM_012496	Aldob	1.3222	1.25127	24.8999	0.972188	0.900255	17.0451	-0.496832	1.06066	-0.53074	1	0.978904	0.89858	no
	1731	NM_021593	Kmo	0.200212	0.129284	2.01306	0.171952	0.100018	1.41607	-0.496597	-0.357011	-0.522733	1	0.978904	NA	no
	1732	NM_001191063	Ccdc27	0.196847	0.12592	1.9547	0.169458	0.0975242	1.36796	-0.496485	-0.844158	-0.504471	1	0.831105	NA	no
	1733	NM_012995	Ocm	27.7819	27.7109	555.69	19.7334	19.6615	384.27	-0.496131	-0.392604	-0.528747	0.706522	0.767176	0.56297	no
	1734	NM_001106620	P3h3	15.9711	15.9002	318.516	11.3431	11.2711	220.263	-0.495179	-0.505296	-0.529275	0.09993	0.454328	0.0518342	no
	1735	NM_001271056	Zhx2	8.04302	7.97209	159.604	5.74158	5.66964	110.463	-0.494296	-0.479973	-0.529587	0.438482	0.743877	0.288489	no
	1736	NM_030847	Emp3	10.5594	10.4885	209.955	7.5209	7.44897	145.394	-0.494242	-0.520356	-0.527459	0.459445	0.334323	0.32669	no
	1737	NM_001191761	Dmrtb1	0.194888	0.123961	1.92614	0.169474	0.0975412	1.36968	-0.493922	-0.0490836	-0.503193	1	0.978904	0.911012	no
	1738	NM_057207	Sv2b	0.252982	0.182054	3.06217	0.206908	0.134975	2.10493	-0.493809	0.20288	-0.47983	1	0.978904	0.878252	no
	1739	NM_053546	Angpt1	3.00662	2.9357	58.5279	2.16352	2.09159	40.4081	-0.49323	-0.425982	-0.529292	0.766727	0.935069	0.598828	no
	1740	NM_053763	Cyp27b1	0.674331	0.603403	11.5284	0.50987	0.437936	8.04138	-0.492365	-0.417687	-0.525624	0.857558	0.978904	0.746359	no
	1741	NM_133512	Klrk1	0.577992	0.507065	9.60041	0.433404	0.361471	6.53097	-0.492246	-0.668315	-0.525189	1	0.978904	0.867452	no
	1742	NM_001009474	Pir	3.78161	3.71068	73.9663	2.71187	2.63993	51.1502	-0.492097	-0.467009	-0.52796	0.177781	0.470173	0.0939512	no
	1743	NM_001106025	Mss51	1.13117	1.06024	20.6827	0.834074	0.762141	14.4101	-0.49172	-0.698452	-0.519351	0.822873	0.863291	0.703261	no
	1744	NM_001034014	Asic2	0.252091	0.181163	3.05764	0.209497	0.137564	2.15334	-0.491669	-0.0626686	-0.492306	1	0.978904	0.862881	no
	1745	NM_001108218	Hecw2	19.0705	18.9996	381.102	13.5948	13.5229	264.272	-0.490877	-0.485374	-0.526223	0.322099	0.422548	0.189447	no
	1746	NM_012889	Vcam1	5.58036	5.50943	110.232	3.97825	3.90632	75.938	-0.490317	-0.442592	-0.527316	0.300095	0.75227	0.186919	no
	1747	NM_001012000	Plscr4	2.00772	1.93679	38.2991	1.4632	1.39126	26.6743	-0.490153	-0.503311	-0.524983	0.581634	0.779365	0.411725	no
	1748	NM_001024776	Hipk4	1.2275	1.15657	22.6133	0.896878	0.824945	15.6167	-0.489614	-0.458898	-0.521838	0.811754	0.937874	0.666153	no
	1749	NM_017024	Lcat	2.51203	2.4411	48.3948	1.80999	1.73805	33.5117	-0.489448	-0.495112	-0.519084	0.783714	0.978904	0.622129	no
	1750	NM_012769	Gucy1b1	18.1371	18.0662	362.224	12.9235	12.8515	251.157	-0.488129	-0.487888	-0.523619	0.0785136	0.308498	0.0407195	no
	1751	NM_053382	Tnfaip6	3.91798	3.84705	76.6425	2.8158	2.74386	53.1409	-0.487979	-0.455899	-0.522723	0.632056	0.902036	0.493563	no
	1752	NM_017031	Pde4b	5.44197	5.37104	107.044	3.89282	3.82089	74.3277	-0.487953	-0.491718	-0.518689	0.508547	0.762969	0.362629	no
	1753	NM_001191839	Trim66	0.449965	0.379038	7.02871	0.342132	0.270199	4.75524	-0.487727	-0.373899	-0.516794	0.965969	0.978904	0.8107	no
	1754	NM_053552	Tnfsf4	0.427397	0.356469	6.60794	0.329342	0.257409	4.50029	-0.487159	-0.169356	-0.529026	0.893566	0.978904	0.790861	no
	1755	NM_001107830	Lamc3	13.2933	13.2224	265.24	9.51591	9.44397	184.448	-0.486824	-0.506921	-0.519848	0.754859	0.792748	0.596151	no
	1756	NM_001007687	Cndp1	4.8447	4.77377	95.2802	3.48029	3.40836	66.1711	-0.486599	-0.49165	-0.522035	0.40346	0.483274	0.250178	no
	1757	NM_001108759	Siae	7.19109	7.12017	142.457	5.15986	5.08793	99.0436	-0.485955	-0.488546	-0.522107	0.160817	0.545655	0.07655	no
	1758	NM_001013941	LOC298795	0.25215	0.181223	3.06403	0.207166	0.135233	2.1124	-0.485563	-0.432008	-0.490378	1	0.978904	NA	no
	1759	NM_001191954	Cd274	0.95309	0.882163	17.1386	0.715214	0.643281	12.0516	-0.484924	-0.575745	-0.519908	0.811754	0.95873	0.691744	no
	1760	NM_024128	Nsg1	2.08619	2.01526	39.7848	1.51033	1.4384	27.6291	-0.484779	-0.320376	-0.513531	0.626293	0.978904	0.493798	no
	1761	NM_138882	Pla1a	22.3365	22.2656	447.207	15.9876	15.9156	311.16	-0.484167	-0.446244	-0.52065	0.406003	0.222989	0.267571	no
	1762	NM_012609	Nf1	31.1265	31.0556	623.086	22.2821	22.2101	434.459	-0.483891	-0.487185	-0.518684	0.261476	0.432916	0.146054	no
	1763	NM_031716	Ccn4	5.50717	5.43624	108.573	3.95927	3.88734	75.6023	-0.483639	-0.473844	-0.515273	0.808868	0.932884	0.639684	no
	1764	NM_001108637	Fgd5	51.0803	51.0094	1023.02	36.5591	36.4872	714.057	-0.483456	-0.474332	-0.51736	0.224135	0.117779	0.127231	no
	1765	NM_001134605	Tmem273	0.522185	0.451257	8.46312	0.407366	0.335432	6.02924	-0.482899	-0.341831	-0.513711	0.890589	0.978904	0.774113	no
	1766	NM_031703	Aqp3	6.09256	6.02163	120.348	4.38631	4.31437	83.925	-0.482772	-0.395878	-0.517117	0.674977	0.978904	0.551595	no
	1767	NM_001047915	Rapgef5	39.5922	39.5213	793.124	28.3536	28.2817	553.324	-0.482246	-0.481281	-0.517895	0.0472344	0.0936887	0.0151887	yes
	1768	NM_053388	Gjb6	9.34391	9.27298	185.789	6.71701	6.64508	129.613	-0.482215	-0.491023	-0.514932	0.779589	0.743877	0.622842	no
	1769	NM_013014	Pspn	0.314754	0.243827	4.32142	0.254363	0.18243	3.02777	-0.481947	-0.509942	-0.506573	1	0.957723	0.862516	no
	1770	NM_001108354	Tmem150c	0.570241	0.499313	9.52278	0.439244	0.367311	6.64818	-0.481356	-0.0164191	-0.506493	0.882198	0.992947	0.752289	no
	1771	NM_031556	Cav1	0.25306	0.182132	3.10147	0.212138	0.140204	2.2069	-0.480881	-0.275415	-0.49843	1	0.978904	NA	no
	1772	NM_001025065	Angptl3	0.77604	0.705112	13.7877	0.584294	0.51236	9.45535	-0.480169	0.550464	-0.197737	1	0.978904	0.99673	no
	1773	NM_001305995	Palm2	14.7897	14.7188	294.891	10.6314	10.5595	206.16	-0.479679	-0.493567	-0.513289	0.615717	0.729222	0.463436	no
	1774	NM_012764	Gata1	1.24753	1.1766	23.0282	0.918298	0.846365	16.0317	-0.479543	-0.359373	-0.476499	1	0.978904	0.955913	no
	1775	NM_001107590	Marveld1	54.069	53.998	1083.83	38.8116	38.7397	757.899	-0.479537	-0.478882	-0.515559	0.0550182	0.0195942	0.0224257	yes
	1776	NM_001109086	Macir	18.5876	18.5167	371.107	13.3649	13.293	259.878	-0.479291	-0.496964	-0.51381	0.0785136	0.280548	0.0368916	no
	1777	NM_053953	Il1r2	53.5197	53.4488	1074.18	38.4368	38.3649	750.344	-0.478746	-0.512673	-0.514549	0.645841	0.38274	0.501955	no
	1778	NM_024400	Adamts1	48.0883	48.0174	962.381	34.53	34.4581	674.178	-0.478594	-0.476441	-0.510929	0.48253	0.543805	0.338395	no
	1779	NM_001013975	Notum	1.51424	1.44331	28.4348	1.12695	1.05501	20.132	-0.478523	-0.504094	-0.511585	0.811754	0.978904	0.680844	no
	1780	NM_001014065	Zcchc12	4.98868	4.91775	98.1341	3.58687	3.51493	68.3299	-0.477606	-0.563062	-0.510643	0.490343	0.934318	0.356612	no
	1781	NM_053889	Vwf	73.8238	73.7529	1478.69	53.0672	52.9952	1037.4	-0.477021	-0.374199	-0.508901	0.539561	0.657866	0.385456	no
	1782	NM_001105969	Vangl2	0.770592	0.699665	13.4554	0.582321	0.510388	9.4523	-0.476881	-0.46545	-0.505354	0.811754	0.978904	0.654681	no
	1783	NM_001085353	Wls	10.8696	10.7986	216.397	7.83635	7.76442	151.545	-0.476341	-0.463269	-0.511749	0.243581	0.771334	0.148495	no
	1784	NM_012935	Cryab	406.877	406.806	8157.49	292.599	292.527	5730.9	-0.475791	-0.489953	-0.505741	0.692237	0.454599	0.541947	no
	1785	NM_019306	Flt1	120.776	120.705	2424.46	86.8765	86.8046	1699.85	-0.475705	-0.478456	-0.510912	0.247268	0.146768	0.14412	no
	1786	NM_001106610	Hdac11	2.45898	2.38805	47.346	1.77695	1.70501	32.8129	-0.475501	-0.535704	-0.509543	0.26551	0.600786	0.151521	no
	1787	NM_017198	Pak1	19.8815	19.8106	396.757	14.2994	14.2275	278.039	-0.475431	-0.457544	-0.508443	0.402906	0.735194	0.2715	no
	1788	NM_001105757	Atrx	20.252	20.1811	404.45	14.5773	14.5053	283.543	-0.475353	-0.471969	-0.510593	0.000451419	0.027232	4.29385e-05	yes
	1789	NM_001136096	Itsn1	4.85054	4.77961	95.3924	3.52201	3.45007	67.0032	-0.474437	-0.48225	-0.509975	0.226441	0.471914	0.128977	no
	1790	NM_001108490	Tm6sf1	14.6623	14.5914	292.744	10.5995	10.5276	205.588	-0.474278	-0.448708	-0.511452	0.103425	0.14073	0.04592	no
	1791	NM_022251	Enpep	8.93083	8.85991	177.422	6.46038	6.38845	124.616	-0.474002	-0.491516	-0.508449	0.509421	0.542397	0.357339	no
	1792	NM_024156	Anxa6	84.5928	84.5219	1696.46	60.9289	60.857	1191.36	-0.473638	-0.479263	-0.508697	0.0829324	0.170603	0.0396333	no
	1793	NM_023953	Cd200r1	0.535897	0.464969	8.75503	0.40403	0.332097	5.96191	-0.473631	-0.487289	-0.505702	0.975184	0.978904	0.81682	no
	1794	NM_022441	Acvrl1	101.366	101.295	2034.36	73.0314	72.9595	1428.04	-0.473279	-0.47229	-0.509231	0.167837	0.071667	0.0919898	no
	1795	NM_001109900	Akr1c15	0.475793	0.404866	7.58137	0.374612	0.302678	5.38764	-0.473141	-0.33691	-0.509514	0.893043	0.978904	0.758863	no
	1796	NM_012656	Sparc	1722.27	1722.2	34592.4	1240.92	1240.85	24300.3	-0.472921	-0.471032	-0.508707	0.0623899	0.0516368	0.0262913	no
	1797	NM_001106128	Ly86	1.02445	0.953523	18.5449	0.757232	0.685299	12.8903	-0.472639	-0.505305	-0.506333	0.749323	0.733874	0.599942	no
	1798	NM_181473	Klhl24	142.949	142.878	2865.72	103.064	102.992	2015.66	-0.472528	-0.469086	-0.507401	0.0107868	0.0180976	0.00223188	yes
	1799	NM_001003691	Ly6g6f	0.378118	0.307191	5.62728	0.296639	0.224706	3.86385	-0.472166	-0.748982	-0.514282	1	0.936458	NA	no
	1800	NM_001024318	Asb4	5.72172	5.65079	112.896	4.14883	4.07689	79.3064	-0.471894	-0.432027	-0.498442	0.979903	0.956761	0.828449	no
	1801	NM_001107750	Tspan18	75.4982	75.4273	1514.55	54.4508	54.3789	1064.36	-0.471741	-0.47857	-0.507282	0.206374	0.241298	0.115282	no
	1802	NM_019266	Scn8a	0.493811	0.422883	7.90697	0.379291	0.307358	5.4813	-0.471379	-0.434185	-0.490815	0.918103	0.978904	0.787773	no
	1803	NM_001309381	Flt1	42.7664	42.6954	856.726	30.8733	30.8013	602.762	-0.471332	-0.472615	-0.505949	0.266954	0.214051	0.153899	no
	1804	NM_053836	Il2	0.160253	0.0893259	1.21543	0.139489	0.0675561	0.78538	-0.471193	0.0249903	-0.114633	1	0.982854	NA	no
	1805	NM_001107954	Reck	14.0365	13.9656	279.798	10.1448	10.0728	196.767	-0.470445	-0.47519	-0.504901	0.237935	0.712548	0.132211	no
	1806	NM_001109367	Mageb7	0.211578	0.14065	2.26124	0.17676	0.104827	1.51346	-0.470382	-0.548036	-0.448413	1	0.978904	NA	no
	1807	NM_001100741	Col6a2	189.139	189.068	3796.86	136.571	136.499	2672.82	-0.469966	-0.469406	-0.504125	0.490886	0.305609	0.350898	no
	1808	NM_001105737	Tek	88.7779	88.707	1780.87	64.1295	64.0576	1254.03	-0.469496	-0.474764	-0.504598	0.203727	0.117684	0.106994	no
	1809	NM_023981	Csf1	11.7679	11.6969	234.341	8.51447	8.44254	164.745	-0.469437	-0.459405	-0.505103	0.27705	0.432916	0.162046	no
	1810	NM_001106207	Myct1	4.28198	4.21105	84.1297	3.12412	3.05219	59.2574	-0.468955	-0.444868	-0.505076	0.623823	0.854251	0.462632	no
	1811	NM_001034110	Ctsf	191.34	191.269	3835.54	138.284	138.212	2705.31	-0.468828	-0.461846	-0.503076	0.0376966	0.0218717	0.0142505	yes
	1812	NM_031542	Brca2	12.1709	12.1	242.145	8.79861	8.72667	170.312	-0.468768	-0.441905	-0.503419	0.113887	0.18284	0.0529619	no
	1813	NM_001371300	Pik3cg	4.30233	4.2314	84.3074	3.10943	3.0375	58.9237	-0.466999	-0.441063	-0.501298	0.36118	0.542785	0.218405	no
	1814	NM_001033079	Slc6a17	1.19652	1.1256	21.9936	0.865132	0.793199	14.9853	-0.466674	-0.530803	-0.495956	0.636243	0.978904	0.488583	no
	1815	NM_001271251	Pdzrn3	10.442	10.3711	207.353	7.56078	7.48885	146.14	-0.466367	-0.479355	-0.49917	0.289451	0.750952	0.176465	no
	1816	NM_001108945	Trim59	6.38291	6.31198	125.988	4.65339	4.58146	89.2011	-0.466171	-0.476379	-0.498079	0.572193	0.838368	0.412227	no
	1817	NM_001191997	Layn	2.86882	2.79789	55.572	2.10666	2.03473	39.3208	-0.466039	-0.487857	-0.499478	0.609429	0.78534	0.451125	no
	1818	NM_001013233	Gypc	17.5803	17.5094	350.969	12.7484	12.6765	247.828	-0.465702	-0.485804	-0.499439	0.416099	0.540128	0.267571	no
	1819	NM_001109655	Ca14	1.08982	1.0189	20.0315	0.821478	0.749545	14.1296	-0.465482	-0.0878594	-0.501142	0.883949	0.978904	0.742676	no
	1820	NM_017077	Foxa3	0.344184	0.273256	4.95833	0.27732	0.205387	3.48581	-0.465339	-0.072087	-0.495752	1	0.978904	0.929394	no
	1821	NM_001111127	Hist3h2ba	0.851773	0.780846	15.1271	0.641534	0.569601	10.6103	-0.464502	-0.398967	-0.495326	0.844899	0.978904	0.716422	no
	1822	NM_001024244	Vtcn1	2.85125	2.78033	55.357	2.09214	2.02021	39.0222	-0.464299	-0.420463	-0.497742	0.90431	0.978904	0.785288	no
	1823	NM_138512	Cyp2c22	0.632127	0.5612	10.8489	0.486649	0.414716	7.54575	-0.464223	-0.199465	-0.341187	1	0.978904	0.986554	no
	1824	NM_001271283	Golm2	91.7509	91.6799	1840.58	66.5524	66.4804	1300.67	-0.463682	-0.472105	-0.500364	0.00259925	0.0114365	0.000282865	yes
	1825	NM_080394	Reln	38.2036	38.1326	763.402	27.7263	27.6544	540.659	-0.463667	-0.399211	-0.495822	0.409489	0.828183	0.264896	no
	1826	NM_001277209	Smim15	7.8702	7.79927	155.983	5.70586	5.63393	109.739	-0.462783	-0.459624	-0.498408	0.180302	0.180803	0.0867973	no
	1827	NM_001106641	Rragd	6.83547	6.76454	134.918	4.96698	4.89505	95.278	-0.462595	-0.403357	-0.494076	0.519583	0.978904	0.357339	no
	1828	NM_012647	Scn2a	0.833574	0.762646	14.6927	0.626267	0.554334	10.3089	-0.462548	-0.335661	-0.484326	0.923213	0.978904	0.788864	no
	1829	NM_001013863	Ydjc	5.336	5.26507	105.073	3.89806	3.82613	74.3409	-0.462524	-0.542854	-0.496208	0.590886	0.63672	0.444793	no
	1830	NM_001105974	Grem2	5.56051	5.48958	109.525	4.06189	3.98995	77.5299	-0.462066	-0.468438	-0.494319	0.758099	0.869444	0.59886	no
	1831	NM_024376	Gja3	0.453297	0.38237	7.11089	0.351509	0.279575	4.93421	-0.461862	-0.194637	-0.502686	1	0.978904	NA	no
	1832	NM_001107066	Evpl	38.5918	38.5209	774.281	28.0461	27.9741	547.185	-0.461588	-0.474621	-0.497447	0.68064	0.303425	0.520414	no
	1833	NM_001108640	Ttll3	3.80389	3.73296	74.3515	2.78608	2.71414	52.6283	-0.461349	-0.466368	-0.493792	0.682499	0.978904	0.53029	no
	1834	NM_012654	Slc9a3	3.27701	3.20608	64.1621	2.40861	2.33668	45.2028	-0.46123	-0.231674	-0.495229	1	0.978904	0.851377	no
	1835	NM_199387	Mterf3	54.8893	54.8184	1100.75	39.9008	39.8289	779.292	-0.461095	-0.448258	-0.497972	0.000135284	0.000304768	4.2853e-06	yes
	1836	NM_001024881	Tns4	245.123	245.052	4920.63	178.093	178.021	3485.81	-0.461014	-0.462696	-0.497017	0.00146087	0.0363885	0.000100163	yes
	1837	NM_001014232	Cnrip1	5.84143	5.77051	115.303	4.23627	4.16434	80.9933	-0.460317	-0.482477	-0.496197	0.154901	0.602891	0.087851	no
	1838	NM_053893	Sdc3	33.9851	33.9142	680.57	24.7349	24.6629	482.385	-0.459589	-0.447542	-0.495328	0.120806	0.365207	0.0612598	no
	1839	NM_019190	Cd46	1.82718	1.75625	34.7365	1.35371	1.28178	24.5511	-0.459569	-0.457977	-0.496521	0.485656	0.694091	0.347779	no
	1840	NM_022294	Adgrl4	55.4575	55.3865	1112.31	40.357	40.285	788.478	-0.45909	-0.461757	-0.494989	0.200743	0.0892792	0.107278	no
	1841	NM_001107665	Usp13	4.71585	4.64492	92.565	3.43817	3.36624	65.3885	-0.458868	-0.473856	-0.492303	0.30592	0.669342	0.173728	no
	1842	NM_001107262	Sall2	2.24896	2.17803	43.1373	1.62093	1.549	29.8048	-0.458394	-0.526003	-0.491584	0.374583	0.772267	0.236508	no
	1843	NM_053469	Hamp	1.04308	0.97215	18.9674	0.784499	0.712566	13.4124	-0.458385	-0.350017	-0.485042	1	0.978904	0.907543	no
	1844	NM_001109117	Rnf182	0.214824	0.143896	2.30682	0.177035	0.105102	1.52265	-0.457945	-0.0435462	-0.455972	1	0.98065	0.913377	no
	1845	NM_138853	Ubxn11	3.01936	2.94843	58.6474	2.24055	2.16861	41.9185	-0.457653	-0.457487	-0.492626	0.318487	0.835593	0.192298	no
	1846	NM_001191707	Plch1	0.269117	0.19819	3.39851	0.216929	0.144996	2.30258	-0.457632	-0.548647	-0.464829	1	0.917703	0.863338	no
	1847	NM_001009670	Abhd14a	1.9652	1.89427	37.5034	1.47084	1.39891	26.852	-0.457508	-0.457145	-0.49231	0.594995	0.897045	0.430154	no
	1848	NM_031545	Nppb	55.5457	55.4747	1111.23	40.4738	40.4019	790.674	-0.457485	-0.346964	-0.485954	0.811754	0.610539	0.697288	no
	1849	NM_001191945	Ptprh	1.20323	1.13231	22.221	0.911736	0.839803	15.8649	-0.457129	0.0975308	-0.492656	0.988774	0.978904	0.822573	no
	1850	NM_001127504	Gas2	1.01262	0.941689	18.3346	0.772259	0.700325	13.1758	-0.45707	-0.396126	-0.490584	0.686531	0.851003	0.53133	no
	1851	NM_019350	Syt5	0.618019	0.547091	10.4017	0.471191	0.399257	7.27399	-0.456846	-0.468209	-0.481328	0.811754	0.978904	0.669294	no
	1852	NM_013035	Snai2	2.11732	2.04639	40.5384	1.56558	1.49365	28.7207	-0.456815	-0.473495	-0.491997	0.711995	0.835589	0.559835	no
	1853	NM_031819	Fat1	281.02	280.949	5641.83	204.783	204.711	4008.36	-0.456651	-0.460256	-0.492133	0.152408	0.15998	0.0709296	no
	1854	NM_001009684	Hsd17b13	0.326002	0.255075	4.55682	0.26453	0.192597	3.23087	-0.456468	-0.380959	-0.482314	1	0.978904	0.841891	no
	1855	NM_138890	Ehd3	94.0307	93.9598	1883.8	68.547	68.4751	1341.21	-0.456294	-0.479129	-0.488436	0.34588	0.278839	0.216179	no
	1856	NM_001009470	Ccnb2	0.947003	0.876075	17.0572	0.719378	0.647445	12.1404	-0.456043	-0.354369	-0.492228	0.766072	0.978904	0.602222	no
	1857	NM_001271328	Hsh2d	24.1032	24.0323	483.018	17.6131	17.5412	342.992	-0.455733	-0.457039	-0.491324	0.764839	0.540079	0.59886	no
	1858	NM_001109194	Cysrt1	0.726742	0.655815	12.6311	0.557307	0.485374	8.97257	-0.45477	-0.406328	-0.489421	0.811754	0.897335	0.660518	no
	1859	NM_001025416	Dok1	15.3819	15.3109	306.996	11.2359	11.1639	218.075	-0.454751	-0.420332	-0.4908	0.216835	0.172928	0.117153	no
	1860	NM_001108242	Slc9a7	4.63932	4.56839	91.348	3.41297	3.34104	64.8981	-0.454607	-0.405814	-0.490223	0.728864	0.97695	0.566996	no
	1861	NM_012607	Nefh	25.3429	25.2719	505.803	18.5227	18.4508	360.638	-0.45448	-0.379195	-0.484607	0.759313	0.875723	0.596845	no
	1862	NM_031798	Slc12a2	70.3972	70.3263	1412.23	51.4198	51.3479	1004.78	-0.454088	-0.452991	-0.490497	0.0915959	0.219839	0.0355073	no
	1863	NM_133397	Erg	13.8706	13.7997	276.896	10.153	10.081	196.963	-0.454083	-0.466491	-0.490361	0.352046	0.333072	0.206591	no
	1864	NM_001109310	Efhd1	107.857	107.786	2166.75	78.7894	78.7175	1541.24	-0.454061	-0.456527	-0.490439	0.368945	0.175573	0.241108	no
	1865	NM_019226	Dync1h1	318.476	318.405	6388.07	232.605	232.533	4553.22	-0.453448	-0.457598	-0.485543	0.661967	0.638374	0.505373	no
	1866	NM_183403	Gpx2	24.5375	24.4666	491.321	17.9568	17.8849	349.767	-0.452886	-0.448713	-0.487029	0.745198	0.370604	0.602087	no
	1867	NM_001108391	Zic5	0.447928	0.377001	6.96086	0.359714	0.287781	5.08574	-0.452723	-0.18481	-0.476265	0.953791	0.978904	0.802661	no
	1868	NM_001108395	Plac9	3.02233	2.9514	58.7859	2.22867	2.15673	41.7137	-0.452442	-0.478491	-0.484623	0.898961	0.978904	0.760143	no
	1869	NM_001001508	Plppr4	0.267217	0.19629	3.37635	0.221626	0.149693	2.38789	-0.451489	-0.432291	-0.448944	1	0.978904	0.884789	no
	1870	NM_012968	Il1rap	2.21099	2.14006	42.3988	1.64092	1.56899	30.201	-0.451365	-0.458699	-0.484047	0.811754	0.904618	0.645753	no
	1871	NM_017244	Crabp2	1.01583	0.944903	18.4037	0.768339	0.696406	13.0867	-0.450839	-0.300515	-0.479272	0.90111	0.978904	0.765505	no
	1872	NM_201426	Adm2	0.266485	0.195557	3.35841	0.22203	0.150096	2.40081	-0.450405	0.0137245	-0.489358	1	0.992298	0.881244	no
	1873	NM_001115028	Adat2	1.90214	1.83121	36.1728	1.4187	1.34677	25.8456	-0.450096	-0.441923	-0.484775	0.538826	0.622307	0.367918	no
	1874	NM_001134799	Tmem95	0.2726	0.201672	3.46966	0.227113	0.15518	2.49733	-0.450017	-0.48043	-0.481351	1	0.978904	NA	no
	1875	NM_001012031	Brdt	1.69143	1.6205	31.9203	1.27004	1.19811	22.9116	-0.450013	-0.499704	-0.483026	0.749216	0.881685	0.701935	no
	1876	NM_053603	Clic5	524.938	524.867	10539.8	384.44	384.368	7529.13	-0.449526	-0.449362	-0.483759	0.406003	0.14718	0.264519	no
	1877	NM_001108978	Pik3cd	6.61575	6.54483	130.598	4.87183	4.7999	93.4387	-0.449149	-0.399474	-0.482028	0.393655	0.777042	0.253766	no
	1878	NM_133304	Heph	22.8411	22.7701	457.074	16.7568	16.6848	326.163	-0.449129	-0.441211	-0.485311	0.40346	0.476406	0.252307	no
	1879	NM_001107726	Rrh	0.218029	0.147102	2.37858	0.184613	0.11268	1.66728	-0.448709	0.0550291	-0.462094	1	0.979061	0.916186	no
	1880	NM_001108879	Mrpl36	0.211578	0.14065	2.26124	0.179383	0.10745	1.56531	-0.448062	-0.268692	-0.480327	1	0.978904	0.928967	no
	1881	NM_001309447	Lama4	269.058	268.987	5399.67	197.245	197.173	3860.52	-0.447892	-0.454303	-0.483075	0.112998	0.0326987	0.0574095	no
	1882	NM_001106422	Tnik	4.79677	4.72585	94.2677	3.5372	3.46526	67.344	-0.447846	-0.406555	-0.479786	0.701296	0.978904	0.537257	no
	1883	NM_001017960	Thra	2.08368	2.01275	39.9018	1.56477	1.49284	28.711	-0.447628	-0.48656	-0.482719	0.587143	0.833143	0.409335	no
	1884	NM_001271313	Arhgef40	14.4669	14.3959	288.554	10.6417	10.5698	206.401	-0.44741	-0.431355	-0.483513	0.0915959	0.467387	0.0355586	no
	1885	NM_001048047	Reep2	13.3852	13.3143	266.204	9.83919	9.76725	190.837	-0.446496	-0.460873	-0.476946	0.548644	0.781444	0.406244	no
	1886	NM_030871	Pde1a	4.1773	4.10638	81.8483	3.09042	3.01849	58.5542	-0.446385	-0.40035	-0.478718	0.795314	0.978904	0.622165	no
	1887	NM_001008899	Krt2	0.211578	0.14065	2.26124	0.179512	0.107579	1.56904	-0.446072	-0.331025	-0.454484	1	0.978904	0.912391	no
	1888	NM_031327	Ccn1	133.336	133.265	2670.62	97.9326	97.8607	1916.57	-0.445545	-0.438108	-0.469053	0.983339	0.754221	0.831415	no
	1889	NM_001011965	Stom	29.6872	29.6163	594.271	21.8175	21.7456	425.092	-0.444761	-0.456358	-0.48123	0.120806	0.191006	0.0513702	no
	1890	NM_001100975	Vps13a	56.6282	56.5573	1135.2	41.6389	41.5669	813.269	-0.444388	-0.4444	-0.480495	0.0540906	0.0726649	0.0157899	no
	1891	NM_001165896	Tor1aip2	0.63104	0.560112	10.6489	0.497596	0.425662	7.79132	-0.444143	-0.476603	-0.472007	0.860781	0.978904	0.802581	no
	1892	NM_001191778	Aldh1l2	0.737549	0.666621	12.7909	0.572093	0.50016	9.25234	-0.443965	-0.479876	-0.472801	0.907827	0.978904	0.771134	no
	1893	NM_001012076	Phyhipl	50.4578	50.3869	1011.6	37.132	37.0601	725.41	-0.443469	-0.478261	-0.476917	0.674711	0.394687	0.526071	no
	1894	NM_053464	Srm	0.400073	0.329145	6.04259	0.317102	0.245169	4.26372	-0.443374	-0.306925	-0.477781	0.958596	0.978904	0.811226	no
	1895	NM_001191867	Raver2	2.78342	2.71249	53.9033	2.08965	2.01771	38.9802	-0.443137	-0.455338	-0.478128	0.490886	0.796798	0.323617	no
	1896	NM_031686	Scn7a	0.486064	0.415136	7.77562	0.379325	0.307392	5.48474	-0.4423	-0.573705	-0.473474	1	0.978904	0.898061	no
	1897	NM_001039007	Plaat5	0.269572	0.198644	3.41739	0.227388	0.155455	2.50652	-0.441847	-0.270541	-0.471888	1	0.978904	0.898061	no
	1898	NM_001107941	Dcaf12l1	9.44166	9.37073	187.691	6.97838	6.90645	134.748	-0.441575	-0.436768	-0.477286	0.210761	0.694711	0.104704	no
	1899	NM_019204	Bace1	21.7336	21.6627	434.474	16.0278	15.9559	311.992	-0.441511	-0.469238	-0.475253	0.615717	0.718754	0.453764	no
	1900	NM_133532	Ccr4	0.211855	0.140928	2.26062	0.181844	0.109911	1.60998	-0.440546	-0.636642	-0.286226	1	0.681693	NA	no
	1901	NM_019128	Ina	1.15899	1.08807	21.3297	0.880899	0.808965	15.2798	-0.44038	-0.465191	-0.470228	0.942482	0.978904	0.792684	no
	1902	NM_019293	Ca5a	3.05098	2.98005	59.3421	2.27471	2.20278	42.6396	-0.44032	-0.48537	-0.476553	0.621368	0.519186	0.605287	no
	1903	NM_001191933	Opn3	6.00567	5.93474	118.599	4.46346	4.39153	85.4352	-0.439896	-0.447303	-0.475532	0.371682	0.543693	0.227252	no
	1904	NM_001371690	Adcy9	46.1073	46.0364	924.306	34.0034	33.9315	663.97	-0.439531	-0.434574	-0.475596	0.145103	0.187402	0.0662903	no
	1905	NM_052809	Cdo1	22.072	22.0011	442.157	16.3024	16.2305	317.188	-0.439482	-0.402956	-0.477894	0.311717	0.483274	0.186966	no
	1906	NM_001108742	Slc41a2	108.966	108.895	2188.81	80.3957	80.3237	1572.18	-0.43917	-0.434507	-0.476299	0.258645	0.0862114	0.155259	no
	1907	NM_022295	Xylt1	162.109	162.038	3253.14	119.607	119.535	2340.08	-0.438989	-0.442976	-0.470537	0.814651	0.827341	0.686077	no
	1908	NM_001107260	Slc39a2	10.9191	10.8481	217.158	8.07371	8.00178	156.059	-0.438751	-0.41106	-0.472896	0.711031	0.84238	0.564219	no
	1909	NM_001134780	Parvb	118.898	118.828	2382.56	87.7658	87.6938	1716.38	-0.438446	-0.421666	-0.471281	0.543072	0.604788	0.372138	no
	1910	NM_024157	Cfi	1.05637	0.985444	19.2686	0.804524	0.732591	13.8059	-0.438082	-0.313173	-0.472426	1	0.978904	0.847479	no
	1911	NM_001134595	Slc26a10	1.18287	1.11194	21.6695	0.904731	0.832798	15.7705	-0.437879	-0.0857016	-0.467455	0.825312	0.978904	0.702526	no
	1912	NM_001134621	Creb5	6.84275	6.77183	135.109	5.07316	5.00123	97.4339	-0.436569	-0.363449	-0.465378	0.813313	0.887677	0.691744	no
	1913	NM_001105731	Prkg1	3.96675	3.89582	77.5436	2.94629	2.87436	55.7488	-0.436335	-0.391369	-0.468946	0.728864	0.865022	0.576097	no
	1914	NM_001014253	Selenot	186.507	186.436	3744.84	137.898	137.826	2698.2	-0.435884	-0.432142	-0.472641	0.000588022	0.00315657	1.44349e-05	yes
	1915	NM_001106883	Apobec2	0.76656	0.695633	13.4748	0.595033	0.5231	9.70866	-0.435805	-0.0785346	-0.473011	1	0.978904	0.874034	no
	1916	NM_053530	Twist1	2.45401	2.38308	47.2983	1.82878	1.75685	33.8648	-0.435652	-0.425651	-0.470501	0.787661	0.908839	0.625579	no
	1917	NM_053951	Mcf2l	34.5755	34.5046	691.426	25.5907	25.5187	499.257	-0.435541	-0.396673	-0.469145	0.148379	0.418566	0.067422	no
	1918	NM_031760	Abcb11	14.9583	14.8874	298.193	11.0932	11.0213	215.199	-0.435294	-0.436359	-0.470702	0.342172	0.735194	0.205736	no
	1919	NM_001025766	Il34	5.79413	5.7232	114.295	4.28748	4.21555	81.9801	-0.435265	-0.449442	-0.470223	0.384403	0.691618	0.237481	no
	1920	NM_001039030	Gas8	4.46067	4.38975	87.6648	3.33	3.25807	63.2562	-0.435245	-0.416539	-0.471755	0.275126	0.601088	0.153867	no
	1921	NM_058209	Zfp37	2.79312	2.72219	54.0658	2.09778	2.02585	39.137	-0.435223	-0.440995	-0.470603	0.346303	0.468587	0.20733	no
	1922	NM_001014139	Slain1	1.35906	1.28813	25.2653	1.01935	0.947413	18.0155	-0.434853	-0.334621	-0.465454	0.811754	0.978904	0.650323	no
	1923	NM_031154	Gstm7	3.88296	3.81204	75.8987	2.8687	2.79677	54.1798	-0.434642	-0.431938	-0.469573	0.326567	0.883544	0.202329	no
	1924	NM_053779	Serpini1	2.94756	2.87664	57.112	2.1955	2.12357	41.009	-0.434404	-0.46842	-0.468277	0.393561	0.894036	0.250935	no
	1925	NM_022389	Dhcr7	39.3656	39.2947	788.386	29.136	29.0641	568.466	-0.434236	-0.412082	-0.470011	0.102322	0.252305	0.0482456	no
	1926	NM_001108091	Acss3	2.04015	1.96923	38.9433	1.53002	1.45808	28.0166	-0.433529	-0.302929	-0.464301	0.882922	0.978904	0.743101	no
	1927	NM_001308265	Zeb1	44.8621	44.7911	898.129	33.2342	33.1623	648.922	-0.433056	-0.43101	-0.467585	0.0559505	0.149079	0.0251688	no
	1928	NM_001134837	Trps1	3.37042	3.29949	65.6266	2.51629	2.44436	47.338	-0.432893	-0.390765	-0.464623	0.808994	0.978904	0.632976	no
	1929	NM_133553	B3galt4	2.41035	2.33942	46.49	1.81753	1.7456	33.6429	-0.432481	-0.396811	-0.469299	0.49006	0.648091	0.323617	no
	1930	NM_001077647	Ddx4	1.0703	0.99937	19.4632	0.814753	0.742819	13.9959	-0.4323	-0.547136	-0.469118	0.868583	0.930435	0.792531	no
	1931	NM_001134886	Vps13b	73.5654	73.4944	1474.38	54.534	54.4621	1066.03	-0.432282	-0.432961	-0.467254	0.0253218	0.0361803	0.00588429	yes
	1932	NM_001037159	Pcdhgb8	0.615182	0.544254	10.3119	0.473685	0.401752	7.3221	-0.43226	-0.30183	-0.459253	0.923478	0.978904	0.787625	no
	1933	NM_001017508	Tex29	0.154475	0.0835473	1.10995	0.136866	0.0649329	0.733535	-0.432069	-0.457038	-0.478214	1	0.978904	NA	no
	1934	NM_001304776	Naa80	11.9545	11.8836	238.132	8.87509	8.80316	171.851	-0.43177	-0.401956	-0.467836	0.0943448	0.471014	0.0408644	no
	1935	NM_053484	Gas7	21.0149	20.944	419.222	15.5977	15.5258	303.635	-0.43168	-0.434401	-0.463509	0.356115	0.799625	0.216806	no
	1936	NM_001191842	Cetn3	0.212924	0.141996	2.28465	0.184596	0.112663	1.66556	-0.431326	-0.567799	-0.456023	1	0.978904	0.928528	no
	1937	NM_022582	Lgals7	0.286658	0.21573	3.76465	0.234674	0.16274	2.65031	-0.43123	-0.389971	-0.468424	1	0.978904	0.903206	no
	1938	NM_080692	Cacng4	0.750806	0.679879	13.0643	0.57925	0.507317	9.39239	-0.429676	-0.475516	-0.456592	0.964898	0.978904	0.807967	no
	1939	NM_001009620	Tmem204	79.4609	79.39	1591.7	59.0108	58.9389	1154.22	-0.429629	-0.453471	-0.46178	0.511219	0.259965	0.352246	no
	1940	NM_001107659	Sema5a	20.0181	19.9472	400.152	14.8744	14.8024	289.238	-0.429498	-0.431741	-0.465559	0.341139	0.771334	0.20192	no
	1941	NM_001271530	Prdm11	6.4168	6.34588	126.788	4.77795	4.70602	91.6269	-0.429205	-0.43533	-0.462855	0.612983	0.754221	0.441751	no
	1942	NM_031142	Doc2b	2.9216	2.85067	56.6564	2.19419	2.12226	41.0425	-0.428615	-0.450771	-0.461281	0.796463	0.909087	0.625567	no
	1943	NM_012720	Mobp	0.15683	0.0859024	1.15067	0.139473	0.0675392	0.783663	-0.428192	-0.452237	-0.413386	1	0.978904	0.951264	no
	1944	NM_001007757	Armcx6	3.61587	3.54495	70.5286	2.71188	2.63995	51.1882	-0.427726	-0.434179	-0.462613	0.269636	0.401844	0.143303	no
	1945	NM_001109253	Clec1a	19.4703	19.3994	388.999	14.4941	14.4222	281.901	-0.427577	-0.422828	-0.462292	0.549886	0.280548	0.375927	no
	1946	NM_017345	L1cam	5.21145	5.14052	102.68	3.90546	3.83353	74.5674	-0.427481	-0.474074	-0.458245	0.835756	0.978904	0.705019	no
	1947	NM_198761	Adamts5	4.27547	4.20454	83.8089	3.20018	3.12825	60.7369	-0.427263	-0.433796	-0.45964	0.801073	0.94452	0.624626	no
	1948	NM_001106858	Col7a1	3.40001	3.32908	66.1195	2.55811	2.48617	48.1984	-0.426874	-0.499176	-0.455324	0.811754	0.939743	0.676595	no
	1949	NM_001025767	Blnk	4.70357	4.63264	92.4087	3.49935	3.42742	66.5779	-0.426836	-0.371691	-0.461676	0.366866	0.578718	0.209243	no
	1950	NM_001100730	Nipsnap1	5.20382	5.1329	102.651	3.89893	3.82699	74.384	-0.42683	-0.401741	-0.463355	0.368883	0.788077	0.227687	no
	1951	NM_001013126	Cyb5r1	44.4531	44.3822	890.32	33.0879	33.0159	645.907	-0.426773	-0.425624	-0.462446	0.00703905	0.0156297	0.00133067	yes
	1952	NM_001106327	Slc22a20	0.21146	0.140532	2.24846	0.184742	0.112809	1.67101	-0.426569	-0.289739	-0.430421	1	0.978904	NA	no
	1953	NM_001135759	Col4a3	2.46793	2.397	47.5091	1.85657	1.78464	34.4219	-0.426243	-0.419559	-0.458076	0.811754	0.978904	0.683248	no
	1954	NM_138854	Slc38a5	0.809291	0.738364	14.2665	0.631188	0.559254	10.3983	-0.425634	-0.341366	-0.458453	0.90902	0.978904	0.766075	no
	1955	NM_001109617	Pramef27	0.418445	0.347517	6.40687	0.334314	0.262381	4.5948	-0.425581	-0.325584	-0.397173	0.99284	0.941413	NA	no
	1956	NM_153737	Sostdc1	0.560589	0.489661	9.28027	0.439665	0.367732	6.66282	-0.425112	-0.0515118	-0.447176	1	0.983866	0.889699	no
	1957	NM_001134529	Kctd17	5.48592	5.41499	108.001	4.07117	3.99923	77.7367	-0.425071	-0.376112	-0.45958	0.142419	0.663649	0.0653967	no
	1958	NM_133306	Olr1	1173.87	1173.8	23590	874.893	874.821	17125.2	-0.424139	-0.434705	-0.459723	0.627289	0.104441	0.49395	no
	1959	NM_001107040	Dlx4	1.66648	1.59555	31.3903	1.25366	1.18173	22.5858	-0.423862	-0.496601	-0.46116	0.827841	0.943653	0.788261	no
	1960	NM_199101	Plekha4	17.9039	17.833	358.064	13.3786	13.3067	260.045	-0.423683	-0.390041	-0.460443	0.5282	0.491796	0.36881	no
	1961	NM_012760	Plagl1	359.185	359.115	7211.71	267.808	267.736	5241.56	-0.423641	-0.4203	-0.457946	0.657648	0.365207	0.50027	no
	1962	NM_001271371	Anks1b	0.284066	0.213138	3.69804	0.234399	0.162466	2.64112	-0.423236	-0.403899	-0.43038	1	0.978904	0.883148	no
	1963	NM_022391	Pttg1	1.87202	1.8011	35.6344	1.43844	1.36651	26.2182	-0.422992	-0.389485	-0.458079	0.721864	0.978904	0.567547	no
	1964	NM_080894	Pde7b	1.47705	1.40612	27.5796	1.11914	1.04721	19.9572	-0.422956	-0.309576	-0.452118	0.879353	0.978904	0.741103	no
	1965	NM_001012034	Art3	5.54807	5.47715	109.137	4.15511	4.08318	79.4438	-0.422741	-0.13164	-0.453893	0.655435	0.978904	0.503669	no
	1966	NM_053960	Ccr5	1.3587	1.28777	25.2806	1.0384	0.966468	18.366	-0.422309	-0.465711	-0.456917	0.787381	0.881149	0.612423	no
	1967	NM_001127607	Ttc30b	6.19091	6.11998	122.339	4.64862	4.57668	89.0749	-0.422113	-0.421664	-0.457814	0.258755	0.830033	0.131512	no
	1968	NM_001199095	Wnk1	0.282661	0.211734	3.66824	0.234416	0.162483	2.64284	-0.421865	-0.279214	-0.455165	1	0.978904	NA	no
	1969	NM_052805	Chrna3	2.59229	2.52137	49.9002	1.96383	1.8919	36.466	-0.421586	-0.379306	-0.451576	0.891454	0.978904	0.758863	no
	1970	NM_001025769	Spata25	0.156434	0.0855068	1.13851	0.139473	0.0675392	0.783663	-0.421547	-0.240742	-0.446713	1	0.978904	0.946619	no
	1971	NM_001033066	Ddhd1	27.0908	27.0198	541.944	20.2904	20.2185	395.289	-0.421103	-0.434728	-0.457057	0.0528977	0.0486257	0.0206422	yes
	1972	NM_053703	Map2k6	21.2951	21.2242	424.993	15.8984	15.8264	309.214	-0.420983	-0.411521	-0.455443	0.0864175	0.198766	0.030597	no
	1973	NM_001108170	Klhl31	1.00179	0.93086	18.0902	0.759451	0.687518	12.9292	-0.420428	-0.339538	-0.454789	0.815893	0.978904	0.690495	no
	1974	NM_001108358	Lnx1	22.5542	22.4833	450.178	16.8733	16.8014	328.354	-0.420376	-0.389529	-0.45371	0.434815	0.391182	0.285246	no
	1975	NM_001106493	Ehf	0.787718	0.716791	13.7771	0.614851	0.542918	10.0899	-0.420371	-0.0619229	-0.449778	0.999544	0.978904	0.856224	no
	1976	NM_031579	Ptp4a1	9.69926	9.62834	192.404	7.27474	7.20281	140.468	-0.420259	-0.331801	-0.450841	0.811754	0.978904	0.655989	no
	1977	NM_001107248	Vcl	637.99	637.919	12808.4	476.897	476.825	9336.89	-0.419916	-0.422725	-0.455371	0.142505	0.0429662	0.064146	no
	1978	NM_144749	Zfp382	4.19301	4.12208	82.1574	3.14213	3.0702	59.5863	-0.419741	-0.409923	-0.454497	0.367831	0.62294	0.216806	no
	1979	NM_001109898	Qsox1	1.45009	1.37916	27.1395	1.10185	1.02992	19.6275	-0.419419	-0.392606	-0.455468	0.582848	0.565345	0.412318	no
	1980	NM_001109054	Dynlt2b	3.3265	3.25557	64.853	2.51259	2.44065	47.2411	-0.419375	-0.373122	-0.455329	0.353718	0.835593	0.209412	no
	1981	NM_172329	Ccr9	0.154752	0.0838246	1.10933	0.139215	0.0672813	0.776193	-0.419373	-0.449877	-0.458657	1	0.978904	NA	no
	1982	NM_001105721	Notch1	50.8294	50.7584	1018.16	38.0231	37.9512	742.699	-0.419203	-0.410094	-0.453501	0.352158	0.494972	0.217597	no
	1983	NM_001108270	RGD1311343	0.282443	0.211515	3.67525	0.236618	0.164685	2.68004	-0.419177	-0.544221	-0.456912	1	0.978904	NA	no
	1984	NM_001025632	Ewsr1	2.31376	2.24283	44.2806	1.75808	1.68615	32.4791	-0.418969	-0.186844	-0.439726	1	0.978904	0.867539	no
	1985	NM_001037327	Csmd1	2.317	2.24607	44.5491	1.75388	1.68195	32.3808	-0.418933	-0.439205	-0.453047	0.811754	0.978904	0.655989	no
	1986	NM_012535	Prl3b1	13926.2	13926.1	279674	10418.6	10418.6	204050	-0.418638	-0.420026	-0.421712	1	0.0259329	0.969703	no
	1987	NM_001130546	Lynx1	0.156771	0.0858432	1.14428	0.141967	0.0700334	0.831772	-0.41862	-0.237241	-0.366438	1	0.978904	0.947907	no
	1988	NM_057116	Ppp2r2c	0.613786	0.542859	10.3184	0.476712	0.404779	7.38687	-0.418578	0.0254163	-0.440313	1	0.991716	0.865994	no
	1989	NM_001134643	Kcnq5	2.33537	2.26444	44.9665	1.77641	1.70447	32.8487	-0.418503	-0.406736	-0.451329	0.868698	0.978904	0.736006	no
	1990	NM_001107943	Acer2	490.303	490.232	9844.57	367.118	367.046	7187.92	-0.417507	-0.42117	-0.451623	0.625973	0.175631	0.467506	no
	1991	NM_198772	Etfbkmt	21.6445	21.5736	432.66	16.2402	16.1682	316.069	-0.417394	-0.420263	-0.452899	0.311237	0.292438	0.180891	no
	1992	NM_001141929	Rpp14	0.283234	0.212307	3.6999	0.23691	0.164977	2.69095	-0.417337	-0.401322	-0.454129	1	0.978904	0.907869	no
	1993	NM_001107078	Slc7a4	2.09587	2.02495	40.1487	1.59018	1.51824	29.1959	-0.417306	-0.383473	-0.452126	0.564037	0.978904	0.386597	no
	1994	NM_031607	Hspb7	20.336	20.2651	404.856	15.2552	15.1833	296.871	-0.417028	-0.207595	-0.442176	0.921627	0.978904	0.785288	no
	1995	NM_001191925	Hoxb5	0.266485	0.195557	3.35841	0.227534	0.155601	2.51197	-0.416902	-0.3489	-0.41053	1	0.978904	NA	no
	1996	NM_053559	Trpc6	3.75931	3.68839	73.416	2.83937	2.76743	53.6504	-0.416596	-0.393517	-0.451213	0.508547	0.814755	0.340119	no
	1997	NM_001108938	Egflam	23.2784	23.2074	465.483	17.4496	17.3777	339.726	-0.416532	-0.431642	-0.452091	0.340073	0.278251	0.202329	no
	1998	NM_001025114	Wasf1	2.03711	1.96618	38.9085	1.54817	1.47623	28.3873	-0.416518	-0.435917	-0.447606	0.811754	0.978904	0.645753	no
[truncated: 16,466 more rows]

## Sheet: CoAdBr-CONE19B
				CONE19B			CoAdBr			LogFC				Adjusted P-value
	#	GeneID	Symbol	EdgeR	Limma	DESeq2	EdgeR	Limma	DESeq2	EdgeR	Limma	DESeq2	EdgeR	Limma	DESeq2	Sig?
	1	NM_057156	St8sia2	103.011	102.934	1987.97	0.190654	0.118538	1.83581	-10.0834	-10.3784	-9.91972	3.93243e-83	2.22195e-36	5.71422e-76	yes
	2	NM_175594	Igf2bp1	14.3587	14.2818	276.1	0.114228	0.0421119	0.29762	-9.49624	-8.58906	-9.22215	1.03343e-167	1.23105e-39	1.90886e-39	yes
	3	NM_017339	Isl1	6.09658	6.01963	115.867	0.105482	0.0333657	0.119827	-8.86803	-6.53236	-8.13583	5.45721e-16	1.51979e-12	1.06572e-14	yes
	4	NM_001135715	Trim67	112.213	112.137	2166.37	0.329872	0.257756	4.58714	-8.85257	-9.13789	-8.66611	2.00365e-54	2.64352e-34	2.65869e-59	yes
	5	NM_001108972	Igfbpl1	326.278	326.201	6310.41	0.844151	0.772035	14.8928	-8.73947	-8.85816	-8.67213	0	4.98626e-35	0	yes
	6	NM_001008890	Hbe1	13.9519	13.8749	268.894	0.130749	0.0586323	0.639777	-8.66116	-8.46309	-8.33793	2.54248e-25	1.1799e-12	4.98771e-21	yes
	7	NM_172093	Hbg1	1.9544	1.87744	36.2283	0.0994495	0.0273333	0	-8.22106	-5.85732	-7.01097	8.85087e-19	7.22279e-13	9.15442e-15	yes
	8	NM_138511	Gpc2	518.699	518.622	10035.8	1.99368	1.92157	37.9235	-8.09085	-8.13551	-7.98732	2.58211e-121	4.0682e-28	2.04176e-143	yes
	9	NM_053524	Nox4	1.74873	1.67178	31.7575	0.0994495	0.0273333	0	-8.06614	-5.92499	-6.89008	6.98946e-34	1.16276e-22	5.67963e-20	yes
	10	NM_053932	B3gnt5	39.3792	39.3023	759.29	0.281623	0.209507	3.64037	-7.67321	-7.75691	-7.54328	3.22698e-54	1.09117e-24	5.61032e-53	yes
	11	NM_053349	Sox11	484.198	484.122	9341.97	2.47388	2.40177	47.5577	-7.66382	-7.70598	-7.56987	2.51382e-144	2.05457e-33	4.34329e-169	yes
	12	NM_001271362	Scube3	18.8391	18.7621	362.335	0.19104	0.118924	1.84452	-7.63338	-7.56328	-7.53728	1.43909e-109	2.20716e-26	3.32751e-64	yes
	13	NM_001191944	Adamts18	87.9173	87.8404	1695.85	0.536431	0.464315	8.72536	-7.61928	-7.74184	-7.47499	2.17175e-54	9.21066e-26	1.44962e-61	yes
	14	NM_001106457	Nhlh2	13.9648	13.8879	267.838	0.165067	0.0929503	1.31246	-7.56155	-7.63145	-7.49315	1.52049e-57	6.7519e-32	7.55883e-40	yes
	15	NM_012934	Dpysl3	1868.61	1868.53	36124.6	11.0402	10.9681	218.758	-7.4143	-7.43961	-7.27929	2.22937e-63	1.2286e-30	1.07735e-76	yes
	16	NM_023990	Six3	4.56181	4.48486	86.061	0.120227	0.0481107	0.416316	-7.39571	-6.55553	-7.2168	1.5996e-31	7.77817e-19	1.56433e-19	yes
	17	NM_001191778	Aldh1l2	65.8889	65.812	1272.83	0.512936	0.44082	8.29857	-7.30784	-7.35472	-7.21749	1.6653e-99	7.5091e-29	1.98622e-96	yes
	18	NM_001085369	Kif2c	1.03606	0.95911	18.1261	0.0994495	0.0273333	0	-7.24018	-5.09081	-6.1956	6.20357e-27	1.70343e-18	3.66936e-16	yes
	19	NM_022220	Gulo	0.950849	0.873896	16.4444	0.0994495	0.0273333	0	-7.11041	-4.77636	-5.97253	1.59251e-22	1.76447e-13	5.06906e-15	yes
	20	NM_001191750	Il12rb2	22.69	22.613	436.103	0.254908	0.182792	3.10733	-7.08392	-7.18413	-7.00742	7.19128e-76	7.61917e-30	9.80599e-62	yes
	21	NM_001106949	Mbnl3	0.942452	0.865499	16.3369	0.0994495	0.0273333	0	-7.07904	-4.86772	-5.88315	8.61046e-29	4.86393e-21	3.82738e-16	yes
	22	NM_001012219	Lhx8	0.923252	0.846299	15.9528	0.0994495	0.0273333	0	-7.05971	-3.98498	-5.74659	3.91314e-09	1.5599e-05	2.3462e-07	yes
	23	NM_053379	Dcx	3598.08	3598	69533.5	27.5683	27.4962	549.947	-7.03279	-7.04102	-6.84928	1.36026e-45	3.85182e-31	1.84074e-48	yes
	24	NM_139036	Lhx5	1.68476	1.60781	30.6011	0.105482	0.0333657	0.119827	-6.9467	-5.68629	-6.54384	3.41431e-24	4.60674e-22	8.18699e-13	yes
	25	NM_001100580	E2f8	11.3821	11.3051	218.596	0.181153	0.109037	1.62246	-6.91506	-7.21637	-6.83176	6.12081e-101	2.42138e-23	1.70108e-54	yes
	26	NM_001107898	Slco5a1	33.0119	32.9349	636.026	0.416958	0.344841	6.36636	-6.66886	-6.62038	-6.59312	2.72247e-98	2.01603e-24	2.35837e-87	yes
	27	NM_012929	Col2a1	20.9304	20.8534	403.823	0.301609	0.229493	4.05501	-6.64114	-6.80112	-6.55664	3.80353e-62	5.20745e-26	7.39629e-56	yes
	28	NM_152845	Brs3	0.697099	0.620146	11.5074	0.0994495	0.0273333	0	-6.60726	-3.92076	-5.49304	4.2099e-14	5.80844e-08	7.7885e-11	yes
	29	NM_178097	Sla	237.807	237.73	4592.13	2.53197	2.45986	48.6999	-6.60426	-6.61633	-6.51614	2.89703e-108	5.63183e-37	4.53778e-116	yes
	30	NM_001372112	Igf2bp3	31.1686	31.0917	599.885	0.417055	0.344939	6.33889	-6.55973	-6.65432	-6.50409	5.89805e-271	5.04429e-33	2.63709e-159	yes
	31	NM_022183	Top2a	158.461	158.384	3065.41	1.86902	1.7969	35.3415	-6.46412	-6.72287	-6.38913	2.46893e-108	2.86126e-26	1.20977e-115	yes
	32	NM_001047101	Adamts7	56.0292	55.9523	1082.55	0.751865	0.679748	13.0821	-6.40401	-6.47437	-6.34359	8.15353e-200	1.16799e-33	8.80459e-167	yes
	33	NM_153467	Ppp1r17	9.79291	9.71596	187.354	0.209459	0.137343	2.18579	-6.34368	-6.52729	-6.22798	3.01318e-30	1.80139e-23	3.17289e-25	yes
	34	NM_031761	Vegfd	3.88298	3.80603	73.4845	0.138959	0.066843	0.786697	-6.34014	-6.11169	-6.2315	1.05321e-41	2.75062e-20	2.65545e-24	yes
	35	NM_001100827	Cenpf	65.3875	65.3105	1264.63	0.905162	0.833046	16.0859	-6.30923	-6.62864	-6.22546	2.5079e-72	9.49643e-23	1.86374e-74	yes
	36	NM_001108547	Ect2	31.4942	31.4172	607.78	0.486903	0.414787	7.75245	-6.30538	-6.32766	-6.24409	3.7165e-149	9.48563e-28	1.33016e-118	yes
	37	NM_001271366	Mki67	107.898	107.821	2089.37	1.46443	1.39231	27.321	-6.2902	-6.39421	-6.21532	9.09421e-101	2.19317e-23	1.04494e-103	yes
	38	NM_001191705	Fat4	277.11	277.033	5364.22	3.7382	3.66608	72.837	-6.24687	-6.34957	-6.14718	4.50742e-66	3.13979e-27	1.39451e-72	yes
	39	NM_023023	Dpysl5	139.774	139.698	2703.53	1.93762	1.8655	36.6868	-6.23665	-6.32479	-6.09739	4.60083e-41	7.00662e-26	1.26456e-44	yes
	40	NM_001191813	Hjurp	17.4868	17.4099	336.615	0.33872	0.266604	4.80027	-6.15964	-6.0977	-6.09911	1.99475e-104	2.10068e-27	8.73369e-78	yes
	41	NM_001079705	Shtn1	11.3889	11.312	217.906	0.25282	0.180704	3.07264	-6.13237	-6.05093	-6.06593	2.4338e-77	4.70886e-31	1.37325e-55	yes
	42	NM_001035252	Myl2	0.937749	0.860796	16.3098	0.106375	0.0342591	0.138772	-6.01267	-4.7263	-5.67244	6.74417e-16	2.52812e-11	1.71442e-10	yes
	43	NR_073089	Nnat	3.50837	3.43142	65.7449	0.146177	0.0740604	0.936149	-6.00029	-5.76516	-5.93033	5.95043e-25	1.77473e-18	1.11765e-17	yes
	44	NM_001191973	Itprid1	10.7574	10.6805	206.606	0.263213	0.191097	3.28124	-5.97753	-6.1918	-5.85964	1.19325e-32	1.49356e-23	1.42167e-25	yes
	45	NM_001107594	Nkx2-3	0.479219	0.402266	7.34048	0.0994495	0.0273333	0	-5.95781	-3.62817	-4.43499	1.91007e-06	4.64404e-07	0.00184275	yes
	46	NM_012624	Pklr	1.31371	1.23676	23.5226	0.113173	0.0410565	0.276484	-5.95042	-5.04549	-5.78495	2.66663e-15	4.01366e-10	1.53528e-11	yes
	47	NM_001135754	Bach2	118.612	118.535	2289.31	2.03639	1.96427	38.7953	-5.92683	-6.02453	-5.85752	1.19172e-148	1.95254e-34	3.18722e-149	yes
	48	NM_001024317	Iqca1l	1.25806	1.18111	22.3407	0.1142	0.0420839	0.298716	-5.89835	-5.03919	-5.86076	3.60058e-31	1.09074e-13	3.67021e-15	yes
	49	NM_001109082	Vash2	247.411	247.335	4779.58	4.36418	4.29207	85.4641	-5.85595	-5.85679	-5.79006	1.01514e-204	6.5021e-38	1.97668e-202	yes
	50	NM_138540	Bub1b	30.3081	30.2312	585.017	0.607935	0.535818	10.1639	-5.85382	-6.06713	-5.7922	1.52925e-112	1.05954e-25	9.61223e-99	yes
	51	NM_001305205	Depdc1	6.92567	6.84871	131.861	0.206592	0.134475	2.13429	-5.83331	-6.04178	-5.77134	2.69891e-63	7.43276e-22	1.68979e-41	yes
	52	NM_001106536	Mybl2	23.3992	23.3223	451.414	0.503247	0.431131	8.07679	-5.80738	-5.8527	-5.74678	1.83588e-113	8.37549e-24	8.50594e-94	yes
	53	NM_001108967	Ntsr1	54.7003	54.6234	1055.08	1.06659	0.99447	19.3505	-5.80277	-5.98176	-5.68617	2.5357e-43	9.40058e-29	6.08926e-44	yes
	54	NM_001013886	Tubb2b	5340.65	5340.57	103459	97.2831	97.211	1946.43	-5.78003	-5.8108	-5.66848	1.57384e-55	8.23363e-29	1.42161e-58	yes
	55	NM_001172845	Hbz	0.43331	0.356357	6.45535	0.0994495	0.0273333	0	-5.77669	-3.62131	-4.61687	1.26299e-07	4.39223e-08	8.58734e-06	yes
	56	NR_031829	Mir25	1.15685	1.0799	20.3768	0.112159	0.0400428	0.254551	-5.76316	-4.85171	-5.58476	4.71753e-13	5.99818e-11	8.71112e-10	yes
	57	NM_001271243	Troap	17.2545	17.1776	332.616	0.405351	0.333235	6.10633	-5.75148	-6.05652	-5.66936	2.45422e-48	1.92756e-20	8.98207e-45	yes
	58	NM_001107224	Stk32b	58.4893	58.4124	1130.34	1.17564	1.10352	21.5208	-5.74455	-5.77623	-5.66766	1.4157e-84	2.99699e-31	1.22866e-83	yes
	59	NM_201420	Tfap2c	9.13737	9.06041	175.46	0.267274	0.195158	3.37278	-5.68982	-6.79107	-5.60689	1.0095e-39	7.03584e-20	1.84988e-34	yes
	60	NM_001107197	Igsf9	133.743	133.666	2586.77	2.67273	2.60062	51.473	-5.68465	-5.75284	-5.62358	5.73367e-167	1.03591e-31	7.70151e-166	yes
	61	NM_001191646	Hs3st3b1	0.757139	0.680186	12.7071	0.107661	0.035545	0.167149	-5.67508	-4.2848	-5.34991	7.19314e-14	1.30534e-12	1.18445e-10	yes
	62	NM_001113781	Pimreg	19.7512	19.6742	381.027	0.485537	0.413421	7.73477	-5.64868	-5.7825	-5.58844	6.67708e-92	1.16827e-23	8.73357e-76	yes
	63	NM_001106895	Tfap2d	6.89432	6.81737	131.795	0.233211	0.161095	2.68866	-5.63947	-5.46255	-5.5477	2.92801e-29	4.52357e-23	2.80029e-23	yes
	64	NM_031826	Fbn2	42.3515	42.2746	817.815	0.952354	0.880238	17.1317	-5.63247	-5.75393	-5.55632	4.9527e-79	6.8877e-20	1.60051e-76	yes
	65	NM_001042579	Unc13b	19.479	19.4021	374.224	0.484033	0.411917	7.70311	-5.63234	-5.73173	-5.57107	2.83143e-103	2.06234e-30	3.64815e-85	yes
	66	NM_001346423	Oip5	7.56045	7.4835	144.469	0.244441	0.172324	2.8941	-5.59657	-5.77935	-5.54012	1.22629e-63	1.40377e-19	6.39663e-45	yes
	67	NM_001271205	Sox4	1557.96	1557.88	30156.1	32.7391	32.667	654.276	-5.57648	-5.58429	-5.51191	1.24991e-198	5.73197e-41	1.48121e-199	yes
	68	NR_031804	Mirlet7c2	0.384949	0.307996	5.49931	0.0994495	0.0273333	0	-5.56909	-3.42729	-4.38295	4.16332e-09	5.98236e-10	7.94664e-05	yes
	69	NM_001134979	Ezh2	129.584	129.507	2503.88	2.84715	2.77504	54.9926	-5.54785	-5.60292	-5.48898	5.51901e-211	6.01031e-31	5.79796e-203	yes
	70	NM_001108506	Ebf3	7.28485	7.2079	138.716	0.256209	0.184093	3.15515	-5.53352	-5.62751	-5.47316	5.44928e-85	1.55692e-28	5.78232e-53	yes
	71	NM_053702	Ccna2	34.3408	34.2638	662.89	0.821405	0.749289	14.416	-5.5319	-5.79084	-5.46948	7.46723e-103	7.47068e-24	8.42693e-92	yes
	72	NM_001109536	Ptx3	15.7071	15.6302	302.788	0.433788	0.361672	6.69499	-5.50878	-5.56234	-5.43658	9.29583e-54	1.8822e-20	2.99863e-48	yes
	73	NM_001271191	Sgo2	15.7053	15.6283	301.196	0.434967	0.362851	6.70426	-5.48756	-5.59687	-5.42321	2.00726e-87	2.61858e-22	8.11658e-71	yes
	74	NM_001107692	Efna4	18.4861	18.4091	355.494	0.513319	0.441202	8.31587	-5.47814	-5.44417	-5.42311	1.42169e-157	6.75207e-36	2.76817e-111	yes
	75	NM_145880	Lhx1	0.665936	0.588983	10.9432	0.105348	0.0332317	0.11654	-5.47641	-4.2256	-5.13647	5.94281e-14	5.45716e-11	6.87397e-10	yes
	76	NM_001107273	Cdca2	17.009	16.932	327.233	0.4756	0.403484	7.5455	-5.46116	-5.48072	-5.40259	4.2224e-105	5.39912e-27	2.96773e-82	yes
	77	NM_053666	Dll3	14.3538	14.2768	275.98	0.422243	0.350127	6.44363	-5.40542	-5.79829	-5.31714	1.24086e-38	2.24589e-20	8.36042e-36	yes
	78	NM_001109079	Kif26b	117.87	117.793	2277.83	2.87415	2.80203	55.4735	-5.40234	-5.45661	-5.30543	1.17815e-52	3.62371e-28	1.98117e-54	yes
	79	NM_022622	Bard1	8.67712	8.60016	165.862	0.295601	0.223485	3.92158	-5.37375	-5.43962	-5.31093	1.70289e-55	1.32409e-22	3.04167e-44	yes
	80	NM_013026	Sdc1	56.0866	56.0096	1084.43	1.4596	1.38749	27.2791	-5.35871	-5.41569	-5.30628	1.59642491484224e-319	3.85927e-33	2.41096e-260	yes
	81	NM_053905	Lmnb1	254.503	254.426	4920.93	6.417	6.34489	126.617	-5.32848	-5.3595	-5.26884	5.19242e-233	1.25046e-38	6.13198e-229	yes
	82	NM_012491	Add2	75.6042	75.5272	1460.73	2.01511	1.94299	38.3701	-5.29411	-5.42093	-5.20992	3.08675e-66	1.61463e-29	5.39809e-65	yes
	83	NM_001169112	Kif11	50.9878	50.9108	984.755	1.41049	1.33838	26.1747	-5.25168	-5.36546	-5.18974	4.17209e-103	1.06109e-24	3.71711e-97	yes
	84	NM_001191784	Srgap1	85.7121	85.6351	1652.51	2.33603	2.26392	44.7155	-5.24431	-5.30892	-5.18154	4.60025e-150	1.16378e-32	2.46279e-145	yes
	85	NM_001039019	Kif18b	22.3958	22.3189	432.147	0.67696	0.604843	11.5447	-5.23737	-5.30645	-5.18214	1.10132e-111	2.34243e-24	3.52201e-93	yes
	86	NM_080900	Afap1	214.722	214.645	4148.57	5.78679	5.71467	113.707	-5.22956	-5.32549	-5.16773	7.40981e-149	2.77501e-37	9.04993e-149	yes
	87	NM_031564	Epha3	197.373	197.296	3805.78	5.40382	5.3317	106.333	-5.21592	-5.28442	-5.11033	1.56907e-58	1.93972e-26	4.04166e-57	yes
	88	NM_001044253	Pif1	2.80284	2.72589	52.2572	0.169087	0.0969706	1.40222	-5.19415	-5.17863	-5.16007	4.49917e-33	8.95403e-15	1.11824e-21	yes
	89	NM_172319	Has3	15.1688	15.0918	290.821	0.501158	0.429042	8.02035	-5.18295	-5.45185	-5.13047	3.54717e-102	2.48851e-24	3.70112e-85	yes
	90	NM_019296	Cdk1	31.1423	31.0653	601.543	0.94454	0.872424	16.9243	-5.18129	-5.20858	-5.12498	2.46284e-132	5.39902e-25	7.1382e-114	yes
	91	NM_001025740	Rrm2	32.3561	32.2792	624.447	0.98607	0.913954	17.7783	-5.17708	-5.13121	-5.10618	3.70998e-72	1.90965e-20	1.23487e-67	yes
	92	NM_001079937	Pbk	17.6002	17.5233	338.416	0.565891	0.493775	9.30151	-5.17395	-5.626	-5.11065	1.51107e-72	1.39078e-19	2.29595e-63	yes
	93	NM_001134789	Polr2h	2.00815	1.9312	37.8254	0.14608	0.0739638	0.933905	-5.1626	-3.10096	-4.96045	4.15102e-08	2.67016e-05	1.62576e-06	yes
	94	NM_001107762	Nusap1	33.0169	32.9399	637.019	1.00797	0.935851	18.175	-5.16177	-5.35368	-5.0985	1.28726e-92	2.41467e-23	2.60573e-84	yes
	95	NM_022956	Barhl2	0.771689	0.694736	12.8508	0.112274	0.0401575	0.255312	-5.12877	-4.11017	-4.96744	1.02427e-09	3.13316e-11	5.02735e-07	yes
	96	NM_053749	Aurkb	19.7882	19.7113	380.93	0.649883	0.577767	10.9935	-5.11964	-5.80302	-5.03943	1.90178e-42	1.79947e-16	9.72275e-41	yes
	97	NM_001107366	Mcm10	14.0267	13.9498	269.932	0.490663	0.418547	7.82782	-5.11434	-5.23711	-5.04856	1.77043e-56	7.68177e-22	2.52788e-50	yes
	98	NM_001024257	Cenpt	10.2645	10.1876	196.782	0.382018	0.309902	5.64898	-5.11013	-5.42901	-5.04814	2.83307e-59	6.95356e-20	1.02943e-48	yes
	99	NM_013031	Slc18a2	2.40398	2.32702	44.4628	0.160111	0.0879945	1.21378	-5.10954	-4.25537	-4.99921	5.37412e-16	1.08118e-06	2.00187e-13	yes
	100	NM_001007648	Cdca3	18.8219	18.7449	362.836	0.641432	0.569316	10.853	-5.08594	-5.19574	-5.01919	1.78431e-62	1.2147e-22	1.11561e-56	yes
	101	NM_012714	Gipr	88.7583	88.6814	1710.76	2.70953	2.63741	52.3543	-5.08482	-5.11696	-4.99548	1.76487e-62	4.8049e-25	2.99533e-61	yes
	102	NM_001107198	Exo1	7.16748	7.09053	136.862	0.304569	0.232453	4.11023	-5.07792	-5.02273	-5.02225	3.62408e-56	6.78824e-24	2.69725e-43	yes
	103	NM_001108363	Hmx1	0.307582	0.230629	4.06204	0.0994495	0.0273333	0	-5.07174	-2.7823	-3.96081	7.81823e-07	2.65155e-08	0.000358487	yes
	104	NM_001004264	Knstrn	16.2817	16.2048	313.431	0.589116	0.516999	9.8297	-5.03452	-5.08004	-4.97632	1.39754e-90	1.99772e-21	2.36655e-74	yes
	105	NM_145095	Kcnh8	6.01749	5.94054	114.244	0.277335	0.205219	3.57295	-5.02393	-5.06081	-4.96797	2.42995e-43	4.22298e-17	1.61885e-33	yes
	106	NM_001025673	Cenpu	3.55753	3.48057	66.8324	0.202912	0.130796	2.07422	-5.00688	-4.85249	-4.95941	1.80311e-42	2.21587e-21	1.81004e-28	yes
	107	NM_001169139	Ckap2	21.9314	21.8544	422.503	0.769098	0.696982	13.421	-5.0048	-5.03572	-4.9486	4.41444e-120	2.21557e-27	8.29404e-101	yes
	108	NM_001191748	Dbf4	4.84936	4.77241	92.1274	0.24062	0.168504	2.82037	-5.00049	-5.01856	-4.96804	2.86538e-73	2.8927e-26	4.18962e-43	yes
	109	NR_132638	LOC102553190	0.935545	0.858592	16.1358	0.119481	0.0473646	0.40417	-4.99832	-4.60617	-4.99662	1.69933e-13	1.60765e-12	5.97711e-09	yes
	110	NM_001109462	Tal2	3.97254	3.89559	74.329	0.22174	0.149624	2.46457	-4.99587	-5.11522	-4.94126	1.7497e-37	1.07758e-14	6.55295e-27	yes
	111	NM_001107512	Tead2	33.0211	32.9442	637.856	1.12031	1.04819	20.4403	-4.99029	-4.98314	-4.9367	1.52286e-157	3.17068e-27	7.70229e-137	yes
	112	NM_001166676	Parpbp	4.11627	4.03931	77.7949	0.216914	0.144798	2.34547	-4.9812	-5.21362	-4.93021	3.2769e-45	2.63042e-21	2.5702e-31	yes
	113	NM_001107544	Dchs1	471.9	471.823	9134.91	15.0263	14.9542	298.838	-4.97994	-4.98078	-4.92179	5.41452e-196	3.89322e-40	7.27113e-191	yes
	114	NM_001109483	Lrr1	1.54896	1.47201	27.9726	0.14043	0.0683138	0.819557	-4.96186	-4.70874	-4.93694	2.00813e-21	1.26656e-15	8.53229e-14	yes
	115	NM_001106711	Cenpa	3.44956	3.37261	64.9714	0.199069	0.126953	1.98784	-4.96162	-5.0223	-4.92739	1.94969e-43	2.33588e-18	1.53063e-28	yes
	116	NM_053861	Tnc	248.496	248.419	4817.04	8.09859	8.02648	160.057	-4.95425	-5.06912	-4.86928	9.68643e-48	6.20273e-21	7.573e-48	yes
	117	NM_001126270	Ndc80	13.4949	13.418	259.29	0.525681	0.453564	8.52579	-4.93952	-4.97861	-4.88075	1.33892e-73	9.09151e-23	9.45603e-62	yes
	118	NR_037614	Vof16	25.194	25.1171	483.95	0.91264	0.840524	16.3035	-4.9355	-4.89875	-4.82909	8.00877e-32	1.81342e-14	4.17598e-31	yes
	119	NM_001170432	Tmc3	0.278306	0.201353	3.41415	0.0994495	0.0273333	0	-4.92987	-2.66994	-3.55909	2.42032e-05	9.51021e-06	0.00957726	yes
	120	NM_001135802	Dlgap5	22.0731	21.9962	425.411	0.810664	0.738547	14.2256	-4.91966	-4.89088	-4.86742	9.809e-148	3.15043e-29	1.38146e-119	yes
	121	NM_001108287	Prr11	5.87327	5.79631	111.77	0.282381	0.210265	3.65375	-4.89214	-5.10813	-4.84594	3.09744e-68	3.55874e-25	6.98407e-47	yes
	122	NM_201418	Pclaf	15.6427	15.5658	300.047	0.620607	0.548491	10.4392	-4.88388	-4.96769	-4.81026	8.30038e-53	7.91662e-18	1.35879e-47	yes
	123	NM_001099655	Vom2r16	0.278864	0.201911	3.48302	0.0994495	0.0273333	0	-4.87838	-2.75717	-3.5534	7.80561e-07	1.32982e-07	0.0103719	yes
	124	NM_001106507	Bub1	35.5521	35.4751	685.708	1.29415	1.22203	23.8971	-4.87528	-4.87361	-4.81717	5.61594e-118	2.95687e-24	4.00737e-106	yes
	125	NM_001106676	Arhgef39	5.02132	4.94436	95.4216	0.260969	0.188853	3.24125	-4.87058	-4.78539	-4.80775	8.75606e-43	2.78926e-19	8.03339e-33	yes
	126	NM_001126294	Ddias	5.53878	5.46183	105.206	0.278516	0.2064	3.58133	-4.85431	-4.82389	-4.81078	1.2797e-76	9.5423e-25	1.84114e-48	yes
	127	NM_134408	Adgrl2	0.275896	0.198943	3.44179	0.0994495	0.0273333	0	-4.81042	-2.63177	-3.24609	9.75286e-07	9.3172e-11	0.0504153	yes
	128	NM_001079706	Rexo5	5.85322	5.77627	111.47	0.298796	0.22668	3.99681	-4.78689	-4.94082	-4.7341	1.11059e-59	2.75236e-21	1.22022e-43	yes
	129	NM_001108083	Usp44	0.266504	0.18955	3.23609	0.0994495	0.0273333	0	-4.78686	-2.57106	-3.72523	2.07859e-06	1.37966e-05	5.36098e-05	yes
	130	NM_001105830	Eme1	2.68193	2.60497	49.9743	0.188254	0.116138	1.7833	-4.7808	-4.65549	-4.74045	2.31361e-30	3.71288e-16	2.75324e-21	yes
	131	NM_001009470	Ccnb2	6.74104	6.66409	128.601	0.330977	0.25886	4.61658	-4.77822	-5.03694	-4.73272	5.61145e-77	1.27671e-25	7.73542e-54	yes
	132	NM_181635	Kif15	36.6042	36.5272	706.625	1.42175	1.34964	26.4563	-4.77181	-4.87465	-4.69706	7.14479e-52	5.96742e-19	5.93243e-49	yes
	133	NM_032070	Hmga2	0.63328	0.556327	10.3243	0.114587	0.0424708	0.305921	-4.76778	-3.94548	-4.7071	3.55585e-11	4.93862e-09	1.49982e-07	yes
	134	NM_001106542	Ube2c	17.7372	17.6602	341.921	0.734548	0.662432	12.6943	-4.76683	-5.16746	-4.70023	1.29658e-51	2.17119e-16	6.23509e-47	yes
	135	NM_001025693	Cdca7	61.6671	61.5902	1190.29	2.35615	2.28404	45.2281	-4.76613	-4.74935	-4.6896	5.24964e-59	1.08082e-14	2.38769e-57	yes
	136	NM_001105955	Aspm	46.5381	46.4611	899.351	1.79217	1.72005	33.9095	-4.76582	-4.78574	-4.70395	3.86728e-93	4.07542e-23	1.51477e-87	yes
	137	NR_031862	Mir106b	0.258223	0.181269	3.05826	0.0994495	0.0273333	0	-4.7606	-2.71349	-2.59507	7.89205e-07	9.95312e-09	0.191147	yes
	138	NM_001191945	Ptprh	4.90886	4.83191	93.0347	0.274908	0.202792	3.51364	-4.72778	-4.63439	-4.6386	2.39613e-21	8.25708e-14	5.4165e-19	yes
	139	NM_001017988	Hrob	3.12824	3.05129	58.673	0.206574	0.134458	2.14176	-4.72726	-4.89185	-4.68679	2.27725e-50	1.42571e-19	1.00008e-30	yes
	140	NM_001191896	Trpm5	0.263191	0.186238	3.19701	0.0994495	0.0273333	0	-4.7186	-1.90672	-3.57565	3.54306e-06	0.0102027	4.5834e-05	yes
	141	NM_001108426	Kif20a	23.8578	23.7809	460.037	0.988201	0.916085	17.7664	-4.71458	-4.79195	-4.65054	4.24217e-63	1.53536e-19	1.56998e-57	yes
	142	NM_001017476	LOC497940	37.2948	37.2179	718.474	1.52948	1.45737	28.6465	-4.69226	-4.77824	-4.63272	8.67367e-125	7.0837e-31	3.93605e-112	yes
	143	NM_001170346	Neil3	1.82789	1.75093	33.4874	0.162079	0.0899625	1.26	-4.68389	-4.61527	-4.65059	6.23525e-21	7.13272e-13	7.14843e-15	yes
	144	NM_001025646	Cep55	13.1644	13.0875	252.528	0.602171	0.530055	10.058	-4.66424	-4.7415	-4.60312	2.81624e-65	9.07376e-21	2.90192e-56	yes
	145	NM_001115042	Cdca5	2.81282	2.73587	52.5159	0.202386	0.130269	2.06335	-4.65646	-4.57834	-4.6104	1.2652e-33	6.7024e-18	1.12343e-23	yes
	146	NM_001108245	Itgb1bp2	1.75484	1.67788	31.9687	0.154481	0.0823648	1.09308	-4.65369	-4.74681	-4.59742	1.55587e-21	1.02384e-14	2.4183e-15	yes
	147	NM_147135	Sbk1	9.61249	9.53554	182.947	0.469932	0.397816	7.40723	-4.6501	-4.48756	-4.5222	6.87455e-20	2.93135e-13	1.53305e-18	yes
	148	NM_001191806	Ccdc150	0.575557	0.498604	9.15869	0.11138	0.0392642	0.236367	-4.63948	-3.726	-4.50206	3.19707e-13	2.82993e-13	4.98599e-09	yes
	149	NM_031736	Slc27a2	9.31074	9.23379	178.143	0.465342	0.393226	7.31736	-4.61735	-4.92309	-4.54581	7.60976e-38	2.63134e-16	9.78786e-34	yes
	150	NM_133289	Scn9a	19.1241	19.0472	368.226	0.870146	0.79803	15.4538	-4.61545	-4.66333	-4.53033	1.13971e-39	2.46099e-20	3.2205e-36	yes
	151	NM_001107529	Prc1	64.6587	64.5818	1249.69	2.72059	2.64848	52.4303	-4.61268	-4.8427	-4.5505	1.7919e-79	1.21228e-23	3.91424e-75	yes
	152	NM_001012741	Lipg	9.44456	9.36761	180.811	0.470196	0.398079	7.40246	-4.60487	-4.83727	-4.5318	5.73013e-35	2.27438e-13	2.93537e-31	yes
	153	NM_001127567	RGD1561648	0.724113	0.64716	12.0438	0.118541	0.0464245	0.378683	-4.58631	-3.91892	-4.55157	6.22833e-12	2.58516e-09	2.32687e-08	yes
	154	NM_001105796	Acap1	2.34314	2.26619	43.5096	0.188948	0.116832	1.79544	-4.57377	-4.62438	-4.51556	2.22306e-33	3.31532e-14	1.84259e-22	yes
	155	NM_001013062	Thbs1	37.5511	37.4741	724.775	1.67913	1.60701	31.6427	-4.56046	-4.64465	-4.48268	1.18934e-35	2.18557e-08	2.04305e-34	yes
	156	NM_001107140	Kntc1	45.7733	45.6964	883.347	2.0427	1.97058	38.9145	-4.54958	-4.52978	-4.49271	6.53446e-137	8.08835e-28	1.5775e-125	yes
	157	NR_031787	Mir343	0.234269	0.157316	2.59441	0.0994495	0.0273333	0	-4.54336	-2.48845	-3.45949	1.16368e-05	2.04177e-05	0.000297228	yes
	158	NM_001135780	Mms22l	16.3766	16.2996	315.303	0.79677	0.724654	13.9937	-4.53409	-4.51349	-4.47343	1.89334e-68	4.79841e-21	1.27635e-59	yes
	159	NM_001012028	Nuf2	22.8496	22.7726	440.21	1.07486	1.00274	19.5378	-4.53149	-4.49019	-4.47154	9.5871e-82	4.77568e-22	5.05437e-73	yes
	160	NM_053663	Vcan	0.390931	0.313978	5.62997	0.105348	0.0332317	0.11654	-4.53131	-3.3208	-4.04048	2.50046e-09	1.23265e-11	0.000572282	yes
	161	NM_001098674	Ercc6l	6.46571	6.38875	123.287	0.368151	0.296035	5.38469	-4.52577	-4.76769	-4.4799	6.52737e-77	4.82365e-23	1.92321e-54	yes
	162	NM_001009645	Kif22	34.7923	34.7154	672.409	1.59686	1.52475	29.9912	-4.52455	-4.48586	-4.46371	2.37197e-77	6.09271e-21	5.65146e-71	yes
	163	NM_145773	Mxd3	6.05964	5.98269	115.497	0.347334	0.275218	4.95216	-4.52207	-4.60337	-4.45705	3.85805e-32	3.61365e-15	1.5072e-27	yes
	164	NM_001025276	RGD1305807	0.841875	0.764921	14.261	0.125518	0.0534015	0.520506	-4.50924	-3.85896	-4.395	4.57411e-08	2.38108e-05	9.92551e-07	yes
	165	NM_022639	Chrna10	0.228347	0.151394	2.4561	0.0994495	0.0273333	0	-4.49769	-2.06052	-3.3421	6.55097e-05	0.00475028	0.00247581	yes
	166	NM_001017471	Atf7ip2	0.529581	0.452628	8.28872	0.112804	0.0406875	0.269447	-4.48344	-3.59566	-4.37065	3.34524e-13	4.21685e-11	5.51471e-09	yes
	167	NM_019317	Madcam1	1.1403	1.06335	20.1739	0.141057	0.0689408	0.836142	-4.47869	-4.23963	-4.45557	3.90752e-14	1.8044e-09	5.35149e-10	yes
	168	NM_001037367	Asb12	0.234398	0.157444	2.62654	0.0994495	0.0273333	0	-4.47395	-2.4526	-3.4196	1.38153e-05	6.1035e-06	0.000147354	yes
	169	NM_177931	Orc1	2.92249	2.84554	54.4289	0.222744	0.150628	2.47365	-4.47158	-4.2907	-4.42391	1.92532e-37	7.95761e-21	1.76576e-26	yes
	170	NM_001244769	Fam110a	0.231632	0.154679	2.55395	0.0994495	0.0273333	0	-4.46509	-1.99672	-3.45167	5.40755e-06	0.00025443	6.76209e-05	yes
	171	NM_001108112	Racgap1	8.14102	8.06407	155.748	0.44875	0.376634	6.97588	-4.46039	-4.60273	-4.4028	5.48034e-46	1.44275e-21	1.42679e-39	yes
	172	NM_001134711	Sinhcaf	15.8749	15.798	304.62	0.81853	0.746414	14.4137	-4.45016	-4.45938	-4.39676	7.26346e-143	3.15254e-33	2.86785e-111	yes
	173	NM_053570	Cxadr	129.054	128.977	2490.62	6.17508	6.10296	121.773	-4.40571	-4.43929	-4.34387	5.83486e-127	1.02558e-31	5.67036e-122	yes
	174	NM_001105969	Vangl2	79.8236	79.7467	1542.16	3.84921	3.77709	75.0229	-4.40315	-4.43325	-4.34203	9.30693e-101	8.24534e-32	3.48457e-97	yes
	175	NM_001191709	Iqgap3	20.0867	20.0098	387.248	1.02867	0.956554	18.5742	-4.40151	-4.36107	-4.34822	5.33096e-94	3.3374e-22	3.11625e-83	yes
	176	NM_001108379	Ska3	7.36917	7.29222	140.695	0.441782	0.369666	6.88159	-4.3973	-4.56863	-4.34327	1.81726e-60	5.87806e-23	2.46974e-48	yes
	177	NM_001107931	Cavin4	7.91731	7.84035	151.295	0.458792	0.386676	7.17087	-4.39626	-4.74071	-4.31157	2.85157e-26	5.48519e-15	1.24597e-22	yes
	178	NM_198768	Igsf10	33.8988	33.8219	653.619	1.71155	1.63943	32.2213	-4.37217	-4.57754	-4.31199	8.36921e-83	1.0907e-28	3.23392e-77	yes
	179	NM_012688	Cckar	0.350131	0.273178	4.80495	0.105348	0.0332317	0.11654	-4.37183	-2.98399	-3.98332	7.79539e-08	2.68328e-08	1.58415e-06	yes
	180	NM_001039609	Fnbp1l	532.969	532.892	10293.1	25.8171	25.745	514.519	-4.37179	-4.41404	-4.3065	4.70877e-91	4.87674e-34	2.48127e-88	yes
	181	NM_001108885	Klhl14	24.379	24.302	468.726	1.27237	1.20026	23.533	-4.36969	-4.52092	-4.27967	1.50532e-36	2.95609e-19	7.68179e-34	yes
	182	NM_017100	Plk1	24.6329	24.5559	474.833	1.28773	1.21562	23.8441	-4.36667	-4.3578	-4.30165	1.76083e-64	2.88429e-22	5.57315e-59	yes
	183	NM_130817	Fgf3	0.223479	0.146526	2.40825	0.0994495	0.0273333	0	-4.36447	-2.36275	-2.81221	6.03671e-05	2.20215e-05	0.0960051	yes
	184	NM_001170594	Knl1	10.1602	10.0832	194.816	0.588267	0.516151	9.81865	-4.36327	-4.42312	-4.30522	9.71054e-59	6.76639e-21	1.02205e-49	yes
	185	NM_138505	Adra2b	2.02603	1.94908	37.3386	0.186509	0.114392	1.74451	-4.35755	-4.21715	-4.29746	1.35117e-31	2.94451e-13	5.77331e-21	yes
	186	NR_031851	Mir92a1	0.225021	0.148067	2.47286	0.0994495	0.0273333	0	-4.35231	-1.74583	-1.56658	0.000546887	0.000312272	0.451883	yes
	187	NM_022637	Vax2	0.220068	0.143115	2.33321	0.0994495	0.0273333	0	-4.34813	-1.90528	-3.30112	4.1095e-05	0.000110771	0.00058786	yes
	188	NM_001139493	Qser1	110.731	110.654	2139.53	5.58313	5.51102	109.785	-4.33034	-4.43391	-4.27018	8.91289e-101	7.20429e-27	7.27881e-97	yes
	189	NM_001271261	Pxdn	107.297	107.22	2070.78	5.43086	5.35875	106.697	-4.3243	-4.32188	-4.26595	2.63693e-129	1.52028e-28	6.75953e-120	yes
	190	NM_001106477	Msh4	0.214027	0.137074	2.21021	0.0994495	0.0273333	0	-4.30997	-2.18477	-3.14577	8.68616e-05	0.000321195	0.00705678	yes
	191	NM_001246319	Cenpw	5.8204	5.74345	110.868	0.38991	0.317794	5.83517	-4.29444	-4.21094	-4.24445	6.03998e-55	3.09427e-17	1.16869e-42	yes
	192	NM_001191821	Frmd4a	210.168	210.091	4062.56	10.7795	10.7073	213.566	-4.29414	-4.32835	-4.2322	5.44748e-98	9.16447e-36	8.2804e-96	yes
	193	NM_198748	Scin	0.743974	0.66702	12.4823	0.125997	0.0538807	0.531796	-4.29134	-3.85975	-4.30219	2.6798e-12	1.11484e-07	1.61439e-08	yes
	194	NM_001137642	Kif18a	10.2858	10.2089	197.143	0.6176	0.545484	10.3909	-4.28937	-4.25404	-4.23469	1.56763e-71	5.11288e-23	1.09562e-59	yes
	195	NM_001107989	Mfap2	45.0122	44.9353	870.466	2.39998	2.32787	46.1585	-4.28676	-4.3199	-4.22837	5.1327e-97	1.61677e-28	1.44821e-87	yes
	196	NM_001024241	Gpr139	1.51951	1.44255	27.3356	0.168499	0.0963827	1.38549	-4.27245	-4.32977	-4.16762	1.43313e-12	1.37496e-09	3.67005e-08	yes
	197	NM_001109531	Mis18bp1	11.2426	11.1656	215.23	0.666034	0.593918	11.3393	-4.27168	-4.30753	-4.21531	7.32348e-74	1.66833e-24	3.76707e-61	yes
	198	NM_031566	Nfib	192.635	192.558	3719.1	10.0958	10.0237	199.964	-4.26565	-4.3637	-4.18793	2.61423e-48	3.45689e-24	5.61067e-47	yes
	199	NM_001191915	Gpr50	0.589655	0.512702	9.4343	0.118975	0.0468584	0.38907	-4.26397	-3.59575	-4.26917	5.19097e-13	3.77446e-09	1.72823e-08	yes
	200	NM_001170348	Kif26a	211.678	211.601	4092.52	11.1634	11.0913	221.414	-4.25409	-4.27869	-4.19482	1.154e-127	7.1226e-38	2.85351e-124	yes
	201	NM_022188	Robo1	430.109	430.032	8313.31	22.6632	22.591	451.38	-4.25133	-4.28002	-4.18109	2.1203e-75	2.09331e-36	5.38826e-72	yes
	202	NM_023096	Kcnk10	41.1414	41.0645	793.309	2.24942	2.17731	42.9525	-4.2425	-4.30655	-4.16352	1.5168e-43	1.87902e-20	3.8739e-41	yes
	203	NM_001107473	Zim1	4.66882	4.59186	88.2817	0.334056	0.26194	4.70298	-4.24237	-4.56804	-4.17878	7.33938e-45	7.68228e-17	2.65196e-35	yes
	204	NM_001170562	Peg12	3.02115	2.9442	56.554	0.245572	0.173456	2.9126	-4.24219	-4.53845	-4.19813	4.79351e-41	4.24914e-17	5.10055e-29	yes
	205	NM_001109109	Lpar2	2.63679	2.55984	49.1117	0.223377	0.151261	2.48152	-4.24181	-4.5153	-4.18749	2.16395e-48	1.51778e-15	3.61868e-30	yes
	206	NM_001001969	Ly6g6c	2.00605	1.9291	36.863	0.196284	0.124168	1.94577	-4.24002	-4.67951	-4.18585	3.81729e-21	2.32084e-14	2.99566e-16	yes
	207	NM_001170602	Espl1	15.8796	15.8027	305.615	0.936584	0.864468	16.766	-4.22039	-4.21073	-4.15485	7.50164e-46	9.13279e-19	9.3748e-42	yes
	208	NM_022235	Kcne3	0.846351	0.769398	14.5289	0.133692	0.0615758	0.686612	-4.21716	-3.77421	-4.16473	1.24509e-13	1.8874e-12	1.33233e-09	yes
	209	NM_021739	Camk2b	0.445946	0.368992	6.66035	0.114228	0.0421119	0.29762	-4.19887	-3.26348	-4.17475	9.80568e-11	7.22279e-13	1.5922e-06	yes
	210	NM_012760	Plagl1	45.5339	45.457	877.16	2.57024	2.49813	49.5276	-4.19574	-4.37654	-4.12972	1.60408e-59	8.07911e-15	5.86791e-56	yes
	211	NM_001014138	Carmil3	338.104	338.027	6547.08	18.6559	18.5838	371.695	-4.18619	-4.17223	-4.11307	2.49917e-60	1.59956e-30	3.19197e-56	yes
	212	NM_001107618	Mdga1	223.337	223.26	4317.75	12.3619	12.2898	245.488	-4.18497	-4.22353	-4.10679	4.40023e-53	2.34776e-29	7.8881e-51	yes
	213	NM_001276712	Sfrp1	142.826	142.749	2767.65	7.97468	7.90256	158.24	-4.18235	-4.29953	-4.1186	1.75127e-73	5.54478e-23	4.92971e-69	yes
	214	NM_001034124	Mfap4	0.821837	0.744883	13.9533	0.134375	0.0622592	0.70491	-4.17684	-3.77531	-4.10547	1.72087e-07	9.98314e-07	3.45579e-06	yes
	215	NM_001166016	Psors1c2	0.455069	0.378116	6.91255	0.112159	0.0400428	0.254551	-4.17159	-3.21121	-4.11308	1.52264e-08	8.49564e-07	1.37183e-05	yes
	216	NM_012888	Tshr	16.4739	16.397	317.571	0.99883	0.926714	17.9844	-4.16705	-4.36682	-4.08785	1.56612e-29	1.93498e-18	3.77419e-28	yes
	217	NM_001191066	Rbl1	10.6896	10.6127	204.771	0.677599	0.605483	11.5589	-4.16527	-4.25937	-4.11044	8.14956e-72	4.2674e-22	2.49909e-61	yes
	218	NM_001105970	Nhlh1	7.89408	7.81713	150.748	0.53039	0.458274	8.646	-4.16423	-4.80885	-4.00911	2.13873e-12	3.12082e-13	2.15926e-11	yes
	219	NM_022671	Onecut1	0.212045	0.135091	2.21964	0.0994495	0.0273333	0	-4.14955	-1.95479	-3.01478	0.000211848	0.000504635	0.0200255	yes
	220	NM_012841	Dcc	78.5764	78.4995	1515.45	4.50797	4.43586	87.9749	-4.14929	-4.26301	-4.03101	2.0221e-21	2.88899e-21	1.16473e-20	yes
	221	NM_001105877	Stfa3	0.212074	0.135121	2.21582	0.0994495	0.0273333	0	-4.14878	-1.79834	-3.10051	0.000192995	0.000965204	0.00238404	yes
	222	NM_153295	Gpr156	3.93601	3.85906	74.3454	0.312212	0.240095	4.27055	-4.14551	-4.07461	-4.08845	7.44064e-28	5.43811e-14	3.11867e-23	yes
	223	NM_012568	Glra2	77.8726	77.7957	1504.66	4.49736	4.42525	87.8992	-4.14094	-4.19668	-3.98886	1.05504e-17	1.49495e-25	7.03692e-16	yes
	224	NM_171993	Cdc20	36.4054	36.3285	703.766	2.16511	2.09299	41.3743	-4.12539	-4.11761	-4.07314	1.9795e-122	6.26091e-24	1.65468e-111	yes
	225	NM_017338	Calca	0.443545	0.366592	6.73542	0.112025	0.0399088	0.251263	-4.11743	-3.19206	-4.04033	3.41631e-07	1.01909e-06	5.12112e-06	yes
	226	NM_001137563	Gsx2	1.13723	1.06028	20.0539	0.153643	0.0815266	1.08629	-4.11475	-3.91576	-4.01282	2.13339e-08	2.2242e-08	2.32796e-06	yes
	227	NM_001107750	Tspan18	76.1156	76.0387	1471.86	4.5039	4.43178	88.3541	-4.10914	-4.11829	-4.05296	2.17981e-122	1.27162e-22	1.84341e-112	yes
	228	NM_001107651	Depdc1b	7.8585	7.78154	150.452	0.534857	0.462741	8.6927	-4.0985	-4.27845	-4.04673	3.26263e-48	1.17504e-20	3.16342e-41	yes
	229	NM_022391	Pttg1	11.5903	11.5133	222.765	0.767268	0.695152	13.3932	-4.09787	-4.09496	-4.04224	3.00323e-60	1.06418e-21	1.02524e-51	yes
	230	NM_013093	Nkx2-1	2.96911	2.89216	55.9141	0.260532	0.188416	3.22226	-4.09655	-3.54382	-3.97847	1.22877e-10	1.19712e-06	2.49025e-09	yes
	231	NM_001107071	Cbx2	42.169	42.0921	813.758	2.5458	2.47369	48.9758	-4.09638	-4.06747	-4.03487	3.93984e-72	1.84371e-22	9.36641e-68	yes
	232	NM_001109306	Satb2	900.801	900.724	17399.7	52.8707	52.7986	1055.64	-4.0929	-4.12413	-3.98773	6.1103e-29	1.66685e-32	1.6012e-27	yes
	233	NM_001168650	Sox12	99.9244	99.8475	1930.34	5.94791	5.87579	117.092	-4.08894	-4.09323	-4.02752	3.1918e-102	5.15163e-38	5.54955e-97	yes
	234	NM_022636	Vax1	3.56003	3.48308	66.9198	0.297849	0.225733	3.95619	-4.07051	-4.13933	-3.91011	2.7455e-09	7.7465e-09	3.33764e-08	yes
	235	NM_001109466	Fmo9	0.198113	0.12116	1.91194	0.0994495	0.0273333	0	-4.06945	-2.14831	-1.80985	0.00012637	3.69884e-07	0.395568	yes
	236	NM_001047892	LOC317165	0.195258	0.118305	1.85082	0.0994495	0.0273333	0	-4.05204	-1.98943	-2.23787	0.000422751	8.54924e-05	0.247891	yes
	237	NM_001014171	Veph1	10.3923	10.3154	199.304	0.70358	0.631463	12.0613	-4.05148	-4.2569	-3.99733	7.4209e-59	6.35576e-20	6.62668e-52	yes
	238	NR_031853	Mir93	0.306686	0.229733	3.99989	0.105482	0.0333657	0.119827	-4.04999	-2.68175	-3.18703	4.1667e-05	4.43153e-06	0.0494831	yes
	239	NM_001113779	Pabpn1l	0.415751	0.338798	6.15979	0.112025	0.0399088	0.251263	-4.02834	-3.13139	-3.8903	1.11418e-05	4.756e-05	0.000197387	yes
	240	NM_001012092	Xkr7	25.0059	24.929	481.191	1.60851	1.53639	30.1055	-4.02763	-4.17346	-3.93085	1.88495e-26	6.68452e-16	2.62394e-24	yes
	241	NM_016987	Acly	0.41197	0.335017	6.04036	0.112942	0.040826	0.269243	-4.02222	-3.21655	-3.98253	1.44671e-08	5.83091e-07	2.9467e-06	yes
	242	NM_001191805	Mcm3	32.9944	32.9175	637.434	2.1335	2.06139	40.7996	-4.01882	-4.03695	-3.96353	5.77773e-101	1.44578e-24	8.05089e-91	yes
	243	NM_001011947	Rai14	125.363	125.286	2421.17	7.80405	7.73194	154.088	-4.01599	-4.08822	-3.96189	3.54968e-164	7.09884e-32	1.74463e-153	yes
	244	NM_001107369	Mastl	5.32713	5.25018	101.093	0.417383	0.345267	6.38285	-4.01479	-4.12042	-3.96077	3.02362e-44	1.01572e-20	4.72456e-36	yes
	245	NM_001169108	Pole2	5.22089	5.14394	99.0917	0.3992	0.327084	5.97117	-4.00914	-4.39991	-3.95549	2.03281e-39	4.09619e-19	1.11699e-32	yes
	246	NM_001126083	Cks2	12.7471	12.6702	245.065	0.872723	0.800607	15.4782	-4.00856	-4.01354	-3.95489	1.12737e-67	4.96532e-19	4.57414e-57	yes
	247	NM_001105895	Tmprss15	0.187007	0.110054	1.66916	0.0994495	0.0273333	0	-3.99336	-1.65528	-2.57113	0.000530731	0.00587461	0.0936657	yes
	248	NM_017187	Hmgb2	69.3221	69.2452	1342.46	4.44652	4.37441	87.1344	-3.99185	-4.0404	-3.93548	2.5001e-90	7.63058e-22	2.39039e-81	yes
	249	NM_001013096	Mycn	156.508	156.431	3024.29	9.9343	9.86219	196.771	-3.98912	-3.99946	-3.92052	3.40499e-66	2.735e-31	1.01686e-61	yes
	250	NM_001191763	Mycl	50.9778	50.9008	984.967	3.28554	3.21342	63.7259	-3.98539	-4.04156	-3.92821	1.88808e-95	1.35418e-31	5.29325e-89	yes
	251	NM_001106563	Vav2	151.548	151.472	2929.02	9.66541	9.5933	191.746	-3.98338	-4.00655	-3.92621	1.74445e-150	5.82902e-33	5.79052e-137	yes
	252	NM_001191699	Frem3	0.819773	0.74282	13.8205	0.139456	0.0673399	0.796298	-3.96972	-3.47959	-3.87164	1.96304e-09	0.00418001	1.04219e-07	yes
	253	NM_001107113	Bach1	35.3433	35.2663	680.659	2.35476	2.28265	45.0658	-3.95311	-4.10178	-3.89435	9.26353e-80	5.31478e-22	4.95826e-75	yes
	254	NM_001105990	Kif21b	698.566	698.489	13517.3	45.6527	45.5806	911.806	-3.93824	-3.96963	-3.85043	1.02451e-33	5.13439e-30	8.33034e-32	yes
	255	NM_139259	Nradd	18.4693	18.3924	355.481	1.30235	1.23023	24.1411	-3.9362	-3.92009	-3.88233	1.90758e-103	2.12007e-29	1.65821e-89	yes
	256	NM_001005543	Nasp	284.803	284.726	5510.32	18.7096	18.6375	373.087	-3.93537	-3.93752	-3.88202	7.4568e-297	7.19443e-42	5.59292e-270	yes
	257	NM_013200	Cpt1b	9.87314	9.79619	188.545	0.736834	0.664718	12.7828	-3.93028	-3.99058	-3.8612	5.99136e-37	8.27251e-16	7.08578e-33	yes
	258	NM_001134594	Slc44a5	11.1461	11.0691	213.846	0.815533	0.743417	14.3403	-3.9302	-3.90226	-3.85842	1.9749e-32	2.30602e-17	1.91572e-29	yes
	259	NM_001107379	Sncaip	92.5881	92.5111	1789.62	6.16716	6.09505	121.577	-3.92628	-3.92963	-3.87049	3.50166e-142	3.10848e-36	2.86079e-132	yes
	260	NM_001109320	Amer1	29.1417	29.0648	561.059	1.99773	1.92562	37.9568	-3.9223	-4.13181	-3.86146	7.72585e-65	9.78425e-26	8.20226e-61	yes
	261	NM_001004022	Krt15	0.188578	0.111625	1.72994	0.0994495	0.0273333	0	-3.91555	-1.68788	-2.82049	0.000345435	0.00279707	0.00243802	yes
	262	NM_130748	Slc38a4	7.00154	6.92458	133.27	0.550831	0.478715	9.04623	-3.91548	-3.97996	-3.85342	1.56161e-40	4.6267e-08	9.4557e-35	yes
	263	NM_001134991	Zbtb12	138.852	138.775	2684.11	9.31406	9.24195	184.652	-3.91167	-3.91866	-3.85306	1.27132e-130	6.96257e-36	4.59306e-119	yes
	264	NM_001100679	Kdm2b	310.347	310.27	6001.83	20.7521	20.68	413.871	-3.90835	-3.91021	-3.85526	0	4.52216e-45	1.54846e-302	yes
	265	NM_001173986	Stk36	30.725	30.648	592.18	2.15524	2.08312	41.1923	-3.89375	-3.89244	-3.83745	1.52656e-95	1.34454e-20	3.30278e-88	yes
	266	NM_001106170	Mcm5	27.2762	27.1993	526.326	1.91707	1.84495	36.3839	-3.89184	-3.89002	-3.83482	4.30519e-69	2.30344e-21	4.59037e-64	yes
	267	NM_001191623	Wdr62	0.382981	0.306028	5.45291	0.115873	0.0437567	0.334299	-3.88146	-3.07947	-3.7688	1.67833e-06	3.00098e-05	1.66482e-05	yes
	268	NM_001106134	Ska1	5.64748	5.57053	107.18	0.470828	0.398712	7.43618	-3.87936	-3.87817	-3.8187	2.1093e-33	3.92793e-16	7.53069e-29	yes
	269	NM_001277287	Bcl11b	2.08315	2.0062	38.4446	0.2285	0.156384	2.59388	-3.87842	-3.93978	-3.85766	1.04341e-31	7.31723e-12	6.65228e-17	yes
	270	NM_001106455	Igsf3	558.691	558.614	10815.6	38.3733	38.3012	767.073	-3.86714	-3.87825	-3.81219	1.16971e-183	6.68734e-42	3.8181e-176	yes
	271	NM_053654	Pafah1b3	140.936	140.859	2724.88	9.78512	9.713	194.37	-3.86343	-3.92439	-3.80176	8.27083e-103	4.05052e-32	4.56164e-92	yes
	272	NM_031115	Sctr	3.64031	3.56336	68.6459	0.331529	0.259413	4.62028	-3.8435	-4.18875	-3.79913	3.46536e-31	2.04986e-14	2.62907e-25	yes
	273	NM_001106358	Dmrt3	0.971731	0.894778	16.9344	0.153725	0.0816089	1.09164	-3.84085	-3.76752	-3.7952	7.49917e-18	1.28997e-07	3.99959e-12	yes
	274	NM_001191928	Mn1	364.501	364.425	7058.83	25.6256	25.5534	510.44	-3.83459	-3.90233	-3.76338	2.03145e-48	7.23839e-31	5.96873e-45	yes
	275	NM_001107160	Asf1b	5.46991	5.39296	103.74	0.468875	0.396759	7.4055	-3.83449	-3.97919	-3.77909	4.53941e-44	7.42137e-19	1.77273e-36	yes
	276	NM_001000594	Olr1193	0.188706	0.111753	1.76207	0.0994495	0.0273333	0	-3.83388	-1.16738	-2.02746	0.0013618	0.0238122	0.317293	yes
	277	NM_001024282	Hist1h2af	1.15597	1.07902	20.6227	0.167705	0.095589	1.36834	-3.83165	-3.50543	-3.79628	5.48689e-11	1.83256e-09	6.4436e-09	yes
	278	NM_019179	Tyms	34.3574	34.2805	662.018	2.50706	2.43495	48.2366	-3.82334	-3.85531	-3.76766	2.54006e-119	2.26424e-29	2.62349e-109	yes
	279	NM_021658	Hcn4	44.9847	44.9077	867.309	3.27119	3.19907	63.2821	-3.81693	-4.03165	-3.70923	4.44983e-19	2.39526e-21	4.0201e-18	yes
	280	NM_001008828	Krt75	0.462475	0.385522	6.9649	0.120998	0.0488812	0.436428	-3.81653	-3.20558	-3.7563	6.19122e-07	7.92485e-06	1.43929e-05	yes
	281	NM_001106686	Ago4	30.1486	30.0717	580.297	2.21292	2.1408	42.2806	-3.81485	-3.86606	-3.75511	2.31883e-77	6.02477e-31	1.93275e-70	yes
	282	NM_001109145	Dkkl1	0.278864	0.201911	3.48302	0.105482	0.0333657	0.119827	-3.80477	-2.56099	-3.45691	3.4892e-06	6.27333e-07	1.50509e-05	yes
	283	NM_001173428	Prr19	0.550561	0.473608	8.70676	0.127259	0.0551426	0.557571	-3.79756	-3.4186	-3.82562	3.11901e-12	2.03421e-11	1.39168e-07	yes
	284	NM_133519	Il11	3.55576	3.47881	66.9437	0.342127	0.270011	4.86262	-3.7947	-3.84212	-3.74803	5.86074e-38	6.05785e-16	2.40803e-29	yes
	285	NM_001108696	Tp73	8.55524	8.47829	163.117	0.699358	0.627242	11.9923	-3.79051	-5.32377	-3.71288	7.14993e-23	2.65566e-17	1.48257e-20	yes
	286	NM_001005878	Kifc1	26.9747	26.8977	521.205	2.04958	1.97747	39.0635	-3.77734	-3.7186	-3.72114	1.942e-63	2.45905e-19	1.20509e-57	yes
	287	NR_031813	Mir9-2	5.77694	5.69999	109.738	0.50546	0.433343	8.13596	-3.77321	-3.81994	-3.71726	6.98293e-39	1.05299e-14	5.59938e-30	yes
	288	NM_001004129	Stfa2l1	0.182199	0.105246	1.61366	0.0994495	0.0273333	0	-3.77311	-1.5814	-2.68938	0.00104809	0.00303253	0.0181395	yes
	289	NM_012752	Cd24	1131.4	1131.32	21862.8	82.8978	82.8257	1658.59	-3.77211	-3.79917	-3.70912	2.82637e-87	1.50447e-32	2.12398e-82	yes
	290	NM_031320	Celsr3	433.905	433.828	8394.23	31.9738	31.9017	638.195	-3.76616	-3.76575	-3.67566	1.88897e-29	9.23289e-25	5.55944e-27	yes
	291	NM_012865	Nfya	64.5901	64.5132	1246.35	4.8026	4.73049	93.9935	-3.76373	-3.81894	-3.71045	2.14534e-159	6.90724e-35	8.9409e-159	yes
	292	NM_172073	Tpbpa	0.368973	0.29202	5.36691	0.112408	0.0402915	0.258599	-3.76354	-1.42684	-3.58542	0.000447777	0.348225	0.000123508	yes
	293	NM_001009654	Spc25	17.4872	17.4103	336.291	1.39113	1.31901	25.9397	-3.75664	-3.82843	-3.68609	1.88859e-38	3.0114e-16	9.05479e-35	yes
	294	NM_001108092	E2f7	10.7772	10.7003	206.524	0.892114	0.819998	15.8907	-3.74564	-3.89003	-3.69167	2.39602e-62	1.99718e-18	7.73722e-57	yes
	295	NM_053669	Sh2b2	69.2034	69.1265	1336.48	5.25608	5.18397	103.344	-3.74312	-3.7762	-3.67788	2.2562e-60	2.23404e-26	4.94695e-56	yes
	296	NM_001271267	Sox5	140.858	140.781	2717.52	10.6081	10.536	210.422	-3.74196	-3.74355	-3.68134	1.98524e-110	1.7627e-35	3.2144e-103	yes
	297	NR_027324	H19	14.2109	14.134	274.138	1.14039	1.06828	20.7802	-3.7378	-3.93389	-3.68687	2.25501e-38	5.42335e-14	8.92082e-35	yes
	298	NR_126581	Lnc215	105.84	105.763	2041.88	8.03557	7.96346	159.171	-3.73531	-3.69862	-3.64567	4.19975e-27	2.7019e-14	6.84292e-25	yes
	299	NM_201350	Shank2	0.911314	0.834361	15.7789	0.159899	0.087783	1.22153	-3.73115	-3.85153	-3.68701	1.60579e-12	8.46214e-07	9.85131e-10	yes
	300	NM_001039505	Irx2	0.174189	0.097236	1.44426	0.0994495	0.0273333	0	-3.7278	-1.77804	-2.66347	0.000568887	0.00039444	0.00323856	yes
	301	NM_213565	Zfp57	85.0419	84.965	1640.99	6.48932	6.4172	127.963	-3.72761	-3.75646	-3.67125	6.55407e-153	2.87037e-38	1.71953e-145	yes
	302	NM_001107480	Strn4	0.175602	0.0986487	1.47673	0.0994495	0.0273333	0	-3.72614	-1.7798	-2.50084	0.00168314	0.00541047	0.0694068	yes
	303	NM_145768	Mamdc4	1.96459	1.88764	35.9331	0.236257	0.164141	2.74723	-3.7258	-3.81902	-3.65444	1.49517e-14	1.88217e-09	1.86743e-12	yes
	304	NM_001191969	Fam126a	31.6302	31.5532	609.202	2.46737	2.39526	47.3274	-3.72108	-3.8533	-3.6598	3.83615e-53	6.74003e-23	1.0788e-49	yes
	305	NM_021266	Fzd1	128.203	128.126	2482.07	9.78791	9.7158	193.933	-3.72057	-3.72461	-3.66797	2.23003e-127	9.18999e-30	8.34721e-120	yes
	306	NM_001318948	Oprl1	0.170507	0.0935538	1.36079	0.0994495	0.0273333	0	-3.7168	-1.55678	-1.71393	0.000708301	6.58203e-05	0.414965	yes
	307	NM_001107152	Pole	29.8035	29.7266	574.805	2.35161	2.2795	45.0683	-3.71185	-3.717	-3.65646	2.77835e-81	5.33176e-24	1.23334e-72	yes
	308	NM_001106371	Hells	0.438282	0.361329	6.54373	0.118702	0.0465859	0.385987	-3.70945	-3.10148	-3.70989	2.31804e-07	1.21963e-06	1.31813e-05	yes
	309	NM_001011930	Trip13	11.169	11.0921	214.022	0.935598	0.863482	16.7456	-3.70803	-3.70426	-3.65699	9.51834e-92	8.97107e-29	7.73636e-77	yes
	310	NR_133672	LOC100911723	0.170477	0.093524	1.36461	0.0994495	0.0273333	0	-3.7048	-1.68101	-0.895384	0.00094319	1.18111e-05	0.668984	yes
	311	NM_001108662	Melk	14.6328	14.5559	281.721	1.20248	1.13036	22.0878	-3.70256	-3.68193	-3.64957	7.77646e-65	1.41024e-18	1.09015e-57	yes
	312	NM_001108615	Myt1	74.5999	74.5229	1440.38	5.85028	5.77816	115.114	-3.69305	-3.66637	-3.59803	8.24623e-27	4.98436e-16	2.5395e-24	yes
	313	NM_001099491	Vom2r17	0.264829	0.187876	3.24263	0.106375	0.0342591	0.138772	-3.6882	-1.90084	-2.91284	0.000975286	0.00110385	0.0759453	yes
	314	NM_001100977	Mtfr1	15.4698	15.3929	296.274	1.30709	1.23497	24.2553	-3.68455	-3.72522	-3.622	1.27964e-62	1.2172e-21	7.60475e-57	yes
	315	NM_001107581	Plxna3	408.564	408.487	7899.78	31.9394	31.8673	637.653	-3.68038	-3.6782	-3.62346	1.73059e-140	3.72877e-39	3.57093e-128	yes
	316	NM_001109117	Rnf182	23.004	22.9271	443.039	1.87238	1.80027	35.4441	-3.67624	-3.74769	-3.61083	5.47332e-41	1.02461e-16	2.18016e-38	yes
	317	NM_001291383	LOC100361083	26.2473	26.1703	505.666	2.13536	2.06324	40.7352	-3.6755	-3.73853	-3.61179	1.27591e-40	1.28098e-16	1.07894e-37	yes
	318	NM_001004424	Tacc3	43.2427	43.1658	835.361	3.48012	3.408	67.7769	-3.67354	-3.66327	-3.6148	1.65834e-71	6.31975e-20	1.04294e-64	yes
	319	NM_023022	Rhag	0.611043	0.53409	9.95242	0.134687	0.0625709	0.708171	-3.67256	-3.39558	-3.65973	1.35793e-07	8.15033e-07	3.96678e-06	yes
	320	NM_001109881	Fchsd1	39.7276	39.6507	767.02	3.18842	3.1163	61.8491	-3.66828	-3.70512	-3.61644	4.10441e-153	8.34061e-33	3.96626e-143	yes
	321	NM_001105866	Cdc45	10.7103	10.6333	205.089	0.930913	0.858797	16.6731	-3.66496	-3.67449	-3.60392	3.32843e-44	8.0516e-18	3.58055e-39	yes
	322	NR_110678	LOC100910558	2.47941	2.40246	46.0439	0.284357	0.21224	3.71197	-3.65449	-3.50387	-3.59118	3.18182e-16	3.94681e-12	1.11432e-13	yes
	323	NM_001109207	Gins1	13.2322	13.1552	253.974	1.13902	1.0669	20.8252	-3.65085	-3.66379	-3.5905	6.76622e-48	7.63829e-22	1.69324e-42	yes
	324	NM_001191547	Mapk7	0.684141	0.607188	11.349	0.139862	0.0677462	0.807739	-3.64704	-3.32391	-3.65309	7.37363e-10	7.78604e-06	6.04093e-07	yes
	325	NM_017308	Sema6c	179.656	179.579	3478.36	14.4739	14.4018	287.901	-3.6413	-3.63338	-3.58741	2.65152e-137	3.47854e-37	2.10936e-125	yes
	326	NM_001107255	Wdhd1	22.8786	22.8017	440.408	1.92071	1.84859	36.453	-3.63484	-3.71655	-3.57703	3.06015e-62	2.53477e-21	3.72898e-56	yes
	327	NM_001106257	Mybpc2	2.68253	2.60558	50.0123	0.302227	0.230111	4.05514	-3.63079	-4.02427	-3.58705	1.36207e-44	5.45716e-11	7.09303e-32	yes
	328	NM_001113344	St6gal1	25.16	25.083	483.538	2.11127	2.03915	40.213	-3.62866	-3.70048	-3.55659	4.17599e-27	3.50329e-10	1.54748e-25	yes
	329	NM_053718	Mllt3	149.077	149	2876.85	12.3504	12.2783	245.423	-3.60382	-3.62584	-3.54218	9.11856e-94	3.89686e-34	4.22369e-87	yes
	330	NM_001191721	Rps6ka6	24.4497	24.3728	471.058	2.09118	2.01907	39.8841	-3.60239	-3.58935	-3.54968	5.69874e-111	1.1484e-26	3.56202e-100	yes
	331	NM_001042561	Wsb1	66.2654	66.1885	1276.03	5.53019	5.45807	108.692	-3.60179	-3.62026	-3.53791	9.27548e-64	7.40042e-27	5.13142e-60	yes
	332	NM_001191976	B4galnt3	0.341928	0.264974	4.72642	0.112011	0.0398951	0.249255	-3.59852	-2.82454	-3.41149	9.19816e-07	3.02078e-05	2.02736e-05	yes
	333	NM_017287	Mcm6	102.488	102.411	1982.04	8.55568	8.48356	169.405	-3.59507	-3.59776	-3.53956	9.15305e-111	4.81222e-29	9.55651e-103	yes
	334	NM_001108172	Ttk	18.0222	17.9453	346.72	1.58346	1.51135	29.7745	-3.5936	-3.5493	-3.53502	2.75327e-61	1.9575e-21	4.63515e-55	yes
	335	NM_001106657	Zbtb5	121.312	121.235	2346	10.1698	10.0976	201.78	-3.58586	-3.59017	-3.53531	0	1.56983e-48	0	yes
	336	NM_001134972	Plekhg2	85.0504	84.9735	1645.14	7.16356	7.09144	141.339	-3.58279	-3.59371	-3.53103	4.89115e-114	9.27867e-26	3.18877e-101	yes
	337	NM_022205	Cxcr4	51.4003	51.3234	993.126	4.37814	4.30602	85.8447	-3.5824	-3.61349	-3.51685	5.07932e-51	2.57527e-23	7.94541e-46	yes
	338	NM_001270544	Mapk9	0.327109	0.250156	4.404	0.11138	0.0392642	0.236367	-3.58169	-2.78125	-3.47699	3.5529e-05	8.52661e-05	0.000327456	yes
	339	NM_001198589	Tead1	10.441	10.3641	199.766	0.947215	0.875099	16.9334	-3.57926	-3.78972	-3.52273	2.93797e-48	7.00529e-15	6.54644e-43	yes
	340	NM_001163607	Wnk3	47.8127	47.7357	922.015	4.07653	4.00442	79.5063	-3.57778	-3.70934	-3.51235	5.30055e-43	1.54573e-21	3.6923e-40	yes
	341	NM_001191726	Hs6st2	148.524	148.447	2869.89	12.5237	12.4516	248.682	-3.57727	-3.57205	-3.5031	2.40121e-37	3.59015e-22	7.61391e-35	yes
	342	NM_001168524	Arhgap11a	47.264	47.187	911.992	4.05348	3.98136	79.1397	-3.56961	-3.60784	-3.51297	4.92688e-86	1.15714e-24	1.10176e-77	yes
	343	NM_001107767	Duoxa1	0.320602	0.243649	4.25559	0.111246	0.0391302	0.23308	-3.56289	-2.81276	-3.44798	3.65342e-06	4.17446e-07	3.11272e-05	yes
	344	NM_001012023	Epb41l5	13.4073	13.3303	257.502	1.22596	1.15385	22.5799	-3.55357	-3.56328	-3.50138	1.27457e-98	1.75996e-20	4.19625e-83	yes
	345	NM_001004244	Kansl2	2.90232	2.82537	54.8506	0.33408	0.261964	4.70842	-3.5486	-3.26201	-3.42294	6.45581e-07	2.43188e-05	1.63952e-06	yes
	346	NM_031009	Agtr1b	0.173491	0.0965374	1.45403	0.0994495	0.0273333	0	-3.54733	-1.39979	-2.51882	0.00156703	0.00716991	0.0194372	yes
	347	NM_001145469	Gpsm1	0.648075	0.571122	10.6551	0.141116	0.0689998	0.837343	-3.54597	-3.13324	-3.54955	5.55631e-09	8.19753e-06	9.29699e-07	yes
	348	NM_001106003	Nipal1	0.17008	0.0931265	1.37899	0.0994495	0.0273333	0	-3.54436	-0.969578	-2.46195	0.00169039	0.0816906	0.0103316	yes
	349	NM_001191691	Trpc7	25.1383	25.0613	483.746	2.24258	2.17046	42.9257	-3.54245	-3.58451	-3.45597	1.75025e-28	2.75892e-19	7.64674e-26	yes
	350	NR_031819	Mir18a	0.168336	0.091383	1.34574	0.0994495	0.0273333	0	-3.54063	-1.38498	-0.562609	0.00214537	3.37906e-06	NA	yes
	351	NM_001033069	Eif4ebp2	153.472	153.395	2967.71	13.2875	13.2153	263.923	-3.5379	-3.55694	-3.48172	1.19447e-84	5.36667e-30	1.58565e-78	yes
	352	NM_001008882	Uhrf1	32.2405	32.1636	622.385	2.85545	2.78333	55.2226	-3.53704	-3.52352	-3.47754	1.74895e-58	1.09343e-19	6.63839e-53	yes
	353	NM_017140	Drd3	0.402924	0.325971	5.88745	0.120089	0.0479728	0.413117	-3.53595	-2.88711	-3.48573	2.37213e-05	2.32021e-05	0.00159266	yes
	354	NM_001024299	Zfp458	0.165541	0.0885874	1.27698	0.0994495	0.0273333	0	-3.53377	-1.37975	-1.02231	0.00236439	0.000888324	0.638424	yes
	355	NM_001109161	RGD1560108	573.584	573.507	11100.7	49.666	49.5939	993.067	-3.53209	-3.53188	-3.47509	8.60697e-112	4.55485e-35	4.2794e-101	yes
	356	NM_001030041	Carm1	0.707921	0.630968	11.7326	0.14807	0.0759537	0.975019	-3.53143	-3.22653	-3.52021	3.86788e-11	5.9004e-07	7.73717e-08	yes
	357	NM_016998	Cpa1	0.16781	0.090857	1.32798	0.0994495	0.0273333	0	-3.52786	-1.28866	-2.46289	0.00138894	0.00242889	0.00802496	yes
	358	NM_031340	Timeless	38.3988	38.3219	741.106	3.42445	3.35233	66.6482	-3.52684	-3.57213	-3.4743	6.47524e-147	1.68602e-29	5.50381e-131	yes
	359	NM_001108298	Cdc6	6.71917	6.64221	128.013	0.66129	0.589174	11.227	-3.52384	-3.51258	-3.47042	2.36806e-43	6.2167e-16	2.91421e-37	yes
	360	NM_001191722	Fndc3c1	0.324998	0.248045	4.3813	0.111514	0.0393982	0.239655	-3.5183	-2.81668	-3.36839	1.49943e-06	0.000536362	2.08117e-05	yes
	361	NM_178096	Nrep	379.844	379.767	7340.15	33.3267	33.2546	666.217	-3.51456	-3.53661	-3.45657	7.15955e-137	3.33378e-36	1.11461e-125	yes
	362	NM_138977	Prokr1	1.00989	0.93294	17.599	0.173555	0.101438	1.48407	-3.51392	-3.60936	-3.50608	3.19592e-18	1.17467e-08	7.64203e-13	yes
	363	NM_001106890	Mrpl14	0.161829	0.0848754	1.19733	0.0994495	0.0273333	0	-3.51293	-1.43762	-2.39367	0.00218749	0.0224008	0.0339964	yes
	364	NM_001191797	Nrk	0.158117	0.0811634	1.11768	0.0994495	0.0273333	0	-3.50768	-1.37014	-2.39372	0.00177085	0.133698	0.0116569	yes
	365	NM_001271174	Ppp4r3a	0.162414	0.085461	1.20743	0.0994495	0.0273333	0	-3.50392	-1.28549	-2.31117	0.00482374	0.0526835	0.0820459	no
	366	NR_132624	LOC103692944	0.162444	0.0854908	1.20361	0.0994495	0.0273333	0	-3.50154	-0.965408	-0.556636	0.00861962	0.00179424	NA	yes
	367	NM_001101675	Krt83	0.161002	0.0840483	1.17496	0.0994495	0.0273333	0	-3.50146	-1.28107	-2.10194	0.00320149	0.0234161	0.1945	yes
	368	NM_001107434	Gan	14.42	14.343	276.705	1.34839	1.27627	24.9789	-3.50008	-3.60461	-3.44238	2.56546e-53	4.96095e-22	1.84248e-47	yes
	369	NM_001107719	Sass6	4.90431	4.82735	92.6362	0.51205	0.439934	8.23909	-3.49736	-3.73664	-3.44124	5.58247e-34	7.86843e-17	6.32488e-29	yes
	370	NM_001108572	Ehmt1	192.693	192.616	3721.33	17.1763	17.1042	341.786	-3.49301	-3.51427	-3.43801	7.28792e-149	1.80898e-38	8.0379e-141	yes
	371	NM_001025117	Ehbp1l1	0.161002	0.0840483	1.17496	0.0994495	0.0273333	0	-3.49259	-1.28107	-2.25045	0.0047328	0.0659561	0.108907	no
	372	NM_201271	Plppr1	77.5024	77.4255	1495.97	6.97879	6.90668	137.674	-3.49037	-3.49874	-3.3627	5.05873e-13	7.74784e-20	4.26994e-12	yes
	373	NM_013136	Mak	2.03265	1.9557	37.199	0.263515	0.191398	3.27078	-3.48975	-3.53341	-3.43228	9.0138e-24	9.60161e-09	5.76389e-19	yes
	374	NM_012514	Brca1	12.7088	12.6318	244.256	1.21851	1.14639	22.4198	-3.48392	-3.38305	-3.43144	7.09622e-63	1.75844e-21	1.96414e-55	yes
	375	NM_031754	Gng2	0.311864	0.234911	4.09978	0.114228	0.0421119	0.29762	-3.48347	-2.68062	-3.12095	1.40119e-05	4.13919e-07	0.0280181	yes
	376	NM_001108657	Runx1t1	150.919	150.842	2914.21	13.5632	13.491	268.991	-3.48311	-3.55813	-3.40891	2.23651e-36	9.83322e-26	3.78781e-33	yes
	377	NR_128668	Mir149	0.465656	0.388703	7.13006	0.123445	0.051329	0.476022	-3.47078	-3.08186	-3.40664	3.66258e-07	7.96247e-12	0.00437073	yes
	378	NM_030862	Marcksl1	246.194	246.117	4762.85	22.2947	22.2226	444.29	-3.46993	-3.52001	-3.40495	1.22669e-52	2.21561e-27	1.31741e-48	yes
	379	NM_012932	Crmp1	32.599	32.5221	627.781	3.02502	2.9529	58.4503	-3.46751	-3.54258	-3.36135	1.28788e-18	1.23547e-16	1.09961e-16	yes
	380	NM_001365151	Crmp1	34.068	33.9911	657.097	3.16431	3.09219	61.3621	-3.46694	-3.50403	-3.38293	7.84258e-35	9.52829e-22	6.46382e-29	yes
	381	NM_001191746	Dlx2	39.6103	39.5333	765.077	3.67008	3.59797	71.6432	-3.46632	-3.43556	-3.34457	2.44282e-14	1.15533e-10	4.43838e-13	yes
	382	NM_001024262	Tspan11	60.1373	60.0604	1163.9	5.52922	5.4571	108.664	-3.46342	-3.48621	-3.40407	1.17192e-56	5.12712e-23	4.13114e-51	yes
	383	NM_001109565	Hils1	0.30226	0.225306	3.878	0.112011	0.0398951	0.249255	-3.44978	-2.43921	-3.27261	0.000193602	4.18585e-05	0.00353267	yes
	384	NM_001009965	Tsku	28.5647	28.4878	551.025	2.69407	2.62195	51.9606	-3.44828	-3.45795	-3.397	1.13365e-123	7.16514e-23	2.68656e-114	yes
	385	NR_038098	Ybx1-ps3	68.7636	68.6866	1325.78	6.38607	6.31395	125.847	-3.44787	-3.43767	-3.37578	1.28157e-29	1.44963e-12	4.56765e-27	yes
	386	NM_001079895	Rbfox2	234.816	234.74	4537.99	21.5929	21.5208	429.963	-3.44745	-3.51183	-3.38695	1.26921e-67	2.86307e-32	6.9343e-63	yes
	387	NM_212532	Ddah2	15.4891	15.4121	297.677	1.51238	1.44026	28.2754	-3.43202	-3.42638	-3.38059	4.78792e-93	2.33909e-31	4.03089e-82	yes
	388	NM_022253	Pag1	14.445	14.3681	277.38	1.40852	1.33641	26.1466	-3.42781	-3.59339	-3.37343	1.07546e-58	3.77466e-22	5.35555e-53	yes
	389	NM_001012202	Ppp2r3a	176.426	176.35	3403.61	16.4784	16.4063	327.758	-3.42555	-3.46332	-3.36763	4.76469e-103	5.4738e-32	2.62723e-95	yes
	390	NM_017032	Pde4d	0.369059	0.292105	5.19264	0.119085	0.0469687	0.393323	-3.42357	-2.72755	-3.39976	4.93692e-07	4.01951e-09	0.000931365	yes
	391	NM_001008721	Ebna1bp2	1.70584	1.62889	30.4217	0.243418	0.171302	2.87209	-3.42024	-2.1686	-3.19574	0.000223733	0.0175105	NA	yes
	392	NM_001191755	Rad54b	2.90326	2.82631	54.2523	0.35217	0.280054	5.05901	-3.41949	-3.35289	-3.37333	2.02269e-33	6.41984e-19	2.45086e-26	yes
	393	NM_001108344	Ube2t	3.7958	3.71884	71.5775	0.444575	0.372459	6.94337	-3.41582	-3.39042	-3.36173	4.60546e-28	2.54135e-14	1.14713e-23	yes
	394	NM_001276429	Timm9	0.156644	0.0796912	1.09286	0.0994495	0.0273333	0	-3.40497	-0.957663	-2.03808	0.0121284	0.170859	0.214211	no
	395	NM_138544	Fat3	199.267	199.19	3856.24	18.8949	18.8228	375.932	-3.40482	-3.43924	-3.30324	1.75447e-17	6.40151e-22	3.14893e-16	yes
	396	NM_001003959	Dnmt3b	5.47038	5.39343	103.877	0.60809	0.535974	10.2167	-3.40441	-3.39132	-3.3526	8.17225e-57	3.73408e-17	4.92249e-45	yes
	397	NM_001001934	Ly6g5b	0.509678	0.432725	7.8978	0.132392	0.0602761	0.656226	-3.40054	-3.19008	-3.39814	2.9772e-07	4.20139e-06	1.64313e-05	yes
	398	NM_031318	Dynlt1	114.711	114.634	2217.11	10.9567	10.8846	217.497	-3.39771	-3.45386	-3.34443	4.95082e-170	3.34011e-38	6.77074e-152	yes
	399	NM_001012228	Xkr5	2.24318	2.16623	41.5619	0.300739	0.228623	4.05115	-3.39662	-3.61491	-3.34744	3.67014e-20	1.2796e-09	2.00923e-16	yes
	400	NM_001371270	Prrc2b	305.302	305.225	5906.8	29.085	29.0129	579.248	-3.39515	-3.51853	-3.33307	8.93284e-47	3.77934e-28	5.3531e-43	yes
	401	NM_001013220	Triobp	188.786	188.709	3655.02	18.0119	17.9397	358.722	-3.39475	-3.37776	-3.34489	1.01458e-264	8.10894e-41	1.05984e-256	yes
	402	NM_001106456	Mab21l3	0.364737	0.287784	5.11129	0.118803	0.0466869	0.384739	-3.38847	-2.77847	-3.19797	2.17609e-07	0.00012756	1.88872e-05	yes
	403	NM_212498	Atat1	270.644	270.567	5235.45	25.9329	25.8608	517.236	-3.38779	-3.38594	-3.32404	5.04399e-54	8.76991e-33	3.42832e-49	yes
	404	NM_001033963	Prkx	116.077	116	2238.51	11.1596	11.0875	221.34	-3.387	-3.42259	-3.3315	1.83454e-152	5.30502e-34	1.75944e-143	yes
	405	NM_001107319	Unc5d	70.6445	70.5676	1364.12	6.83788	6.76576	134.953	-3.38664	-3.63939	-3.27487	2.9391e-16	2.63932e-18	6.28573e-15	yes
	406	NM_001105911	Slc29a4	178.549	178.472	3454.21	17.1934	17.1213	342.78	-3.38383	-3.43508	-3.31228	3.35839e-38	7.00323e-20	3.131e-34	yes
	407	NM_053986	Myo1b	59.8099	59.733	1153.64	5.82933	5.75722	114.443	-3.37573	-3.58259	-3.31515	3.15414e-46	1.62503e-22	2.91286e-43	yes
	408	NM_001001719	Fancd2	19.3322	19.2553	372.171	1.93739	1.86527	36.7578	-3.37567	-3.33513	-3.3188	1.34197e-48	1.63718e-18	1.27481e-44	yes
	409	NM_001106917	Pi15	0.36265	0.285697	5.08019	0.11844	0.046324	0.378427	-3.37153	-2.82686	-3.38242	9.9926e-06	1.58776e-05	0.000153428	yes
	410	NM_012603	Myc	36.7908	36.7138	710.661	3.6357	3.56358	70.8603	-3.3713	-3.35451	-3.3174	2.41618e-92	2.78227e-30	6.67356e-82	yes
	411	NM_022254	Gpr85	484.053	483.976	9343.54	47.0286	46.9565	940.543	-3.3662	-3.36319	-3.29552	1.51028e-65	3.77903e-35	1.48631e-56	yes
	412	NM_053820	Ebf1	19.9988	19.9219	383.717	2.03045	1.95834	38.7203	-3.36344	-3.0046	-3.28703	2.1773e-26	4.01078e-09	5.72781e-24	yes
	413	NM_001109554	Gpr21	6.58747	6.51052	125.074	0.723806	0.65169	12.5164	-3.36315	-3.43677	-3.30719	3.51115e-44	7.93903e-12	1.04201e-37	yes
	414	NM_001134712	Sinhcaf	0.431384	0.354431	6.4022	0.126259	0.0541427	0.537646	-3.36073	-2.95627	-3.40311	1.7352e-07	3.25806e-06	3.05299e-05	yes
	415	NM_001127594	Zfp786	39.9481	39.8712	770.374	3.97194	3.89982	77.567	-3.35602	-3.3908	-3.29929	3.30525e-91	1.34719e-33	9.57611e-83	yes
	416	NM_001107308	Gmip	74.547	74.47	1440.71	7.37937	7.30726	145.948	-3.35478	-3.36073	-3.30137	3.83471e-158	9.41847e-33	2.67765e-137	yes
	417	NM_001007797	Arrdc3	113.486	113.409	2198.4	11.1641	11.092	221.272	-3.35387	-3.42047	-3.2972	6.00929e-53	1.01264e-25	1.16785e-48	yes
	418	NM_001139507	Hcfc1	99.1123	99.0354	1915.08	9.76934	9.69722	193.366	-3.3536	-3.50849	-3.29089	1.52865e-40	1.76993e-22	1.5127e-37	yes
	419	NM_001107328	Efnb2	130.709	130.633	2522.02	12.8717	12.7996	255.606	-3.35133	-3.35609	-3.29453	2.4071e-119	4.4446e-37	4.28415e-116	yes
	420	NM_052799	Nos1	78.3035	78.2266	1513.26	7.76403	7.69192	153.341	-3.34934	-3.51727	-3.18253	7.68342e-09	2.3392e-16	1.12625e-07	yes
	421	NM_001107191	Zbtb37	3.71707	3.64012	69.9943	0.452992	0.380876	7.08901	-3.34176	-3.49392	-3.29068	7.05395e-32	1.60675e-16	5.02365e-27	yes
	422	NM_001107609	Kif20b	16.2487	16.1718	311.932	1.68445	1.61233	31.734	-3.34158	-3.35197	-3.28255	1.96194e-49	2.01004e-19	3.29532e-44	yes
	423	NM_023988	Zfp354c	76.432	76.3551	1473.81	7.63557	7.56346	150.919	-3.33776	-3.37082	-3.2769	3.90527e-71	1.26128e-31	1.23943e-66	yes
	424	NM_001109211	Bhlhe23	0.995804	0.918851	17.3829	0.185806	0.113689	1.73624	-3.3376	-3.24984	-3.27507	7.2453e-08	5.36262e-06	6.59383e-07	yes
	425	NM_001038994	Svbp	0.553287	0.476334	8.73574	0.137001	0.0648847	0.744478	-3.33505	-3.26367	-3.3591	7.25658e-11	2.75936e-07	8.51619e-07	yes
	426	NM_001003978	Gspt1	10.46	10.383	200.69	1.12386	1.05174	20.6215	-3.32944	-4.08083	-3.14861	4.09008e-06	1.09955e-09	9.47615e-06	yes
	427	NM_001109436	Mogat2	24.2995	24.2225	468.07	2.49124	2.41913	47.8213	-3.32423	-3.36377	-3.26905	1.42713e-63	2.63132e-27	3.44345e-58	yes
	428	NM_001105951	Pik3c2b	103.435	103.358	2002.44	10.4552	10.3831	207.086	-3.31548	-3.43293	-3.25696	1.26124e-52	1.13905e-27	4.56323e-48	yes
	429	NM_001004203	Mcm7	197.233	197.156	3815.61	20.0066	19.9345	398.874	-3.30695	-3.30547	-3.25052	8.59075e-92	1.55692e-28	3.81936e-84	yes
	430	NM_001329881	Hmgb2l1	0.155976	0.0790224	1.09881	0.0994495	0.0273333	0	-3.30636	-1.26359	-1.94419	0.00737791	0.0231152	0.25431	yes
	431	NM_001127523	Mis18a	12.725	12.648	244.382	1.37255	1.30043	25.5042	-3.30443	-4.21704	-3.17038	5.84252e-08	6.20454e-13	1.81749e-07	yes
	432	NM_021590	Aipl1	0.292396	0.215443	3.75017	0.113804	0.0416874	0.289372	-3.29434	-2.50119	-3.16702	2.74165e-05	1.49405e-05	0.00705887	yes
	433	NM_001191760	Dock11	67.5146	67.4377	1304.89	6.9965	6.92438	138.136	-3.28661	-3.29098	-3.23369	7.3846e-122	4.65807e-30	9.7962e-107	yes
	434	NM_001025664	Wsb1	5.18907	5.11211	97.7932	0.623025	0.550909	10.5311	-3.28272	-3.30712	-3.20583	8.49775e-21	2.63805e-13	1.42317e-18	yes
	435	NM_139263	Fgd4	70.3331	70.2562	1353.46	7.31836	7.24624	144.511	-3.27928	-3.30678	-3.21489	4.03141e-49	6.05274e-19	3.36933e-45	yes
	436	NM_001100171	Noxa1	0.535713	0.45876	8.38817	0.138462	0.066346	0.777097	-3.27611	-3.06827	-3.25915	2.60973e-08	5.69701e-07	1.93887e-06	yes
	437	NM_001109132	Marveld3	0.150851	0.0738977	0.986691	0.0994495	0.0273333	0	-3.27278	-1.25549	-2.18774	0.00505428	0.0483255	0.0356169	yes
	438	NM_001024966	Samd14	168.963	168.886	3270.18	17.5933	17.5212	350.505	-3.27013	-3.28179	-3.19055	2.83712e-30	1.23201e-28	5.51711e-27	yes
	439	NM_001024263	Prkd3	140.272	140.195	2710.96	14.6238	14.5517	290.901	-3.26858	-3.27231	-3.2156	1.1132e-172	4.86902e-35	4.0376e-157	yes
	440	NM_001130717	Mtbp	5.87027	5.79332	111.745	0.685287	0.61317	11.7233	-3.2675	-3.30815	-3.21899	1.91689e-54	1.299e-22	1.70264e-45	yes
	441	NM_001107307	Cilp2	13.1851	13.1082	253.184	1.45569	1.38357	27.1794	-3.26639	-3.28715	-3.20676	1.32338e-40	4.04372e-18	8.22329e-37	yes
	442	NM_001025050	Cdca8	26.6298	26.5528	513.75	2.85704	2.78492	55.2981	-3.26504	-3.28829	-3.20912	3.52109e-65	6.24223e-21	5.55362e-58	yes
	443	NM_133601	Cblb	79.9507	79.8738	1540.96	8.44869	8.37657	167.042	-3.25321	-3.28205	-3.19544	1.64974e-84	1.66233e-28	8.76725e-79	yes
	444	NM_001107017	Traf4	160.133	160.056	3100.35	16.8591	16.787	335.638	-3.25261	-3.25932	-3.20267	1.82034e-208	1.85561e-38	1.45174e-190	yes
	445	NM_017336	Ptpro	443.146	443.069	8586.28	46.6009	46.5288	930.703	-3.25177	-3.30747	-3.17733	1.4658e-31	1.82321e-29	5.13422e-28	yes
	446	NM_001004073	Lsm2	0.605743	0.52879	9.81289	0.147783	0.0756672	0.96807	-3.24992	-3.37946	-3.2504	4.37641e-09	7.81664e-07	1.05501e-06	yes
	447	NM_022199	Dusp4	42.3811	42.3042	818.115	4.53553	4.46341	88.752	-3.24983	-3.32387	-3.14558	5.21589e-14	3.17274e-18	6.14541e-13	yes
	448	NM_001191628	Tenm4	212.032	211.955	4108.37	22.4422	22.3701	447.017	-3.24486	-3.40376	-3.17419	3.56491e-26	5.83368e-21	4.42469e-24	yes
	449	NM_001085381	Gjc1	61.8836	61.8066	1194.02	6.5987	6.52659	130.075	-3.24126	-3.25389	-3.18809	6.50253e-165	1.16192e-37	2.10052e-150	yes
	450	NM_001271182	Col6a4	1.67546	1.59851	30.4534	0.260491	0.188374	3.22656	-3.23525	-3.06658	-3.18544	7.24302e-16	2.56972e-09	4.91366e-13	yes
	451	NM_001017493	LOC498265	11.6283	11.5514	222.846	1.32772	1.2556	24.6512	-3.23467	-3.23915	-3.18111	2.4745e-75	1.89923e-24	9.16564e-66	yes
	452	NM_001108720	Btbd7	67.9512	67.8743	1311.09	7.30046	7.22834	144.175	-3.23342	-3.27718	-3.17665	5.13799e-75	7.03007e-25	2.38455e-69	yes
	453	NM_139088	Impg2	0.652778	0.575825	10.67	0.156019	0.0839024	1.14122	-3.23162	-3.01608	-3.22074	2.88281e-11	1.97035e-06	6.40994e-08	yes
	454	NM_001166275	Mdc1	58.4941	58.4172	1129.8	6.29231	6.22019	123.959	-3.23145	-3.27221	-3.17831	1.10239e-106	1.57458e-31	7.41168e-97	yes
	455	NM_031633	Foxm1	28.3293	28.2523	546.505	3.08996	3.01785	59.8772	-3.23061	-3.18475	-3.1756	8.14001e-62	3.48178e-21	6.23336e-56	yes
	456	NM_001134523	Plekhn1	21.6173	21.5403	415.201	2.39122	2.3191	45.9554	-3.22819	-3.26991	-3.15159	2.87006e-22	1.4496e-13	1.92763e-20	yes
	457	NM_001109901	Emilin3	1.22129	1.14434	21.7069	0.212216	0.1401	2.25435	-3.22677	-3.41357	-3.18175	1.26804e-11	9.83618e-08	1.02004e-09	yes
	458	NM_001009271	Nt5dc2	73.1368	73.0599	1415.96	7.90151	7.8294	156.409	-3.22666	-3.21937	-3.17729	1.91814e-166	1.32553e-26	5.62462e-153	yes
	459	NM_053593	Cdk4	456.883	456.806	8844.36	49.0193	48.9472	980.064	-3.22256	-3.22736	-3.171	5.67429e-220	3.28209e-41	1.35927e-200	yes
	460	NM_001191626	Mex3b	259.839	259.762	5024.38	27.9755	27.9034	559.538	-3.21989	-3.28159	-3.14909	4.25302e-44	1.0785e-28	3.34678e-39	yes
	461	NM_080405	Gli3	32.9227	32.8458	636.291	3.62621	3.55409	70.6168	-3.21348	-3.26758	-3.15164	1.666e-33	3.55106e-18	1.97436e-30	yes
	462	NM_001191977	Cecr2	21.431	21.354	412.564	2.37466	2.30254	45.5154	-3.21284	-3.38946	-3.15825	1.00341e-61	1.6584e-22	1.49907e-57	yes
	463	NM_001009695	Wnt7b	61.5904	61.5135	1188.55	6.72443	6.65231	132.556	-3.21223	-3.23096	-3.12848	1.03521e-23	1.27923e-24	7.13095e-22	yes
	464	NM_001011989	Gns	1.09938	1.02243	18.9112	0.204126	0.13201	2.10382	-3.201	-1.5935	-2.94471	0.00384756	0.161774	0.00552497	yes
	465	NM_001103353	LOC691995	850.197	850.12	16448.4	92.7989	92.7268	1857.43	-3.19689	-3.28445	-3.12729	8.61712e-45	1.4501e-29	2.84121e-39	yes
	466	NM_053902	Kynu	0.39601	0.319057	5.6939	0.126938	0.0548214	0.552171	-3.19549	-2.5993	-3.088	0.00126015	0.00128388	0.00800759	yes
	467	NM_001134970	Sbf2	309.305	309.228	5979.3	33.8286	33.7565	675.441	-3.19524	-3.21821	-3.142	6.67756e-169	6.38872e-39	1.07588e-156	yes
	468	NM_133524	Tcf3	3.86975	3.79279	73.1242	0.504585	0.432468	8.11035	-3.19424	-3.1954	-3.14453	3.37539e-26	8.48373e-17	5.59359e-22	yes
	469	NM_001290110	Mtfr2	9.52543	9.44848	182.59	1.12721	1.05509	20.6369	-3.19236	-3.21605	-3.12649	4.07174e-23	1.97918e-12	9.74183e-21	yes
	470	NM_001134983	Tgif2	6.98498	6.90803	133.451	0.840158	0.768042	14.8286	-3.19045	-3.1605	-3.14106	1.38655e-51	1.57632e-18	9.30579e-45	yes
	471	NM_001024268	Lig1	17.0271	16.9502	327.57	1.93427	1.86216	36.7171	-3.19012	-3.18909	-3.13768	1.89159e-70	3.74578e-26	1.45546e-64	yes
	472	NM_001106717	Gen1	5.62725	5.5503	106.833	0.698559	0.626442	11.9989	-3.19001	-3.22281	-3.13829	2.99194e-43	2.40018e-20	7.63221e-37	yes
	473	NM_001108455	Fanca	13.0415	12.9645	250.463	1.50311	1.43099	28.0825	-3.18996	-3.19192	-3.13447	7.94612e-45	2.62893e-21	4.07508e-40	yes
	474	NM_001033893	N4bp3	0.146553	0.0696001	0.896937	0.0994495	0.0273333	0	-3.18726	-0.881938	-1.88871	0.013473	0.138705	0.221382	no
	475	NM_001106687	Clspn	6.21773	6.14078	118.55	0.764527	0.692411	13.3224	-3.18335	-3.27846	-3.12944	2.61713e-32	5.80767e-16	3.95792e-28	yes
	476	NM_031539	Cd8b	0.276753	0.1998	3.46033	0.112159	0.0400428	0.254551	-3.18223	-2.18665	-3.10671	0.000626355	0.0015347	0.00191092	yes
	477	NM_001014087	Deup1	0.890239	0.813286	15.3798	0.17913	0.107013	1.59487	-3.18181	-3.47054	-3.13759	6.31451e-09	1.03815e-06	1.12309e-07	yes
	478	NR_132635	LOC100911498	686.278	686.201	13122.7	76.0166	75.9445	1524.3	-3.17598	-4.39245	-2.67205	0.0708387	0.278514	0.0653981	no
	479	NM_022604	Esm1	0.63773	0.560777	10.4377	0.151292	0.0791759	1.03464	-3.17363	-3.00149	-3.10841	1.02045e-09	5.81522e-07	9.91717e-08	yes
	480	NM_001047853	Arrdc4	18.3363	18.2593	352.582	2.11223	2.04012	40.2871	-3.17184	-3.19776	-3.11801	1.19865e-70	2.39935e-26	2.0174e-65	yes
	481	NM_001014037	RGD1306227	27.405	27.3281	527.813	3.1293	3.05718	60.7463	-3.17051	-3.16986	-3.11358	1.37409e-70	7.10128e-26	1.01242e-64	yes
	482	NM_001101016	Lrrc75b	17.3028	17.2258	332.346	1.98665	1.91454	37.7297	-3.1701	-3.23934	-3.11524	1.56106e-68	1.53297e-20	3.50433e-65	yes
	483	NM_001130581	Fam227a	14.2221	14.1451	272.425	1.66863	1.59651	31.4774	-3.16563	-3.13222	-3.09152	2.27958e-17	2.77719e-05	5.55443e-16	yes
	484	NM_053691	Nek2	5.70347	5.62652	108.573	0.714124	0.642008	12.2848	-3.16357	-3.2207	-3.11313	2.80795e-35	5.9863e-15	2.50364e-31	yes
	485	NR_031822	Mir19a	0.142841	0.0658881	0.817289	0.0994495	0.0273333	0	-3.15815	-0.549807	-0.536708	0.0113041	0.139524	0.80255	no
	486	NM_001134599	Flna	300.22	300.143	5808.27	33.7183	33.6462	673.073	-3.15732	-3.16916	-3.10443	2.73626e-94	2.5051e-27	1.72095e-84	yes
	487	NM_012980	Mmp11	0.26367	0.186716	3.11164	0.112508	0.040392	0.258855	-3.15549	-1.61244	-2.84786	0.0168408	0.102783	0.0366039	yes
	488	NM_022213	Pik3r3	61.1658	61.0889	1179.14	6.93432	6.86221	136.646	-3.15504	-3.23269	-3.09532	2.55615e-52	5.15079e-25	4.01316e-48	yes
	489	NM_001015018	Ddx17	49.2047	49.1278	946.798	5.60244	5.53032	110.215	-3.15491	-3.18128	-3.07692	2.15037e-20	4.36174e-11	5.83877e-19	yes
	490	NM_001100850	Abl1	23.074	22.997	444.448	2.65759	2.58547	51.1468	-3.15467	-3.23577	-3.10114	3.11516e-64	8.72276e-25	1.09281e-59	yes
	491	NM_001105992	Xpr1	157.467	157.39	3038.3	17.7575	17.6854	353.185	-3.15457	-3.23352	-3.08623	4.58167e-28	1.04608e-16	9.2868e-26	yes
	492	NM_001004232	Fscn3	1.28159	1.20463	22.7678	0.229359	0.157243	2.60761	-3.15168	-3.11542	-3.10146	8.03092e-14	2.90022e-10	2.05758e-11	yes
	493	NM_170788	Erc1	88.5136	88.4367	1709.46	10.0343	9.96219	198.597	-3.15026	-3.24969	-3.09214	4.31774e-49	2.36438e-25	3.00236e-45	yes
	494	NM_001136470	Usp49	56.5938	56.5168	1092.25	6.48866	6.41655	127.964	-3.14196	-3.1487	-3.08852	2.52937e-135	1.62564e-36	6.86687e-129	yes
	495	NM_001107265	Cenpj	53.8773	53.8004	1040.32	6.21145	6.13933	122.506	-3.13632	-3.14467	-3.08093	3.36252e-85	2.48981e-26	1.22081e-76	yes
	496	NM_017248	Hnrnpa1	1927.54	1927.46	37290.7	219.715	219.643	4401.43	-3.13356	-3.14002	-3.08	7.53222e-199	4.41351e-41	7.30362e-182	yes
	497	NM_001013952	LOC300308	2.01007	1.93312	36.5663	0.313494	0.241378	4.30467	-3.12916	-2.61018	-2.8884	0.000869607	0.0164575	0.00177278	yes
	498	NM_017358	Cdon	53.4342	53.3572	1032	6.18062	6.1085	121.641	-3.12879	-3.15925	-3.06521	8.1841e-30	7.49879e-17	1.5447e-27	yes
	499	NM_134402	Bzw2	362.026	361.95	7001.38	41.4717	41.3996	828.728	-3.12858	-3.13528	-3.07255	1.17621e-100	1.3646e-34	7.0177e-91	yes
	500	NM_001109292	Ddx6	153.759	153.682	2968.22	17.6596	17.5875	351.266	-3.12777	-3.22016	-3.06759	1.30756e-48	1.84325e-24	7.24227e-45	yes
	501	NM_001077590	Bves	1.25153	1.17458	22.1457	0.23598	0.163864	2.74982	-3.12586	-2.9962	-3.0858	7.04616e-19	2.84668e-10	1.57578e-14	yes
	502	NM_001013144	Slc12a7	55.9772	55.9002	1080.79	6.53191	6.45979	129.084	-3.12563	-3.16026	-3.0727	8.85793e-167	2.20345e-30	1.54957e-155	yes
	503	NM_012908	Faslg	0.837339	0.760385	14.2018	0.180788	0.108672	1.62794	-3.11939	-2.95841	-3.08743	3.72603e-12	2.58449e-06	1.37353e-09	yes
	504	NM_022680	Akp3	0.202282	0.125329	1.96956	0.105979	0.0338627	0.129428	-3.11888	-1.85924	-2.53789	0.00251163	0.00144943	0.0742561	yes
	505	NM_001130680	Phf21b	43.9581	43.8812	849.443	5.12966	5.05755	100.543	-3.11854	-3.13302	-3.04862	1.91052e-26	1.91009e-18	3.88797e-24	yes
	506	NM_001100524	Pcdh18	58.116	58.0391	1121.9	6.79074	6.71862	134.19	-3.11626	-3.14516	-3.05499	4.94237e-49	4.50758e-20	2.71608e-43	yes
	507	NM_001191583	Tdrd6	0.203139	0.126186	1.98809	0.107661	0.035545	0.167149	-3.11612	-1.68713	-2.74408	0.00225055	0.0163615	0.00942533	yes
	508	NM_001005540	Ppm1j	9.79499	9.71804	187.478	1.22095	1.14884	22.522	-3.11443	-3.18095	-3.04586	9.01675e-24	2.1488e-15	6.41261e-22	yes
	509	NM_001107396	Cdc25c	9.09256	9.01561	173.863	1.12859	1.05647	20.6013	-3.11195	-3.26506	-3.05818	9.42445e-49	5.28845e-19	3.6026e-42	yes
	510	NM_001109127	Cbln1	38.373	38.296	740.132	4.53054	4.45843	88.7792	-3.10855	-3.50994	-3.0055	6.24176e-14	6.02017e-15	1.3946e-12	yes
	511	NM_181634	Plppr3	431.97	431.893	8360.57	50.1846	50.1124	1004.36	-3.10802	-3.12078	-3.03732	6.61985e-39	2.70795e-25	1.29949e-33	yes
	512	NM_001100684	Sh3bp2	67.7527	67.6757	1308.15	7.96783	7.89571	157.711	-3.10406	-3.1063	-3.04832	1.47357e-105	2.30307e-35	2.51058e-96	yes
	513	NM_001107169	Gli2	20.6098	20.5328	397.678	2.47829	2.40618	47.6758	-3.10406	-3.05842	-3.05058	1.61314e-52	5.71267e-21	3.05486e-48	yes
	514	NM_001191729	Ccdc120	48.4303	48.3534	936.114	5.69736	5.62525	112.02	-3.10307	-3.11889	-3.05142	5.89962e-92	1.69286e-29	7.52289e-81	yes
	515	NM_001305047	Nfe2l3	7.04687	6.96992	134.314	0.906606	0.83449	16.1831	-3.09892	-3.28693	-3.02972	6.24518e-22	3.07774e-15	3.21175e-19	yes
	516	NM_001126048	Tma7	4.22796	4.15101	80.9597	0.576738	0.504621	9.59308	-3.0982	-0.652885	-2.91649	9.61899e-05	0.448134	0.000201611	yes
	517	NM_001106620	P3h3	80.2067	80.1298	1549.94	9.48336	9.41125	188.238	-3.09364	-3.10898	-3.03852	5.29446e-94	5.60231e-25	3.77e-83	yes
	518	NM_001108575	Brd3	207.529	207.452	4010.85	24.5125	24.4404	488.482	-3.08445	-3.09468	-3.03177	3.24951e-136	2.28183e-36	2.52631e-128	yes
	519	NM_001109015	Tceanc	2.92473	2.84778	54.6178	0.427543	0.355426	6.57463	-3.07986	-3.15139	-3.03283	1.02026e-44	2.46946e-16	1.05404e-35	yes
	520	NM_173131	Vom2r53	0.316403	0.23945	4.20179	0.118937	0.0468209	0.388027	-3.07953	-2.49321	-2.9168	2.99436e-05	6.65807e-06	0.0275657	yes
	521	NM_031330	Hnrnpab	2.97897	2.90202	55.5083	0.437438	0.365322	6.78949	-3.07678	-3.07364	-2.95742	2.00166e-06	7.18173e-06	5.53633e-06	yes
	522	NM_001012096	Tia1	77.9275	77.8506	1503.28	9.3188	9.24669	184.617	-3.07554	-3.07213	-3.01597	1.30461e-60	5.74396e-28	2.53232e-55	yes
	523	NM_001106416	Skp2	43.9165	43.8395	846.012	5.3227	5.25058	104.663	-3.06518	-3.05764	-3.00972	8.01493e-118	3.66801e-28	3.60688e-104	yes
	524	NM_001009176	Trim10	0.595646	0.518693	9.61239	0.153122	0.0810057	1.0758	-3.06376	-2.85394	-3.04052	4.57453e-08	3.7411e-07	1.52659e-06	yes
	525	NM_001044297	Ankrd61	0.251656	0.174702	2.9175	0.114338	0.0422221	0.301873	-3.06139	-2.16195	-2.98364	0.000289403	0.00130346	0.00148732	yes
	526	NM_001106397	Mical1	57.6619	57.5849	1114.44	7.00947	6.93735	138.417	-3.05596	-3.05357	-3.00218	5.0948e-82	1.59007e-26	7.79241e-74	yes
	527	NM_001025034	Fam107b	118.982	118.905	2296.76	14.3827	14.3106	286.158	-3.05527	-3.05741	-3.00186	3.69497e-227	5.26886e-37	5.94924e-222	yes
	528	NM_001130494	Recql4	11.3777	11.3008	218.227	1.44711	1.37499	26.9777	-3.05379	-3.04678	-2.99997	1.26285e-46	4.54489e-20	6.99312e-42	yes
	529	NM_001106206	Fbxo5	11.9234	11.8464	229.111	1.5285	1.45638	28.6993	-3.05328	-3.05443	-2.99832	6.64848e-47	5.01518e-19	3.59578e-41	yes
	530	NM_001006968	Tsen34	0.150979	0.0740262	1.01882	0.0994495	0.0273333	0	-3.05249	-0.820228	-0.348836	0.0121615	0.00282829	NA	yes
	531	NM_001033701	Zeb2	546.762	546.685	10557.1	66.2334	66.1613	1323.28	-3.04681	-3.08906	-2.98067	9.47599e-46	1.21955e-28	2.15342e-40	yes
	532	NM_024395	Htr5b	1.24881	1.17186	22.2146	0.233581	0.161465	2.68695	-3.03906	-2.96059	-3.00427	1.45932e-14	1.36674e-06	2.18304e-10	yes
	533	NM_021692	Smad5	66.536	66.4591	1284.92	8.16535	8.09323	161.536	-3.03885	-3.03677	-2.98622	3.30253e-131	1.40915e-32	1.07521e-125	yes
	534	NM_001107873	Mcm2	45.7391	45.6622	884.829	5.63595	5.56383	110.921	-3.03882	-3.00941	-2.98926	2.08933e-114	2.70477e-26	5.31084e-106	yes
	535	NM_001191861	Cdk6	6.44714	6.37019	122.908	0.878776	0.80666	15.6573	-3.03768	-3.00982	-2.98202	1.71312e-31	5.19373e-17	3.35511e-28	yes
	536	NM_012651	Slc4a1	26.4217	26.3447	512.078	3.30148	3.22936	64.0403	-3.03597	-4.07346	-2.93963	1.45021e-08	2.82565e-06	1.18666e-07	yes
	537	NM_001106054	Klhl1	18.841	18.764	363.074	2.38138	2.30926	45.6784	-3.03517	-3.26042	-2.96463	1.87627e-21	4.00406e-14	2.78361e-19	yes
	538	NM_001130558	Stac3	0.363265	0.286312	5.08647	0.12831	0.056194	0.582405	-3.03198	-2.54323	-3.03686	3.89349e-05	0.00023131	0.000361263	yes
	539	NR_031871	Mir126b	0.146712	0.0697584	0.925245	0.0994495	0.0273333	0	-3.03173	-1.08724	-1.91776	0.0137352	0.0464658	0.140937	yes
	540	NM_001107212	Adamts3	74.3927	74.3158	1437.09	9.15968	9.08757	181.035	-3.03122	-3.08252	-2.97254	2.14301e-47	6.55217e-24	3.38728e-43	yes
	541	NM_031056	Mmp14	45.8981	45.8211	888.61	5.71411	5.64199	112.794	-3.03061	-3.16102	-2.9757	3.17969e-37	4.84079e-10	1.83295e-33	yes
	542	NM_001008751	Krt14	0.144472	0.0675187	0.870413	0.0994495	0.0273333	0	-3.03014	-0.870351	-1.88155	0.0216309	0.273332	0.17	no
	543	NM_017081	Hsd11b2	1.12505	1.0481	19.8148	0.219054	0.146937	2.39264	-3.02549	-3.18092	-2.97549	4.45785e-14	1.21337e-07	1.56684e-11	yes
	544	NM_001024892	Rlim	0.527615	0.450661	8.13701	0.149739	0.0776225	1.0143	-3.02456	-2.00632	-2.94762	0.000141164	0.0185854	0.000514215	yes
	545	NM_138537	LOC171573	0.202411	0.125457	2.00169	0.106375	0.0342591	0.138772	-3.02143	-1.79627	-2.64013	0.00190922	0.138003	0.00328686	yes
	546	NM_001134726	Zfp566	2.26939	2.19243	41.807	0.36463	0.292514	5.32189	-3.01981	-2.9358	-2.96682	1.02559e-19	7.85236e-11	3.45209e-16	yes
	547	NM_001106580	Hepacam2	0.477392	0.400439	7.32328	0.141116	0.0689998	0.837343	-3.01791	-2.85365	-3.0483	2.83939e-08	2.36121e-05	0.000213058	yes
	548	NM_001025650	Dusp11	0.839308	0.762355	14.0618	0.184967	0.112851	1.71812	-3.01614	-1.62928	-2.79032	0.0063412	0.126594	0.00907732	yes
	549	NM_012552	Cela1	1.00511	0.928154	17.4802	0.207179	0.135063	2.15992	-3.01373	-3.01905	-2.96295	9.01673e-16	2.84301e-08	2.74201e-12	yes
	550	NM_001134788	Vpreb2	0.144412	0.0674591	0.878065	0.0994495	0.0273333	0	-3.01357	-0.869082	-1.80536	0.0197196	0.180743	0.232114	no
	551	NM_001346306	Srrm4	111.754	111.677	2158.68	13.919	13.8469	276.362	-3.01296	-3.05724	-2.92082	2.5498e-18	3.20044e-21	2.99817e-16	yes
	552	NM_013117	Col11a1	23.3618	23.2848	450.722	2.9543	2.88218	57.0607	-3.01238	-3.18069	-2.96004	3.92801e-43	3.10535e-20	4.20931e-38	yes
	553	NM_053479	Pola1	39.7883	39.7113	767.724	5.00984	4.93772	98.3521	-3.01202	-3.01326	-2.95926	2.06888e-106	1.58735e-29	8.5217e-97	yes
	554	NM_001099519	Vom2r77	0.144442	0.0674889	0.874239	0.0994495	0.0273333	0	-3.00828	-1.29308	-0.385611	0.0118514	4.46647e-05	0.857954	yes
	555	NM_001109102	Fam167a	4.10436	4.02741	77.6192	0.582894	0.510778	9.66014	-3.00742	-3.44439	-2.95775	6.81887e-39	2.26547e-13	2.87228e-33	yes
	556	NM_172045	Ppp1r14b	249.319	249.242	4822.64	31.1874	31.1153	623.553	-3.00332	-3.01987	-2.94453	7.72957e-70	1.24723e-27	1.28209e-60	yes
	557	NM_001033909	Elf2	12.6625	12.5856	242.754	1.64815	1.57604	30.9824	-3.00237	-3.0317	-2.94794	2.07269e-53	3.18842e-23	5.9642e-50	yes
	558	NM_001107103	Ripk4	0.834393	0.75744	14.1643	0.185682	0.113566	1.72995	-3.00196	-3.13806	-2.9419	5.63518e-14	1.16532e-08	7.90322e-11	yes
	559	NM_001304747	Smpd5	10.4841	10.4071	200.31	1.39483	1.32271	25.9898	-3.00087	-3.04013	-2.93671	1.40284e-34	3.16248e-19	2.84605e-30	yes
	560	NR_031869	Mir125b1	0.143	0.0660464	0.845596	0.0994495	0.0273333	0	-2.99858	-1.08086	-1.18079	0.0152915	0.0167393	0.600655	yes
	561	NM_052803	Atp7a	20.0029	19.9259	384.546	2.58256	2.51045	49.6139	-2.99317	-3.18383	-2.92795	1.42952e-18	6.91207e-10	4.73539e-17	yes
	562	NM_001109642	H3f4	0.142173	0.0652193	0.823233	0.0994495	0.0273333	0	-2.99191	-1.07531	-1.79046	0.0190936	0.0943486	0.216519	no
	563	NM_020302	Adam3a	0.137048	0.0600947	0.711116	0.0994495	0.0273333	0	-2.9854	-0.848848	-0.875558	0.0114657	0.0119152	0.713568	yes
	564	NM_057127	Slc26a2	8.36176	8.2848	159.482	1.13183	1.05972	20.6446	-2.98267	-3.07387	-2.9188	2.26444e-19	1.5063e-09	9.62725e-18	yes
	565	NM_001191552	Nsd2	256.274	256.197	4952.71	32.4738	32.4017	647.808	-2.98257	-2.99401	-2.92978	6.07502e-128	7.05588e-34	1.07498e-117	yes
	566	NM_012860	Mat1a	0.405462	0.328509	5.89195	0.140508	0.0683919	0.835747	-2.98149	-3.09317	-2.98862	1.05546e-06	1.11037e-07	3.40706e-05	yes
	567	NM_001108545	Fbxl7	7.96257	7.88561	152.014	1.098	1.02588	20.0379	-2.98036	-2.98128	-2.92507	2.83974e-40	1.58055e-17	3.70014e-36	yes
	568	NM_022585	Azin1	0.139288	0.0623344	0.765948	0.0994495	0.0273333	0	-2.97968	-0.798516	-1.85798	0.0127438	0.220634	0.111748	no
	569	NM_001191574	Dock7	242.074	241.997	4678.08	30.7724	30.7003	614.49	-2.97909	-2.98111	-2.92646	9.47531e-239	2.13437e-41	2.65057e-230	yes
	570	NM_001191815	Arhgap28	9.4064	9.32944	180.008	1.26113	1.18901	23.2127	-2.97801	-3.13056	-2.92505	2.82554e-34	1.53354e-11	9.77379e-31	yes
	571	NM_001191670	Zbtb41	39.1465	39.0696	753.819	5.05589	4.98377	99.2418	-2.97437	-3.02004	-2.91563	5.72558e-55	3.32353e-24	1.40649e-50	yes
	572	NM_001017459	Mdm1	70.7458	70.6689	1366.66	9.07853	9.00641	179.857	-2.97333	-2.97265	-2.92173	2.94031e-167	5.00743e-33	2.52296e-160	yes
	573	NM_001191887	Aff3	218.972	218.895	4234.12	27.9781	27.906	557.727	-2.97183	-2.99778	-2.90974	3.48743e-44	7.35426e-31	6.48609e-40	yes
	574	NM_001134520	Rad54l2	62.8618	62.7849	1213.03	8.07676	8.00464	159.538	-2.96962	-2.99696	-2.91543	1.7195e-78	6.27284e-30	4.22154e-73	yes
	575	NM_001037554	Bex4	62.9653	62.8884	1215.86	8.13085	8.05873	161.076	-2.96826	-3.03675	-2.90907	1.64099e-53	1.4249e-23	4.20437e-48	yes
	576	NM_001109423	Hist1h2ak	0.411572	0.334619	6.05473	0.134352	0.0622355	0.705875	-2.96701	-2.80412	-3.02264	3.55807e-07	4.33504e-05	9.31734e-05	yes
	577	NM_031563	Ybx1	533.375	533.298	10310	68.4343	68.3622	1370.28	-2.96472	-2.98047	-2.91082	4.64899e-262	7.3939e-45	5.49709e-243	yes
	578	NM_001109237	Neurod6	841.718	841.641	16273.3	108.337	108.265	2167.66	-2.95889	-3.0083	-2.82171	1.0794e-10	9.3515e-20	1.90326e-09	yes
	579	NM_017337	Pde3a	10.3636	10.2866	199.179	1.41156	1.33945	26.2827	-2.95638	-2.96861	-2.90003	1.63821e-25	1.7771e-13	4.59701e-23	yes
	580	NM_001011913	Fignl1	4.17747	4.10052	78.9574	0.620995	0.548878	10.4396	-2.95246	-2.97739	-2.90141	8.2938e-28	4.23794e-15	4.36925e-24	yes
	581	NR_126013	Crhr1	0.135605	0.0586522	0.682473	0.0994495	0.0273333	0	-2.95149	-0.784409	-0.348836	0.0144644	0.000521341	NA	yes
	582	NM_001109290	Zfp202	35.6141	35.5371	685.436	4.69164	4.61953	92.0152	-2.95091	-2.96236	-2.89022	2.16954e-51	7.24461e-25	1.94085e-45	yes
	583	NM_001012152	Tbc1d14	1.33263	1.25567	23.8629	0.250942	0.178826	3.0317	-2.94765	-3.09454	-2.91316	1.34282e-15	1.34886e-06	1.88767e-10	yes
	584	NM_145098	Nrp1	113.792	113.715	2196.17	14.8333	14.7612	294.806	-2.94668	-2.98675	-2.87795	2.88651e-23	3.75768e-13	2.38632e-21	yes
	585	NM_147205	St6gal1	0.13849	0.0615371	0.739758	0.0994495	0.0273333	0	-2.94206	-0.789125	-1.77082	0.0234655	0.305182	0.199179	no
	586	NM_001024350	Efcab11	1.61133	1.53438	29.3236	0.292244	0.220128	3.87492	-2.9419	-3.13112	-2.90222	9.93537e-23	3.08838e-12	5.56486e-18	yes
	587	NR_031942	Mir298	0.13849	0.0615371	0.739758	0.0994495	0.0273333	0	-2.94135	-0.789125	-0.386415	0.0237711	0.0496161	0.857552	yes
	588	NM_001271265	Jade3	16.8259	16.7489	322.943	2.2595	2.18738	43.215	-2.94052	-3.03933	-2.88459	1.5219e-50	1.85265e-18	2.10216e-44	yes
	589	NM_019207	Neurog1	1.22984	1.15289	21.9032	0.239563	0.167447	2.8094	-2.94045	-2.9085	-2.86298	5.94043e-09	1.43796e-08	9.48146e-06	yes
	590	NM_031765	Rxrg	32.6315	32.5546	627.523	4.33912	4.267	85.0033	-2.93885	-2.73823	-2.81418	2.72219e-09	5.252e-06	2.00737e-08	yes
	591	NM_001106726	G2e3	47.614	47.537	917.709	6.30947	6.23736	124.427	-2.9331	-2.93995	-2.87703	1.79113e-89	1.48949e-26	5.82159e-81	yes
	592	NM_001013219	St3gal1	25.4214	25.3445	489.406	3.4023	3.33018	66.0832	-2.93257	-3.04077	-2.8706	1.82355e-27	5.87675e-16	2.07321e-25	yes
	593	NM_001013950	Lmbr1l	20.2218	20.1448	389.465	2.72764	2.65552	52.6519	-2.93153	-2.9551	-2.87747	2.69941e-54	3.37749e-23	1.19622e-49	yes
	594	NM_001191774	Sp8	3.6851	3.60815	69.5676	0.566391	0.494275	9.36068	-2.92369	-2.80999	-2.84385	6.40387e-13	2.88769e-08	2.29695e-10	yes
	595	NM_001108110	Ccnt1	4.15466	4.07771	78.1342	0.61856	0.546444	10.368	-2.92231	-3.1036	-2.86535	6.43424e-25	2.28529e-14	1.13848e-21	yes
	596	NM_001170541	Natd1	0.646865	0.569912	10.5792	0.166688	0.0945714	1.35011	-2.9148	-2.84636	-2.88679	4.17929e-07	8.86578e-05	6.52061e-06	yes
	597	NM_053682	Yme1l1	1.75883	1.68187	31.6617	0.315351	0.243235	4.32086	-2.90969	-2.26655	-2.76249	0.00018049	0.00606236	0.000360519	yes
	598	NM_001106429	Pabpc4l	0.498673	0.421719	7.74593	0.146807	0.0746908	0.954149	-2.90892	-2.92373	-2.88308	5.50396e-07	5.30751e-07	9.49592e-06	yes
	599	NM_001100680	Ralgps2	39.4727	39.3957	759.376	5.33417	5.26205	104.744	-2.90555	-2.91027	-2.84858	5.30717e-81	1.82321e-29	1.2402e-75	yes
	600	NM_019210	Pak3	68.2306	68.1536	1315.91	9.21459	9.14247	182.454	-2.89995	-3.0216	-2.81803	9.29596e-23	1.36986e-21	5.81902e-20	yes
	601	NM_001372136	Ddx17	246.717	246.64	4762.29	33.128	33.0559	660.484	-2.89968	-2.97404	-2.83589	9.15946e-30	7.75494e-18	3.09297e-27	yes
	602	NM_080400	Chek1	16.1313	16.0543	310.731	2.25304	2.18093	43.1804	-2.89452	-2.88273	-2.84175	6.76601e-50	3.76399e-20	5.57058e-44	yes
	603	NM_001377080	Erfe	1.04121	0.964261	18.2848	0.216884	0.144767	2.34911	-2.88714	-3.28519	-2.85144	2.91005e-11	4.47348e-09	2.49179e-09	yes
	604	NM_012951	Fgf10	0.575581	0.498628	9.15029	0.159622	0.087506	1.20582	-2.88038	-2.83623	-2.84093	1.09397e-07	7.311e-05	0.000102746	yes
	605	NM_001109083	Nsl1	11.4147	11.3378	219.097	1.63125	1.55914	30.707	-2.87861	-2.87498	-2.82593	5.5441e-49	4.86767e-22	1.00313e-43	yes
	606	NM_012610	Ngfr	10.9918	10.9148	210.052	1.57594	1.50382	29.5435	-2.87558	-2.95566	-2.80897	9.12015e-24	5.07703e-16	1.50215e-21	yes
	607	NM_001105988	Plxna2	993.862	993.785	19216	136.227	136.155	2725.53	-2.86782	-2.90078	-2.80238	1.33801e-37	1.59669e-24	2.40865e-33	yes
	608	NM_171991	Ccnb1	38.4105	38.3336	742.049	5.33803	5.26592	104.939	-2.86761	-2.84095	-2.81439	3.16399e-62	6.25416e-21	7.73113e-56	yes
	609	NM_030866	Nfix	340.015	339.938	6578.39	46.9544	46.8822	937.054	-2.85845	-2.91018	-2.78179	1.29397e-19	2.86126e-19	9.17191e-18	yes
	610	NM_001013184	Hmgn1	26.0595	25.9826	502.004	3.67864	3.60652	71.7751	-2.85804	-2.88387	-2.79949	4.08244e-43	2.32636e-19	3.32651e-38	yes
	611	NM_001127319	Ephb2	73.7514	73.6744	1424.89	10.2577	10.1856	203.201	-2.85531	-2.88604	-2.794	7.58263e-41	7.74879e-27	9.65698e-37	yes
	612	NM_001114656	Jmjd7	6.8347	6.75775	130.083	1.0236	0.951488	18.515	-2.85372	-2.82322	-2.7971	9.81113e-32	5.29234e-17	7.30673e-29	yes
	613	NM_001105942	Neurod4	3.11629	3.03934	58.5474	0.508814	0.436697	8.2052	-2.85202	-2.79893	-2.80232	3.90515e-20	4.34396e-09	7.1167e-17	yes
	614	NM_001109582	LOC690352	0.186338	0.109385	1.67511	0.106375	0.0342591	0.138772	-2.84669	-1.34521	-2.4856	0.00788679	0.0510273	0.0181684	yes
	615	NM_017036	Prl4a1	0.294863	0.21791	3.87309	0.119334	0.0472174	0.397371	-2.84584	-1.73693	-2.81653	0.0021793	0.141732	0.0201224	yes
	616	NM_001034935	Ppef1	3.55704	3.48009	66.6109	0.579258	0.507142	9.60892	-2.8447	-2.92069	-2.79035	1.00543e-28	5.26226e-10	6.09679e-23	yes
	617	NM_001106305	Rnf152	88.6846	88.6077	1712.43	12.4344	12.3623	246.745	-2.84264	-2.93298	-2.7701	3.88057e-18	2.57773e-15	1.48564e-16	yes
	618	NM_080692	Cacng4	103.642	103.565	2001.94	14.5231	14.451	288.333	-2.84252	-2.8722	-2.75261	4.04916e-15	8.15283e-24	2.45135e-13	yes
	619	NM_001106484	Fign	4.61778	4.54083	87.4936	0.716496	0.644379	12.3311	-2.84041	-2.80715	-2.79168	1.13572e-30	8.75141e-15	1.43066e-26	yes
	620	NM_001108829	Kdm6b	192.976	192.899	3730.26	27.0245	26.9524	537.999	-2.83883	-2.91377	-2.7857	1.38979e-59	7.85597e-26	1.01042e-54	yes
	621	NM_173154	Clmp	163.064	162.987	3150.92	22.9358	22.8636	457.392	-2.83484	-2.8546	-2.76904	7.27384e-27	2.26891e-14	7.8605e-24	yes
	622	NM_207606	Kirrel1	10.541	10.464	202.185	1.55258	1.48047	29.0807	-2.83321	-2.87163	-2.77612	1.00295e-20	1.01095e-07	1.05252e-18	yes
	623	NM_001162931	Pom121l2	0.18428	0.107327	1.64019	0.107661	0.035545	0.167149	-2.82682	-1.66532	-2.46798	0.00629531	0.00401729	0.0202015	yes
	624	NM_012955	Cenpi	9.41307	9.33612	180.457	1.40048	1.32837	26.0495	-2.82615	-2.80878	-2.77444	7.47147e-40	9.18044e-18	1.33582e-35	yes
	625	NM_001372249	Lcor	8.71432	8.63737	166.235	1.30009	1.22797	24.02	-2.82578	-3.05073	-2.76626	8.28644e-27	6.77565e-13	4.35729e-24	yes
	626	NM_013042	Tff3	0.375745	0.298792	5.3181	0.136407	0.0642908	0.746936	-2.82439	-2.43833	-2.77351	5.81195e-05	0.000577097	0.00027432	yes
	627	NM_001105910	Grid2ip	16.0168	15.9398	308.591	2.35044	2.27832	45.1588	-2.82012	-2.79922	-2.73208	1.77907e-12	1.29923e-10	4.47044e-11	yes
	628	NM_031510	Idh1	399.937	399.86	7726.7	56.8725	56.8004	1136.03	-2.81534	-2.83384	-2.7612	7.29806e-92	2.9051e-32	2.0141e-85	yes
	629	NM_001107953	Tut4	117.065	116.988	2258.89	16.7056	16.6335	332.266	-2.81257	-2.82137	-2.7591	1.16755e-126	3.91441e-32	6.54695e-120	yes
	630	NM_001134862	Pbx1	2.85905	2.78209	53.2827	0.481047	0.40893	7.62963	-2.81247	-2.84695	-2.76554	7.22316e-27	1.27884e-07	6.39226e-19	yes
	631	NM_001134800	Zbed4	57.1008	57.0239	1100.88	8.19441	8.1223	161.955	-2.81173	-2.82971	-2.75743	1.68426e-85	1.39355e-28	2.79449e-81	yes
	632	NM_012884	Cntn2	712.424	712.347	13800.4	101.661	101.589	2031.57	-2.81005	-2.90501	-2.67042	2.13183e-09	3.21857e-18	2.61334e-07	yes
	633	NM_001108146	Zc3h12c	15.9001	15.8231	305.114	2.34168	2.26957	44.8658	-2.80856	-3.00871	-2.74357	2.49525e-21	1.33476e-14	2.35051e-19	yes
	634	NM_024141	Duox2	0.371516	0.294563	5.26813	0.13154	0.0594242	0.636337	-2.80796	-2.64762	-2.80091	0.000181328	0.000181541	0.000638403	yes
	635	NM_001106192	Cdt1	14.2538	14.1769	274.464	2.11765	2.04553	40.4644	-2.80594	-2.75855	-2.75223	7.18203e-38	5.15112e-16	2.90095e-34	yes
	636	NM_012881	Spp1	6.23592	6.15897	118.628	0.987477	0.915361	17.8964	-2.80415	-3.11426	-2.73313	1.08391e-14	1.18302e-06	2.43152e-13	yes
	637	NM_012623	Abcb1b	4.20237	4.12541	79.3996	0.678456	0.60634	11.5819	-2.80038	-2.86166	-2.74731	9.20025e-23	2.52685e-06	2.00998e-19	yes
	638	NM_001013078	Fsip1	2.09159	2.01464	38.3826	0.384183	0.312067	5.70816	-2.79867	-2.70958	-2.75016	9.05248e-25	2.95872e-09	5.46226e-21	yes
	639	NM_001135807	Macroh2a2	252.403	252.326	4886.24	36.3814	36.3093	727.42	-2.79786	-2.80208	-2.74095	3.52778e-74	8.24534e-32	2.03522e-61	yes
	640	NM_012988	Nfia	83.8052	83.7283	1622.22	12.1569	12.0848	241.289	-2.79368	-2.88743	-2.73399	1.07758e-28	4.08886e-17	5.71006e-26	yes
	641	NM_031080	Pde7a	69.9177	69.8407	1348.45	10.1911	10.119	202.363	-2.79188	-2.81809	-2.7342	1.07563e-81	6.52271e-30	2.447e-72	yes
	642	NM_001025049	Acrbp	4.11468	4.03773	77.4998	0.679155	0.607039	11.6338	-2.7912	-2.92353	-2.73512	1.85575e-26	1.03501e-13	3.93365e-23	yes
	643	NM_001191577	Midn	333.871	333.794	6461.46	48.3056	48.2335	963.074	-2.7902	-2.84855	-2.739	1.70184e-71	8.57149e-31	5.0828e-66	yes
	644	NM_001007645	Mturn	151.748	151.671	2928.8	22.0189	21.9468	438.299	-2.78914	-2.82206	-2.72594	1.3466e-30	1.27554e-18	2.67046e-27	yes
	645	NM_001191568	Pmf1	8.3927	8.31575	160.533	1.29065	1.21853	23.8489	-2.78879	-2.79307	-2.73832	4.53143e-49	7.56311e-22	3.65989e-44	yes
	646	NR_031770	Mir301a	0.27718	0.200227	3.44212	0.11844	0.046324	0.378427	-2.78787	-2.342	-2.81577	0.000477949	0.000314626	0.00347212	yes
	647	NM_148890	Msi1	91.1996	91.1226	1763.55	13.2924	13.2202	264.119	-2.78616	-2.78784	-2.73035	1.14333e-52	3.77856e-28	1.42728e-48	yes
	648	NM_001305458	Thbs3	10.463	10.386	200.124	1.60864	1.53652	30.2801	-2.78387	-2.79508	-2.72772	6.95613e-45	1.38982e-18	1.94304e-40	yes
	649	NM_001107241	Ahsa2	140.118	140.041	2706.76	20.4595	20.3874	408.404	-2.78236	-2.80427	-2.72074	6.95946e-48	1.8607e-25	7.99873e-42	yes
	650	NM_001108800	Klf7	90.1336	90.0566	1739.05	13.2404	13.1683	262.91	-2.77307	-2.80503	-2.7165	1.1469e-66	9.31286e-31	7.39013e-61	yes
	651	NM_001107163	Zswim4	134.275	134.198	2598.67	19.6673	19.5952	391.134	-2.77275	-2.79139	-2.72372	3.3288e-108	1.50972e-33	1.79527e-99	yes
	652	NM_001100639	Pou2f1	6.94673	6.86977	132.877	1.08771	1.01559	19.7814	-2.77126	-2.81031	-2.72385	1.19751e-40	1.7155e-20	1.50409e-35	yes
	653	NM_001025424	Usp3	63.864	63.7871	1233.39	9.46896	9.39685	187.949	-2.7694	-2.7909	-2.71613	4.09356e-145	3.04942e-34	1.98549e-130	yes
	654	NM_001012215	Pcdhgb7	40.9093	40.8324	788.823	6.08585	6.01374	119.753	-2.76523	-2.82049	-2.70391	1.34002e-33	6.70243e-24	1.16127e-30	yes
	655	NM_017089	Efnb1	131.092	131.015	2538.43	19.3425	19.2704	384.904	-2.7639	-2.76425	-2.71543	1.17443e-109	1.89439e-29	4.62188e-97	yes
	656	NM_001079897	Heatr6	42.5601	42.4832	820.438	6.34161	6.26949	124.949	-2.75761	-2.77344	-2.70484	3.33506e-137	1.95254e-34	2.48521e-131	yes
	657	NM_017109	Syn3	59.43	59.3531	1147.01	8.86838	8.79627	175.647	-2.75748	-2.81891	-2.68497	3.84026e-22	2.24509e-21	8.79103e-20	yes
	658	NM_001109986	Ddit3	0.176089	0.0991355	1.45087	0.107661	0.035545	0.167149	-2.75629	-1.04782	-2.37533	0.0135961	0.128594	0.0314535	yes
	659	NM_001039006	Klhl25	71.4767	71.3997	1380.63	10.6681	10.5959	211.495	-2.75142	-2.75737	-2.69927	2.93511e-105	2.1156e-33	3.67935e-103	yes
	660	NM_001114180	Plek2	0.507509	0.430556	7.93769	0.154021	0.0819046	1.09697	-2.74832	-2.78734	-2.72506	3.54575e-07	4.65798e-07	6.22507e-06	yes
	661	NM_133316	Mutyh	21.1888	21.1119	407.594	3.23323	3.16112	62.7929	-2.74819	-2.73699	-2.68287	1.67574e-22	3.72744e-14	2.28143e-20	yes
	662	NM_001108198	Guca1b	0.729158	0.652205	12.2149	0.187342	0.115226	1.76759	-2.74623	-2.83896	-2.72637	3.99548e-10	3.44944e-09	4.89799e-08	yes
	663	NM_017034	Pim1	20.6491	20.5722	398.541	3.13841	3.06629	60.8266	-2.74546	-2.74213	-2.69496	1.01649e-50	3.46353e-19	3.00062e-46	yes
	664	NM_012922	Casp3	203.56	203.483	3932.82	30.5073	30.4352	609.456	-2.74281	-2.74652	-2.6892	5.17581e-205	1.28637e-42	3.58454e-183	yes
	665	NM_052800	Tk1	41.7435	41.6666	806.663	6.33782	6.26571	124.922	-2.73541	-2.70181	-2.68387	4.01397e-69	1.22092e-21	3.00781e-61	yes
	666	NM_001127683	Hsf2bp	2.73638	2.65943	50.9117	0.493547	0.421431	7.90427	-2.7351	-2.81603	-2.68428	1.89584e-23	1.62531e-11	3.69367e-20	yes
	667	NM_001109623	Spaca4	0.174031	0.0970777	1.41595	0.106016	0.0339001	0.130471	-2.73382	-1.20757	-1.81535	0.0198461	0.0394932	0.339054	yes
	668	NM_001256465	Cpne1	0.310239	0.233286	4.05123	0.125366	0.0532493	0.518702	-2.73353	-2.26323	-2.61167	0.0256194	0.0349535	0.0319153	yes
	669	NM_001134863	Stox2	173.643	173.566	3352.28	26.1799	26.1078	521.747	-2.73316	-2.77072	-2.67253	5.01783e-43	1.43303e-27	7.64675e-39	yes
	670	NM_001035000	Hdac10	48.6587	48.5818	938.295	7.41118	7.33906	146.494	-2.73015	-2.74179	-2.67022	3.14996e-40	5.96801e-21	1.90345e-36	yes
	671	NM_001106849	Spsb4	33.8689	33.792	654.106	5.19487	5.12276	102.075	-2.7264	-2.7218	-2.67119	8.11696e-49	7.79882e-26	4.47817e-44	yes
	672	NM_053708	Gbx2	0.181643	0.10469	1.59973	0.105979	0.0338627	0.129428	-2.72565	-0.958861	-2.35675	0.017172	0.134638	0.0391209	yes
	673	NM_001108668	Akna	59.5057	59.4288	1150.07	9.09947	9.02735	180.226	-2.71982	-2.68623	-2.66786	1.6481e-76	1.22122e-23	2.16168e-66	yes
	674	NM_001108211	Ankrd23	1.37612	1.29917	24.7207	0.287204	0.215088	3.76568	-2.71446	-2.76964	-2.67421	7.0998e-19	1.16702e-14	3.79465e-15	yes
	675	NM_001191611	Kel	4.0936	4.01665	77.6707	0.706665	0.634549	12.2162	-2.71312	-3.66039	-2.62216	7.29192e-07	8.62986e-06	2.50092e-06	yes
	676	NM_001109137	Tulp4	305.288	305.211	5904.34	46.7786	46.7065	933.59	-2.70824	-2.76675	-2.64919	9.65721e-32	3.05461e-21	1.62761e-28	yes
	677	NM_001007144	Plin2	66.8264	66.7495	1291.26	10.3371	10.265	205.263	-2.70518	-2.74125	-2.65289	8.20355e-135	4.19758e-31	1.64821e-115	yes
	678	NM_001108155	Kif23	24.5353	24.4583	473.235	3.82169	3.74958	74.3986	-2.70262	-2.66758	-2.65158	6.34354e-49	7.06839e-19	4.55128e-44	yes
	679	NM_001106299	Ahsp	9.86236	9.78541	189.674	1.59207	1.51995	29.8819	-2.70251	-3.15582	-2.63343	4.78639e-10	5.28984e-05	3.19309e-09	yes
	680	NM_001008341	Prl7a4	0.182268	0.105315	1.65345	0.106375	0.0342591	0.138772	-2.70158	-0.45859	-2.27274	0.072918	0.916731	0.227967	no
	681	NM_001191921	Zfp286a	55.4171	55.3402	1067.1	8.61362	8.54151	170.755	-2.70046	-2.71019	-2.6384	9.01386e-59	9.12513e-28	7.13399e-52	yes
	682	NM_001191898	Tll2	2.40603	2.32908	44.7925	0.443959	0.371842	6.86839	-2.69963	-2.82992	-2.61278	5.11572e-07	9.83991e-07	3.88106e-06	yes
	683	NM_001135018	Zfp266	448.161	448.084	8656.86	69.2015	69.1294	1383.84	-2.69619	-2.70658	-2.64283	9.66768e-182	4.60772e-39	7.12033e-172	yes
	684	NM_153739	Duox1	1.24123	1.16428	21.9786	0.265362	0.193246	3.30826	-2.69275	-2.9266	-2.64572	7.81706e-12	2.23001e-07	5.34716e-10	yes
	685	NM_023979	Apaf1	104.007	103.93	2010.85	16.1405	16.0684	321.124	-2.69227	-2.69235	-2.64143	2.16537e-142	8.44403e-37	2.67681e-138	yes
	686	NM_181084	Tp53inp1	8.98874	8.91178	171.558	1.47498	1.40286	27.5814	-2.69101	-2.70155	-2.63275	1.20627e-31	1.96138e-14	2.93435e-28	yes
	687	NM_022257	Masp1	171.427	171.35	3319.47	26.6466	26.5745	531.401	-2.68961	-2.67752	-2.61665	5.49613e-19	1.16482e-21	4.98527e-17	yes
	688	NR_133666	LOC102554317	0.347315	0.270362	4.78745	0.132946	0.0608298	0.671106	-2.68882	-1.34881	-2.67904	0.00061641	0.0669771	0.00265408	yes
	689	NM_001109204	Rad51	3.94179	3.86484	74.3466	0.693488	0.621372	11.9289	-2.6888	-2.65021	-2.63186	1.91655e-19	1.71145e-12	4.56834e-17	yes
	690	NM_001134960	Rad54l	9.58515	9.5082	183.681	1.55984	1.48773	29.2263	-2.68513	-2.67058	-2.63301	6.35777e-37	6.15597e-17	9.65551e-33	yes
	691	NM_031521	Ncam1	1340.68	1340.61	25919.1	208.631	208.559	4171.31	-2.68441	-2.70599	-2.61237	2.45962e-23	2.25449e-23	2.06479e-20	yes
	692	NM_053537	Slc22a7	0.302358	0.225405	3.91396	0.123177	0.051061	0.469447	-2.68089	-2.43588	-2.68454	0.000108245	2.80679e-06	0.000585649	yes
	693	NM_001134645	Cntrob	14.877	14.8001	286.408	2.39256	2.32044	45.9331	-2.67944	-2.68319	-2.63035	1.18608e-73	3.69851e-23	9.89841e-66	yes
	694	NM_001000980	Olr1366	0.177044	0.100091	1.50537	0.106127	0.0340104	0.134723	-2.67729	-1.64447	-2.3172	0.0156592	0.00672894	0.0344402	yes
	695	NM_022176	Prl6a1	0.140859	0.0639054	0.826724	0.0994495	0.0273333	0	-2.67654	-0.431442	-1.60906	0.029088	0.710547	0.149131	no
	696	NM_001077666	RGD1308065	1.25623	1.17928	22.3859	0.275494	0.203378	3.53256	-2.67373	-2.77669	-2.63388	3.37278e-12	1.23996e-07	3.9036e-10	yes
	697	NM_139231	Nexn	0.134351	0.0573979	0.678312	0.0994495	0.0273333	0	-2.66963	-0.688513	-1.5151	0.0336137	0.219688	0.299283	no
	698	NM_001105885	Hoxd4	0.136621	0.0596674	0.729318	0.0994495	0.0273333	0	-2.6672	-0.420857	-1.27493	0.0298174	0.341845	0.537665	no
	699	NM_001109526	Snx29	35.5508	35.4738	685.577	5.65712	5.58501	111.08	-2.66527	-2.7219	-2.61166	2.34578e-47	2.44599e-24	5.51315e-44	yes
	700	NM_001106155	Wnt8a	0.139446	0.0624927	0.794256	0.0994495	0.0273333	0	-2.66285	-0.705713	-1.56839	0.0286983	0.0828702	0.178704	no
	701	NM_001305236	Dscc1	4.63895	4.56199	87.7753	0.820861	0.748745	14.4939	-2.66249	-2.6833	-2.60396	3.75023e-21	5.47213e-13	1.47202e-18	yes
	702	NM_001107378	Zfp608	85.7167	85.6398	1658.2	13.5965	13.5244	270.307	-2.66234	-2.65456	-2.61192	3.5044e-118	2.36355e-32	3.09353e-111	yes
	703	NM_001305235	Lmnb2	97.2508	97.1739	1879.42	15.452	15.3799	307.614	-2.66074	-2.65978	-2.60717	5.58478e-93	1.73419e-29	9.09121e-81	yes
	704	NM_001007641	Rnd3	78.2183	78.1414	1510.27	12.4797	12.4076	247.993	-2.65695	-2.65642	-2.59994	6.83927e-54	4.35211e-22	1.36392e-46	yes
	705	NM_001025761	Mapkapk5	0.132082	0.0551283	0.627307	0.0994495	0.0273333	0	-2.65168	-0.684211	-1.18982	0.0432689	0.236536	0.565513	no
	706	NM_001003957	Dnmt3a	0.132082	0.0551283	0.627307	0.0994495	0.0273333	0	-2.65123	-0.684211	-0.258089	0.0383853	0.0331527	NA	yes
	707	NM_177482	Scgb1d2	0.132082	0.0551283	0.627307	0.0994495	0.0273333	0	-2.64973	-0.684211	-0.258089	0.0330017	0.0160864	NA	yes
	708	NM_001134626	Ccdc24	1.4013	1.32434	25.2	0.302805	0.230688	4.07817	-2.64637	-3.13454	-2.60145	1.56246e-12	1.63206e-08	6.93318e-11	yes
	709	NM_130424	Tmprss2	0.132082	0.0551283	0.627307	0.0994495	0.0273333	0	-2.64619	-0.684211	-1.58415	0.0282635	0.127461	0.136581	no
	710	NM_053791	Prl2a1	0.132052	0.0550985	0.631133	0.0994495	0.0273333	0	-2.6455	-0.892894	-1.57277	0.0282213	0.119335	0.144558	no
	711	NM_001002823	Wnk1	4.26024	4.18328	80.3429	0.75251	0.680393	13.059	-2.64527	-2.83437	-2.59115	3.79711e-23	2.78922e-15	9.97257e-21	yes
	712	NM_001135867	Serpinb12	0.132052	0.0550985	0.631133	0.0994495	0.0273333	0	-2.64486	-0.892894	-1.05435	0.0300163	0.0291776	0.636891	yes
	713	NM_001127657	Spin2a	0.132052	0.0550985	0.631133	0.0994495	0.0273333	0	-2.64373	-0.892894	-0.801537	0.0348338	0.0696584	0.742884	no
	714	NM_001106028	Cdkn3	5.10137	5.02442	96.9521	0.898244	0.826128	16.0209	-2.64219	-2.62616	-2.59181	9.3918e-29	1.02781e-13	1.26347e-25	yes
	715	NM_031078	Pde1c	11.0435	10.9666	211.771	1.83869	1.76658	34.7873	-2.64015	-2.8446	-2.57583	2.4804e-20	1.5492e-11	2.15369e-18	yes
	716	NM_001024768	Elf3	0.129197	0.0522434	0.570022	0.0994495	0.0273333	0	-2.63966	-0.674904	-1.57075	0.0292224	0.346924	0.149353	no
	717	NM_001126287	Ppp1r18	90.6792	90.6023	1753.45	14.6399	14.5678	291.444	-2.63956	-2.64622	-2.5875	1.07826e-125	6.14814e-34	2.04226e-108	yes
	718	NM_012761	Sp4	59.8948	59.8178	1155.46	9.67857	9.60645	191.731	-2.63929	-2.70372	-2.58198	2.02274e-44	1.22523e-23	1.7583e-40	yes
	719	NM_013092	Cma1	0.216145	0.139192	2.23748	0.1142	0.0420839	0.298716	-2.63871	-1.37111	-2.51747	0.0174548	0.0845935	0.0274085	yes
	720	NM_001164505	Rnf165	62.8285	62.7515	1213.13	10.172	10.0998	201.52	-2.63687	-2.66915	-2.56181	5.7991e-20	2.24589e-20	1.48141e-17	yes
	721	NM_001107123	Tnrc18	527.543	527.466	10217.6	85.0798	85.0077	1701.89	-2.63317	-2.63517	-2.58394	5.86319e-209	3.90629e-41	4.39458e-199	yes
	722	NM_001013864	Lpp	2.42355	2.34659	45.0399	0.477577	0.405461	7.60255	-2.63279	-2.83385	-2.58136	8.30985e-17	1.29925e-09	6.90316e-15	yes
	723	NM_001191905	Scrt2	33.2175	33.1406	642.114	5.43014	5.35803	106.731	-2.63239	-2.66868	-2.56583	3.53908e-30	1.26588e-18	7.70366e-26	yes
	724	NM_057101	Cyp21a1	0.129197	0.0522434	0.570022	0.0994495	0.0273333	0	-2.63204	-0.674904	-1.54437	0.0313326	0.212004	0.177395	no
	725	NM_145679	Lrrc3	4.79217	4.71522	90.7342	0.852992	0.780875	15.0734	-2.62756	-2.72251	-2.5749	7.8465e-26	1.72464e-15	3.07671e-23	yes
	726	NM_001013179	Hes6	222.982	222.905	4318.69	36.1712	36.0991	722.597	-2.62678	-2.64296	-2.57403	2.25066e-74	4.52019e-30	8.68637e-66	yes
	727	NM_031664	Slc28a2	7.97701	7.90006	152.07	1.3818	1.30968	25.7994	-2.62672	-2.657	-2.55986	1.54116e-18	3.35852e-09	1.65897e-16	yes
	728	NM_001191714	Vav3	23.9607	23.8838	461.681	3.96755	3.89543	77.5615	-2.62647	-2.69175	-2.57334	1.2224e-57	2.86292e-18	1.57297e-52	yes
	729	NM_001271219	Ankrd10	102.185	102.108	1973.28	16.6294	16.5573	331.358	-2.62635	-2.62995	-2.56631	5.90951e-38	1.74008e-19	2.53753e-33	yes
	730	NM_053354	Dnmt1	263.528	263.451	5098.15	42.7826	42.7105	855.059	-2.62526	-2.62742	-2.57061	5.61441e-61	7.11094e-24	2.2361e-55	yes
	731	NM_012748	Stx2	14.9629	14.8859	287.266	2.49573	2.42361	47.9763	-2.62492	-2.68615	-2.57168	5.22228e-53	4.78282e-20	3.32866e-48	yes
	732	NM_053944	Pcdh12	6.36747	6.29052	121.375	1.1083	1.03619	20.2197	-2.62448	-2.69292	-2.56892	2.03999e-19	9.60876e-08	8.27294e-18	yes
	733	NM_001191562	Trpm3	0.129197	0.0522434	0.570022	0.0994495	0.0273333	0	-2.62395	-0.674904	-0.250573	0.0339471	0.00675847	NA	yes
	734	NM_199084	Rcbtb2	79.5632	79.4863	1535.32	13.0002	12.928	258.446	-2.62162	-2.6225	-2.56801	1.31723e-126	9.79729e-33	6.28996e-121	yes
	735	NM_017003	Erbb2	2.75121	2.67426	51.5188	0.520946	0.44883	8.44257	-2.62103	-2.59192	-2.57298	4.79157e-16	6.74827e-10	1.39146e-14	yes
	736	NM_001305428	Wfdc8	0.130609	0.0536561	0.60249	0.0994495	0.0273333	0	-2.62103	-0.680329	-1.38675	0.0405183	0.217393	0.37749	no
	737	NM_001106861	Smarcc1	279.229	279.153	5399.23	45.5918	45.5197	910.713	-2.61648	-2.62824	-2.56352	4.75305e-88	1.15392e-31	1.07372e-79	yes
	738	NM_001107840	Zbtb26	15.9211	15.8441	305.536	2.66116	2.58905	51.2262	-2.61508	-2.6698	-2.55993	3.00865e-42	8.01801e-21	1.26599e-39	yes
	739	NM_130818	Tas1r3	0.169065	0.0921113	1.33214	0.105482	0.0333657	0.119827	-2.61017	-1.26638	-2.07156	0.0371107	0.0804157	0.152057	no
	740	NM_001108267	Tfap4	24.6776	24.6007	475.691	4.14294	4.07082	81.121	-2.60452	-2.63708	-2.54949	1.98644e-56	3.43131e-26	1.05951e-49	yes
	741	NM_001271320	Slx4ip	7.0443	6.96734	133.988	1.24207	1.16995	22.8936	-2.60402	-2.62076	-2.54999	1.13349e-41	9.99857e-20	4.12633e-38	yes
	742	NM_031749	Mogs	0.518369	0.441416	8.27148	0.163226	0.0911102	1.28522	-2.60398	-2.15261	-2.55617	0.00163162	0.0043794	0.00292138	yes
	743	NM_001025760	Zkscan1	79.5922	79.5153	1534.72	13.1687	13.0966	261.561	-2.60298	-2.63284	-2.54308	3.4145e-35	1.67879e-21	5.61035e-32	yes
	744	NM_001134568	Hdx	5.57032	5.49337	105.464	0.991721	0.919605	17.8534	-2.602	-2.64926	-2.54437	3.80548e-26	1.68286e-11	1.82839e-23	yes
	745	NM_001108088	Epyc	0.373475	0.296522	5.26709	0.139475	0.0673592	0.800534	-2.60125	-2.23112	-2.45302	0.00173712	0.000407016	0.0393986	yes
	746	NM_001271280	Zfp180	0.129812	0.0528588	0.576301	0.0994495	0.0273333	0	-2.59491	-0.402812	-0.26435	0.0756262	0.281946	NA	no
	747	NM_001191926	Ern1	13.8692	13.7922	266.159	2.35667	2.28455	45.0742	-2.59479	-2.75762	-2.53942	6.38243e-25	2.92015e-14	7.15788e-23	yes
	748	NM_153621	Dab1	174.778	174.701	3373.58	29.0211	28.949	579.7	-2.59434	-2.59711	-2.51306	1.32765e-21	2.21964e-23	1.27791e-18	yes
	749	NM_177425	Csrp2	173.409	173.332	3354.77	28.9204	28.8483	578.043	-2.58896	-2.61382	-2.53603	1.25159e-120	8.12449e-33	2.38963e-105	yes
	750	NM_001107413	Irx3	0.25491	0.177957	3.01918	0.119458	0.0473419	0.400229	-2.58883	-1.98303	-2.49434	0.00065934	0.00748951	0.00218621	yes
	751	NM_001108833	Sp6	0.284198	0.207245	3.55628	0.124836	0.0527194	0.504567	-2.58673	-1.90134	-2.59817	0.000188828	0.00133661	0.000846078	yes
	752	NM_001108953	Zbtb6	75.1187	75.0418	1448.96	12.5697	12.4976	249.729	-2.58664	-2.59491	-2.53176	8.22253e-90	2.17142e-32	1.01804e-82	yes
	753	NM_019226	Dync1h1	707.552	707.475	13706.5	117.938	117.866	2356.14	-2.58563	-2.7809	-2.52637	8.72031e-24	1.68939e-17	2.5596e-21	yes
	754	NR_031785	Mir341	0.125485	0.0485314	0.490373	0.0994495	0.0273333	0	-2.5846	-0.390581	-0.929583	0.0375398	0.410949	0.682704	no
	755	NM_031517	Met	26.1691	26.0922	502.229	4.42977	4.35766	86.5644	-2.58399	-2.69597	-2.51065	7.56102e-18	3.5295e-14	7.85447e-16	yes
	756	NM_133608	Slco4a1	9.45399	9.37703	180.72	1.65308	1.58097	31.1001	-2.58349	-2.62374	-2.52819	6.94493e-34	2.2463e-14	1.09619e-28	yes
	757	NM_001108620	Nup205	108.908	108.831	2101.85	18.2404	18.1683	363.269	-2.58187	-2.57753	-2.5291	8.38626e-219	8.17139e-40	1.4432e-220	yes
	758	NM_138851	Prok1	0.214771	0.137818	2.24862	0.11138	0.0392642	0.236367	-2.57897	-1.78868	-2.47333	0.00546659	0.00187719	0.0392413	yes
	759	NM_001025624	Hmgn2	346.742	346.665	6705.87	58.1147	58.0426	1162.97	-2.57887	-2.58539	-2.52467	1.1316e-94	1.63155e-29	1.85896e-83	yes
	760	NM_138529	Nav2	230.89	230.813	4471.42	38.7513	38.6792	774.471	-2.57759	-2.57762	-2.52677	1.15406e-96	5.6719e-28	2.46722e-88	yes
	761	NM_024489	Zbtb10	15.0609	14.9839	288.468	2.58506	2.51294	49.7	-2.57676	-2.6315	-2.52158	2.96176e-53	6.44496e-19	6.88198e-49	yes
	762	NM_001107963	Zswim5	73.2992	73.2223	1415.21	12.3553	12.2832	245.236	-2.57541	-2.61583	-2.51978	5.45834e-51	2.68467e-27	5.71187e-46	yes
	763	NM_012490	Acr	0.942862	0.865909	16.3195	0.237687	0.165571	2.785	-2.57518	-2.93614	-2.51363	3.73754e-06	1.37035e-05	2.14161e-05	yes
	764	NM_199497	Slc4a8	1.00243	0.925472	17.4994	0.236742	0.164626	2.7339	-2.57238	-2.9348	-2.54634	1.12958e-09	3.16341e-07	3.91874e-07	yes
	765	NM_001173341	Hmgb3	25.037	24.96	481.525	4.28341	4.2113	83.8278	-2.5721	-2.66047	-2.49485	9.25156e-14	1.70143e-12	2.98011e-12	yes
	766	NM_001102383	Pds5b	0.173491	0.0965374	1.45403	0.105348	0.0332317	0.11654	-2.57177	-1.20422	-2.08901	0.0385668	0.0804157	0.159413	no
	767	NM_001107669	Plk4	17.5426	17.4657	337.53	3.02363	2.95152	58.5713	-2.57155	-2.55088	-2.51986	1.03967e-60	1.259e-20	8.20152e-55	yes
	768	NM_001107764	Pla2g4b	22.7798	22.7029	438.917	3.91476	3.84265	76.4296	-2.56908	-2.5598	-2.50299	6.49798e-16	1.4713e-10	2.57108e-14	yes
	769	NM_001107136	Auts2l1	228.225	228.148	4413.61	38.5968	38.5247	772.17	-2.5674	-2.57636	-2.51112	4.2557e-87	1.45302e-33	6.34391e-74	yes
	770	NM_001109420	Rbm41	9.10248	9.02552	173.794	1.59437	1.52226	29.8755	-2.56714	-2.63906	-2.51333	3.37605e-41	7.30915e-21	2.78745e-37	yes
	771	NR_024023	Hmgb1-ps2	0.246074	0.169121	2.82741	0.118592	0.0464757	0.381734	-2.56544	-1.74434	-2.56963	0.00203728	0.0116177	0.00696178	yes
	772	NM_001025663	Rbmx	266.189	266.112	5140.94	45.1248	45.0527	902.937	-2.56352	-2.57123	-2.50628	1.03909e-88	7.83804e-32	1.3191e-75	yes
	773	NM_031333	Cdh2	937.737	937.66	18133.1	158.977	158.905	3182.74	-2.56101	-2.55878	-2.5059	9.50301e-89	1.44946e-35	2.22666e-75	yes
	774	NM_001105836	Pcgf2	75.7942	75.7172	1464.1	12.9443	12.8722	257.59	-2.56013	-2.57085	-2.50734	1.88243e-131	1.23664e-34	6.20301e-128	yes
	775	NM_019333	Pfkfb4	4.25613	4.17918	80.2822	0.788986	0.71687	13.7582	-2.5597	-2.74802	-2.50799	1.62405e-24	3.08852e-15	2.61888e-22	yes
	776	NM_173110	Prl8a5	0.415507	0.338553	6.30575	0.146144	0.0740273	0.933514	-2.55881	-0.787861	-2.50846	0.017993	0.58541	0.00607947	yes
	777	NM_001037185	Smc4	66.7182	66.6413	1288.24	11.4057	11.3336	226.478	-2.55699	-2.53891	-2.50324	6.2914e-69	6.01527e-22	1.81552e-61	yes
	778	NM_019326	Neurod2	325.839	325.762	6299.49	55.4517	55.3796	1107.74	-2.55681	-2.56308	-2.4322	2.68855e-09	4.9311e-23	5.70112e-08	yes
	779	NM_001024751	Sox6	17.2032	17.1263	331.185	2.98801	2.91589	57.7519	-2.55519	-2.68819	-2.50126	3.91429e-31	8.90991e-19	1.48596e-28	yes
	780	NM_012775	Tgfbr1	130.085	130.008	2513.94	22.1859	22.1138	441.95	-2.55501	-2.57186	-2.50224	5.12556e-67	6.04649e-25	3.2752e-62	yes
	781	NM_022298	Tuba1a	5872.95	5872.87	113631	1000.93	1000.86	20066.1	-2.55287	-2.59317	-2.49292	8.16327e-45	5.52174e-22	2.38984e-38	yes
	782	NM_001024338	Bcl2l14	0.210503	0.13355	2.15504	0.112408	0.0402915	0.258599	-2.55216	-1.87565	-2.45312	0.00403504	0.0115499	0.0053509	yes
	783	NM_001190459	LOC100361087	5.88732	5.81037	111.837	1.07958	1.00747	19.6281	-2.55159	-2.62035	-2.49761	5.079e-27	3.00138e-12	1.156e-24	yes
	784	NM_001109400	H2bc12	2.13853	2.06157	39.5752	0.440698	0.368582	6.83271	-2.55022	-2.7508	-2.47472	5.04668e-06	5.77889e-05	1.41512e-05	yes
	785	NM_016993	Bcl2	7.99502	7.91807	152.878	1.43442	1.3623	26.7169	-2.54753	-2.72855	-2.49144	2.04642e-23	1.9361e-17	5.06484e-21	yes
	786	NM_001107337	Nsd1	343.751	343.674	6648.41	58.9218	58.8497	1176	-2.54574	-2.6152	-2.49222	1.17371e-42	9.94124e-23	3.26672e-38	yes
	787	NM_001191871	Zbtb40	21.8642	21.7873	420.77	3.80965	3.73754	74.2453	-2.54521	-2.59515	-2.4899	1.36117e-35	2.47523e-17	1.19168e-32	yes
	788	NM_001013994	Rcor2	14.1175	14.0405	271.284	2.49999	2.42787	48.165	-2.54453	-2.5876	-2.47754	4.91783e-21	5.36833e-16	1.8258e-18	yes
	789	NM_173134	Cdk5rap2	77.5635	77.4865	1498.57	13.3607	13.2886	265.464	-2.5426	-2.54664	-2.49104	4.85582e-106	4.19024e-32	2.42697e-96	yes
	790	NM_031702	Cldn7	0.20081	0.123857	1.94474	0.11356	0.0414434	0.283689	-2.54218	-1.44403	-2.41562	0.00269079	0.013915	0.00419092	yes
	791	NM_175754	Agrn	779.404	779.327	15085.5	134.429	134.357	2690.47	-2.53623	-2.5446	-2.48424	4.02605e-95	4.19148e-32	1.07976e-85	yes
	792	NM_001024993	Smarce1	553.7	553.624	10704	95.586	95.5139	1913.5	-2.53532	-2.53932	-2.48263	9.72334e-216	2.93385e-42	5.34943e-204	yes
	793	NR_031802	Mirlet7b	0.634782	0.557829	10.3452	0.18554	0.113423	1.72688	-2.53439	-2.57997	-2.47841	3.81421e-05	0.000350195	0.000609417	yes
	794	NM_001191902	Sp9	13.1979	13.1209	253.685	2.35763	2.28552	45.2749	-2.53284	-2.39788	-2.42323	5.21137e-08	1.46534e-07	4.45041e-07	yes
	795	NM_001191809	Ino80d	11.0463	10.9694	211.403	1.99318	1.92107	37.9571	-2.52952	-2.82027	-2.46616	1.65166e-18	6.76733e-13	5.82233e-17	yes
	796	NM_001107852	Plxna4	649.888	649.811	12565.6	112.657	112.585	2251.73	-2.52905	-2.56879	-2.46421	1.77817e-28	5.6004e-22	5.41936e-25	yes
	797	NM_138918	Ss18l1	73.4452	73.3683	1417.96	12.7842	12.712	253.782	-2.52883	-2.57099	-2.47268	4.21384e-46	1.12599e-27	3.99174e-42	yes
	798	NM_139101	Alg10	34.892	34.815	671.622	6.1296	6.05748	120.63	-2.52479	-2.60257	-2.46382	2.06631e-23	2.54726e-15	3.12013e-21	yes
	799	NM_001108536	Tube1	20.9444	20.8674	402.811	3.72307	3.65096	72.6819	-2.52358	-2.53117	-2.46587	3.20929e-38	1.20134e-17	2.98182e-34	yes
	800	NM_001271339	Zfp74	1.00448	0.927526	17.2516	0.255689	0.183573	3.13026	-2.52045	-2.17602	-2.44139	2.07553e-06	0.00112206	2.00936e-05	yes
	801	NM_145878	Fabp5	614.906	614.829	11892.6	107.264	107.192	2148.53	-2.52033	-2.5732	-2.46313	6.10267e-56	1.63897e-27	4.15042e-48	yes
	802	NM_017071	Insr	86.2265	86.1496	1665.96	15.0949	15.0228	299.925	-2.52025	-2.57174	-2.46092	5.6858e-23	2.78834e-14	7.53082e-21	yes
	803	NM_001130563	Mtss1	310.28	310.203	5999.74	54.2114	54.1393	1083.66	-2.51799	-2.54815	-2.46661	1.32252e-161	1.45144e-38	3.68759e-150	yes
	804	NM_001013065	Ggn	0.355474	0.27852	4.93772	0.137287	0.0651712	0.753136	-2.51622	-2.53807	-2.51478	0.000293348	0.000939553	0.00162075	yes
	805	NM_001108438	Dok4	93.6132	93.5362	1808.59	16.4437	16.3715	327.175	-2.51454	-2.52338	-2.46223	1.46748e-91	3.58009e-31	2.41853e-87	yes
	806	NM_001107966	Kdm4a	385.454	385.377	7460.57	67.4853	67.4132	1349.37	-2.51446	-2.51437	-2.46461	2.12046e-229	3.46995e-44	4.69211e-234	yes
	807	NM_001025043	Itpripl1	6.99086	6.91391	133.226	1.29755	1.22543	23.9705	-2.51177	-2.62017	-2.45374	1.23635e-13	0.00236876	2.05346e-12	yes
	808	NM_001270581	Adcyap1r1	0.200013	0.123059	1.91855	0.112274	0.0401575	0.255312	-2.51138	-1.32281	-2.12556	0.0081257	0.0180107	0.171139	yes
	809	NM_001107475	Kmt5c	59.7303	59.6534	1153.57	10.5503	10.4782	209.369	-2.51122	-2.51574	-2.45087	9.74955e-24	2.89595e-12	7.08984e-21	yes
	810	NM_001037140	Pcdhga1	14.2416	14.1646	274.067	2.57979	2.50767	49.7408	-2.50987	-2.87195	-2.42007	1.59076e-08	1.39308e-10	1.01613e-07	yes
	811	NR_131101	LOC100912214	1.77308	1.69612	32.4156	0.385156	0.31304	5.70768	-2.50602	-2.53293	-2.46168	9.25156e-14	1.4801e-07	1.82489e-11	yes
	812	NM_134335	Myo9a	149.308	149.231	2881.49	26.3562	26.2841	525.435	-2.50564	-2.58438	-2.44691	2.54404e-37	4.47229e-23	4.40898e-33	yes
	813	NM_001106769	Apc2	1029.1	1029.02	19918.7	181.355	181.282	3628.05	-2.50505	-2.51698	-2.43765	5.39634e-25	7.59677e-23	1.39552e-21	yes
	814	NM_001271541	Styx	11.9235	11.8466	227.939	2.18734	2.11523	41.8249	-2.50296	-2.50701	-2.44928	5.17125e-65	5.65275e-23	3.44727e-65	yes
	815	NM_001107864	Smarcad1	186.337	186.26	3597.93	32.9404	32.8683	657.778	-2.50247	-2.50506	-2.44932	3.78654e-187	7.88325e-39	2.22077e-172	yes
	816	NM_001107256	Socs4	12.6271	12.5502	241.939	2.30108	2.22897	44.1009	-2.50089	-2.51954	-2.44616	1.07076e-44	4.83886e-20	1.35305e-41	yes
	817	NM_001107839	Rc3h2	59.5271	59.4501	1146.74	10.5874	10.5153	209.871	-2.50014	-2.60476	-2.44	1.0447e-30	1.19805e-18	6.95364e-28	yes
	818	NM_019287	Apob	0.169253	0.0922994	1.35662	0.107274	0.035158	0.159944	-2.49931	-0.88089	-2.39047	0.109812	0.790514	0.0963245	no
	819	NM_053943	Pcdhgc3	260.078	260.001	5030.22	46.0845	46.0124	919.788	-2.49874	-2.58114	-2.4339	3.52859e-19	8.74129e-18	3.66548e-17	yes
	820	NM_144745	Gpsm1	105.779	105.702	2044.5	18.7808	18.7087	373.641	-2.49767	-2.52858	-2.44526	1.10582e-62	2.59609e-28	3.18604e-55	yes
	821	NM_001191118	Siah3	7.41224	7.33529	141.492	1.38285	1.31073	25.6717	-2.49694	-2.53895	-2.425	1.17288e-14	3.16237e-08	2.0632e-12	yes
	822	NM_053468	Rag1	0.245375	0.168422	2.83718	0.120729	0.0486132	0.428144	-2.49039	-1.97535	-2.51871	0.00239425	0.000102031	0.00482996	yes
	823	NM_001105766	Pkmyt1	5.17227	5.09532	98.3274	0.995119	0.923003	17.9503	-2.49007	-2.48139	-2.4369	6.72787e-18	6.6623e-09	5.06977e-16	yes
	824	NM_001107024	Ssh2	99.2175	99.1405	1914.07	17.7171	17.645	352.355	-2.48999	-2.53911	-2.43294	3.25217e-44	2.64834e-26	1.59441e-39	yes
	825	NM_001134361	Med1	149.766	149.689	2892.34	26.7266	26.6545	532.884	-2.4897	-2.53721	-2.4333	4.36238e-43	3.6884e-24	5.6157e-39	yes
	826	NM_022684	Bid	26.0261	25.9492	502.116	4.7147	4.64259	92.5173	-2.48902	-2.5044	-2.43119	8.76644e-31	3.16614e-22	5.72259e-28	yes
	827	NM_001106226	Bicra	157.785	157.708	3056.06	28.1939	28.1218	563.06	-2.4883	-2.47981	-2.43664	1.50104e-81	6.47872e-30	6.49402e-71	yes
	828	NM_053758	Plce1	15.2249	15.1479	293.184	2.78271	2.71059	53.7459	-2.48621	-2.47431	-2.43721	7.99632e-54	1.5237e-14	1.93126e-48	yes
	829	NM_022184	Cask	64.7042	64.6273	1247.56	11.6205	11.5483	230.496	-2.48584	-2.56183	-2.41847	1.01222e-19	6.97913e-19	1.39714e-17	yes
	830	NM_001013856	Cnot6	140.724	140.647	2714.39	25.233	25.1608	503.349	-2.48338	-2.48352	-2.42778	1.17058e-80	8.92172e-27	3.31255e-74	yes
	831	NM_001109880	Add2	120.699	120.622	2332.09	21.6671	21.595	431.408	-2.48235	-2.53296	-2.41323	1.81123e-21	1.32409e-22	7.39154e-19	yes
	832	NM_022522	Casp2	95.0829	95.006	1834.89	17.0916	17.0195	340.477	-2.482	-2.47355	-2.42649	3.32184e-77	1.79421e-26	2.29741e-69	yes
	833	NM_022193	Acaca	250.069	249.992	4835.38	44.8781	44.806	894.843	-2.47998	-2.52534	-2.42437	2.18024e-31	1.78466e-20	2.40534e-28	yes
	834	NM_001271110	Maged2	0.125485	0.0485314	0.490373	0.0994495	0.0273333	0	-2.4799	-0.390581	-0.271415	0.0797582	0.326808	NA	no
	835	NM_031653	Ncan	642.411	642.334	12426.1	115.265	115.192	2304.03	-2.47944	-2.50092	-2.39453	3.23117e-12	5.27672e-18	7.20893e-11	yes
	836	NM_001108106	Plxnb2	369.14	369.063	7144.57	66.2598	66.1877	1324.76	-2.47913	-2.47865	-2.42866	4.35459e-102	1.93322e-29	8.82329e-93	yes
	837	NM_001100973	Pard6g	13.9597	13.8828	267.99	2.57457	2.50245	49.5434	-2.47409	-2.60572	-2.42167	4.68704e-48	4.96094e-18	2.19802e-45	yes
	838	NM_001108409	Fgd3	48.3117	48.2348	931.886	8.7539	8.68178	173.112	-2.47402	-2.48515	-2.41813	8.8853e-43	2.9492e-22	1.21732e-37	yes
	839	NM_001315492	Hist1h2ah	0.315847	0.238894	4.18786	0.138974	0.0668573	0.803321	-2.47283	-2.3022	-2.48112	0.00019584	9.83595e-05	0.00127363	yes
	840	NM_001037354	Klf11	67.1326	67.0556	1298.33	12.1724	12.1003	242.029	-2.47183	-2.47438	-2.42076	2.19086e-116	5.19363e-34	2.62077e-104	yes
	841	NM_001107183	Ro60	59.3789	59.302	1142.89	10.7723	10.7002	213.604	-2.47147	-2.54429	-2.40708	5.61906e-22	1.98614e-15	7.11636e-20	yes
	842	NM_001127568	Bclaf3	5.59914	5.52218	106.077	1.08639	1.01427	19.739	-2.47068	-2.54032	-2.41473	1.0417e-23	1.76966e-10	2.25577e-21	yes
	843	NM_001191641	Trim58	0.351334	0.274381	4.87628	0.138204	0.0660876	0.769052	-2.47045	-2.43468	-2.47705	0.000541528	0.000445738	0.0017174	yes
	844	NM_053914	St8sia4	17.0555	16.9785	326.767	3.14222	3.0701	60.9036	-2.47039	-2.53159	-2.41093	7.42672e-39	9.23392e-18	1.30873e-35	yes
	845	NM_021851	Lin7c	50.7323	50.6553	977.364	9.25511	9.18299	183.342	-2.46577	-2.51476	-2.40515	8.22308e-29	1.37929e-18	7.89308e-26	yes
	846	NM_001126372	Agbl5	45.8594	45.7824	884.865	8.35885	8.28674	165.412	-2.46563	-2.46662	-2.41405	3.91201e-146	2.66209e-34	1.50429e-143	yes
	847	NM_001106638	Slc26a7	1.11427	1.03731	19.6332	0.283254	0.211138	3.69844	-2.4656	-2.7321	-2.40802	5.83497e-07	0.0021816	1.97453e-06	yes
	848	NM_001170478	Zfp319	43.4135	43.3365	838.547	7.93272	7.8606	156.85	-2.464	-2.50882	-2.40835	2.42346e-36	3.7374e-23	4.55636e-33	yes
	849	NM_212536	Msh5	1.18387	1.10692	21.0257	0.292465	0.220349	3.87959	-2.46354	-2.65436	-2.41573	9.83176e-09	1.27436e-06	1.02046e-07	yes
	850	NM_001014207	Taf1d	16.3502	16.2733	313.747	3.04888	2.97677	59.1715	-2.46335	-2.47587	-2.4069	4.5262e-48	1.78106e-19	2.08829e-43	yes
	851	NM_001109175	Ccno	0.166894	0.0899405	1.3171	0.107661	0.035545	0.167149	-2.46313	-0.907907	-2.08924	0.0225736	0.202632	0.0323242	yes
	852	NM_001170584	Pex5	14.2223	14.1454	272.289	2.65575	2.58364	51.1708	-2.4622	-2.55509	-2.38797	3.61008e-12	1.93638e-08	4.92476e-11	yes
	853	NM_052807	Igf1r	43.8207	43.7438	845.025	8.03174	7.95962	158.929	-2.46191	-2.55764	-2.40385	3.10999e-31	6.80434e-17	3.00912e-28	yes
	854	NM_023991	Prkaa2	41.9908	41.9139	808.707	7.6912	7.61909	151.709	-2.46141	-2.57901	-2.39403	1.24188e-15	1.04145e-11	3.34026e-14	yes
	855	NM_021662	Pold1	29.5581	29.4812	571.007	5.45368	5.38157	107.268	-2.4573	-2.45314	-2.40528	6.20056e-46	1.2431e-20	3.87815e-41	yes
	856	NM_053417	Gab2	52.342	52.265	1011.04	9.59485	9.52273	189.907	-2.45618	-2.4895	-2.40241	2.26844e-37	1.18155e-20	1.14773e-34	yes
	857	NM_133584	Pde5a	20.0745	19.9975	386.45	3.72388	3.65176	72.5139	-2.45578	-2.51932	-2.40142	5.32905e-28	3.62426e-14	4.70246e-25	yes
	858	NM_001271275	Zswim8	7.81908	7.74213	149.079	1.48852	1.4164	27.7713	-2.45503	-2.62878	-2.39797	6.7768e-24	5.45784e-16	6.24474e-22	yes
	859	NM_001192003	Fancb	5.63907	5.56212	107.169	1.11185	1.03973	20.3027	-2.45393	-2.49432	-2.40121	2.99154e-27	2.4727e-13	1.18215e-24	yes
	860	NM_031617	Csnk1e	281.358	281.281	5444.98	51.3971	51.325	1026.34	-2.45392	-2.45298	-2.40184	1.2659e-67	1.9579e-30	5.15935e-60	yes
	861	NM_001271249	Nemp1	3.39214	3.31519	63.6931	0.682346	0.61023	11.6589	-2.45318	-2.5693	-2.40323	4.82398e-25	9.42916e-14	1.85009e-22	yes
	862	NM_001100858	Top2b	584.409	584.332	11292.2	106.923	106.851	2138.9	-2.45115	-2.45747	-2.39789	4.69379e-118	4.02161e-34	5.63923e-103	yes
	863	NM_001108891	Ctif	49.4752	49.3982	955.454	9.10706	9.03495	180.241	-2.45112	-2.52447	-2.39677	8.47939e-45	1.0078e-24	5.08648e-40	yes
	864	NM_021687	Erbb4	38.3128	38.2359	738.086	7.10486	7.03274	140.306	-2.44572	-2.64306	-2.37126	1.25531e-16	1.63043e-14	7.33253e-15	yes
	865	NM_001107194	Pogk	241.583	241.506	4668	44.478	44.4059	888.541	-2.44303	-2.45837	-2.3902	2.41793e-122	5.94857e-36	6.4434e-110	yes
	866	NM_172085	Pou3f2	387.628	387.551	7503.86	71.3998	71.3277	1430.23	-2.44229	-2.4584	-2.34973	4.3187e-13	3.10966e-17	4.94232e-11	yes
	867	NM_031098	Rock1	100.056	99.9787	1929.86	18.476	18.4039	367.845	-2.44197	-2.47225	-2.38579	9.06067e-46	1.00285e-19	9.83775e-41	yes
	868	NM_001083966	Rev3l	223.626	223.549	4318.7	41.2125	41.1404	823.064	-2.44154	-2.44578	-2.38812	7.09225e-106	4.01453e-33	7.27881e-97	yes
	869	NM_001106902	Sema4c	157.243	157.166	3041.34	29.0363	28.9642	579.552	-2.43976	-2.45446	-2.38788	2.78931e-99	1.17841e-32	8.41871e-88	yes
	870	NM_173313	Tmsb15b2	82.1665	82.0895	1584.58	15.2405	15.1684	303.604	-2.43874	-2.47363	-2.37787	3.30799e-45	1.03857e-23	1.42015e-38	yes
	871	NM_001037369	Popdc3	1.46811	1.39116	26.5667	0.353205	0.281088	5.10394	-2.43842	-2.80992	-2.39089	2.24205e-10	8.75224e-09	3.11176e-09	yes
	872	NM_001108260	Baz2b	88.3046	88.2276	1704.4	16.3547	16.2825	325.196	-2.43728	-2.47538	-2.38342	6.49709e-57	2.46692e-24	7.76221e-52	yes
	873	NM_001168670	Efna2	26.3855	26.3086	508.301	4.94328	4.87117	97.0094	-2.43681	-2.44121	-2.3797	1.6862e-41	8.32398e-22	7.22177e-37	yes
	874	NM_001012172	Rfx3	37.5808	37.5039	723.185	7.01634	6.94423	138.386	-2.4357	-2.546	-2.37487	3.35947e-26	7.61818e-16	7.69944e-24	yes
	875	NM_030827	Lrp2	7.6143	7.53735	145.061	1.49043	1.41832	27.917	-2.43413	-2.57972	-2.3747	2.97801e-17	0.000211338	1.87224e-15	yes
	876	NM_001107086	Ubxn7	3.19627	3.11932	59.5618	0.668284	0.596168	11.3897	-2.43394	-2.6983	-2.36804	4.50294e-12	7.95246e-09	8.16193e-11	yes
	877	NM_001107403	Zfp521	30.3454	30.2684	584.846	5.68523	5.61311	111.887	-2.43344	-2.37397	-2.37885	1.85226e-43	3.81359e-18	9.80677e-40	yes
	878	NM_001025694	Fam166a	0.160972	0.0840185	1.17879	0.107661	0.035545	0.167149	-2.43267	-1.17259	-2.07432	0.0291822	0.0804157	0.0518057	no
	879	NM_001105862	Hic2	18.9564	18.8794	365.235	3.57605	3.50394	69.6143	-2.43145	-2.5025	-2.38175	1.87664e-81	4.02696e-24	2.78363e-76	yes
	880	NM_001100570	Kat6a	298.052	297.975	5757.12	55.4088	55.3367	1107.6	-2.42876	-2.45006	-2.37561	4.98923e-130	4.48883e-35	3.26024e-123	yes
	881	NM_001047916	Syncrip	115.061	114.984	2219.71	21.4512	21.3791	427.78	-2.42812	-2.43009	-2.37298	2.49687e-100	2.28303e-31	1.55472e-92	yes
	882	NM_001107834	Pbx3	45.4196	45.3426	875.274	8.51036	8.43825	168.333	-2.42724	-2.32382	-2.36642	1.4594e-23	6.40015e-11	6.41144e-21	yes
	883	NM_001199195	Bdp1	5.33962	5.26267	100.974	1.07107	0.998957	19.4702	-2.42521	-2.58593	-2.36812	3.81788e-26	3.73059e-14	3.33379e-23	yes
	884	NM_022863	Ireb2	113.088	113.011	2181.39	21.1452	21.0731	421.233	-2.42327	-2.44633	-2.36637	3.47696e-37	1.46715e-18	3.77202e-33	yes
	885	NM_001107769	Slc24a5	0.20692	0.129967	2.10753	0.113804	0.0416874	0.289372	-2.41965	-1.66123	-2.2758	0.00731953	0.005644	0.0100244	yes
	886	NM_013004	Phex	0.602243	0.52529	9.74932	0.190783	0.118667	1.84054	-2.41911	-2.53674	-2.37696	6.31479e-05	8.438e-05	0.000286833	yes
	887	NM_001107259	Peli2	43.9669	43.8899	848.345	8.29682	8.2247	164.187	-2.41876	-2.44884	-2.36059	8.56006e-33	8.3048e-21	6.73822e-29	yes
	888	NM_001163063	Zfp709l1	0.243264	0.166311	2.81448	0.119434	0.0473179	0.397627	-2.41816	-1.90855	-2.47784	0.00410538	0.00966197	0.011594	yes
	889	NM_031825	Fbn1	24.7734	24.6964	477.95	4.71508	4.64296	92.4786	-2.4163	-2.36471	-2.36439	4.41881e-30	1.09947e-08	9.425e-27	yes
	890	NM_001170436	Rttn	17.8741	17.7971	343.515	3.44443	3.37231	67.1038	-2.41312	-2.43676	-2.36061	1.62933e-93	1.57119e-29	4.47652e-88	yes
	891	NM_033095	Crygd	0.303831	0.226877	3.93878	0.132071	0.0599546	0.648969	-2.41266	-2.08044	-2.37056	0.00275927	0.000277667	0.0296421	yes
	892	NM_001107035	Med13	173.783	173.706	3356.01	32.7136	32.6415	653.007	-2.41217	-2.45434	-2.35681	9.94952e-52	8.30954e-24	1.93567e-47	yes
	893	NM_001106835	Bnip2	41.6306	41.5536	800.941	7.88946	7.81734	155.977	-2.41143	-2.44777	-2.3555	2.66017e-72	1.44104e-25	1.2206e-71	yes
	894	NM_175603	Hnrnpr	128.047	127.97	2473.37	24.1325	24.0604	481.102	-2.41141	-2.42402	-2.35681	7.46218e-56	4.1331e-27	7.30014e-51	yes
	895	NM_001107892	Lrp6	79.6813	79.6044	1538.95	15.054	14.9819	299.488	-2.41105	-2.46482	-2.35312	3.18338e-24	4.39161e-13	8.89443e-22	yes
	896	NM_001106941	Magee2	13.4764	13.3995	259.211	2.61133	2.53921	50.3919	-2.411	-2.43513	-2.3524	4.01385e-21	1.75488e-10	3.45928e-19	yes
	897	NM_001107128	Zfp68	0.302448	0.225495	3.90248	0.132517	0.0604006	0.659085	-2.40937	-1.98415	-2.41301	0.00165177	0.00804003	0.00662497	yes
	898	NM_001107771	Anapc1	261.864	261.788	5062.06	49.3539	49.2818	986.62	-2.40886	-2.41292	-2.35738	1.5118e-246	9.84529e-43	6.72145e-247	yes
	899	NM_001106171	Tox3	66.9502	66.8733	1292.95	12.7261	12.654	253.125	-2.40407	-2.40802	-2.34082	1.0328e-26	1.75481e-18	2.44408e-23	yes
	900	NM_001109473	Gtf3c4	77.0949	77.018	1488.01	14.6175	14.5454	290.083	-2.40397	-2.47773	-2.34867	3.09323e-31	4.46784e-20	1.5829e-28	yes
	901	NM_001008879	Zfp292	194.743	194.667	3762.47	36.8965	36.8244	737.203	-2.40249	-2.40636	-2.34992	2.80336e-193	2.26314e-40	9.87094e-173	yes
	902	NM_001106511	Cpxm1	38.1683	38.0914	736.906	7.31374	7.24162	144.662	-2.39998	-2.41506	-2.34243	2.11444e-27	8.30742e-16	1.89612e-24	yes
	903	NM_001107823	Gfi1b	0.266871	0.189918	3.22554	0.129328	0.0572119	0.602498	-2.39907	-2.05813	-2.41088	0.00279166	0.00226191	0.0057131	yes
	904	NM_001107744	Nup160	54.1895	54.1126	1045.14	10.3334	10.2613	204.974	-2.39902	-2.40137	-2.34655	1.10611e-159	6.24381e-36	5.49214e-151	yes
	905	NM_001017456	Klhdc10	74.1845	74.1075	1431.52	14.1405	14.0684	280.94	-2.39753	-2.42995	-2.34036	2.66168e-30	2.10953e-18	2.34386e-27	yes
	906	NM_001107596	Cemip2	114.197	114.12	2206.48	21.7357	21.6636	433.162	-2.39691	-2.40634	-2.34432	3.48637e-85	1.17272e-30	3.29621e-77	yes
	907	NM_001083624	Pds5a	117.134	117.057	2260.31	22.3159	22.2437	444.53	-2.3959	-2.43317	-2.34044	4.04558e-45	7.27559e-22	6.65566e-41	yes
	908	NM_022927	Mid1	8.51105	8.4341	162.562	1.6875	1.61539	31.7576	-2.39507	-2.58386	-2.32871	1.46107e-12	5.42544e-11	2.159e-11	yes
	909	NM_001024741	Chaf1b	11.6626	11.5857	224.096	2.27345	2.20134	43.471	-2.39324	-2.43745	-2.34431	1.48991e-43	1.78459e-20	5.34371e-40	yes
	910	NM_001191606	Ankrd50	113.569	113.492	2196.04	21.7271	21.655	432.673	-2.38909	-2.41185	-2.33761	1.63651e-54	1.12955e-23	1.24237e-48	yes
	911	NM_001105878	Polq	4.65125	4.5743	87.7664	0.963387	0.891271	17.2564	-2.38732	-2.62737	-2.31947	2.83281e-10	9.93874e-08	2.43301e-09	yes
	912	NM_001108157	Fem1b	129.866	129.789	2509.09	24.8834	24.8113	495.918	-2.38689	-2.40308	-2.33311	1.47394e-53	1.01224e-28	9.81376e-49	yes
	913	NR_032135	Mir374b	0.230745	0.153792	2.53924	0.118172	0.046056	0.371852	-2.38612	-1.99638	-2.23332	0.00873696	0.000770664	0.110996	yes
	914	NM_001305240	Xrn1	39.0368	38.9598	752.101	7.54102	7.4689	149.092	-2.38518	-2.40789	-2.33039	2.15995e-62	2.16407e-23	1.85535e-57	yes
	915	NM_138854	Slc38a5	17.5831	17.5062	338.344	3.43582	3.36371	66.7977	-2.38466	-2.40678	-2.31934	2.74344e-17	2.78378e-14	2.25768e-15	yes
	916	NM_001107343	Kdm1b	73.5361	73.4592	1418.97	14.169	14.0969	281.692	-2.38172	-2.38038	-2.32859	8.03215e-87	8.49459e-24	1.4145e-75	yes
	917	NM_022274	Birc5	14.6982	14.6213	282.567	2.89833	2.82622	56.0962	-2.37889	-2.38744	-2.32411	1.30113e-32	2.0241e-16	3.35334e-29	yes
	918	NM_031575	Akt3	212.996	212.919	4110.73	41.0242	40.9521	819.098	-2.37864	-2.39113	-2.31874	6.64242e-34	4.76073e-23	2.3765e-30	yes
	919	NM_001005879	Gfpt1	85.8427	85.7657	1656.95	16.5756	16.5035	329.379	-2.37813	-2.43284	-2.3195	1.63778e-19	4.33932e-12	1.41054e-17	yes
	920	NM_001108509	Pnpla2	0.294842	0.217889	3.72327	0.131647	0.0595305	0.642578	-2.37763	-1.05289	-2.33749	0.0114301	0.155941	0.0185752	yes
	921	NM_053888	Myt1l	461.962	461.885	8923.64	89.0487	88.9766	1779.8	-2.37629	-2.42378	-2.25479	7.555e-07	2.57191e-17	8.03386e-06	yes
	922	NM_001013978	Map3k13	34.0887	34.0118	657.502	6.62098	6.54887	130.212	-2.37569	-2.53025	-2.31708	2.50479e-20	1.82811e-18	1.30568e-18	yes
	923	NM_001037093	Akap9	494.567	494.49	9564.78	95.3921	95.32	1907.96	-2.37506	-2.38461	-2.32335	5.77596e-106	1.38611e-32	2.07031e-99	yes
	924	NM_001037653	Fubp1	302.75	302.673	5851.12	58.4902	58.4181	1170.2	-2.37419	-2.37643	-2.32172	1.99348e-224	2.97079e-42	2.03323e-222	yes
	925	NM_001108734	Mob3a	100.699	100.622	1944.51	19.5252	19.4531	388.78	-2.36954	-2.38538	-2.31751	5.30621e-120	9.06272e-35	8.00871e-114	yes
	926	NM_001012026	Mdm4	32.9218	32.8449	634.009	6.4366	6.36448	126.841	-2.36952	-2.40731	-2.31196	1.79922e-25	7.14233e-15	7.39227e-23	yes
	927	NM_001013910	Gnb4	36.1365	36.0596	695.615	7.05094	6.97883	138.955	-2.36927	-2.42674	-2.31341	8.18372e-37	8.45075e-18	9.02475e-34	yes
	928	NM_001024310	Arl6ip6	36.7124	36.6354	706.96	7.20625	7.13413	142.454	-2.36625	-2.38094	-2.31209	2.92713e-108	3.01064e-29	3.99869e-99	yes
	929	NM_001277228	Poglut2	27.5902	27.5133	529.954	5.43846	5.36634	106.924	-2.36202	-2.34535	-2.30581	6.05855e-68	4.02039e-22	4.11549e-61	yes
	930	NM_021673	Tcam1	0.876848	0.799895	15.022	0.241805	0.169689	2.83573	-2.3613	-2.43418	-2.32761	8.2889e-09	0.000200673	1.18338e-06	yes
	931	NM_019168	Arg2	21.1966	21.1196	407.276	4.21644	4.14433	82.5852	-2.35983	-2.44966	-2.29678	5.1713e-23	5.52654e-16	3.28128e-20	yes
	932	NM_001044276	Rprm	363.66	363.583	7028.08	70.918	70.8459	1416.83	-2.35979	-2.54543	-2.26666	1.33534e-11	1.06861e-17	4.54749e-10	yes
	933	NM_001106916	Ikzf2	1.09605	1.0191	19.2877	0.287974	0.215858	3.77325	-2.35912	-2.52042	-2.31666	1.24748e-09	4.16132e-08	2.01057e-08	yes
	934	NM_001107281	Klf12	20.6557	20.5787	397.157	4.10256	4.03045	80.054	-2.3552	-2.49713	-2.29421	8.42992e-19	3.12587e-14	5.86102e-17	yes
	935	NM_017128	Inhba	13.0094	12.9324	249.583	2.62059	2.54848	50.5504	-2.35431	-2.69303	-2.26698	4.36739e-09	1.31131e-06	4.28529e-08	yes
	936	NM_001107766	Ttbk2	63.8815	63.8046	1231.88	12.567	12.4949	249.585	-2.35384	-2.47815	-2.29222	1.2701e-24	1.03584e-18	5.18677e-22	yes
	937	NM_001134543	Lats1	163.698	163.621	3163.4	32.0852	32.0131	640.425	-2.35278	-2.35967	-2.30132	8.27429e-147	7.53912e-35	6.18148e-140	yes
	938	NM_001191859	Rbm33	77.3187	77.2417	1492.52	15.2078	15.1357	302.542	-2.35272	-2.41545	-2.29463	8.63668e-29	1.33752e-18	9.89387e-26	yes
	939	NM_001195832	Dclk2	0.823831	0.746878	14.0462	0.238284	0.166168	2.79125	-2.35252	-2.51131	-2.31355	5.44863e-07	2.48911e-05	4.95537e-06	yes
	940	NM_001107604	Pdcd11	174.982	174.905	3384.43	34.3333	34.2611	685.476	-2.35095	-2.35003	-2.30071	7.74484e-168	5.54847e-38	1.2822e-154	yes
	941	NM_001173371	Zfp609	280.668	280.591	5431.06	55.1594	55.0873	1102.59	-2.34856	-2.35419	-2.29769	3.12449e-106	1.60671e-32	1.16459e-95	yes
	942	NM_138837	Pou3f3	519.677	519.6	10067.9	102.129	102.056	2045.11	-2.34829	-2.33852	-2.26441	3.24436e-14	8.99134e-18	4.17313e-12	yes
	943	NM_001039345	Eqtn	0.57252	0.495567	9.07767	0.191347	0.119231	1.85435	-2.3469	-2.42396	-2.29187	0.000154443	0.000653716	0.000456022	yes
	944	NM_001191687	Kcnrg	6.78031	6.70335	128.982	1.41854	1.34643	26.4283	-2.34523	-2.3534	-2.29427	1.89136e-55	1.0946e-22	6.5273e-50	yes
	945	NM_001008767	Txnip	256.829	256.752	4979.59	50.688	50.6159	1013.86	-2.34302	-2.48276	-2.29015	2.55162e-29	1.02701e-16	4.86597e-26	yes
	946	NM_001105710	Cad	106.772	106.695	2064.19	21.1076	21.0355	420.71	-2.3425	-2.34244	-2.2914	3.67828e-101	5.2583e-30	8.71082e-95	yes
	947	NM_133571	Cdc25a	44.1829	44.106	851.761	8.79649	8.72437	174.31	-2.3408	-2.34006	-2.28604	3.69078e-72	3.74578e-26	9.4754e-63	yes
	948	NR_031784	Mir339	0.185594	0.108641	1.6367	0.115873	0.0437567	0.334299	-2.33998	-1.35131	-2.24218	0.0135961	0.049415	0.0274985	yes
	949	NM_001012178	Mynn	47.8184	47.7415	921.612	9.5152	9.44308	188.5	-2.33837	-2.35811	-2.2844	3.60484e-68	1.10881e-24	3.33105e-64	yes
	950	NR_031858	Mir100	0.261137	0.184184	3.11172	0.127015	0.0548986	0.551889	-2.33779	-1.69955	-2.22668	0.0255625	0.0181746	0.0904223	yes
	951	NM_001106889	Ptk7	84.04	83.9631	1626.27	16.7042	16.6321	332.487	-2.33591	-2.35645	-2.28646	2.54213e-76	1.4252e-24	6.67076e-69	yes
	952	NM_013147	Clcn1	1.17889	1.10194	20.8899	0.30617	0.234054	4.13929	-2.3355	-2.36125	-2.28363	2.08042e-07	4.65981e-05	1.90008e-06	yes
	953	NM_001039608	Mcmbp	109.921	109.844	2123.91	21.8639	21.7918	435.9	-2.33275	-2.33519	-2.28166	2.65009e-255	6.79816e-44	4.94713e-247	yes
	954	NM_001191085	Mical3	142.953	142.876	2764.5	28.4447	28.3726	567.073	-2.33198	-2.36544	-2.2793	4.61628e-44	2.0699e-24	2.35719e-39	yes
	955	NM_001159594	Casq1	3.15602	3.07907	59.2944	0.687425	0.615309	11.7461	-2.32991	-2.34574	-2.28387	7.40426e-19	9.40232e-13	1.13096e-16	yes
	956	NM_001107742	Slc43a1	1.76829	1.69134	32.3517	0.430834	0.358717	6.65774	-2.32976	-2.32118	-2.28276	3.91647e-14	2.24594e-09	1.68383e-12	yes
	957	NM_001015031	Arl5b	52.7286	52.6516	1015.26	10.5526	10.4805	208.999	-2.32926	-2.41754	-2.2708	5.85279e-29	7.64197e-19	2.34862e-26	yes
	958	NM_134467	Rnf38	79.6669	79.5899	1538.28	15.9223	15.8502	316.665	-2.32842	-2.36252	-2.27317	6.4935e-38	1.79062e-22	1.80704e-34	yes
	959	NM_001106190	Gins2	4.6695	4.59254	88.4169	1.00354	0.931423	18.1084	-2.32836	-2.39164	-2.27689	7.91117e-24	3.47714e-14	2.84981e-21	yes
	960	NM_001134622	Ccser1	18.2177	18.1407	349.917	3.70351	3.6314	72.2228	-2.32821	-2.44049	-2.26855	4.50808e-21	3.43614e-11	5.48692e-19	yes
	961	NM_001107785	Scp2d1	0.393875	0.316922	5.6796	0.152678	0.0805622	1.06517	-2.32669	-2.26689	-2.24117	0.00235601	0.00056254	0.0253045	yes
	962	NM_001109203	Prrg4	0.286527	0.209574	3.59964	0.131002	0.0588858	0.627682	-2.32421	-2.14462	-2.23877	0.000715895	0.000441708	0.00203736	yes
	963	NM_001004284	Zmynd10	11.664	11.5871	223.094	2.40649	2.33437	46.2329	-2.32349	-2.4956	-2.26603	4.15459e-26	5.55872e-13	3.46558e-23	yes
	964	NM_001191700	Otud4	70.9736	70.8967	1366.62	14.245	14.1729	283.146	-2.32347	-2.34535	-2.26467	6.44547e-33	1.73029e-17	1.76458e-29	yes
	965	NM_001017470	Cep70	29.3948	29.3178	565.592	5.94415	5.87203	117.027	-2.32061	-2.33674	-2.2668	2.51952e-85	1.69585e-27	3.47722e-82	yes
	966	NM_012887	Tmpo	211.999	211.922	4100.23	42.5621	42.4899	850.948	-2.31868	-2.32793	-2.26545	5.73002e-75	1.18128e-26	1.24773e-63	yes
	967	NM_001109418	Sapcd2	12.2896	12.2126	236.066	2.52893	2.45682	48.6195	-2.31833	-2.33422	-2.26271	5.81504e-24	3.29231e-15	3.07879e-21	yes
	968	NM_138503	Map3k2	8.72994	8.65299	166.903	1.8243	1.75218	34.5354	-2.31363	-2.46007	-2.25777	5.82407e-20	1.73377e-12	2.50721e-18	yes
[truncated: 17,496 more rows]

## Sheet: CoAdBr-P5RCoBr
				P5RCoBr			CoAdBr			LogFC				Adjusted P-value
[truncated: 18,465 more rows]

[truncated: 8 more sheets: CoAdCP-E19CoCP, CoAdCP-P5RCoCP, CONE19P-CONE19B, CONE19P-E19CoCP, E19BAc-CONE19B, E19BCh-CONE19B, E19BCh-E19BAc, E19ChCP-E19CoCP]
