# Supplementary material for: Efflux transporters in rat placenta and developing brain: transcriptomic and functional response to paracetamol
Source: Sci Rep. 2021 Oct 6;11:19878. doi: 10.1038/s41598-021-99139-6 (PMC8494792; doi:10.1038/s41598-021-99139-6)
Supplement: Supplementary file 5 — Supplementary Table S5. [file 41598_2021_99139_MOESM5_ESM.xlsx]

## Sheet: Sample code key
	Supplementary Table 5. Pairwise comparisons of brain, choroid plexus and placenta RNA sequencing data from untreated (control) and paracetamol treated (acute or chronic) rats at 2 ages: E19 and P5. Data was analysed using 3 methods: EdgeR, Limma and DESeq2. Values are average counts per million (CPM; n=4-12). Note fold changes are labelled significant (Sig?) if adjusted p value <0.05 in at least …
		Placenta	Brain				Choroid plexus
	Treatment	E19	E19	P5	Adult (Male)	Adult (Female)	E19	P5	Adult (Male)	Adult (Female)
	Control	CONE19P	CONE19B	P5RCoBr	AdRCoMB	AdRCoFB	E19CoCP	P5RCoCP	AdRCMCP	AdRCFCP
	Acute	E19PAc	E19BAc	-	-	AdBAc	-	-	-	-
	Chronic	E19PCh, ChrE19P, E19RChP	E19BCh	P5ChBr	-	AdBCh	E19ChCP	P5ChCP	-	AdChCP
	Combined groups
	ChrP	E19 chronic placenta	E19PCh	ChrE19P	E19RChP
	CoAdBr	Adult control brain	AdRCoFB	AdRCoMB
	CoAdCP	Adult control choroid plexus	AdrCMCP	AdrCFCP

## Sheet: E19CoCP-CONE19B
				CONE19B			E19CoCP			LogFC				Adjusted P-value
	#	GeneID	Symbol	EdgeR	Limma	DESeq2	EdgeR	Limma	DESeq2	EdgeR	Limma	DESeq2	EdgeR	Limma	DESeq2	Sig?
	1	NM_001365151	Crmp1	34.068	33.9911	657.097	0.136853	0.0624036	0.756586	-9.63175	-9.41905	-9.50122	1.50739e-62	1.54552e-29	3.1925e-33	yes
	2	NM_139090	Acvr1c	2.92	2.84304	54.4485	0.0994495	0.025	0	-8.83252	-6.85282	-7.52592	4.79776e-28	4.89313e-15	1.03732e-14	yes
	3	NM_012585	Htr1a	0.867853	0.7909	14.8019	0.0994495	0.025	0	-6.99398	-4.92612	-5.8424	2.27278e-16	5.87418e-15	1.45596e-09	yes
	4	NM_133441	Shank2	0.89284	0.815887	15.4195	0.0994495	0.025	0	-6.98877	-4.96832	-5.93785	6.14337e-16	4.15723e-20	1.73907e-09	yes
	5	NM_001191646	Hs3st3b1	0.757139	0.680186	12.7071	0.0994495	0.025	0	-6.74418	-4.62595	-5.60708	6.55766e-11	4.30104e-12	5.82063e-08	yes
	6	NM_017128	Inhba	13.0094	12.9324	249.583	0.217968	0.143518	2.34979	-6.56722	-6.90299	-6.43603	4.84876e-35	2.84326e-14	2.5846e-31	yes
	7	NM_001329879	Eif5	5.12592	5.04896	97.284	0.158502	0.0840526	1.19291	-6.5017	-6.5443	-6.32401	2.56954e-42	4.75995e-20	6.91253e-21	yes
	8	NM_001191734	Ptchd1	4.92407	4.84711	93.0916	0.153412	0.0789626	1.08589	-6.45811	-6.2447	-6.38651	3.19646e-49	7.24316e-19	1.14828e-20	yes
	9	NM_001033676	Cabp1	0.587514	0.510561	9.41543	0.0994495	0.025	0	-6.33321	-4.35995	-5.18423	5.11064e-11	2.04168e-11	1.62059e-07	yes
	10	NM_181370	Hs3st2	23.8184	23.7414	459.349	0.397666	0.323216	5.95431	-6.26981	-6.41113	-6.16733	2.67582e-38	1.36004e-14	5.9161e-41	yes
	11	NM_001109306	Satb2	900.801	900.724	17399.7	11.9094	11.835	235.747	-6.25367	-7.00309	-6.13176	1.61399e-30	6.00639e-25	5.53095e-46	yes
	12	NM_001105712	Grm3	87.5781	87.5012	1691.46	1.33456	1.26011	24.5431	-6.11432	-6.34535	-6.00613	7.96717e-31	2.31238e-14	1.05861e-42	yes
	13	NM_001191904	Nkx2-2	0.525971	0.449017	8.29997	0.0994495	0.025	0	-6.08898	-3.92203	-4.8989	8.75074e-09	3.8391e-09	1.61386e-06	yes
	14	NM_001134789	Polr2h	2.00815	1.9312	37.8254	0.119514	0.0450647	0.394845	-6.03509	-3.84023	-5.81932	6.61528e-06	7.33673e-06	1.05999e-05	yes
	15	NM_133429	Zfp384	0.489994	0.413041	7.58247	0.0994495	0.025	0	-5.98159	-4.01856	-4.83922	3.74327e-08	3.12142e-07	4.82851e-06	yes
	16	NM_021857	Htr1f	0.470667	0.393714	7.15421	0.0994495	0.025	0	-5.94518	-3.97719	-4.86772	1.20228e-08	9.22684e-14	2.03649e-06	yes
	17	NM_001009695	Wnt7b	61.5904	61.5135	1188.55	1.06442	0.989971	19.1061	-5.93043	-6.74327	-5.8488	1.56045e-40	1.01034e-22	8.43887e-53	yes
	18	NR_128668	Mir149	0.465656	0.388703	7.13006	0.0994495	0.025	0	-5.8759	-3.76014	-4.42113	1.89894e-07	1.72402e-12	0.00551619	yes
	19	NM_021739	Camk2b	0.445946	0.368992	6.66035	0.0994495	0.025	0	-5.86694	-3.80344	-4.85868	2.94045e-09	4.9331e-13	1.29611e-05	yes
	20	NM_001135715	Trim67	112.213	112.137	2166.37	2.05231	1.97786	38.8308	-5.83046	-6.44323	-5.66411	1.0705e-17	9.23001e-21	7.53012e-20	yes
	21	NM_001071777	Gpr17	3.26786	3.1909	61.2634	0.157065	0.0826159	1.16805	-5.80745	-5.83226	-5.60737	2.9108e-15	2.98041e-10	1.0598e-12	yes
	22	NM_001191905	Scrt2	33.2175	33.1406	642.114	0.729409	0.654959	12.6315	-5.68321	-6.04758	-5.63026	4.06552e-62	2.27395e-19	9.51139e-64	yes
	23	NM_173110	Prl8a5	0.415507	0.338553	6.30575	0.0994495	0.025	0	-5.65965	-1.64292	-3.0849	0.000797451	0.281562	0.0723769	no
	24	NM_001077201	Caln1	7.86619	7.78923	149.765	0.24005	0.165601	2.78053	-5.59976	-6.61109	-5.53799	4.63133e-38	7.02617e-17	2.65398e-29	yes
	25	NM_001169575	Ppp1r3e	1.54822	1.47127	28.0849	0.119514	0.0450647	0.394845	-5.56746	-5.30998	-5.43028	1.84391e-24	2.44295e-14	3.87823e-10	yes
	26	NM_012957	Gabrb2	44.2268	44.1498	852.29	1.0219	0.947449	18.3072	-5.54359	-6.02774	-5.43565	3.75126e-23	7.34588e-12	1.45007e-28	yes
	27	NM_012701	Adrb1	2.04477	1.96782	37.6393	0.134327	0.0598776	0.698424	-5.5151	-5.13363	-5.24831	6.10758e-30	3.95873e-13	2.63724e-13	yes
	28	NM_017032	Pde4d	0.369059	0.292105	5.19264	0.0994495	0.025	0	-5.51406	-3.45776	-4.35895	4.16988e-07	2.92561e-10	0.000750424	yes
	29	NM_017012	Grm5	84.0661	83.9891	1623.06	1.95564	1.88119	36.6952	-5.48633	-6.86936	-5.22758	2.34396e-08	1.60715e-10	1.28551e-10	yes
	30	NM_017254	Htr2a	4.11569	4.03874	77.6453	0.175584	0.101134	1.51211	-5.4756	-5.60117	-5.38693	2.19237e-33	1.33169e-12	1.8523e-20	yes
	31	NM_001107522	Slc35d3	1.96682	1.88987	36.0438	0.134327	0.0598776	0.698424	-5.4623	-5.03068	-5.2953	1.23302e-14	2.58925e-11	2.23185e-10	yes
	32	NM_001108464	Prr18	10.5298	10.4528	201.964	0.35034	0.27589	5.02622	-5.3717	-5.87361	-5.28944	1.91506e-27	2.03777e-18	2.88887e-27	yes
	33	NM_012617	Oprd1	0.349005	0.272052	4.83292	0.0994495	0.025	0	-5.36513	-3.42562	-4.24631	1.41458e-06	1.69229e-06	4.29593e-05	yes
	34	NM_177935	Il1rapl1	3.79805	3.7211	71.2622	0.17811	0.10366	1.57027	-5.35872	-5.47918	-5.3239	2.65479e-37	1.06345e-18	2.14104e-20	yes
	35	NM_001003653	Pard6a	0.351651	0.274698	4.93289	0.0994495	0.025	0	-5.32945	-3.07693	-4.2522	2.9505e-05	7.17592e-06	0.000645428	yes
	36	NM_001047873	Cntnap5b	3.59551	3.51856	67.7357	0.174766	0.100316	1.48898	-5.29211	-5.81651	-5.21857	5.75006e-20	2.54097e-13	1.85484e-15	yes
	37	NM_001101002	Pou6f2	0.329498	0.252545	4.4397	0.0994495	0.025	0	-5.24881	-3.0222	-4.14834	9.05193e-06	7.08923e-08	0.000122329	yes
	38	NM_001113544	Wtap	0.322842	0.245888	4.31042	0.0994495	0.025	0	-5.2291	-3.29265	-4.12424	4.59285e-06	2.32408e-05	0.000182174	yes
	39	NM_138909	Foxe1	0.320542	0.243589	4.26324	0.0994495	0.025	0	-5.2135	-3.25975	-4.0441	2.52084e-05	8.64913e-06	0.000261765	yes
	40	NM_138841	Gpr26	3.35761	3.28066	62.8314	0.175893	0.101444	1.51297	-5.18124	-5.3904	-5.11794	4.41695e-28	3.71926e-12	7.32148e-18	yes
	41	NM_198748	Scin	0.743974	0.66702	12.4823	0.109482	0.0350323	0.197422	-5.15425	-4.29571	-4.82071	6.08279e-09	4.61323e-07	2.77124e-06	yes
	42	NR_031867	Mir124-2	0.731176	0.654223	12.2062	0.114572	0.0401223	0.304442	-5.11038	-4.2783	-5.00599	1.33966e-10	7.24596e-11	3.68239e-06	yes
	43	NM_001109462	Tal2	3.97254	3.89559	74.329	0.20443	0.12998	2.08683	-5.08648	-5.20246	-5.02682	9.08724e-26	4.31379e-12	1.61741e-18	yes
	44	NM_052799	Nos1	78.3035	78.2266	1513.26	2.37748	2.30304	44.9323	-5.08559	-6.75467	-4.916	1.37776e-10	1.51167e-13	3.60937e-13	yes
	45	NM_199504	Pcdha2	10.2222	10.1452	195.498	0.372216	0.297767	5.41921	-5.08489	-5.60765	-5.02729	2.89884e-32	4.37276e-16	9.47637e-30	yes
	46	NM_001107239	Adcy1	90.6096	90.5326	1749.25	2.74402	2.66957	52.4121	-5.08299	-5.67706	-4.97197	1.52913e-18	1.21503e-11	1.20298e-24	yes
	47	NM_001108363	Hmx1	0.307582	0.230629	4.06204	0.0994495	0.025	0	-5.06551	-2.91935	-3.91283	5.87474e-05	8.56349e-08	0.00419075	yes
	48	NM_017069	Gabra3	40.2239	40.1469	775.461	1.27862	1.20417	23.5287	-5.05578	-5.36379	-4.9897	6.46916e-49	4.55799e-17	7.3596e-54	yes
	49	NM_001108603	Ptprt	54.1096	54.0326	1045.39	1.7281	1.65365	32.3137	-5.02971	-5.33794	-4.91488	5.16447e-17	2.86179e-10	2.3621e-22	yes
	50	NM_152845	Brs3	0.697099	0.620146	11.5074	0.114572	0.0401223	0.304442	-5.02689	-3.64839	-4.73778	4.92253e-08	5.0354e-06	6.26628e-06	yes
	51	NM_001143847	Pde2a	1.4653	1.38835	26.3955	0.136891	0.0624416	0.747281	-5.00507	-4.82199	-4.94344	1.18222e-17	8.46959e-14	5.47564e-10	yes
	52	NM_019342	Rgs6	58.3378	58.2609	1126.68	1.92865	1.8542	36.5618	-4.99868	-5.09133	-4.94258	2.68069e-107	2.45373e-24	9.43527e-118	yes
	53	NM_001106392	Hs3st5	24.6402	24.5633	474.215	0.875621	0.801172	15.5429	-4.98325	-4.94817	-4.92594	6.47376e-82	5.10601e-19	9.69853e-77	yes
	54	NM_013214	Acot7	1.04194	0.964984	18.1613	0.123168	0.048718	0.477004	-4.97692	-4.49185	-4.83671	3.33067e-16	6.01606e-12	3.91107e-08	yes
	55	NM_001106895	Tfap2d	6.89432	6.81737	131.795	0.313097	0.238648	4.30035	-4.97191	-4.83196	-4.88341	5.5653e-15	2.4912e-14	1.92932e-14	yes
	56	NR_046239	Rn45s	0.286163	0.20921	3.55982	0.0994495	0.025	0	-4.96535	-1.68163	-3.22963	0.0162907	0.136104	0.0753712	no
	57	NM_017036	Prl4a1	0.294863	0.21791	3.87309	0.0994495	0.025	0	-4.93274	-2.3599	-3.43501	0.000441482	0.0466659	0.0225258	yes
	58	NM_001377114	LOC685933	2.1075	2.03055	38.8774	0.154392	0.0799423	1.09327	-4.9247	-4.84908	-4.81734	1.50387e-17	2.10515e-14	5.09335e-12	yes
	59	NM_001106938	Gpr174	0.28813	0.211177	3.71153	0.0994495	0.025	0	-4.92211	-1.63522	-3.71959	0.00103456	0.0828019	0.00425377	yes
	60	NM_001047102	Cadm2	58.1902	58.1132	1122.72	1.99335	1.91891	37.7279	-4.91283	-5.0099	-4.84736	7.0405e-48	2.13252e-15	1.63208e-56	yes
	61	NM_178097	Sla	237.807	237.73	4592.13	8.00335	7.9289	157.623	-4.90913	-5.13691	-4.83496	3.42889e-43	3.50762e-29	6.96942e-56	yes
	62	NM_022225	Htr1b	4.76299	4.68604	89.8596	0.259977	0.185527	3.21419	-4.90912	-5.33037	-4.82571	1.13943e-23	3.88406e-13	5.19535e-20	yes
	63	NM_012731	Ntrk2	143.241	143.164	2766.51	4.88489	4.81044	95.3145	-4.89536	-5.08454	-4.81299	1.30605e-31	3.35846e-20	1.77121e-40	yes
	64	NM_021697	Kcnv1	11.7307	11.6537	224.411	0.491906	0.417456	7.8465	-4.87782	-5.11105	-4.80083	5.91856e-34	9.07572e-14	2.47488e-31	yes
	65	NM_013165	Cckbr	0.634789	0.557835	10.3498	0.109482	0.0350323	0.197422	-4.87106	-3.68252	-4.54444	3.90301e-10	3.36091e-07	3.30906e-06	yes
	66	NM_001109309	Cdk5r2	23.9429	23.866	461.144	0.915947	0.841498	16.3149	-4.85514	-4.96217	-4.70537	1.57484e-13	5.39996e-12	4.91594e-15	yes
	67	NM_199507	Pcdha7	5.47578	5.39883	104.079	0.276945	0.202495	3.56131	-4.8418	-5.42481	-4.79574	4.73403e-31	2.06795e-13	2.9501e-24	yes
	68	NM_053746	Cntn5	23.9859	23.909	461.529	0.924505	0.850055	16.4968	-4.83758	-5.01246	-4.76166	1.09579e-32	7.10721e-16	1.51681e-36	yes
	69	NM_020098	Pclo	0.614663	0.53771	9.9886	0.109482	0.0350323	0.197422	-4.82169	-4.01136	-4.6692	1.90746e-10	6.42733e-11	2.21326e-06	yes
	70	NM_012568	Glra2	77.8726	77.7957	1504.66	2.8347	2.76025	54.324	-4.81991	-5.33457	-4.68927	3.55554e-13	9.56275e-20	6.13767e-16	yes
	71	NM_001135046	Arpp21	17.2643	17.1873	331.617	0.721679	0.647229	12.4817	-4.79184	-4.73332	-4.68045	2.83445e-19	3.37104e-09	2.23087e-22	yes
	72	NM_001270958	Rorb	26.6925	26.6156	513.006	1.05721	0.982759	19.3026	-4.78901	-6.10891	-4.67908	2.02543e-21	1.79538e-14	9.76253e-26	yes
	73	NM_017296	Kcnj2	18.0757	17.9987	347.473	0.74258	0.66813	12.8135	-4.78017	-4.90927	-4.7052	5.87716e-29	1.57104e-14	1.27598e-32	yes
	74	NM_133587	Dscam	112.094	112.017	2166.41	4.20019	4.12574	81.3676	-4.7612	-5.16238	-4.67039	1.90612e-21	8.49774e-21	1.82231e-27	yes
	75	NM_001035252	Myl2	0.937749	0.860796	16.3098	0.126821	0.0523713	0.559163	-4.75791	-4.47348	-4.71948	1.56087e-08	2.98393e-08	1.45482e-05	yes
	76	NM_001166578	Cnih3	6.09687	6.01992	115.955	0.317569	0.243119	4.35918	-4.7395	-4.90116	-4.69444	8.44068e-66	2.558e-12	2.45318e-37	yes
	77	NM_001329884	LOC100364523	0.265086	0.188133	3.3069	0.0994495	0.025	0	-4.72149	-1.03329	-2.67806	0.00481452	0.336028	0.112446	no
	78	NM_023099	Gpr27	17.4552	17.3782	335.402	0.740607	0.666158	12.7972	-4.71974	-5.05114	-4.64814	7.78842e-33	2.63435e-17	3.87782e-35	yes
	79	NM_001122644	Galnt9	8.62653	8.54958	165.162	0.419253	0.344803	6.42334	-4.68878	-5.65694	-4.59112	1.97162e-22	1.87899e-10	3.96023e-23	yes
	80	NM_199506	Pcdha6	5.65798	5.58103	107.518	0.296082	0.221632	3.9071	-4.67481	-5.50319	-4.62042	2.42074e-24	8.85037e-13	1.38623e-21	yes
	81	NM_053969	Gps1	0.250957	0.174004	2.92727	0.0994495	0.025	0	-4.67309	-2.78058	-3.56197	0.000103979	0.000134093	0.00124232	yes
	82	NM_057212	Tmem158	11.2898	11.2128	216.817	0.523106	0.448656	8.48617	-4.67054	-4.93621	-4.60705	7.35903e-44	1.1727e-13	1.48332e-39	yes
	83	NM_153621	Dab1	174.778	174.701	3373.58	6.93454	6.86009	136.119	-4.66976	-4.91529	-4.59441	2.46209e-34	2.06107e-21	5.54798e-43	yes
	84	NM_001108885	Klhl14	24.379	24.302	468.726	1.04341	0.968959	18.8288	-4.66491	-4.75689	-4.58045	1.2539e-24	5.29179e-14	1.9591e-28	yes
	85	NM_001191931	Fcrlb	0.247486	0.170533	2.85988	0.0994495	0.025	0	-4.65514	-2.58655	-3.41039	0.000334286	0.0106173	0.00219645	yes
	86	NM_013045	Tnr	85.2123	85.1353	1648.3	3.50767	3.43322	68.0487	-4.63433	-4.9567	-4.52738	6.82256e-17	2.12674e-11	1.43855e-21	yes
	87	NM_053888	Myt1l	461.962	461.885	8923.64	18.7151	18.6407	371.9	-4.63196	-4.86231	-4.50075	1.51042e-14	1.54183e-21	2.21515e-17	yes
	88	NM_001100888	St6gal2	21.7776	21.7006	418.337	0.952194	0.877745	16.9152	-4.63111	-5.06804	-4.51529	2.78007e-13	2.55127e-12	8.29699e-16	yes
	89	NM_001108967	Ntsr1	54.7003	54.6234	1055.08	2.30656	2.23211	44.1296	-4.6286	-4.73414	-4.54046	2.73334e-25	3.66386e-22	2.19166e-30	yes
	90	NM_021767	Nrxn1	181.4	181.323	3505.72	7.49934	7.42489	147.155	-4.61073	-4.90468	-4.50182	4.39713e-16	1.77354e-17	1.2275e-20	yes
	91	NM_053942	Pcdha8	3.49066	3.41371	65.7628	0.228729	0.154279	2.57486	-4.60903	-4.9881	-4.57143	1.10246e-22	9.11606e-12	3.01295e-17	yes
	92	NM_022211	Fgf5	0.253355	0.176402	3.01041	0.0994495	0.025	0	-4.60594	-2.69686	-3.55826	0.000251461	3.69764e-07	0.00143649	yes
	93	NM_199486	Pcdha11	4.82218	4.74523	91.0904	0.278272	0.203822	3.56025	-4.59671	-4.79193	-4.54205	1.88505e-21	2.46151e-13	1.4136e-18	yes
	94	NM_138544	Fat3	199.267	199.19	3856.24	8.40038	8.32593	164.473	-4.57895	-5.02539	-4.48318	3.86553e-17	5.86565e-18	4.58963e-22	yes
	95	NM_020084	Cacna1i	14.6814	14.6045	281.835	0.689174	0.614725	11.7156	-4.57821	-4.84078	-4.48886	1.19702e-21	3.21295e-09	2.72271e-24	yes
	96	NM_001014183	Lamp5	0.521978	0.445025	8.16446	0.109482	0.0350323	0.197422	-4.5613	-3.11509	-3.98055	2.01256e-05	0.000630578	0.000334308	yes
	97	NM_001107290	Il17rb	0.508318	0.431365	7.8531	0.109482	0.0350323	0.197422	-4.55528	-3.64184	-4.09199	1.52985e-08	1.67739e-07	2.30632e-05	yes
	98	NM_021678	Camk2n2	18.3694	18.2924	354.034	0.886302	0.811853	15.8404	-4.55427	-4.97007	-4.47897	2.05774e-38	1.31473e-15	6.44521e-40	yes
	99	NM_023966	Kcns2	2.19737	2.12042	40.6029	0.171931	0.097481	1.42995	-4.54492	-4.98086	-4.5041	1.01201e-21	1.69915e-11	4.50206e-14	yes
	100	NM_080898	Trpc5	10.5522	10.4752	202.072	0.529252	0.454802	8.53549	-4.54248	-4.87236	-4.46461	1.45962e-19	2.42068e-09	2.19274e-21	yes
	101	NM_022537	Prl8a7	0.24987	0.172917	2.99885	0.0994495	0.025	0	-4.53834	-1.36573	-2.17751	0.0021019	0.399323	0.235839	no
	102	NM_001011971	Xkr4	30.5863	30.5093	588.615	1.3574	1.28295	24.9294	-4.53664	-5.00232	-4.47364	3.01818e-40	9.40855e-19	7.07693e-46	yes
	103	NM_001271130	Nrg1	0.517072	0.440119	8.06092	0.113135	0.0386856	0.279582	-4.53282	-3.74554	-4.39748	1.39908e-07	1.05676e-08	0.000170952	yes
	104	NM_012546	Drd1	10.5146	10.4377	200.959	0.553212	0.478763	9.13387	-4.53245	-4.3483	-4.40925	4.77789e-15	1.18494e-07	3.62824e-17	yes
	105	NM_017291	Gabrr1	0.243204	0.166251	2.82213	0.0994495	0.025	0	-4.52956	-2.45184	-3.34729	0.00123042	0.00798702	0.00572542	yes
	106	NM_017142	Adcy8	16.2043	16.1274	310.551	0.798594	0.724144	13.9798	-4.5244	-4.64694	-4.46484	2.1049e-53	4.87559e-13	2.80214e-51	yes
	107	NM_023968	Npy2r	1.64059	1.56364	29.857	0.162008	0.0875583	1.25845	-4.52239	-4.39803	-4.53134	1.32726e-19	7.73921e-13	3.42128e-11	yes
	108	NM_019326	Neurod2	325.839	325.762	6299.49	14.2986	14.2241	282.759	-4.51882	-4.89559	-4.40526	1.07594e-14	7.97153e-24	4.10315e-18	yes
	109	NM_001130570	Scrt1	110.591	110.514	2138.37	4.94489	4.87044	97.6111	-4.51249	-4.99953	-4.40308	1.60882e-19	1.78183e-18	2.30572e-23	yes
	110	NM_012574	Grin2b	43.7134	43.6365	844.72	1.96523	1.89078	37.0552	-4.51099	-4.82787	-4.44545	4.84392e-31	5.75656e-13	7.34732e-37	yes
	111	NM_001003711	Jph4	208.347	208.27	4032.56	9.24266	9.16821	181.93	-4.50709	-4.87566	-4.38363	2.73448e-13	1.37941e-20	1.21142e-15	yes
	112	NM_001134615	Slc7a14	11.1896	11.1126	214.151	0.56969	0.49524	9.37251	-4.50636	-4.6149	-4.42619	2.42057e-21	7.94342e-09	2.24041e-23	yes
	113	NM_017336	Ptpro	443.146	443.069	8586.28	19.6244	19.55	391.521	-4.50359	-4.7436	-4.42865	2.97662e-39	1.40172e-28	7.24828e-49	yes
	114	NM_019374	Pdyn	12.1056	12.0286	231.823	0.63233	0.557881	10.6752	-4.50166	-4.22653	-4.39927	2.12075e-18	6.34574e-07	1.06327e-20	yes
	115	NM_001106718	Cyria	251.093	251.016	4845.31	11.1433	11.0689	219.559	-4.5009	-4.72313	-4.43594	4.18748e-45	2.29109e-22	1.44861e-56	yes
	116	NM_001108792	Bend6	116.379	116.302	2248.76	5.25896	5.18451	102.848	-4.49106	-4.71062	-4.41668	1.89837e-33	9.76728e-20	2.50101e-41	yes
	117	NR_031808	Mirlet7i	0.230775	0.153822	2.53542	0.0994495	0.025	0	-4.46682	-2.47527	-3.34222	0.000544809	0.000384217	0.0122249	yes
	118	NM_001108024	Lrfn5	104.383	104.306	2015.43	4.7955	4.72105	93.5512	-4.46629	-4.62291	-4.39224	1.92839e-31	3.80243e-21	1.0048e-37	yes
	119	NM_001134746	Lrrtm4	11.5958	11.5189	222.298	0.599478	0.525029	9.91745	-4.45066	-4.94406	-4.37991	2.471e-23	2.10069e-10	3.61546e-23	yes
	120	NM_012932	Crmp1	32.599	32.5221	627.781	1.5841	1.50965	29.8034	-4.44331	-4.98582	-4.33416	7.7711e-16	1.3722e-13	1.0591e-18	yes
	121	NM_012525	Cgm4	0.237351	0.160398	2.72361	0.0994495	0.025	0	-4.43956	-1.8474	-3.03268	0.00167442	0.235241	0.00957787	yes
	122	NM_001191887	Aff3	218.972	218.895	4234.12	10.2803	10.2059	202.678	-4.42025	-4.56528	-4.35992	2.30121e-49	1.83526e-26	1.91041e-62	yes
	123	NM_133610	Kcnh5	3.11604	3.03909	58.4302	0.2372	0.162751	2.75388	-4.41886	-4.33722	-4.33021	4.4814e-14	9.43781e-08	1.16474e-12	yes
	124	NM_001127299	Lratd1	273.983	273.907	5301.42	12.951	12.8766	257.914	-4.41445	-4.50236	-4.35436	2.07859e-103	7.12869e-34	5.87071e-123	yes
	125	NM_001271230	Ttbk1	87.457	87.38	1689.18	4.22113	4.14669	82.3816	-4.40098	-4.70704	-4.31265	1.24042e-22	1.70375e-16	1.29427e-27	yes
	126	NM_001305219	Golga7b	29.1253	29.0483	561.675	1.47433	1.39988	27.3403	-4.38268	-4.99539	-4.24879	3.62213e-11	2.84151e-11	2.37462e-12	yes
	127	NM_001191070	Tbr1	344.28	344.203	6653.33	16.7339	16.6595	331.563	-4.36904	-4.56971	-4.29908	8.39937e-37	5.79416e-28	1.68885e-44	yes
	128	NM_001106580	Hepacam2	0.477392	0.400439	7.32328	0.109482	0.0350323	0.197422	-4.36587	-3.58147	-4.29039	3.84849e-08	2.43693e-06	0.0001605	yes
	129	NM_001191716	Ndst3	7.43798	7.36103	141.278	0.451124	0.376674	7.01056	-4.36065	-4.61206	-4.30748	1.36855e-31	7.54452e-14	6.35188e-29	yes
	130	NM_001107949	Dnajc6	306.082	306.005	5914.19	14.9769	14.9025	295.03	-4.36031	-4.75159	-4.21294	1.64414e-09	9.37291e-16	2.70817e-11	yes
	131	NR_031851	Mir92a1	0.225021	0.148067	2.47286	0.0994495	0.025	0	-4.35202	-1.88156	-1.12917	0.00777787	0.000972676	0.545169	yes
	132	NM_023023	Dpysl5	139.774	139.698	2703.53	6.93542	6.86097	136.344	-4.34948	-4.73641	-4.23985	9.11511e-14	1.70437e-19	4.47957e-17	yes
	133	NM_001109079	Kif26b	117.87	117.793	2277.83	5.86683	5.79238	114.337	-4.34051	-4.69636	-4.26887	8.61975e-25	6.14566e-21	5.22938e-31	yes
	134	NM_001191648	Rasl10b	0.217528	0.140574	2.27377	0.0994495	0.025	0	-4.3351	-2.32303	-3.17399	0.00187849	0.000215476	0.0190271	yes
	135	NM_001109374	LRRTM1	96.3954	96.3184	1860.66	4.90626	4.83181	96.0505	-4.32014	-4.50204	-4.2332	2.77584e-23	1.49955e-20	2.45542e-27	yes
	136	NM_031040	Grm7	22.3008	22.2239	429.102	1.19254	1.11809	21.7393	-4.3198	-4.46988	-4.23231	4.04894e-18	2.32261e-11	1.12895e-20	yes
	137	NM_001105792	Hes7	2.87436	2.7974	53.6222	0.231763	0.157314	2.6553	-4.31708	-4.25985	-4.24759	8.82763e-25	8.33761e-16	3.56597e-17	yes
	138	NM_199505	Pcdha5	5.19839	5.12144	98.6148	0.339431	0.264982	4.78454	-4.31085	-4.40626	-4.26078	4.89187e-27	9.53685e-11	6.28709e-23	yes
	139	NM_001271334	Zfp697	0.214643	0.13769	2.21649	0.0994495	0.025	0	-4.30198	-2.40002	-3.00314	0.0103165	0.00752734	0.0462903	yes
	140	NM_032106	Robo2	693.156	693.079	13395.9	35.3125	35.238	706.352	-4.29908	-4.4521	-4.22565	1.62715e-46	3.21802e-30	1.53609e-55	yes
	141	NM_001109312	Vwc2	1.38927	1.31231	24.8486	0.155829	0.081379	1.11813	-4.2928	-4.20362	-4.2383	1.64207e-17	1.0123e-11	1.50207e-10	yes
	142	NM_001005549	Tinag	0.21323	0.136277	2.18402	0.0994495	0.025	0	-4.28916	-2.39866	-2.91326	0.0126854	0.0161734	0.0723769	yes
	143	NM_053349	Sox11	484.198	484.122	9341.97	24.9604	24.8859	500.017	-4.28432	-4.61534	-4.20211	2.1956e-38	1.12125e-28	5.46878e-47	yes
	144	NM_001012092	Xkr7	25.0059	24.929	481.191	1.36086	1.28641	25.1459	-4.28217	-4.49273	-4.19246	8.14686e-17	1.81493e-11	2.35157e-19	yes
	145	NM_053941	Pcdha3	12.5795	12.5025	241.584	0.724262	0.649813	12.4104	-4.26586	-4.84408	-4.17938	1.85328e-14	2.03509e-10	2.79126e-16	yes
	146	NM_001107437	Jph3	139.725	139.648	2703.45	7.34144	7.26699	144.218	-4.26532	-4.53398	-4.15157	2.54467e-13	2.54703e-18	2.02984e-15	yes
	147	NM_001107972	Hivep3	78.732	78.655	1522.39	4.17413	4.09968	81.3909	-4.26252	-4.35978	-4.18834	3.81735e-29	6.38764e-16	1.4345e-35	yes
	148	NM_001107981	RGD1563072	0.201508	0.124555	1.93497	0.0994495	0.025	0	-4.25873	-1.82394	-3.08948	0.0017267	0.0163607	0.00905751	yes
	149	NM_001109485	Syndig1l	8.72144	8.64449	166.706	0.541153	0.466704	8.79866	-4.23525	-4.48482	-4.13517	1.0466e-12	5.12547e-09	3.38109e-14	yes
	150	NM_001109487	Pfn3	1.35872	1.28177	24.3985	0.162826	0.0883762	1.28158	-4.22703	-4.31111	-4.2135	6.01858e-15	9.80592e-11	4.23691e-09	yes
	151	NM_001163156	Etv1	0.211916	0.134963	2.18751	0.0994495	0.025	0	-4.22621	-2.40861	-3.11555	0.00198589	0.00169607	0.0174573	yes
	152	NM_019137	Egr4	0.217957	0.141004	2.31051	0.0994495	0.025	0	-4.22575	-1.87686	-2.89144	0.000917113	0.029459	0.00714989	yes
	153	NM_001012152	Tbc1d14	1.33263	1.25567	23.8629	0.160609	0.0861596	1.22429	-4.20897	-3.88209	-4.16873	1.69502e-15	3.05454e-07	7.27605e-09	yes
	154	NM_001169104	Kcnf1	8.63416	8.55721	164.999	0.549735	0.475285	9.00359	-4.20357	-4.27884	-4.14054	2.14151e-33	1.71647e-08	1.77211e-30	yes
	155	NM_031696	Gpr88	25.6884	25.6114	493.611	1.49393	1.41948	28.0076	-4.20114	-4.26469	-4.11478	4.63421e-28	1.32146e-10	2.80582e-31	yes
	156	NM_181387	Lhfpl4	33.1456	33.0686	639.603	1.87772	1.80327	35.5496	-4.19803	-4.50967	-4.1251	7.66981e-26	1.47438e-16	2.88236e-29	yes
	157	NM_017354	Ntm	121.337	121.26	2345.93	6.68172	6.60727	131.296	-4.19796	-4.31366	-4.12944	1.02655e-34	2.40232e-23	3.4062e-40	yes
	158	NM_031521	Ncam1	1340.68	1340.61	25919.1	73.1634	73.089	1458.85	-4.19709	-4.34111	-4.12191	6.08605e-30	4.07473e-26	7.48989e-37	yes
	159	NM_133536	Rab3c	42.1008	42.0238	810.027	2.38724	2.3128	45.8162	-4.19292	-4.48642	-4.11857	4.71912e-32	4.18035e-18	2.58157e-36	yes
	160	NM_001106305	Rnf152	88.6846	88.6077	1712.43	4.92781	4.85337	96.0899	-4.19095	-4.35177	-4.10932	2.2018e-21	9.2725e-13	1.40472e-26	yes
	161	NM_017242	Lsamp	54.7199	54.6429	1054.61	3.04526	2.97081	58.857	-4.19084	-4.29911	-4.13341	5.20039e-69	1.02797e-19	3.75576e-77	yes
	162	NM_001108473	Pnma8a	40.4413	40.3643	779.496	2.28392	2.20947	43.3869	-4.19003	-4.59533	-4.11041	3.90773e-20	5.66831e-19	3.93189e-23	yes
	163	NM_001105990	Kif21b	698.566	698.489	13517.3	38.347	38.2726	763.894	-4.18989	-4.4393	-4.10696	8.43529e-23	1.341e-25	3.95596e-28	yes
	164	NM_001031845	Sprn	5.20055	5.1236	98.4625	0.36206	0.28761	5.22824	-4.18268	-4.27393	-4.12626	2.96717e-33	8.11195e-13	8.17919e-27	yes
	165	NM_001277450	Smad2	0.197985	0.121031	1.8798	0.0994495	0.025	0	-4.17446	-1.97654	-2.68154	0.00179608	0.00161664	0.131722	yes
	166	NM_012542	Cyp2a3	0.41641	0.339457	6.10641	0.109482	0.0350323	0.197422	-4.17314	-3.32707	-3.8282	0.000487991	1.94978e-05	0.00661372	yes
	167	NM_031779	Apba1	127.356	127.279	2458.99	7.14194	7.06749	139.939	-4.16944	-4.44359	-4.08968	1.58178e-21	2.21957e-17	2.51449e-26	yes
	168	NM_019234	Dync1i1	478.779	478.702	9260.65	26.7027	26.6282	530.207	-4.16872	-4.43879	-4.0507	2.29875e-13	9.52263e-22	2.46765e-14	yes
	169	NM_001108459	Clvs2	5.97216	5.8952	113.35	0.398808	0.324358	5.94594	-4.16807	-4.6118	-4.12422	2.62629e-38	2.21281e-13	9.45641e-31	yes
	170	NR_031813	Mir9-2	5.77694	5.69999	109.738	0.399811	0.325361	5.97638	-4.16247	-4.28769	-4.12689	5.56532e-30	2.89345e-12	1.88407e-23	yes
	171	NM_134377	Clstn2	136.729	136.652	2644.66	7.70802	7.63357	151.361	-4.16176	-4.36317	-4.09249	2.645e-27	6.70418e-18	9.49529e-34	yes
	172	NM_001033894	Jakmip1	189.005	188.928	3658.21	10.6786	10.6042	210.328	-4.15502	-4.50423	-4.06576	2.42155e-16	8.41285e-21	5.70667e-20	yes
	173	NM_053891	Cdk5r1	218.587	218.51	4226.95	12.4008	12.3264	246.137	-4.14905	-4.40821	-4.05545	1.8263e-18	1.67954e-20	1.67144e-22	yes
	174	NM_016991	Adra1b	4.95329	4.87634	93.7518	0.374332	0.299883	5.50603	-4.14644	-4.09657	-4.09352	1.07974e-41	3.53754e-12	7.77323e-30	yes
	175	NM_001105925	Mmp17	26.977	26.9	520.119	1.60023	1.52578	29.9553	-4.14395	-4.16381	-4.08611	7.46767e-53	7.94941e-16	4.30975e-57	yes
	176	NM_001024980	Ankrd34a	45.0584	44.9815	870.63	2.63704	2.56259	50.7877	-4.1438	-4.28626	-4.08538	4.17113e-60	2.31958e-20	1.74856e-64	yes
	177	NM_001142652	Neurl1b	10.2943	10.2174	196.723	0.652079	0.57763	11.0063	-4.14084	-4.22571	-4.08474	9.00968e-45	7.72138e-19	3.34899e-41	yes
	178	NM_199508	Pcdha9	2.99387	2.91691	56.0782	0.258973	0.184524	3.18375	-4.14014	-4.59991	-4.10524	5.58619e-22	1.15165e-10	9.92405e-17	yes
	179	NM_013150	Nrcam	526.327	526.25	10175.1	30.1386	30.0642	602.379	-4.13054	-4.3788	-4.03647	5.42687e-20	1.29372e-25	3.09505e-24	yes
	180	NM_017102	Slc2a3	0.427427	0.350474	6.36066	0.114572	0.0401223	0.304442	-4.12996	-3.34188	-3.71193	0.00298782	0.00126955	0.00391353	yes
	181	NM_001191945	Ptprh	4.90886	4.83191	93.0347	0.371731	0.297281	5.46647	-4.12122	-4.00568	-4.01936	1.07937e-10	6.02152e-08	2.3405e-11	yes
	182	NM_199269	Mdga2	30.4506	30.3737	585.968	1.85283	1.77838	35.0867	-4.11916	-4.21396	-4.06046	2.15217e-53	2.26171e-15	2.84926e-59	yes
	183	NM_001033984	Ank3	67.1428	67.0659	1297.22	3.95369	3.87924	76.5191	-4.11204	-4.48246	-4.00848	2.66211e-12	1.17628e-12	5.0139e-15	yes
	184	NM_001044276	Rprm	363.66	363.583	7028.08	21.1967	21.1222	421.637	-4.10671	-4.24532	-4.01491	1.85677e-18	2.76003e-20	2.72394e-22	yes
	185	NM_001271226	Chd5	126.747	126.67	2448.32	7.46084	7.38639	146.872	-4.10178	-4.3731	-4.00391	1.30812e-15	1.12695e-16	1.03809e-18	yes
	186	NM_001168631	Cdh10	117.721	117.645	2274.14	6.95091	6.87646	136.27	-4.09542	-4.31648	-4.02239	3.07104e-24	1.62028e-21	1.60233e-28	yes
	187	NM_001160314	Nfasc	8.93102	8.85407	171.19	0.577977	0.503528	9.49775	-4.09232	-4.49007	-4.05636	5.59511e-51	1.01903e-14	4.50716e-42	yes
	188	NM_012647	Scn2a	161.83	161.753	3123.15	9.62747	9.55303	189.755	-4.08252	-4.30788	-3.99503	1.13308e-18	5.25635e-21	1.08622e-22	yes
	189	NM_172319	Has3	15.1688	15.0918	290.821	0.982743	0.908293	17.6592	-4.08083	-4.09826	-4.0295	2.81642e-53	2.2315e-14	1.48276e-53	yes
	190	NM_053940	Pcdha12	5.08961	5.01266	96.1152	0.367436	0.292986	5.31306	-4.07936	-4.81642	-4.02931	4.1871e-21	1.00834e-13	3.14289e-19	yes
	191	NM_198781	Tmub1	0.200412	0.123459	1.95912	0.0994495	0.025	0	-4.07803	-2.19268	-3.00855	0.00227036	0.000446895	0.0187832	yes
	192	NM_053939	Pcdha10	4.82147	4.74452	91.2805	0.353588	0.279139	5.04923	-4.07107	-4.4644	-4.03995	3.62991e-40	2.78059e-11	5.31316e-28	yes
	193	NM_001109466	Fmo9	0.198113	0.12116	1.91194	0.0994495	0.025	0	-4.06933	-2.28556	-1.45967	0.00224817	3.3462e-06	0.50558	yes
	194	NM_001037295	Gpr12	0.19673	0.119777	1.87564	0.0994495	0.025	0	-4.06849	-1.91051	-2.32478	0.00177167	5.83732e-05	0.258702	yes
	195	NM_022188	Robo1	430.109	430.032	8313.31	25.804	25.7295	512.756	-4.06214	-4.21922	-3.99807	3.98855e-40	1.0419e-28	3.68028e-49	yes
	196	NM_001100872	Map3k9	63.0539	62.977	1218.53	3.82707	3.75262	74.3879	-4.06176	-4.17444	-4.00651	3.3921e-64	1.04157e-22	4.28663e-73	yes
	197	NM_001271225	Csrnp3	31.2824	31.2055	603.378	1.96308	1.88864	37.2539	-4.05762	-4.24863	-3.98655	7.50485e-27	5.11511e-14	9.24468e-31	yes
	198	NM_001107319	Unc5d	70.6445	70.5676	1364.12	4.33304	4.25859	83.934	-4.0494	-4.52904	-3.95843	1.0172e-13	7.27543e-14	1.07487e-16	yes
	199	NM_017140	Drd3	0.402924	0.325971	5.88745	0.113135	0.0386856	0.279582	-4.0485	-3.21642	-3.85098	0.000133021	2.26717e-05	0.00341825	yes
	200	NM_012892	Asic2	3.84488	3.76793	72.642	0.326041	0.251591	4.53819	-4.0453	-3.94299	-4.00305	8.06437e-33	1.24603e-11	2.34623e-23	yes
	201	NM_001191705	Fat4	277.11	277.033	5364.22	16.8398	16.7653	331.492	-4.04455	-4.55417	-3.9754	7.63546e-21	4.47727e-21	6.93665e-26	yes
	202	NM_031610	Kcnj3	12.8264	12.7495	245.339	0.854531	0.780082	15.0016	-4.04185	-4.5846	-3.95842	1.54702e-16	5.20698e-10	2.26792e-17	yes
	203	NM_133518	Rph3a	36.9286	36.8517	712.229	2.32494	2.25049	44.1472	-4.03496	-4.54338	-3.91306	2.45492e-10	2.7897e-11	2.60714e-11	yes
	204	NM_019193	Sox10	5.82718	5.75023	111.059	0.461917	0.387468	7.32662	-4.0325	-4.21293	-3.94467	3.54138e-19	1.62013e-06	8.44773e-19	yes
	205	NM_053933	Pcdha4	11.794	11.717	226.596	0.785549	0.711099	13.6209	-4.02491	-4.43791	-3.9558	3.69863e-18	1.31442e-09	1.12178e-19	yes
	206	NM_057156	St8sia2	103.011	102.934	1987.97	6.4135	6.33905	125.9	-4.0221	-4.26764	-3.92848	1.37955e-15	8.77006e-19	1.718e-18	yes
	207	NM_031517	Met	26.1691	26.0922	502.229	1.69888	1.62443	31.8801	-4.02176	-4.40348	-3.94344	9.13182e-24	3.26628e-13	2.60211e-27	yes
	208	NM_022254	Gpr85	484.053	483.976	9343.54	29.8993	29.8248	596.263	-4.02159	-4.09005	-3.95595	6.94137e-54	4.18299e-31	6.94858e-62	yes
	209	NM_001170398	Fry	225.481	225.404	4360.3	13.9768	13.9024	276.238	-4.01708	-4.19916	-3.95583	2.62817e-37	1.17583e-23	2.69262e-45	yes
	210	NM_053848	Opcml	164.568	164.491	3176.7	10.2467	10.1722	201.056	-4.01607	-4.58036	-3.86136	3.99071e-07	9.66011e-13	2.42708e-08	yes
	211	NM_001135756	Galntl6	6.16089	6.08394	117.334	0.454715	0.380266	7.07896	-4.01533	-4.10559	-3.95925	4.01553e-26	8.46345e-08	1.01068e-23	yes
	212	NM_001305995	Palm2	9.29717	9.22021	177.817	0.64112	0.56667	10.7599	-4.01531	-4.25092	-3.946	4.87449e-27	5.8714e-09	4.21499e-27	yes
	213	NM_031597	Kcnq3	82.1684	82.0915	1583.74	5.16719	5.09274	100.57	-4.0106	-4.38147	-3.90673	4.07888e-12	2.10043e-13	2.30273e-14	yes
	214	NM_001130569	Mpped1	1403.39	1403.31	27149.9	87.4627	87.3882	1746.4	-4.00547	-4.1872	-3.89684	9.09279e-13	3.60576e-24	3.25179e-15	yes
	215	NM_080909	Rtn3	5.53693	5.45998	105.163	0.41735	0.3429	6.31307	-4.00545	-4.32383	-3.94558	8.87823e-26	9.65926e-07	6.20022e-23	yes
	216	NM_212523	Kif5a	369.04	368.963	7138.39	23.1144	23.0399	459.621	-4.00192	-4.30781	-3.88962	2.67229e-11	5.00307e-18	2.24955e-14	yes
	217	NM_001105887	B3galt5	13.2194	13.1425	253.917	0.892951	0.818502	15.8028	-4.00133	-4.13892	-3.94163	1.77925e-30	5.42929e-12	6.79031e-32	yes
	218	NM_001191928	Mn1	364.501	364.425	7058.83	22.908	22.8336	460.583	-3.99929	-4.5705	-3.91495	2.3885e-30	1.56567e-25	4.59047e-36	yes
	219	NM_001191821	Frmd4a	210.168	210.091	4062.56	13.219	13.1446	261.729	-3.99699	-4.07651	-3.93852	1.70001e-51	3.47983e-28	5.11219e-63	yes
	220	NM_019297	Chrnb2	55.2516	55.1746	1066.08	3.54815	3.4737	68.8927	-3.99183	-4.37398	-3.9013	1.23832e-16	7.05437e-15	1.25691e-19	yes
	221	NM_134370	Psd	278.425	278.348	5388.43	17.6247	17.5503	350.749	-3.98836	-4.20669	-3.89285	4.45623e-16	9.4887e-18	2.95127e-19	yes
	222	NM_001134643	Kcnq5	34.2292	34.1523	659.961	2.25614	2.18169	42.9782	-3.96965	-4.23831	-3.89078	2.1335e-20	1.33981e-13	2.95858e-23	yes
	223	NM_012927	Cdh6	24.3238	24.2469	467.863	1.62568	1.55123	30.4564	-3.96671	-4.00642	-3.89763	4.23406e-28	1.02565e-12	2.64988e-31	yes
	224	NM_201417	Rxfp1	2.97711	2.90016	55.6552	0.272549	0.1981	3.43741	-3.96529	-4.43708	-3.88785	1.77212e-12	4.35674e-08	1.18438e-11	yes
	225	NM_012719	Sstr1	40.6614	40.5845	786.09	2.65224	2.57779	50.638	-3.96213	-4.55657	-3.89699	7.37798e-22	2.1253e-16	3.98795e-25	yes
	226	NM_017310	Sema3a	53.0269	52.9499	1022.07	3.49577	3.42132	67.6756	-3.94582	-3.9974	-3.88843	9.65793e-47	1.0381e-17	8.65898e-54	yes
	227	NM_021770	Olig1	38.6575	38.5806	747.457	2.59809	2.52364	50.1876	-3.9455	-4.06751	-3.86665	1.12435e-24	5.09548e-12	6.48028e-28	yes
	228	NM_019151	Mstn	0.378639	0.301686	5.42282	0.109482	0.0350323	0.197422	-3.94209	-3.13189	-3.76756	2.24012e-05	5.7174e-07	0.000413096	yes
	229	NM_001109554	Gpr21	6.58747	6.51052	125.074	0.499117	0.424667	7.95253	-3.9418	-4.26247	-3.89942	1.99959e-35	2.19422e-11	1.45625e-29	yes
	230	NM_001135754	Bach2	118.612	118.535	2289.31	7.78194	7.70749	153.272	-3.93945	-4.08814	-3.87979	4.19688e-49	2.6975e-26	3.16503e-58	yes
	231	NM_181372	Klre1	0.190877	0.113924	1.77712	0.0994495	0.025	0	-3.93469	-2.10561	-2.80776	0.00597133	0.012673	0.0304069	yes
	232	NM_001104640	Sobp	134.488	134.411	2596.43	8.87088	8.79644	174.665	-3.93103	-4.00764	-3.87139	1.89311e-42	7.76544e-24	2.74824e-51	yes
	233	NM_001106117	Hecw1	147.337	147.26	2843.5	9.74821	9.67376	192.454	-3.92948	-4.2165	-3.83731	1.0443e-15	6.5791e-18	9.15098e-19	yes
	234	NM_001191698	Ablim3	60.9332	60.8562	1176.68	4.06428	3.98983	78.9073	-3.92649	-4.22426	-3.86293	1.14838e-30	2.93608e-20	6.60979e-36	yes
	235	NM_001191100	Rbm24	20.1472	20.0702	388.005	1.39964	1.32519	25.9475	-3.92334	-3.97075	-3.86861	1.81845e-43	4.85714e-14	4.36164e-44	yes
	236	NM_183327	Gabrg2	72.114	72.0371	1390.99	4.83403	4.75958	94.4055	-3.92293	-4.24042	-3.79374	1.10802e-10	4.12105e-15	1.97029e-10	yes
	237	NM_001191678	Limch1	225.406	225.329	4352.7	15.0129	14.9385	296.975	-3.91352	-4.00818	-3.84797	4.68899e-32	1.63096e-24	1.4996e-38	yes
	238	NM_016989	Adcyap1	19.2239	19.147	369.202	1.38473	1.31028	25.7363	-3.90962	-4.00164	-3.84245	6.06036e-34	1.40303e-15	5.21716e-36	yes
	239	NM_001130562	Samd12	3.26039	3.18344	60.9935	0.303883	0.229434	4.0796	-3.90769	-4.10991	-3.86268	2.79805e-36	1.48906e-10	2.6414e-23	yes
	240	NM_012665	Syt2	7.66542	7.58847	145.716	0.591339	0.516889	9.80883	-3.90754	-3.95859	-3.82992	4.01025e-16	5.63392e-07	6.42177e-17	yes
	241	NM_053405	Kcnk9	1.74887	1.67192	31.8921	0.189741	0.115291	1.7768	-3.89785	-5.03901	-3.84549	3.74491e-12	6.23557e-10	1.08429e-09	yes
	242	NM_001108111	Wnt10b	0.179185	0.102232	1.52424	0.0994495	0.025	0	-3.89662	-1.78423	-2.66657	0.00357197	0.00600743	0.0169679	yes
	243	NM_001191691	Trpc7	25.1383	25.0613	483.746	1.75356	1.67912	32.8164	-3.88896	-4.2587	-3.82255	8.49071e-20	4.10472e-15	3.02763e-22	yes
	244	NM_032065	Slc1a6	7.29733	7.22037	139.12	0.568054	0.493605	9.32625	-3.88372	-4.18592	-3.82157	1.99902e-19	6.10947e-11	7.40721e-19	yes
	245	NM_001191728	Lancl3	4.71623	4.63928	89.5517	0.384775	0.310325	5.6748	-3.88254	-4.54787	-3.84489	1.14521e-24	1.56723e-12	9.81272e-21	yes
	246	NM_001012205	Dpp10	17.6298	17.5529	338.626	1.27786	1.20341	23.5658	-3.88135	-3.97896	-3.79849	2.05233e-18	1.82858e-11	1.66184e-19	yes
	247	NM_020088	Tenm2	335.227	335.15	6476.95	22.8838	22.8094	454.111	-3.87751	-4.10138	-3.78636	4.16137e-15	1.08181e-18	5.09505e-18	yes
	248	NM_080768	Tacr2	1.74988	1.67293	31.829	0.201048	0.126598	2.01484	-3.87541	-4.16603	-3.80279	5.07294e-10	4.27178e-08	9.85107e-09	yes
	249	NM_012700	Stx1b	120.379	120.303	2326.04	8.28142	8.20697	163.301	-3.87464	-4.13283	-3.79075	4.29123e-18	1.04829e-18	2.14168e-21	yes
	250	NM_012707	Gcg	1.13808	1.06113	20.1757	0.175061	0.100612	1.52221	-3.87342	-4.4681	-3.80595	7.08241e-07	4.95484e-11	1.94031e-05	yes
	251	NM_001025041	Ier5l	16.777	16.7	323.927	1.24486	1.17041	22.9885	-3.87134	-3.85655	-3.81821	2.51178e-50	1.55305e-19	1.23981e-50	yes
	252	NM_213629	Arhgap20	42.1745	42.0976	812.099	2.94355	2.8691	56.648	-3.86919	-3.95144	-3.8047	7.88222e-34	3.96945e-16	4.88036e-39	yes
	253	NM_012884	Cntn2	712.424	712.347	13800.4	48.8258	48.7514	964.568	-3.86898	-4.5421	-3.76951	2.57265e-10	2.2745e-19	1.49097e-12	yes
	254	NM_031751	Shank1	531.44	531.363	10287	36.6289	36.5545	730.799	-3.86216	-4.07202	-3.76698	9.62375e-15	1.43945e-20	1.68543e-17	yes
	255	NM_012934	Dpysl3	1868.61	1868.53	36124.6	128.79	128.716	2568.17	-3.85973	-4.16237	-3.76168	2.43588e-13	5.32629e-22	4.42119e-16	yes
	256	NM_001048042	Nmnat2	88.7128	88.6359	1713.18	6.18576	6.11131	121.344	-3.85839	-4.04635	-3.78361	5.16526e-22	5.41275e-17	5.97862e-26	yes
	257	NM_001271228	Pcdh11x	13.0969	13.0199	251.41	0.978334	0.903885	17.5337	-3.85774	-4.16897	-3.78204	4.84307e-17	2.56899e-10	9.83234e-19	yes
	258	NM_001271297	Spock1	70.9569	70.88	1370.43	4.96505	4.8906	96.5418	-3.85657	-4.26614	-3.75002	5.8631e-11	3.80795e-16	2.81962e-12	yes
	259	NM_001107852	Plxna4	649.888	649.811	12565.6	45.047	44.9726	900.214	-3.85348	-3.94741	-3.78363	2.8484e-35	1.06977e-23	9.57791e-42	yes
	260	NM_019294	Cacna1e	47.9828	47.9058	926.585	3.37742	3.30297	65.0098	-3.85259	-4.26095	-3.78183	1.07058e-18	2.0865e-10	3.77704e-22	yes
	261	NM_133322	Kcnq2	158.435	158.358	3057.29	11.056	10.9816	218.758	-3.85155	-4.1776	-3.70962	2.73997e-08	3.48613e-14	4.69904e-09	yes
	262	NM_001033680	Syt1	117.963	117.886	2279.51	8.31458	8.24013	163.479	-3.83961	-4.28315	-3.72487	2.58142e-10	2.23946e-14	1.22371e-11	yes
	263	NM_001100683	Klhdc8a	18.1559	18.0789	349.196	1.35242	1.27797	24.9989	-3.83567	-4.00844	-3.77033	9.73271e-27	8.87643e-14	1.02344e-28	yes
	264	NM_017077	Foxa3	0.187264	0.110311	1.73343	0.0994495	0.025	0	-3.83202	-1.5078	-2.62123	0.0151075	0.118757	0.0499091	yes
	265	NM_022236	Pde10a	84.5827	84.5058	1630.48	6.0289	5.95445	118.579	-3.82893	-3.98837	-3.75986	8.35363e-35	9.62643e-18	9.29543e-41	yes
	266	NM_001107506	Tshz3	98.1139	98.0369	1896.39	7.02254	6.94809	138.548	-3.82751	-3.90887	-3.7679	2.04466e-56	6.25548e-26	1.43616e-63	yes
	267	NM_172073	Tpbpa	0.368973	0.29202	5.36691	0.113135	0.0386856	0.279582	-3.82484	-1.55318	-3.28544	0.00566768	0.288001	0.00336729	yes
	268	NM_001108510	Dusp8	126.923	126.846	2455.37	9.06892	8.99447	179.571	-3.81994	-4.03787	-3.74441	1.5076e-24	1.63446e-19	1.37005e-28	yes
	269	NM_017171	Prkce	108.695	108.618	2099.1	7.79154	7.71709	152.746	-3.81165	-4.07729	-3.74669	1.28834e-25	3.42718e-17	1.76817e-30	yes
	270	NM_022678	Zbtb18	866.275	866.199	16758.2	62.1454	62.0709	1236.17	-3.80243	-3.94449	-3.7414	3.67833e-35	2.90324e-25	5.23499e-42	yes
	271	NR_073588	Ppp2r2b	21.409	21.332	412.293	1.59775	1.5233	29.8237	-3.79787	-4.02558	-3.74949	2.00558e-47	1.24038e-15	2.29602e-50	yes
	272	NM_019167	Sptbn2	750.29	750.213	14520.7	54.0335	53.959	1074.52	-3.7975	-4.08913	-3.69814	6.31813e-12	1.02247e-19	2.53089e-14	yes
	273	NM_001107671	Plcxd3	9.88226	9.80531	188.685	0.794964	0.720515	13.9332	-3.79375	-4.66152	-3.67928	2.20424e-09	6.32032e-07	1.69203e-10	yes
	274	NM_080482	Brinp1	55.5352	55.4583	1070.59	4.09068	4.01623	79.6725	-3.79299	-4.1446	-3.69393	4.61977e-13	1.45755e-14	2.46936e-15	yes
	275	NM_001107898	Slco5a1	33.0119	32.9349	636.026	2.45586	2.38141	47.0583	-3.79069	-3.91421	-3.72781	1.88749e-33	6.08236e-15	9.48659e-38	yes
	276	NM_017109	Syn3	59.43	59.3531	1147.01	4.35776	4.28331	85	-3.79062	-3.98204	-3.72175	8.66853e-27	6.89686e-19	1.01739e-30	yes
	277	NM_133440	Shank2	0.182139	0.105186	1.62131	0.0994495	0.025	0	-3.7879	-1.61441	-0.641242	0.0180223	0.0014697	0.715709	yes
	278	NM_001105715	Wnt3	3.57203	3.49508	67.127	0.352247	0.277797	5.08266	-3.78776	-3.89869	-3.7239	2.30997e-20	3.14238e-12	3.39385e-17	yes
	279	NM_053708	Gbx2	0.181643	0.10469	1.59973	0.0994495	0.025	0	-3.78416	-1.29403	-2.57293	0.0129291	0.0963995	0.0621139	no
	280	NM_054000	Kcnb2	15.3645	15.2876	294.972	1.1893	1.11485	21.7378	-3.77449	-3.8587	-3.7242	6.24185e-46	2.63449e-12	8.33822e-46	yes
	281	NM_001003978	Gspt1	10.46	10.383	200.69	0.851793	0.777343	15.0865	-3.77388	-3.79938	-3.59889	1.59475e-05	2.51634e-06	2.09644e-06	yes
	282	NM_001145163	Ube2ql1	433.548	433.471	8384.17	31.8074	31.733	638.569	-3.77328	-4.1229	-3.66917	2.04358e-14	8.34179e-23	9.4207e-17	yes
	283	NM_024137	Hivep2	469.973	469.896	9083.68	34.4225	34.3481	684.062	-3.77315	-3.87727	-3.71875	9.79814e-62	8.15117e-27	1.69217e-72	yes
	284	NM_001170348	Kif26a	211.678	211.601	4092.52	15.5926	15.5181	309.691	-3.76895	-3.79889	-3.71218	2.22316e-61	1.45475e-29	4.51009e-74	yes
	285	NM_012660	Eef1a2	122.14	122.063	2358.17	9.11053	9.03608	180.197	-3.75841	-3.87095	-3.68178	6.26053e-24	1.00311e-18	9.89425e-28	yes
	286	NM_001170334	Gfod1	11.6504	11.5734	223.103	0.935284	0.860835	16.6357	-3.75188	-4.02042	-3.68719	3.53217e-28	8.59852e-11	2.60906e-29	yes
	287	NM_031693	Syt4	602.833	602.756	11647.7	44.8779	44.8034	890.38	-3.75009	-4.11178	-3.63205	1.49156e-09	6.46076e-20	3.03897e-10	yes
	288	NM_001107871	Fbxo41	74.6298	74.5529	1442.22	5.6206	5.54615	110.253	-3.74964	-3.87836	-3.6817	4.24645e-27	1.09762e-17	5.38678e-31	yes
	289	NM_057103	Akap12	1.81716	1.74021	33.3264	0.222388	0.147938	2.4503	-3.74595	-3.92605	-3.69614	1.81053e-15	1.80907e-10	1.70788e-11	yes
	290	NM_175581	Ctsr	0.180697	0.103744	1.59267	0.0994495	0.025	0	-3.74551	-1.34084	-2.37274	0.00815469	0.116893	0.0481229	yes
	291	NM_024138	Gng7	60.9829	60.906	1176.7	4.6438	4.56935	91.0485	-3.74203	-3.99683	-3.64212	2.68593e-13	3.24362e-11	1.72632e-15	yes
	292	NM_001000980	Olr1366	0.177044	0.100091	1.50537	0.0994495	0.025	0	-3.73747	-1.98074	-2.60531	0.0107276	0.00446921	0.0446936	yes
	293	NM_001109295	Cplx3	1.80273	1.72577	33.0454	0.222388	0.147938	2.4503	-3.73542	-3.84519	-3.64425	2.6484e-10	0.000108144	2.97723e-09	yes
	294	NM_001371967	Prdm8	78.8731	78.7962	1522.59	5.9922	5.91775	117.315	-3.73467	-3.97159	-3.66212	9.36239e-21	8.15172e-19	9.26347e-24	yes
	295	NM_001371270	Prrc2b	305.302	305.225	5906.8	23.1282	23.0538	459.426	-3.72636	-3.7518	-3.66287	1.89478e-31	8.35486e-23	2.89367e-37	yes
	296	NM_001008341	Prl7a4	0.182268	0.105315	1.65345	0.0994495	0.025	0	-3.72574	-0.794325	-0.827682	0.0274791	0.824561	0.733152	no
	297	NM_080900	Afap1	214.722	214.645	4148.57	16.39	16.3155	325.996	-3.71818	-3.76558	-3.65609	1.19982e-48	4.91467e-29	6.00913e-57	yes
	298	NM_170787	Erc2	45.7939	45.717	883.645	3.55655	3.4821	68.9776	-3.7167	-3.88973	-3.64318	7.69915e-21	3.50614e-15	6.02659e-24	yes
	299	NM_138535	Grip2	89.6157	89.5388	1731.85	6.92589	6.85144	136.514	-3.71154	-3.78438	-3.6472	3.08895e-36	6.60663e-22	1.31571e-40	yes
	300	NM_001135762	Hpse2	0.312192	0.235239	4.04562	0.113135	0.0386856	0.279582	-3.7091	-2.41116	-3.42213	2.92175e-05	0.000404801	0.000891129	yes
	301	NM_001109123	Pcdhb2	3.58525	3.5083	67.2746	0.349501	0.275052	4.97265	-3.70762	-3.80993	-3.65339	3.10112e-18	4.73264e-10	2.94165e-16	yes
	302	NM_017212	Mapt	2917.9	2917.82	56436.8	223.421	223.347	4453.22	-3.70753	-3.93861	-3.63294	1.85105e-20	1.04296e-20	3.25004e-24	yes
	303	NM_001134594	Slc44a5	11.1461	11.0691	213.846	0.919867	0.845417	16.298	-3.70519	-3.99567	-3.64304	6.11864e-18	1.13916e-12	5.30358e-19	yes
	304	NM_001107371	Neto1	49.8359	49.759	959.626	3.89871	3.82426	75.6861	-3.70385	-4.01845	-3.61042	4.94861e-13	1.77078e-14	1.15798e-14	yes
	305	NM_013074	Hcrtr2	3.68597	3.60902	69.1932	0.348227	0.273777	4.93204	-3.7008	-4.11839	-3.65668	4.90731e-21	1.12951e-07	2.46417e-17	yes
	306	NM_019378	Srcin1	126.435	126.358	2444.33	9.82791	9.75346	194.883	-3.69745	-3.88559	-3.6268	6.93048e-29	2.60054e-21	5.07861e-33	yes
	307	NM_001108987	Diras1	65.3815	65.3046	1262.43	5.12958	5.05513	100.689	-3.69527	-3.90232	-3.60778	3.74834e-16	1.24352e-16	1.50424e-18	yes
	308	NM_001047965	LOC501038	1.71356	1.63661	31.1137	0.209644	0.135194	2.1874	-3.69465	-3.86686	-3.66617	1.80028e-16	5.91165e-11	8.24343e-12	yes
	309	NM_022217	Amph	4.33733	4.26037	82.1815	0.413768	0.339319	6.26613	-3.69301	-3.80756	-3.62123	6.06879e-15	6.35229e-08	1.87167e-14	yes
	310	NM_001104633	Sema3d	7.57989	7.50294	145.283	0.66028	0.58583	11.1752	-3.69036	-3.67277	-3.63302	7.22025e-23	3.62918e-10	7.79475e-23	yes
	311	NM_022920	Grm6	2.5837	2.50675	48.0292	0.269528	0.195079	3.37107	-3.68396	-4.35	-3.64921	2.34703e-15	4.80955e-13	4.54186e-12	yes
	312	NM_012869	Npy5r	0.322689	0.245736	4.28668	0.109482	0.0350323	0.197422	-3.67515	-2.57445	-3.44886	3.47841e-05	0.000120737	0.000650064	yes
	313	NM_022669	Scg2	21.663	21.586	417.198	1.79811	1.72366	34.2062	-3.67028	-3.83123	-3.56633	1.21883e-12	3.1199e-09	2.83294e-14	yes
	314	NM_013066	Map2	1173.24	1173.16	22660.5	92.3544	92.2799	1842.56	-3.66839	-3.77482	-3.59551	2.91063e-24	3.79911e-21	1.09706e-28	yes
	315	NM_001079895	Rbfox2	234.816	234.74	4537.99	18.5772	18.5028	369.373	-3.6646	-3.77231	-3.60354	6.07089e-44	4.73965e-26	8.49642e-52	yes
	316	NM_001101016	Lrrc75b	17.3028	17.2258	332.346	1.44333	1.36888	26.8704	-3.66332	-3.73479	-3.61238	1.54955e-59	7.825e-17	5.49984e-60	yes
	317	NM_001191944	Adamts18	87.9173	87.8404	1695.85	7.02179	6.94734	137.245	-3.66011	-4.15316	-3.56984	4.97069e-11	1.45963e-15	4.02489e-13	yes
	318	NM_019281	Gjd2	3.09226	3.01531	57.8502	0.318711	0.244261	4.3508	-3.65521	-4.12307	-3.58415	4.46188e-11	2.22083e-08	3.56313e-10	yes
	319	NM_031802	Gabbr2	108.819	108.742	2101.77	8.72079	8.64634	171.685	-3.65389	-3.83402	-3.55003	1.34515e-10	2.33625e-14	3.98039e-12	yes
	320	NM_001126048	Tma7	4.22796	4.15101	80.9597	0.417858	0.343408	6.33534	-3.65265	-1.1252	-3.46963	0.000694655	0.338511	0.000196961	yes
	321	NM_138893	Myo16	120.465	120.388	2327.98	9.65018	9.57573	190.571	-3.65177	-3.90092	-3.57708	7.18988e-20	1.10564e-20	5.93122e-23	yes
	322	NM_001271267	Sox5	140.858	140.781	2717.52	11.3534	11.279	225.397	-3.64699	-3.68684	-3.58765	3.36073e-72	2.85709e-28	2.89535e-85	yes
	323	NM_001105743	Shc3	13.4575	13.3805	258.532	1.13889	1.06444	20.6832	-3.64649	-4.00036	-3.58065	1.15878e-18	1.62081e-09	2.38399e-20	yes
	324	NM_001191118	Siah3	7.41224	7.33529	141.492	0.668288	0.593838	11.3514	-3.64471	-4.59585	-3.5839	1.98203e-16	8.45028e-11	4.86131e-16	yes
	325	NM_138897	Gabrr3	0.325515	0.248562	4.35162	0.113135	0.0386856	0.279582	-3.63796	-2.70429	-3.21522	0.00655381	0.000307731	0.0494474	yes
	326	NM_001191763	Mycl	50.9778	50.9008	984.967	4.17454	4.10009	81.6132	-3.6365	-3.79362	-3.57998	2.23151e-51	2.75719e-24	6.97617e-57	yes
	327	NM_012667	Tacr1	2.43636	2.35941	45.2769	0.281602	0.207152	3.62745	-3.63632	-4.18053	-3.5637	3.99363e-12	8.24345e-09	4.44592e-11	yes
	328	NM_033376	Kcnk3	4.58306	4.50611	86.9042	0.422725	0.348276	6.39788	-3.63369	-4.31384	-3.58301	2.40457e-30	4.62992e-14	1.18687e-24	yes
	329	NM_019133	Syn1	1.20787	1.13092	21.375	0.174766	0.100316	1.48898	-3.63351	-4.14577	-3.60965	3.34963e-13	4.34042e-10	4.29121e-09	yes
	330	NM_001107490	Cic	1.20659	1.12963	21.3097	0.184365	0.109915	1.69198	-3.63265	-3.72748	-3.57537	3.99372e-14	4.57608e-10	3.24061e-09	yes
	331	NM_017086	Egr3	0.914203	0.83725	15.745	0.156918	0.0824684	1.15143	-3.62547	-2.41102	-3.46114	3.08713e-07	0.0224429	4.28167e-06	yes
	332	NM_001012101	Coro2a	15.7848	15.7078	303.048	1.34228	1.26783	24.7128	-3.61868	-3.81339	-3.55976	1.64148e-29	6.35947e-14	1.11292e-31	yes
	333	NM_001134536	Tmem132b	45.8549	45.778	885.592	3.79653	3.72208	73.2927	-3.61556	-4.00162	-3.54294	9.91238e-15	6.82099e-11	4.02435e-17	yes
	334	NM_001191784	Srgap1	85.7121	85.6351	1652.51	7.06981	6.99536	138.922	-3.60808	-3.69711	-3.55259	1.98565e-54	1.43544e-24	1.45411e-63	yes
	335	NM_001109627	Epop	8.56799	8.49103	163.976	0.778281	0.703832	13.6104	-3.60684	-3.9936	-3.55157	9.67701e-45	2.64527e-10	5.06503e-39	yes
	336	NM_017065	Gabrb3	98.6602	98.5833	1904.45	8.17783	8.10338	160.745	-3.60565	-3.97872	-3.48735	1.59261e-08	1.80783e-13	2.75439e-09	yes
	337	NM_001166342	Il1rapl2	0.314779	0.237825	4.15324	0.110609	0.0361596	0.22142	-3.60496	-2.82838	-3.23797	0.000322216	8.71514e-05	0.00237372	yes
	338	NM_053937	Kcnh6	0.903806	0.826853	15.5278	0.160571	0.0861216	1.23359	-3.60387	-3.77911	-3.44109	2.83362e-10	4.0324e-08	2.47374e-07	yes
	339	NM_144762	Baalc	22.9246	22.8477	441.443	1.97329	1.89884	37.2866	-3.58942	-3.74165	-3.51076	4.24828e-15	1.87048e-10	7.42284e-17	yes
	340	NM_001039699	Lrfn2	26.3426	26.2656	506.983	2.29111	2.21666	44.2306	-3.5862	-4.03675	-3.50218	7.39251e-21	5.61868e-16	4.06189e-22	yes
	341	NM_001012084	Adh6	0.169253	0.0922994	1.35662	0.0994495	0.025	0	-3.58527	-1.2211	-2.00152	0.0332706	0.114178	0.334267	no
	342	NM_173334	Olr287	0.163083	0.0861298	1.20149	0.0994495	0.025	0	-3.58327	-1.26689	-2.00874	0.0331704	0.140185	0.307939	no
	343	NM_001134498	Rbfox3	45.2541	45.1772	874.246	3.85376	3.77931	74.88	-3.58199	-3.73376	-3.50477	8.7643e-17	6.033e-12	9.95824e-19	yes
	344	NM_001134481	Plcxd2	125.945	125.868	2430.66	10.6007	10.5262	208.478	-3.58017	-4.06974	-3.4778	3.79039e-10	6.88155e-15	3.7416e-11	yes
	345	NM_001305138	Synpo2l	0.172078	0.0951248	1.42156	0.0994495	0.025	0	-3.57819	-1.59773	-2.35764	0.0172061	0.0249325	0.160344	yes
	346	NM_031070	Nell2	775.049	774.972	14996.3	65.1433	65.0688	1294.38	-3.57409	-3.8626	-3.49274	3.85784e-14	1.45259e-20	1.45201e-16	yes
	347	NM_001109880	Add2	120.699	120.622	2332.09	10.2572	10.1828	203.008	-3.56837	-3.70642	-3.50309	1.78948e-29	2.29688e-21	7.39865e-34	yes
	348	NM_001024241	Gpr139	1.51951	1.44255	27.3356	0.204863	0.130414	2.08124	-3.56287	-4.40971	-3.49068	3.88766e-07	1.37526e-07	4.87771e-05	yes
	349	NM_001108258	Gpr101	0.16781	0.090857	1.32798	0.0994495	0.025	0	-3.56219	-1.42602	-2.23292	0.0283423	0.043402	0.206156	yes
	350	NM_001101828	Marchf11	6.5065	6.42955	123.738	0.653446	0.578997	11.1126	-3.56046	-3.98351	-3.51925	4.68531e-44	3.89534e-13	7.77921e-36	yes
	351	NM_001110763	Tmem163	32.5695	32.4926	628.031	2.82379	2.74934	54.2092	-3.5604	-3.73208	-3.49432	4.98778e-20	8.34816e-13	2.79663e-22	yes
	352	NM_053471	Sema6b	158.715	158.638	3072.46	13.5218	13.4473	268.624	-3.55976	-3.66997	-3.50127	3.30996e-47	2.5442e-27	1.08437e-51	yes
	353	NM_022300	Basp1	779.399	779.322	15069.4	66.2265	66.152	1326.92	-3.55929	-3.66646	-3.4971	1.2761e-62	5.33973e-30	1.5345e-70	yes
	354	NM_022223	Fgf14	7.11062	7.03367	135.577	0.672178	0.597729	11.4457	-3.55929	-3.7017	-3.51968	1.30308e-43	1.19456e-13	1.01461e-36	yes
	355	NM_001106662	Frmd3	17.8453	17.7684	343.262	1.56528	1.49083	29.0948	-3.55863	-3.87146	-3.50342	1.30108e-24	7.25023e-13	1.68004e-26	yes
	356	NM_021659	Syt7	39.1989	39.122	756.466	3.42093	3.34648	66.115	-3.54189	-3.69382	-3.48276	1.35233e-28	8.31157e-14	1.84865e-32	yes
	357	NM_012951	Fgf10	0.575581	0.498628	9.15029	0.131801	0.0573516	0.640262	-3.54132	-3.33713	-3.53724	4.88904e-07	2.5645e-05	0.000340747	yes
	358	NM_001168630	Cdh9	9.29538	9.21843	177.59	0.879833	0.805384	15.5201	-3.54009	-4.06908	-3.42604	1.45326e-07	3.65804e-09	4.86943e-08	yes
	359	NM_001371633	Srl	0.165541	0.0885874	1.27698	0.0994495	0.025	0	-3.53957	-1.5173	-2.14443	0.0458558	0.114691	0.237359	no
	360	NR_031819	Mir18a	0.168336	0.091383	1.34574	0.0994495	0.025	0	-3.53921	-1.52218	-0.579551	0.0150663	1.19406e-05	NA	yes
	361	NM_031758	Mchr1	0.303245	0.226292	3.92867	0.109482	0.0350323	0.197422	-3.53876	-2.73844	-3.1266	0.000619335	0.00278193	0.00361096	yes
	362	NM_001109138	Smim17	5.34663	5.26968	101.273	0.542229	0.467779	8.86433	-3.53725	-3.63854	-3.49439	1.77453e-37	9.99612e-09	7.83612e-30	yes
	363	NM_001033701	Zeb2	546.762	546.685	10557.1	47.1804	47.1059	941.135	-3.53679	-3.647	-3.47367	9.72506e-40	3.43156e-26	3.80155e-46	yes
	364	NM_022191	Syt6	20.5889	20.5119	396.83	1.89237	1.81792	36.0535	-3.52868	-3.64399	-3.45485	2.85987e-19	5.91832e-13	1.48736e-21	yes
	365	NM_001025032	Cd96	0.298736	0.221783	3.82283	0.109482	0.0350323	0.197422	-3.5262	-2.52829	-3.28792	0.000594912	0.000536337	0.00316627	yes
	366	NM_022253	Pag1	14.445	14.3681	277.38	1.31427	1.23982	24.1842	-3.52261	-3.64664	-3.46933	1.09706e-38	1.2307e-16	3.29244e-39	yes
	367	NM_131912	Kcnh7	7.89958	7.82263	150.566	0.763397	0.688947	13.2716	-3.52145	-3.72814	-3.44892	4.74621e-15	3.13427e-06	2.15926e-15	yes
	368	NM_012506	Atp1a3	510.266	510.189	9876.51	44.5971	44.5227	888.617	-3.51872	-3.75652	-3.42464	1.85264e-11	3.8194e-16	2.39171e-13	yes
	369	NM_153735	Nptx1	47.6048	47.5279	917.172	4.23353	4.15908	82.0316	-3.51683	-4.008	-3.39281	3.37676e-07	3.34459e-10	3.17567e-08	yes
	370	NM_001191804	Tmem151b	61.2223	61.1453	1183.33	5.45766	5.38322	107.633	-3.51162	-3.78241	-3.45066	3.48789e-47	4.82898e-23	4.09509e-51	yes
	371	NM_001108844	Map6d1	4.52903	4.45208	85.4453	0.472092	0.397643	7.43139	-3.51056	-3.56193	-3.45591	2.84476e-26	2.96267e-07	9.89366e-23	yes
	372	NM_001012347	Rgs7bp	6.49516	6.41821	123.166	0.626431	0.551981	10.4498	-3.51001	-3.92373	-3.44101	5.76663e-23	4.04143e-10	3.80215e-22	yes
	373	NM_001107753	Lrrc4c	71.2008	71.1239	1375.26	6.31536	6.24091	123.89	-3.50851	-3.57547	-3.44622	3.2931e-27	5.84909e-21	1.25961e-29	yes
	374	NM_001113357	Npy1r	13.073	12.9961	250.353	1.21069	1.13624	22.0976	-3.50757	-4.11858	-3.42744	1.55004e-13	1.95455e-11	1.0466e-14	yes
	375	NM_012874	Ros1	0.161002	0.0840483	1.17496	0.0994495	0.025	0	-3.50708	-1.419	-2.31351	0.0179215	0.061643	0.0661631	no
	376	NM_138889	Cdh13	207.145	207.068	4000.06	18.288	18.2136	363.238	-3.50637	-3.57131	-3.44673	4.83365e-44	4.26449e-23	7.13374e-50	yes
	377	NM_001107284	Slitrk5	85.9728	85.8959	1658.84	7.65135	7.5769	151.019	-3.50292	-3.62261	-3.44348	2.51827e-46	8.5637e-26	8.30345e-51	yes
	378	NR_132624	LOC103692944	0.162444	0.0854908	1.20361	0.0994495	0.025	0	-3.50186	-1.10271	-0.581231	0.0436618	0.00247398	NA	yes
	379	NM_053740	Arhgef7	1.09655	1.0196	19.2015	0.174766	0.100316	1.48898	-3.50177	-4.02646	-3.49399	3.50035e-09	2.02829e-10	1.44826e-06	yes
	380	NM_001100845	Sptbn4	78.4121	78.3351	1517.78	6.96379	6.88934	136.873	-3.50115	-3.58535	-3.44823	1.66419e-42	3.47998e-22	1.21491e-47	yes
	381	NM_001101675	Krt83	0.161002	0.0840483	1.17496	0.0994495	0.025	0	-3.50062	-1.419	-1.98481	0.0218675	0.0314256	0.313848	yes
	382	NM_001103354	LOC100125362	63.7777	63.7007	1230.89	5.73159	5.65715	113.404	-3.49984	-3.73633	-3.40494	6.92329e-15	5.0851e-17	2.82589e-16	yes
	383	NM_181380	Rtn4rl2	19.9971	19.9201	385.082	1.83944	1.76499	34.4462	-3.49862	-4.10163	-3.38326	8.72347e-07	2.00478e-08	7.84139e-08	yes
	384	NM_001276762	Epm2a	1.51497	1.43801	27.2336	0.218115	0.143666	2.36641	-3.49717	-3.37977	-3.39509	9.3616e-13	2.13949e-09	4.30209e-10	yes
	385	NM_138978	Prokr2	6.82381	6.74686	130.004	0.692029	0.61758	11.8515	-3.48967	-3.71602	-3.42493	8.2481e-16	1.84289e-07	1.51884e-15	yes
	386	NM_012659	Sst	23.074	22.9971	445.246	2.14233	2.06788	40.9554	-3.48663	-3.76169	-3.3737	2.60989e-09	2.85008e-06	1.60365e-09	yes
	387	NM_133567	Adap1	57.8432	57.7662	1117.03	5.23334	5.15889	102.338	-3.48471	-3.66684	-3.4152	4.54367e-21	9.09134e-15	1.33163e-23	yes
	388	NM_001037337	Pcdhga12	20.3161	20.2392	390.617	1.86243	1.78798	35.044	-3.48159	-3.69358	-3.42355	2.4196e-26	8.52138e-17	7.02805e-29	yes
	389	NM_001003401	Enc1	1947.9	1947.82	37700.6	174.601	174.526	3503.12	-3.48056	-3.69057	-3.41124	7.65464e-32	1.65289e-25	4.58882e-36	yes
	390	NM_053868	Nlgn1	61.7947	61.7178	1193.87	5.58605	5.5116	108.893	-3.47923	-3.73074	-3.42022	3.86469e-22	1.25065e-16	3.1247e-25	yes
	391	NM_080777	Sncb	55.2284	55.1515	1067.21	5.07983	5.00538	99.724	-3.467	-3.69997	-3.36402	7.84789e-11	2.58491e-11	2.42999e-11	yes
	392	NM_203409	Ncam2	25.5461	25.4691	491.135	2.37595	2.30151	45.3288	-3.46547	-3.62121	-3.39589	6.04666e-19	5.33614e-10	5.33577e-21	yes
	393	NM_019270	Kcna3	5.40648	5.32953	102.204	0.567583	0.493134	9.34114	-3.46524	-3.56906	-3.3927	1.70049e-14	5.4519e-09	9.76569e-15	yes
	394	NM_001100989	Mtus2	0.962356	0.885403	16.7157	0.169824	0.0953741	1.39857	-3.46023	-3.74456	-3.47896	6.20763e-10	5.42698e-09	1.83575e-06	yes
	395	NM_001109237	Neurod6	841.718	841.641	16273.3	76.5999	76.5255	1521.72	-3.45932	-3.76126	-3.35225	7.0302e-09	4.15661e-19	2.65268e-09	yes
	396	NM_001105711	Grm2	20.8863	20.8093	402.126	1.975	1.90056	37.4434	-3.45811	-3.82687	-3.35955	8.55968e-10	3.24583e-07	4.67903e-11	yes
	397	NM_022868	Pcdh8	90.915	90.838	1757.25	8.35576	8.28131	165.52	-3.45722	-3.91444	-3.36471	1.43466e-12	1.44646e-14	4.07158e-14	yes
	398	NM_001191688	Pcdh9	92.8871	92.8101	1795.12	8.58311	8.50866	170.314	-3.45225	-3.62197	-3.38523	1.11278e-34	9.59198e-21	4.37195e-37	yes
	399	NM_080692	Cacng4	103.642	103.565	2001.94	9.54741	9.47296	188.862	-3.45129	-3.64402	-3.37005	2.81115e-15	1.00464e-20	2.45509e-17	yes
	400	NM_031613	Tmod2	73.5115	73.4346	1417.07	6.78619	6.71174	133.585	-3.45063	-3.50051	-3.39092	5.41945e-43	2.97402e-22	2.08889e-48	yes
	401	NM_001040190	Atcay	360.974	360.898	6982.65	33.1143	33.0399	661.32	-3.44997	-3.75045	-3.35839	1.22935e-12	5.29427e-21	2.15504e-14	yes
	402	NM_001191072	Ppp1r16b	28.1718	28.0948	542.431	2.64204	2.56759	50.6438	-3.44708	-3.5485	-3.38761	1.0175e-31	4.4186e-13	7.8003e-35	yes
	403	NM_012784	Cnr1	492.058	491.981	9505.89	45.2113	45.1369	897.6	-3.44621	-3.71418	-3.36086	3.14669e-12	9.6128e-22	4.47263e-14	yes
	404	NM_031338	Camkk2	49.8246	49.7476	962.33	4.64412	4.56967	90.7084	-3.43971	-3.49292	-3.3857	2.32384e-47	1.88045e-18	1.33361e-51	yes
	405	NM_001168650	Sox12	99.9244	99.8475	1930.34	9.28612	9.21167	184.123	-3.43963	-3.49205	-3.38115	1.27301e-56	1.99261e-30	4.28849e-63	yes
	406	NM_001107683	Slitrk3	9.94086	9.86391	190.09	0.990526	0.916076	17.7208	-3.43888	-3.77465	-3.30759	5.6096e-07	9.13447e-08	2.16176e-06	yes
	407	NM_183326	Gabra1	22.689	22.612	436.006	2.1729	2.09845	41.4036	-3.43835	-3.4887	-3.35402	2.79095e-14	1.16677e-10	1.51999e-15	yes
	408	NM_053846	Nrxn2	490.214	490.137	9489.09	45.4179	45.3435	908.399	-3.43452	-3.6042	-3.3695	8.47182e-34	1.83526e-26	6.30799e-38	yes
	409	NM_053874	Cap2	10.6153	10.5384	203.548	1.07495	1.0005	19.5014	-3.4321	-3.49316	-3.3663	4.80346e-25	2.85207e-12	3.67705e-25	yes
	410	NM_053901	Dlgap2	10.5374	10.4605	202.14	1.06275	0.988301	19.2588	-3.43196	-3.53584	-3.37109	1.08027e-22	2.9386e-07	8.01986e-23	yes
	411	NM_001134747	Zmat4	24.866	24.789	480.009	2.35002	2.27558	44.7407	-3.42996	-3.60121	-3.38063	6.95387e-33	1.74218e-15	9.01354e-36	yes
	412	NM_001346306	Srrm4	111.754	111.677	2158.68	10.4576	10.3831	207.145	-3.42833	-3.67861	-3.34439	4.26256e-14	2.74042e-17	6.21509e-16	yes
	413	NM_017155	Adora1	8.2649	8.18795	157.933	0.824847	0.750397	14.3734	-3.42632	-3.99263	-3.3618	9.04482e-18	7.13341e-11	2.74315e-18	yes
	414	NM_080691	Cacng3	4.92523	4.84828	93.2005	0.549335	0.474886	9.05371	-3.42554	-3.59126	-3.34795	1.86022e-15	1.232e-07	2.48608e-14	yes
	415	NM_001113366	Cnksr2	2.89497	2.81802	53.8925	0.358973	0.284524	5.18948	-3.42515	-3.50916	-3.37632	6.23992e-19	2.2067e-08	7.70852e-16	yes
	416	NM_017029	Nefm	115.868	115.791	2242.25	10.9279	10.8535	217.102	-3.41798	-3.73629	-3.33037	1.43193e-13	1.90874e-15	1.87989e-15	yes
	417	NM_001100722	Lingo1	165.995	165.918	3213.53	15.6221	15.5477	309.498	-3.41511	-3.59316	-3.35245	9.20642e-24	2.36901e-20	4.67019e-27	yes
	418	NM_012965	Hrh2	0.665936	0.588983	10.9432	0.140706	0.0662567	0.813687	-3.41426	-3.47826	-3.37009	2.94738e-07	2.62637e-06	1.89449e-05	yes
	419	NM_001107224	Stk32b	58.4893	58.4124	1130.34	5.55608	5.48163	108.62	-3.41015	-3.57794	-3.35093	9.74932e-23	1.00567e-20	1.67838e-25	yes
	420	NM_001024907	MGC114499	0.165639	0.0886861	1.31294	0.0994495	0.025	0	-3.40778	-1.1493	-2.23438	0.0339073	0.166699	0.164642	no
	421	NM_022860	B4galnt1	94.6095	94.5325	1832.52	8.99214	8.91769	177.55	-3.4074	-3.5496	-3.33956	2.34774e-19	8.74174e-21	1.11896e-21	yes
	422	NM_133605	Camk2g	3.06677	2.98982	57.2996	0.363696	0.289246	5.27451	-3.40415	-3.58642	-3.33797	4.08079e-17	7.50423e-12	4.54933e-15	yes
	423	NM_001005531	Spata32	0.541942	0.464989	8.53565	0.136853	0.0624036	0.756586	-3.3995	-3.1551	-3.41395	1.01514e-06	6.44469e-10	0.00013011	yes
	424	NM_030862	Marcksl1	246.194	246.117	4762.85	23.442	23.3676	468.952	-3.3988	-3.55084	-3.33374	8.06915e-42	1.86873e-26	2.31739e-46	yes
	425	NM_001108891	Ctif	49.4752	49.3982	955.454	4.79484	4.72039	94.0472	-3.39035	-3.4249	-3.3335	1.57286e-51	4.15484e-22	4.30363e-56	yes
	426	NM_001107307	Cilp2	13.1851	13.1082	253.184	1.32201	1.24756	24.3968	-3.38697	-3.53858	-3.3329	1.04827e-32	1.06333e-14	2.61237e-32	yes
	427	NM_001136151	Nrg2	1.91414	1.83719	35.1546	0.25708	0.18263	3.14141	-3.38694	-3.64896	-3.30036	9.47199e-14	8.10803e-09	2.45145e-11	yes
	428	NM_031828	Kcnma1	18.3373	18.2604	352.712	1.82928	1.75483	34.4597	-3.3852	-3.71288	-3.31237	6.76428e-15	1.12322e-08	2.44057e-16	yes
	429	NM_001106774	Nuak1	104.865	104.788	2025.58	10.0986	10.0242	199.222	-3.38301	-3.52195	-3.3272	1.26973e-36	8.12708e-20	2.3916e-42	yes
	430	NM_001108591	Rnf24	12.4794	12.4024	239.233	1.25187	1.17742	23.0103	-3.38274	-3.4764	-3.32911	6.4338e-48	2.52477e-16	6.60723e-46	yes
	431	NM_001047103	Cadm3	156.498	156.421	3024.63	15.1044	15.0299	298.955	-3.37952	-3.52601	-3.30157	3.88473e-14	5.2436e-17	5.39978e-16	yes
	432	NM_017345	L1cam	747.635	747.558	14461.4	71.94	71.8655	1433.44	-3.37884	-3.59925	-3.30274	7.90956e-16	4.55897e-21	5.30415e-18	yes
	433	NM_001035236	Tagln3	0.283801	0.206847	3.57066	0.110609	0.0361596	0.22142	-3.37874	-2.5723	-3.25149	0.000780724	1.9913e-05	0.00532664	yes
	434	NM_001009504	Fbxl16	46.7597	46.6828	902.254	4.59479	4.52034	90.2088	-3.3752	-3.68964	-3.29092	1.85486e-15	2.44593e-14	3.43383e-17	yes
	435	NM_001108745	Ppfia2	200.215	200.138	3869.56	19.4416	19.3671	386.187	-3.36972	-3.55314	-3.29269	8.04815e-16	6.1057e-22	1.18329e-17	yes
	436	NM_022403	Tdo2	0.159688	0.0827344	1.17846	0.0994495	0.025	0	-3.36901	-1.41274	-1.72622	0.0515827	0.0708071	0.428108	no
	437	NM_001114604	Pcdhb21	4.46586	4.38891	84.3075	0.504482	0.430032	8.06235	-3.36885	-3.46399	-3.31683	8.84633e-21	2.43385e-09	1.64078e-18	yes
	438	NM_138918	Ss18l1	73.4452	73.3683	1417.96	7.18421	7.10976	141.516	-3.36549	-3.40675	-3.30983	6.68127e-49	1.34785e-24	2.35049e-55	yes
	439	NM_001107618	Mdga1	223.337	223.26	4317.75	21.7503	21.6759	430.541	-3.36337	-3.50994	-3.30236	2.86522e-22	1.22789e-21	1.3426e-25	yes
	440	NM_023026	Agap2	389.093	389.017	7527.99	37.9381	37.8637	757.731	-3.36142	-3.57129	-3.28076	1.22246e-15	7.85544e-19	8.88489e-18	yes
	441	NM_031564	Epha3	197.373	197.296	3805.78	19.3103	19.2359	385.977	-3.36039	-3.70596	-3.27543	6.46519e-18	4.7267e-20	1.64402e-19	yes
	442	NM_017190	Mag	1.25746	1.18051	22.3864	0.200739	0.126289	2.01398	-3.35642	-3.34238	-3.22331	3.7441e-09	0.00392355	9.83129e-08	yes
	443	NM_001108461	Tppp	4.13573	4.05878	78.0508	0.466893	0.392443	7.29845	-3.35468	-3.60334	-3.2876	6.67498e-20	1.15143e-07	3.20378e-18	yes
	444	NM_001025404	Ceacam11	0.168465	0.0915115	1.37787	0.0994495	0.025	0	-3.35422	-0.733157	-1.632	0.024448	0.602765	0.396795	no
	445	NM_001105974	Grem2	10.5879	10.5109	202.925	1.08727	1.01282	19.5943	-3.35307	-3.75167	-3.29068	4.98835e-18	8.05985e-11	7.24095e-19	yes
	446	NM_001107745	C1qtnf4	67.5924	67.5155	1307.63	6.71603	6.64158	133.146	-3.3524	-3.49816	-3.2819	3.5523e-28	1.287e-17	1.08374e-29	yes
	447	NM_001108263	Tvp23a	17.8409	17.7639	342.726	1.82745	1.753	34.5994	-3.35188	-3.74036	-3.26334	1.64764e-11	5.50507e-09	1.73055e-12	yes
	448	NR_131097	LOC100912071	21.168	21.091	407.376	2.16682	2.09237	41.5363	-3.35115	-3.4103	-3.29174	7.7789e-41	6.67402e-14	3.39615e-41	yes
	449	NM_001048215	Kirrel3	95.2215	95.1445	1839.04	9.43648	9.36203	187.385	-3.34901	-3.50145	-3.28691	1.58268e-48	2.47528e-25	5.61463e-51	yes
	450	NM_001108107	Pdzrn4	15.349	15.2721	294.443	1.59652	1.52207	30.0978	-3.34807	-3.69188	-3.28533	5.76635e-28	2.32698e-12	5.2198e-29	yes
	451	NM_001033679	Prkar1b	359.636	359.559	6958.71	35.4821	35.4077	706.535	-3.3442	-3.42145	-3.27909	1.01265e-23	2.1112e-22	9.16637e-27	yes
	452	NM_001170799	Ipcef1	3.93794	3.86098	74.0534	0.465442	0.390992	7.30596	-3.34353	-3.33653	-3.27622	3.21454e-20	1.12107e-08	3.70537e-18	yes
	453	NM_013119	Scn3a	114.783	114.706	2213.01	11.3918	11.3174	225.805	-3.34315	-3.40383	-3.27417	1.75393e-25	8.54697e-21	4.47579e-28	yes
	454	NM_017195	Gap43	744.693	744.616	14403.3	73.5764	73.5019	1465	-3.3408	-3.56921	-3.2441	5.88883e-10	8.16089e-15	9.69931e-11	yes
	455	NM_001106906	Gpr45	12.0713	11.9944	231.088	1.28243	1.20798	23.6829	-3.3397	-3.45851	-3.29149	8.76404e-64	2.44014e-13	6.30133e-59	yes
	456	NM_138977	Prokr1	1.00989	0.93294	17.599	0.178148	0.103698	1.56097	-3.33619	-3.43725	-3.29793	1.44184e-12	2.85145e-06	1.80201e-08	yes
	457	NM_012799	Nmbr	1.50143	1.42447	27.0269	0.242252	0.167803	2.8702	-3.3325	-3.24736	-3.29953	1.11213e-14	2.90032e-06	1.34672e-10	yes
	458	NM_053934	Pcdha13	6.29379	6.21684	119.956	0.679774	0.605325	11.534	-3.33125	-3.55167	-3.28634	6.79157e-24	4.41353e-09	2.61833e-22	yes
	459	NM_001108479	Vstm2b	22.059	21.982	424.294	2.27628	2.20183	43.7108	-3.33103	-3.77484	-3.24586	7.20848e-14	1.38294e-13	8.82538e-15	yes
	460	NM_001134538	Sez6l	101.683	101.606	1963.49	10.1997	10.1252	201.545	-3.32845	-3.61019	-3.21932	2.58517e-08	3.17506e-12	6.00134e-09	yes
	461	NM_001170593	Chat	0.160544	0.0835913	1.19699	0.0994495	0.025	0	-3.32583	-1.35094	-2.20833	0.0264002	0.0286475	0.0879818	yes
	462	NM_031091	Rab3b	22.3707	22.2938	430.598	2.32245	2.248	44.4649	-3.32152	-3.4848	-3.22871	8.45519e-11	1.10009e-10	6.41242e-12	yes
	463	NM_031663	Slc18a3	0.276654	0.199701	3.42437	0.109482	0.0350323	0.197422	-3.3215	-1.97605	-3.08004	0.00166386	0.00470847	0.00588584	yes
	464	NM_017121	Ctsj	0.158215	0.0812621	1.15364	0.0994495	0.025	0	-3.32033	-1.13002	-1.77347	0.0348041	0.290657	0.326845	no
	465	NM_001024966	Samd14	168.963	168.886	3270.18	17.0605	16.9861	340.473	-3.31523	-3.61556	-3.23955	6.37435e-19	2.26075e-23	5.46405e-21	yes
	466	NM_001271204	Pou2f2	7.63459	7.55764	145.74	0.838861	0.764411	14.7772	-3.31459	-3.50963	-3.25986	1.25805e-22	9.82472e-12	2.31134e-22	yes
	467	NM_001037137	Pcdhga5	7.13096	7.05401	135.638	0.777904	0.703455	13.5204	-3.31346	-3.39822	-3.26178	2.20269e-34	2.09324e-16	7.34836e-31	yes
	468	NM_017130	Neu2	0.401481	0.324528	5.85881	0.123168	0.048718	0.477004	-3.31323	-2.84538	-2.96162	3.59445e-05	0.000537227	0.000792256	yes
	469	NM_022206	Unc5a	45.4479	45.3709	877.176	4.64456	4.57011	90.4756	-3.31102	-3.49751	-3.23774	1.89786e-14	6.35883e-13	3.58193e-16	yes
	470	NM_053902	Kynu	0.39601	0.319057	5.6939	0.124295	0.0498453	0.501001	-3.31009	-2.73747	-3.11259	0.0111037	0.0037468	0.0283465	yes
	471	NM_012995	Ocm	0.275496	0.198543	3.40122	0.109482	0.0350323	0.197422	-3.3087	-2.28598	-2.88272	0.00103212	0.01059	0.00592454	yes
	472	NM_001109265	Zbtb8b	17.8782	17.8012	342.566	1.85943	1.78498	35.0029	-3.30601	-3.57995	-3.24899	1.37432e-35	2.53797e-17	4.31067e-38	yes
	473	NM_001107331	Irx1	0.390035	0.313082	5.56782	0.126821	0.0523713	0.559163	-3.30542	-2.75669	-3.23858	0.000109037	0.000118825	0.00173333	yes
	474	NM_053296	Glrb	20.1407	20.0638	386.644	2.11877	2.04432	40.3947	-3.30482	-3.49813	-3.23845	2.05325e-24	6.97767e-13	2.93909e-25	yes
	475	NM_053621	Magi2	128.211	128.135	2477.97	13.0462	12.9717	258.828	-3.30442	-3.38739	-3.24211	2.68272e-29	3.23098e-21	1.26753e-32	yes
	476	NM_001107283	Slitrk1	70.369	70.292	1357.22	7.21596	7.14151	143.069	-3.30399	-3.93478	-3.18646	6.18116e-10	4.56159e-16	6.83501e-09	yes
	477	NM_001106367	Sorcs3	19.7859	19.7089	380.431	2.07646	2.00201	39.5973	-3.30358	-3.68253	-3.23601	1.9183e-21	3.6922e-10	1.40053e-22	yes
	478	NM_001271293	Thoc7	0.158275	0.0813217	1.14599	0.0994495	0.025	0	-3.30196	-1.41081	-2.20946	0.0238177	0.0303677	0.134906	yes
	479	NM_053663	Vcan	0.390931	0.313978	5.62997	0.120642	0.046192	0.418842	-3.29923	-2.87352	-3.11505	3.49232e-05	1.04861e-07	0.0475689	yes
	480	NM_001271502	Ctnnd2	499.091	499.014	9643.83	50.8728	50.7983	1020.09	-3.29707	-3.56344	-3.21643	1.16789e-18	4.96449e-24	8.36494e-21	yes
	481	NM_012919	Cacna2d1	16.4926	16.4157	316.991	1.73576	1.66131	32.5788	-3.29455	-3.49132	-3.23908	1.98097e-25	1.42822e-11	2.14733e-26	yes
	482	NM_017085	Cyp19a1	0.155976	0.0790224	1.09881	0.0994495	0.025	0	-3.29011	-1.40078	-2.1885	0.0224749	0.0124722	0.0735122	yes
	483	NM_017205	Avpr1b	0.153977	0.0770241	1.05623	0.0994495	0.025	0	-3.28911	-1.12191	-1.97071	0.0466289	0.170098	0.270005	no
	484	NM_001127564	Esrp1	0.151708	0.0747546	1.00523	0.0994495	0.025	0	-3.28577	-1.39244	-2.04905	0.0219437	0.0310831	0.0810479	yes
	485	NM_001169129	Pcdh19	39.9831	39.9062	772.165	4.12888	4.05443	80.0623	-3.28569	-3.44982	-3.23423	2.79029e-31	9.91882e-17	1.2657e-34	yes
	486	NM_013225	Cntn6	8.59734	8.52038	164.387	0.940825	0.866376	16.6974	-3.28183	-3.65141	-3.22742	2.15572e-19	3.20695e-08	2.15086e-19	yes
	487	NM_001037358	Lmo2	0.151708	0.0747546	1.00523	0.0994495	0.025	0	-3.27946	-1.39244	-2.15082	0.0260648	0.00935746	0.127797	yes
	488	NM_031593	Sv2c	1.91203	1.83508	35.0286	0.279894	0.205444	3.59242	-3.27581	-3.62568	-3.20649	5.21271e-12	2.78425e-07	2.0313e-10	yes
	489	NM_053393	Cdh8	124.588	124.511	2407.85	12.9314	12.8569	255.336	-3.27557	-3.51207	-3.19302	6.35822e-11	5.09384e-17	2.86855e-12	yes
	490	NM_001163607	Wnk3	47.8127	47.7357	922.015	5.00529	4.93084	97.8784	-3.27446	-3.37822	-3.21154	2.07101e-24	1.10163e-16	1.11581e-27	yes
	491	NM_001108300	Adam11	29.0927	29.0157	561.212	3.06916	2.99471	59.1805	-3.27294	-3.36364	-3.21469	3.98454e-24	8.36365e-11	5.06651e-26	yes
	492	NM_001191043	Ryr2	4.34788	4.27092	82.559	0.519999	0.44555	8.37051	-3.2716	-3.37418	-3.20776	3.52532e-12	2.38126e-07	1.28184e-11	yes
	493	NM_001105729	Dpf1	351.124	351.047	6799.65	36.5047	36.4303	730.819	-3.26944	-3.55813	-3.19737	8.37546e-22	5.82387e-23	6.18109e-24	yes
	494	NM_001024740	Ccdc116	2.58263	2.50568	47.99	0.344322	0.269873	4.87015	-3.26689	-4.1148	-3.2274	1.52627e-19	3.54345e-08	3.11723e-14	yes
	495	NM_138891	Gpr149	1.0615	0.98455	18.5589	0.185616	0.111167	1.70953	-3.26434	-3.33663	-3.19264	4.71896e-08	1.71583e-05	9.6853e-07	yes
	496	NM_001106769	Apc2	1029.1	1029.02	19918.7	107.292	107.217	2153.83	-3.26301	-3.56694	-3.19227	3.14524e-26	7.76017e-24	4.20086e-29	yes
	497	NM_001108633	Reep1	608.083	608.006	11759.7	63.4635	63.389	1267.83	-3.26204	-3.47686	-3.18477	6.47568e-16	1.97143e-21	8.12936e-18	yes
	498	NM_001108940	Bhlhe22	246.574	246.497	4752.45	25.7842	25.7098	510.872	-3.26163	-3.63443	-3.15218	8.99065e-08	8.37004e-16	3.53412e-08	yes
	499	NM_031783	Nefl	10.025	9.94806	191.936	1.12398	1.04953	20.4091	-3.26113	-3.42822	-3.13299	1.18413e-06	6.2882e-06	1.85068e-06	yes
	500	NM_001191943	Dok6	22.674	22.5971	435.858	2.43542	2.36097	46.4659	-3.25636	-3.45948	-3.19522	1.96345e-20	8.58654e-12	1.0876e-22	yes
	501	NM_057200	Kif1b	681.309	681.232	13174.3	71.3814	71.3069	1421.52	-3.25599	-3.33431	-3.19019	1.46607e-20	2.15237e-17	1.6067e-23	yes
	502	NM_001106974	Rbfox1	221.808	221.731	4289.8	23.3161	23.2416	465.618	-3.25556	-3.30091	-3.18445	6.54655e-23	6.75856e-25	1.05954e-24	yes
	503	NM_001039665	Sult2b1	8.08098	8.00403	154.828	0.912184	0.837735	16.2068	-3.25552	-3.34438	-3.21028	6.8707e-36	3.53373e-14	9.83145e-32	yes
	504	NM_001107781	Pak5	147.273	147.196	2843.16	15.505	15.4305	308.592	-3.25541	-3.52342	-3.17512	1.21588e-15	1.59219e-21	2.63092e-17	yes
	505	NM_001108184	Dock3	238.218	238.141	4602.63	25.0498	24.9754	500.545	-3.25529	-3.36809	-3.19347	1.74318e-50	1.49021e-26	7.38622e-55	yes
	506	NM_001109270	Fam110d	31.1726	31.0957	601.252	3.33784	3.26339	64.7791	-3.25478	-3.31291	-3.19208	1.37189e-24	3.29099e-16	1.58194e-26	yes
	507	NM_001109285	C2cd4c	4.41679	4.33984	83.5083	0.526997	0.452548	8.4875	-3.25472	-3.75927	-3.19703	7.79296e-18	9.65775e-11	1.97754e-16	yes
	508	NM_001047107	Cadm4	382.198	382.121	7405.01	40.24	40.1655	806.173	-3.25091	-3.45213	-3.1833	6.03118e-27	6.53599e-25	6.41478e-30	yes
	509	NM_001033670	Bcl2l1	0.149438	0.072485	0.954222	0.0994495	0.025	0	-3.25078	-1.38914	-2.07239	0.0366286	0.0923645	0.150756	no
	510	NM_001108088	Epyc	0.373475	0.296522	5.26709	0.120642	0.046192	0.418842	-3.24356	-2.66981	-3.06257	0.00343298	0.000289216	0.0424771	yes
	511	NM_001135838	Marchf1	5.7377	5.66074	108.773	0.665085	0.590636	11.224	-3.24032	-3.71078	-3.17741	1.06963e-13	2.43612e-08	8.486e-14	yes
	512	NM_030866	Nfix	340.015	339.938	6578.39	36.035	35.9606	712.673	-3.24009	-3.61932	-3.17462	1.39683e-14	1.04639e-16	9.60762e-17	yes
	513	NM_031608	Gria1	84.365	84.288	1628.29	9.0234	8.94895	178.057	-3.2367	-3.61949	-3.12755	8.07071e-08	9.93003e-14	3.07368e-08	yes
	514	NM_134404	Svop	109.702	109.625	2122.49	11.7323	11.6579	233.516	-3.23524	-3.56649	-3.14832	1.84464e-12	5.22692e-19	8.45383e-14	yes
	515	NM_001109469	Lrrtm2	56.2401	56.1631	1084.56	6.06224	5.98779	119.46	-3.23386	-3.60972	-3.14637	2.70887e-12	6.09691e-15	2.06475e-13	yes
	516	NR_032107	Mir207	0.805283	0.72833	13.5372	0.164424	0.0899747	1.29069	-3.2317	-3.23393	-3.18041	2.72991e-10	1.37814e-08	8.60769e-07	yes
	517	NM_001135760	Hira	9.82671	9.74976	187.912	1.09818	1.02373	19.8751	-3.23097	-3.36803	-3.17594	3.71096e-27	9.40593e-17	2.74382e-27	yes
	518	NM_053514	Lin7a	0.71077	0.633817	11.7891	0.159791	0.0853417	1.20115	-3.23065	-3.37509	-3.21165	1.04319e-08	9.7988e-09	3.33852e-06	yes
	519	NM_001109344	Dok5	109.676	109.599	2119.27	11.7411	11.6666	231.906	-3.22999	-3.41836	-3.16979	1.8611e-23	6.63228e-20	9.17504e-26	yes
	520	NM_001106545	Kcng1	50.6406	50.5637	976.081	5.48983	5.41538	107.004	-3.22254	-3.52988	-3.14125	1.62177e-10	5.25467e-12	6.64515e-12	yes
	521	NM_017191	Adra1a	0.262792	0.185838	3.15644	0.109482	0.0350323	0.197422	-3.22029	-2.35773	-2.85988	0.00309954	0.00238058	0.00976311	yes
	522	NM_022864	Cplx1	131.36	131.283	2539.58	14.2353	14.1608	284.049	-3.21531	-3.5542	-3.12588	1.17275e-12	2.70455e-17	5.10728e-14	yes
	523	NM_001271275	Zswim8	7.81908	7.74213	149.079	0.911297	0.836848	16.1876	-3.21458	-3.27666	-3.1584	2.64789e-28	3.04997e-15	3.33385e-27	yes
	524	NM_001164505	Rnf165	62.8285	62.7515	1213.13	6.84808	6.77363	135.41	-3.21418	-3.61604	-3.13812	4.73156e-17	3.32505e-17	9.54944e-19	yes
	525	NM_001169578	Diras2	11.7187	11.6418	224.59	1.32651	1.25206	24.3371	-3.21235	-3.59804	-3.13112	1.03488e-10	6.70791e-07	8.00099e-12	yes
	526	NM_001109147	Klf13	6.0016	5.92465	114.459	0.716002	0.641552	12.3009	-3.20913	-3.22121	-3.14719	6.96191e-20	5.18043e-11	1.86296e-19	yes
	527	NM_024364	Hr	34.4577	34.3808	665.01	3.83551	3.76106	75.0508	-3.20516	-3.37182	-3.14184	6.33853e-36	1.35895e-13	4.79518e-38	yes
	528	NM_080696	Cacng8	26.6398	26.5628	513.282	2.96225	2.8878	57.1824	-3.2039	-3.42987	-3.12033	4.24445e-11	1.03611e-13	1.12364e-11	yes
	529	NM_170788	Erc1	88.5136	88.4367	1709.46	9.682	9.60755	191.088	-3.201	-3.22658	-3.14298	6.34745e-30	1.93571e-19	7.44908e-34	yes
	530	NM_078619	Slc8a2	30.6922	30.6152	592.81	3.42623	3.35178	66.9401	-3.20078	-3.57815	-3.11239	4.59865e-12	5.89893e-12	6.09689e-13	yes
	531	NM_023095	Mgat5	31.5157	31.4388	606.703	3.47944	3.40499	67.4395	-3.20057	-3.33195	-3.13773	5.97596e-25	9.98853e-14	2.56684e-27	yes
	532	NM_001191973	Itprid1	10.7574	10.6805	206.606	1.24777	1.17332	22.8732	-3.19895	-3.30973	-3.11822	4.31902e-09	5.28019e-09	4.33839e-08	yes
	533	NM_057116	Ppp2r2c	23.6028	23.5258	454.322	2.64368	2.56923	50.6016	-3.1983	-3.54426	-3.10848	4.46048e-09	8.82348e-09	3.62282e-10	yes
	534	NM_017302	Slc16a7	8.62848	8.55152	164.828	1.00542	0.930974	18.0612	-3.19809	-3.28169	-3.14481	2.41089e-40	1.37768e-16	1.1497e-36	yes
	535	NM_201271	Plppr1	77.5024	77.4255	1495.97	8.51605	8.44161	167.087	-3.19746	-3.62983	-3.10656	2.52353e-08	2.20496e-15	2.22897e-09	yes
	536	NM_001013096	Mycn	156.508	156.431	3024.29	17.196	17.1215	343.08	-3.19384	-3.44333	-3.12639	3.8351e-28	5.39721e-24	7.49955e-31	yes
	537	NM_001042354	Camk2b	0.576993	0.50004	9.18276	0.140706	0.0662567	0.813687	-3.19208	-3.21892	-3.16576	6.30574e-06	2.13205e-06	0.000261984	yes
	538	NM_001100653	Sidt1	6.60235	6.5254	126.111	0.814619	0.740169	14.4032	-3.18911	-3.27819	-3.11561	1.23969e-16	2.39361e-08	3.63543e-16	yes
	539	NM_012970	Kcna2	1.13906	1.0621	19.9537	0.20952	0.13507	2.19385	-3.18822	-3.288	-3.06729	9.26553e-07	0.00117226	3.57626e-06	yes
	540	NM_201422	Pcdhac2	21.9096	21.8327	421.631	2.46053	2.38608	46.9607	-3.18757	-3.31745	-3.12707	9.28622e-19	2.85207e-10	2.53631e-20	yes
	541	NM_001313815	Nexmif	237.53	237.453	4589.26	26.1518	26.0774	517.868	-3.18654	-3.51179	-3.10964	8.74904e-12	1.10725e-20	3.3156e-13	yes
	542	NM_001127694	Lrfn1	89.3595	89.2825	1729.64	9.91919	9.84475	196.723	-3.18107	-3.22878	-3.12748	1.34743e-59	2.2034e-27	3.32622e-63	yes
	543	NM_031757	Mmp24	320.969	320.892	6213.73	35.4701	35.3957	708.365	-3.18084	-3.43289	-3.10569	9.08817e-16	5.20392e-21	1.65311e-17	yes
	544	NM_138867	Hyou1	0.684981	0.608027	11.2606	0.155829	0.081379	1.11813	-3.17991	-3.09776	-3.09456	1.30403e-07	2.78025e-06	1.23789e-05	yes
	545	NM_057142	Lrrc7	37.1505	37.0735	716.496	4.1936	4.11915	82.2285	-3.17888	-3.44338	-3.10111	2.82776e-16	1.0049e-12	5.99051e-17	yes
	546	NM_001135716	Map9	147.383	147.306	2843.74	16.3714	16.297	324.304	-3.17629	-3.27316	-3.11518	6.57442e-26	3.61405e-19	1.29396e-29	yes
	547	NM_001108969	Clvs1	86.5923	86.5153	1672.51	9.65428	9.57984	189.998	-3.17389	-3.47546	-3.10394	8.51964e-14	1.19764e-19	2.61586e-15	yes
	548	NM_030841	Nptxr	252.518	252.441	4879.93	28.0394	27.9649	555.777	-3.17378	-3.35304	-3.10822	3.52323e-17	1.69748e-16	2.43042e-19	yes
	549	NM_133608	Slco4a1	9.45399	9.37703	180.72	1.13765	1.0632	20.814	-3.17035	-3.17158	-3.11306	2.448e-55	6.62921e-16	4.09249e-46	yes
	550	NM_001270985	Ppfia3	149.006	148.929	2881.68	16.6863	16.6119	332.511	-3.16547	-3.36417	-3.09875	3.7957e-25	6.68209e-24	3.35989e-27	yes
	551	NM_053351	Cacng2	14.884	14.807	285.504	1.7386	1.66415	32.7936	-3.16397	-3.30101	-3.09611	4.29515e-18	2.35214e-11	1.33188e-17	yes
	552	NM_017031	Pde4b	45.5787	45.5018	879.068	5.17629	5.10184	101.681	-3.16102	-3.19632	-3.09867	3.14793e-31	4.53362e-19	5.92912e-34	yes
	553	NM_001108229	Slc16a14	7.37582	7.29887	140.688	0.915004	0.840555	16.3447	-3.15873	-3.1277	-3.09459	6.04279e-19	7.51391e-08	5.41262e-19	yes
	554	NM_001106917	Pi15	0.36265	0.285697	5.08019	0.124604	0.0501547	0.501864	-3.15613	-2.65537	-3.13316	0.000622501	0.000365319	0.00368752	yes
	555	NM_001105949	C1ql2	0.255923	0.17897	3.01108	0.113135	0.0386856	0.279582	-3.15605	-2.32193	-2.8074	0.00721233	0.00991627	0.0162683	yes
	556	NM_019210	Pak3	68.2306	68.1536	1315.91	7.7273	7.65285	152.436	-3.15563	-3.30807	-3.08361	1.5657e-16	6.01968e-17	5.3062e-18	yes
	557	NM_001037154	Pcdhga3	25.5811	25.5041	492.746	2.93349	2.85904	56.4275	-3.14959	-3.23899	-3.09224	2.14496e-22	1.99605e-15	1.04141e-24	yes
	558	NM_013077	Tub	51.626	51.549	995.985	5.91745	5.843	115.843	-3.14036	-3.25401	-3.07978	8.88704e-21	1.01764e-15	2.29625e-23	yes
	559	NM_001271152	Paqr9	6.85807	6.78112	130.577	0.85677	0.782321	15.1285	-3.13924	-3.19565	-3.08838	4.6517e-37	3.85173e-09	9.2929e-33	yes
	560	NM_001122975	Lrrc55	25.4498	25.3728	490.555	2.95291	2.87846	56.7658	-3.13419	-3.42361	-3.07313	3.10986e-16	4.44849e-17	2.64749e-17	yes
	561	NM_001134863	Stox2	173.643	173.566	3352.28	19.8626	19.7882	394.986	-3.13266	-3.19104	-3.07245	3.46713e-33	1.81118e-23	1.24554e-37	yes
	562	NM_001271081	Lrrc4b	431.595	431.518	8353.08	49.4503	49.3759	990.295	-3.12792	-3.36729	-3.05756	1.45924e-21	1.43878e-22	2.7563e-23	yes
	563	NM_001108954	B3galt1	38.266	38.1891	735.638	4.43156	4.35711	86.3411	-3.12779	-3.20173	-3.07001	1.48413e-31	2.17158e-13	1.71275e-34	yes
	564	NM_001109908	Eno1	0.354001	0.277048	4.91291	0.124604	0.0501547	0.501864	-3.12371	-2.66498	-3.12923	5.11633e-05	3.44125e-06	0.00147968	yes
	565	NM_012910	Arrb1	42.0911	42.0142	811.235	4.8758	4.80135	95.3049	-3.12354	-3.17455	-3.06708	2.56249e-36	2.40322e-16	4.8708e-40	yes
	566	NM_053721	Rasgrf2	8.88962	8.81267	169.715	1.08223	1.00778	19.5334	-3.12302	-3.38626	-3.05603	6.18162e-18	2.90506e-06	2.27821e-18	yes
	567	NM_001192015	Slc15a5	0.358299	0.281346	5.00266	0.124604	0.0501547	0.501864	-3.12155	-2.70173	-3.10006	0.000382309	0.000188347	0.00793085	yes
	568	NM_001134551	Fam217b	24.7329	24.6559	475.994	2.90432	2.82987	55.8718	-3.11981	-3.20969	-3.06346	2.04413e-27	1.5763e-15	3.02413e-30	yes
	569	NM_022862	Unc13b	2.61527	2.53832	48.6788	0.370656	0.296206	5.4008	-3.11625	-3.22921	-3.06471	6.03023e-13	4.29886e-06	8.01051e-12	yes
	570	NM_001037140	Pcdhga1	14.2416	14.1646	274.067	1.71867	1.64422	32.2846	-3.1161	-3.14661	-3.02666	4.32676e-08	1.57261e-08	7.1871e-09	yes
	571	NM_022257	Masp1	171.427	171.35	3319.47	19.8451	19.7706	391.712	-3.11395	-3.44375	-3.05482	1.19291e-15	6.17487e-19	9.91416e-18	yes
	572	NM_001197907	Oxr1	2.01436	1.93741	37.0652	0.309681	0.235232	4.18383	-3.11316	-3.16522	-3.05496	9.3029e-11	9.12669e-06	8.23394e-10	yes
	573	NM_001012215	Pcdhgb7	40.9093	40.8324	788.823	4.7986	4.72416	93.7236	-3.11165	-3.15914	-3.0526	5.66638e-25	8.17961e-19	1.07475e-27	yes
	574	NM_001107434	Gan	14.42	14.343	276.705	1.73198	1.65753	32.5887	-3.10649	-3.14223	-3.04931	2.10694e-28	3.98267e-15	1.73977e-29	yes
	575	NM_001109308	Vwc2l	1.3565	1.27955	24.2395	0.228272	0.153822	2.55739	-3.10218	-3.63211	-3.064	1.52007e-09	2.75273e-08	7.32194e-08	yes
	576	NM_001107212	Adamts3	74.3927	74.3158	1437.09	8.70606	8.63162	171.614	-3.10175	-3.23256	-3.04616	7.70413e-30	6.52811e-19	3.27998e-33	yes
	577	NM_021687	Erbb4	38.3128	38.2359	738.086	4.53645	4.462	88.6721	-3.10106	-3.12585	-3.03183	6.30275e-17	4.55578e-12	9.83287e-19	yes
	578	NM_001134862	Pbx1	2.85905	2.78209	53.2827	0.42371	0.349261	6.51453	-3.10076	-3.69874	-3.05748	2.91569e-21	2.92326e-08	2.49559e-14	yes
	579	NM_053712	Msx3	0.242977	0.166024	2.75404	0.109482	0.0350323	0.197422	-3.0969	-2.26365	-2.87644	0.00222295	0.000234106	0.0349787	yes
	580	NR_110712	LOC102548847	20.8955	20.8185	401.971	2.52282	2.44837	48.5035	-3.09685	-3.3082	-3.02565	1.8311e-15	1.49291e-11	5.05008e-16	yes
	581	NM_024378	Grid1	23.3737	23.2968	450.045	2.80306	2.72861	54.01	-3.09632	-3.16252	-3.03463	3.2513e-22	8.11922e-14	9.36166e-24	yes
	582	NM_031780	Apba2	251.305	251.228	4861.55	29.5681	29.4936	587.84	-3.09072	-3.27939	-3.00939	1.35944e-10	4.52137e-18	1.07834e-11	yes
	583	NM_054003	B3gat1	330.423	330.346	6386.59	38.8832	38.8087	774.646	-3.09009	-3.25094	-3.0089	1.27891e-11	5.92778e-21	1.22571e-12	yes
	584	NM_012535	Prl3b1	0.154662	0.0777084	1.1023	0.0994495	0.025	0	-3.08927	-0.659595	-1.56476	0.0496558	0.453712	0.40499	no
	585	NM_019226	Dync1h1	707.552	707.475	13706.5	83.3175	83.243	1660.92	-3.08725	-3.11636	-3.02606	7.45987e-21	1.14734e-15	1.41094e-23	yes
	586	NM_001107391	Jakmip2	119.872	119.795	2314.41	14.2313	14.1569	283.616	-3.08297	-3.3761	-3.00328	3.09602e-15	2.74729e-19	4.26766e-16	yes
	587	NM_019372	Pdp1	0.245802	0.168849	2.81898	0.113135	0.0386856	0.279582	-3.07783	-2.24993	-2.91592	0.00450746	0.003135	0.015467	yes
	588	NM_001108657	Runx1t1	150.919	150.842	2914.21	17.9668	17.8924	357.986	-3.0772	-3.27428	-3.00357	2.46337e-17	1.85566e-19	4.55724e-19	yes
	589	NM_001014149	Rell2	44.2839	44.207	855.109	5.33263	5.25818	104.768	-3.07441	-3.10953	-3.01902	5.29946e-47	3.54855e-22	1.0633e-47	yes
	590	NM_134331	Epha7	99.5353	99.4583	1917.58	11.895	11.8206	235.417	-3.07403	-3.11798	-3.01057	1.19892e-25	2.51876e-20	2.47082e-28	yes
	591	NM_134336	Nlgn3	135.972	135.895	2626.57	16.1889	16.1145	320.757	-3.07264	-3.15292	-3.02023	1.75796e-43	2.99782e-25	2.69707e-48	yes
	592	NM_001025046	Fam131b	156.152	156.075	3019.06	18.6442	18.5698	371.588	-3.07251	-3.3815	-2.99097	1.30042e-12	9.26214e-19	9.61393e-14	yes
	593	NM_001047855	Dtx4	47.897	47.82	925.705	5.72984	5.65539	112.345	-3.0714	-3.14604	-3.02164	5.64833e-46	1.45769e-22	6.21203e-50	yes
	594	NM_031765	Rxrg	32.6315	32.5546	627.523	3.98903	3.91458	78.5479	-3.06707	-3.09107	-2.9426	1.32393e-06	0.000167845	2.99354e-07	yes
	595	NM_138832	Slc38a1	125.365	125.288	2420.23	15.0372	14.9628	298.23	-3.06418	-3.08942	-3.00834	1.87183e-41	1.54805e-20	5.7048e-46	yes
	596	NM_021686	Cnksr2	15.5202	15.4432	298.756	1.91557	1.84112	36.2483	-3.06328	-3.1119	-3.01201	3.11308e-28	3.26921e-11	4.52644e-27	yes
	597	NM_001107068	Mgat5b	202.396	202.319	3918.34	24.32	24.2456	486.435	-3.06189	-3.33291	-2.97971	5.64538e-13	3.04169e-20	7.08717e-14	yes
	598	NM_001271055	Tmem59l	75.468	75.391	1459.49	9.10958	9.03514	179.92	-3.06146	-3.15616	-2.99863	1.75169e-20	7.82054e-17	6.29232e-22	yes
	599	NM_001042579	Unc13b	19.479	19.4021	374.224	2.37709	2.30264	45.299	-3.06127	-3.22681	-3.00734	4.93123e-27	4.29826e-16	6.3541e-29	yes
	600	NM_001144870	Vstm5	2.9116	2.83465	54.3958	0.439613	0.365163	6.85141	-3.06023	-3.7122	-3.00494	1.96002e-16	2.33923e-06	4.68895e-14	yes
	601	NM_031115	Sctr	3.64031	3.56336	68.6459	0.527948	0.453498	8.60609	-3.05416	-2.97265	-3.00151	2.77674e-16	3.48054e-07	1.30907e-14	yes
	602	NM_001135893	Usp9x	2.05026	1.9733	37.6935	0.32733	0.25288	4.54643	-3.05218	-3.06856	-2.9968	3.39869e-17	1.87864e-08	2.02644e-13	yes
	603	NM_001108824	Fbll1	89.4701	89.3932	1730.63	10.8775	10.803	216.737	-3.05189	-3.49058	-2.96497	1.42589e-11	2.57336e-16	1.90294e-12	yes
	604	NM_001108453	Cbfa2t3	28.1525	28.0755	542.694	3.48736	3.41291	67.8904	-3.05008	-3.04309	-2.99638	1.21728e-57	6.53339e-20	2.10561e-59	yes
	605	NM_053343	Dclk1	806.041	805.965	15579.5	97.4377	97.3633	1946.22	-3.04933	-3.18611	-2.98608	1.61113e-25	5.80001e-23	7.3199e-28	yes
	606	NM_001006968	Tsen34	0.150979	0.0740262	1.01882	0.0994495	0.025	0	-3.04698	-0.956433	-0.377821	0.0482156	0.00306303	NA	yes
	607	NM_170666	Rims4	10.5973	10.5204	202.764	1.34426	1.26981	24.7506	-3.04313	-3.22554	-2.98321	7.55953e-18	1.15331e-08	9.97864e-19	yes
	608	NM_012856	Kcnc1	16.5656	16.4886	318.347	2.10428	2.02983	40.3156	-3.04207	-3.52318	-2.96992	7.11687e-19	2.85933e-11	3.04361e-19	yes
	609	NM_001305047	Nfe2l3	7.04687	6.96992	134.314	0.930303	0.855853	16.601	-3.04093	-3.1219	-2.98479	6.83983e-18	1.41245e-11	1.69669e-17	yes
	610	NM_001107365	Camk1d	19.0438	18.9669	366.436	2.38218	2.30773	45.5691	-3.04027	-3.14899	-2.97677	8.478e-20	6.9086e-09	3.54352e-21	yes
	611	NM_022935	Aoc1	0.148124	0.0711711	0.957713	0.0994495	0.025	0	-3.0402	-1.22595	-1.71176	0.0533171	0.6254	0.213475	no
	612	NM_017327	Gnao1	430.845	430.768	8332.78	52.4582	52.3837	1049.39	-3.04018	-3.23572	-2.97015	9.76732e-20	6.6012e-21	2.35314e-21	yes
	613	NM_001107925	Ifnk	0.154662	0.0777084	1.1023	0.0994495	0.025	0	-3.03869	-0.659595	-1.79791	0.0444132	0.652763	0.172253	no
	614	NM_145788	Tank	0.149537	0.0725838	0.990182	0.0994495	0.025	0	-3.03404	-0.950733	-1.59569	0.0484601	0.162531	0.465385	no
	615	NM_024000	Camkv	225.282	225.205	4355.36	27.6025	27.528	549.186	-3.03265	-3.09588	-2.96887	1.16328e-20	1.088e-20	2.05619e-22	yes
	616	NM_001107328	Efnb2	130.709	130.633	2522.02	16.0259	15.9514	318.035	-3.03249	-3.03533	-2.97881	2.32386e-59	1.79848e-28	2.80342e-68	yes
	617	NM_001008810	Krt86	0.149537	0.0725838	0.990182	0.0994495	0.025	0	-3.03177	-0.950733	-1.93647	0.0478979	0.204368	0.158878	no
	618	NM_001013863	Ydjc	41.0515	40.9746	793.079	5.11614	5.04169	100.78	-3.03054	-3.2122	-2.96596	1.02826e-26	1.34413e-19	9.18204e-28	yes
	619	NM_012603	Myc	36.7908	36.7138	710.661	4.57655	4.50211	89.4964	-3.02818	-3.06571	-2.97758	1.78922e-50	1.31266e-22	9.38558e-52	yes
	620	NM_001107064	Fads6	3.66671	3.58975	69.0561	0.526598	0.452148	8.53762	-3.0255	-3.43177	-2.96111	5.40727e-14	8.72436e-08	2.19593e-13	yes
	621	NM_021679	Nxph3	22.857	22.78	440.473	2.87591	2.80146	55.3742	-3.02332	-3.19426	-2.95898	1.08801e-15	1.28332e-09	3.90264e-17	yes
	622	NM_001047865	Cntnap5a	0.148124	0.0711711	0.957713	0.0994495	0.025	0	-3.0205	-1.22595	-1.35241	0.0465367	0.0261431	0.564764	yes
	623	NM_001024892	Rlim	0.527615	0.450661	8.13701	0.146614	0.0721645	0.94384	-3.01844	-2.09158	-2.87031	0.0028422	0.0386918	0.00451289	yes
	624	NM_001271178	Wscd2	4.08978	4.01282	77.1296	0.592376	0.517927	9.88381	-3.01812	-3.0553	-2.95482	1.46327e-25	1.27513e-07	8.83327e-22	yes
	625	NM_001107489	Zfp575	27.065	26.9881	521.69	3.4261	3.35165	66.7546	-3.01801	-3.07397	-2.95726	9.17712e-31	1.39016e-16	3.46879e-31	yes
	626	NM_001106308	Mmp21	0.143615	0.0666618	0.851875	0.0994495	0.025	0	-3.01673	-0.946232	-0.58372	0.108954	0.150982	0.793228	no
	627	NM_130754	Fgf23	0.148124	0.0711711	0.957713	0.0994495	0.025	0	-3.01619	-1.22595	-1.5828	0.045315	0.0305799	0.466369	yes
	628	NM_001191085	Mical3	142.953	142.876	2764.5	17.7356	17.6612	351.969	-3.01471	-3.02208	-2.96226	5.8598e-43	3.01419e-22	1.27427e-47	yes
	629	NM_001012737	Cdh7	5.7083	5.63135	108.579	0.769628	0.695179	13.3702	-3.01302	-3.33286	-2.95675	5.2979e-14	2.781e-06	9.49972e-14	yes
	630	NM_019217	Map1b	5770.87	5770.8	111650	714.994	714.92	14323.4	-3.01294	-3.1921	-2.94987	5.20779e-28	5.70418e-21	5.02224e-31	yes
	631	NM_001271232	Mvb12b	151.705	151.628	2932.37	18.879	18.8045	375.879	-3.01202	-3.03573	-2.95195	5.80859e-31	1.30495e-21	1.17315e-34	yes
	632	NM_001008807	Krt77	0.143615	0.0666618	0.851875	0.0994495	0.025	0	-3.0116	-0.946232	-1.83028	0.0602434	0.235615	0.217997	no
	633	NM_017357	Hpcal4	5.44501	5.36806	103.244	0.742319	0.66787	12.7783	-3.01021	-3.34732	-2.94818	4.24526e-15	4.83615e-07	1.08904e-14	yes
	634	NM_001109104	Serp2	47.3513	47.2744	913.407	5.95972	5.88527	117.223	-3.00575	-3.13728	-2.94652	1.56598e-31	1.19574e-18	3.71733e-33	yes
	635	NM_001013038	Gdf6	0.144442	0.0674889	0.874239	0.0994495	0.025	0	-3.00271	-1.43013	-1.92236	0.0425616	0.00540189	0.141789	yes
	636	NM_001025289	Mbp	12.431	12.354	238.54	1.65489	1.58044	31.1409	-3.00098	-3.02295	-2.94788	7.33913e-45	7.53632e-18	2.06549e-43	yes
	637	NR_102358	LOC100911370	0.142173	0.0652193	0.823233	0.0994495	0.025	0	-2.99572	-1.21279	-1.80391	0.0559859	0.145381	0.192876	no
	638	NM_001044246	Mageb18	0.142173	0.0652193	0.823233	0.0994495	0.025	0	-2.99568	-1.21279	-1.696	0.0560825	0.0861128	0.356342	no
	639	NM_001191799	Trank1	45.0189	44.942	868.813	5.72296	5.64852	112.083	-2.99536	-3.29719	-2.92013	1.09872e-11	4.84265e-11	1.25746e-12	yes
	640	NM_053550	Pip4k2b	157.754	157.677	3048.74	19.8349	19.7604	394.112	-2.99524	-3.01544	-2.94024	5.04203e-38	3.49179e-23	2.79806e-42	yes
	641	NM_031837	Septin9	0.229174	0.152221	2.47847	0.109482	0.0350323	0.197422	-2.99166	-1.86103	-2.70832	0.00330397	0.00375199	0.011902	yes
	642	NM_001170399	Tmem130	171.431	171.354	3314.75	21.6238	21.5493	429.336	-2.99157	-3.16568	-2.91728	3.67192e-12	7.02941e-14	2.472e-13	yes
	643	NM_031131	Tgfb2	72.3676	72.2906	1396.24	9.13612	9.06167	180.023	-2.99121	-3.00452	-2.93635	1.51126e-33	7.83893e-13	1.66217e-36	yes
	644	NM_001107417	Neto2	100.335	100.258	1936.2	12.7282	12.6538	252.848	-2.98664	-3.18465	-2.92436	7.3127e-30	1.11521e-23	2.54922e-32	yes
	645	NM_001134839	Ly6h	141.665	141.588	2739.5	17.9553	17.8809	357.751	-2.98573	-3.13071	-2.92089	2.63339e-23	9.52631e-17	1.55048e-24	yes
	646	NM_001106985	Syngr3	34.9154	34.8385	673.413	4.48219	4.40774	87.7058	-2.98521	-3.25812	-2.91408	2.8087e-15	8.7019e-15	3.6319e-16	yes
	647	NM_001377133	LOC688126	0.137048	0.0600947	0.711116	0.0994495	0.025	0	-2.98252	-0.987261	-1.80349	0.047845	0.155553	0.209465	no
	648	NM_001191683	Bcl11a	258.367	258.29	4990.92	32.7932	32.7187	656.207	-2.98171	-3.3317	-2.89851	1.8308e-12	6.28072e-20	1.85818e-13	yes
	649	NM_001109137	Tulp4	305.288	305.211	5904.34	38.7261	38.6516	771.362	-2.9813	-3.00383	-2.92097	1.55753e-23	3.3358e-18	3.214e-26	yes
	650	NM_001009448	Cdh19	0.135605	0.0586522	0.682473	0.0994495	0.025	0	-2.9794	-0.922909	-1.86282	0.0473941	0.174723	0.147527	no
	651	NM_001108202	Dlk2	17.7233	17.6463	341.228	2.3148	2.24035	44.3068	-2.97879	-3.04551	-2.9202	1.89872e-22	1.401e-11	2.19418e-22	yes
	652	NM_001109359	Tmem229b	336.274	336.197	6500.75	42.9616	42.8871	856.115	-2.96981	-3.01794	-2.91822	7.37486e-65	3.91529e-28	1.32763e-73	yes
	653	NM_017197	Celf2	51.2094	51.1325	986.723	6.62081	6.54636	130.587	-2.96913	-3.22078	-2.90646	4.74058e-28	4.62561e-21	1.65052e-29	yes
	654	NM_031738	Slc29a2	0.509255	0.432302	8.02588	0.14436	0.06991	0.895846	-2.96482	-1.88783	-2.78465	0.0343352	0.0670741	0.034137	yes
	655	NM_199377	Abcc12	0.347939	0.270986	4.85325	0.129694	0.0552446	0.608884	-2.96441	-2.6249	-2.84634	0.0127662	0.00558822	0.0280483	yes
	656	NM_145881	Rims2	0.527509	0.450556	8.30964	0.14436	0.06991	0.895846	-2.96337	-2.75327	-2.99059	6.90905e-06	2.52543e-08	0.000216137	yes
	657	NM_013029	St8sia3	39.2448	39.1679	756.412	5.10292	5.02847	99.0405	-2.9626	-3.63123	-2.82822	0.000147671	4.61347e-10	0.000227573	yes
	658	NM_172042	Kcnk2	41.1633	41.0864	793.958	5.3491	5.27465	104.866	-2.95905	-3.09542	-2.90445	1.15293e-34	2.03165e-18	2.744e-37	yes
	659	NR_126013	Crhr1	0.135605	0.0586522	0.682473	0.0994495	0.025	0	-2.95684	-0.922909	-0.377821	0.0543383	0.00046994	NA	no
	660	NM_021658	Hcn4	44.9847	44.9077	867.309	5.90472	5.83028	115.696	-2.94699	-3.00571	-2.87319	5.86924e-11	1.66806e-15	4.00794e-12	yes
	661	NM_138542	Rhov	20.5999	20.5229	396.582	2.75955	2.6851	53.3115	-2.94482	-3.10413	-2.8817	8.24197e-23	5.5553e-13	1.10324e-23	yes
	662	NM_001013037	Allc	0.329964	0.253011	4.46511	0.124604	0.0501547	0.501864	-2.94421	-2.4541	-2.92182	0.000600139	0.000298485	0.00422667	yes
	663	NM_001191782	Nav3	212.855	212.778	4113.5	27.788	27.7136	552.565	-2.94072	-2.97227	-2.88402	2.50942e-29	1.38349e-19	1.71996e-32	yes
	664	NM_001170326	Gpr158	4.29124	4.21429	80.8239	0.648085	0.573635	10.9954	-2.93403	-3.05168	-2.84027	2.63792e-08	0.000276521	1.92013e-08	yes
	665	NM_001191653	Tanc2	145.967	145.89	2815.2	19.1964	19.1219	380.977	-2.93131	-2.9694	-2.8702	3.11189e-24	7.95701e-15	9.54037e-27	yes
	666	NM_001024290	Gal3st3	50.8994	50.8225	983.06	6.76861	6.69416	133.901	-2.92914	-3.16755	-2.85358	2.47646e-14	1.29551e-17	3.01656e-15	yes
	667	NM_139217	Kcnc2	0.972077	0.895124	16.8672	0.210881	0.136431	2.23732	-2.92884	-3.09728	-2.89406	2.7786e-09	1.82988e-07	2.69729e-07	yes
	668	NM_001126280	Tmem179	23.7872	23.7103	458.578	3.20022	3.12577	62.0476	-2.92626	-3.23694	-2.8527	1.83995e-12	6.51259e-12	2.68479e-13	yes
	669	NM_001271385	Prmt8	21.2188	21.1419	408.125	2.87584	2.80139	55.4969	-2.92436	-3.17876	-2.83564	2.61858e-08	5.71893e-09	6.88291e-09	yes
	670	NM_001037219	Foxk1	20.6523	20.5753	398.012	2.79363	2.71918	53.8105	-2.92088	-2.93136	-2.87086	1.1004e-52	2.24398e-18	1.34444e-52	yes
	671	NM_001109127	Cbln1	38.373	38.296	740.132	5.15755	5.0831	101.639	-2.91914	-3.28646	-2.82465	1.87666e-08	3.46673e-11	4.81419e-09	yes
	672	NM_001271065	Faxc	19.3624	19.2855	371.781	2.66427	2.58982	51.4786	-2.9184	-2.99006	-2.8582	1.76606e-33	6.84003e-16	8.28503e-35	yes
	673	NM_001107730	Kif5c	643.263	643.186	12431.5	85.2132	85.1388	1697.45	-2.91731	-3.0085	-2.8567	4.68669e-21	3.7655e-19	2.22025e-23	yes
	674	NR_032135	Mir374b	0.230745	0.153792	2.53924	0.109482	0.0350323	0.197422	-2.91707	-2.23033	-2.53515	0.0128499	0.000940679	0.139945	yes
	675	NR_031778	Mir331	0.957176	0.880223	16.5609	0.205791	0.131341	2.1303	-2.91634	-3.19018	-2.90528	1.11774e-10	8.48701e-07	5.23676e-07	yes
	676	NM_053486	Kif3c	407.787	407.71	7887.63	54.2398	54.1653	1086.53	-2.91277	-3.10846	-2.8494	2.13832e-30	5.34333e-23	1.15164e-32	yes
	677	NM_001107550	Sez6l2	266.304	266.227	5149.87	35.4664	35.392	709.883	-2.91182	-3.20887	-2.82731	7.17385e-11	8.19921e-18	8.38012e-12	yes
	678	NM_001047116	Rundc3b	86.455	86.378	1669.97	11.5862	11.5118	230.148	-2.91	-3.05825	-2.84988	1.37473e-32	4.0204e-25	2.56277e-34	yes
	679	NM_031017	Creb1	0.689334	0.612381	11.3931	0.178257	0.103808	1.58689	-2.90998	-2.63021	-2.85442	7.28752e-07	7.54431e-05	4.18838e-05	yes
	680	NM_001013906	Lhfpl5	6.0409	5.96395	115.199	0.867013	0.792563	15.3223	-2.90841	-3.29678	-2.86174	7.27609e-20	2.82064e-09	2.04289e-18	yes
	681	NM_173121	Brinp3	8.85145	8.7745	169.219	1.24421	1.16976	22.8154	-2.90793	-3.40645	-2.84294	1.11109e-11	9.68869e-09	7.8323e-12	yes
	682	NM_001002288	Mrgpre	7.03373	6.95678	133.858	0.978428	0.903978	17.4753	-2.90621	-3.09914	-2.85462	3.52582e-32	1.88775e-13	1.35482e-29	yes
	683	NM_057135	Pfkfb3	39.9874	39.9104	770.897	5.38837	5.31392	105.564	-2.90458	-2.97434	-2.84836	4.89206e-30	1.35532e-15	4.41518e-32	yes
	684	NM_139036	Lhx5	1.68476	1.60781	30.6011	0.30657	0.232121	4.16847	-2.90241	-3.10065	-2.79825	9.80106e-07	6.08395e-08	0.00147877	yes
	685	NM_053685	Hcn3	31.1339	31.057	600.469	4.23824	4.16379	82.9097	-2.90241	-3.05142	-2.83702	3.34998e-18	1.88984e-17	3.19454e-19	yes
	686	NM_031736	Slc27a2	9.31074	9.23379	178.143	1.32707	1.25262	24.5686	-2.90147	-2.89482	-2.831	7.10775e-12	1.08125e-06	2.61167e-12	yes
	687	NM_133318	Khdrbs2	39.1776	39.1006	754.884	5.34384	5.26939	105.101	-2.90126	-2.98629	-2.83816	5.66077e-26	8.86157e-19	2.01119e-26	yes
	688	NM_001244769	Fam110a	0.231632	0.154679	2.55395	0.110609	0.0361596	0.22142	-2.9008	-1.74138	-2.78743	0.00452866	0.00665857	0.0118441	yes
	689	NM_001277287	Bcl11b	2.08315	2.0062	38.4446	0.372892	0.298442	5.535	-2.89951	-3.54959	-2.84719	5.00872e-16	7.47271e-08	1.24928e-08	yes
	690	NM_138838	Pou3f1	84.7339	84.6569	1635.42	11.4552	11.3808	229.667	-2.89944	-3.55719	-2.80175	2.57436e-10	4.96778e-15	5.40589e-11	yes
	691	NM_001108465	Usp29	205.106	205.029	3962.12	27.5824	27.508	550.413	-2.89861	-3.11209	-2.82752	1.27892e-16	4.79269e-21	9.76282e-18	yes
	692	NM_057210	Sv2a	179.619	179.542	3471.43	24.1833	24.1088	481.055	-2.89582	-2.99477	-2.83925	6.5292e-32	8.37642e-24	2.95878e-34	yes
	693	NM_001047915	Rapgef5	173.811	173.734	3354.31	23.5466	23.4722	468.599	-2.88739	-2.88975	-2.83437	2.09184e-79	1.40172e-28	8.10532e-90	yes
	694	NM_001135603	Celf5	423.49	423.413	8188.8	57.4176	57.3432	1149.93	-2.8849	-3.12093	-2.80466	4.22793e-12	1.35834e-18	5.19157e-13	yes
	695	NM_017134	Arg1	5.97718	5.90023	113.479	0.876269	0.801819	15.4799	-2.8816	-2.96	-2.82216	3.06823e-16	3.49941e-09	3.92532e-16	yes
	696	NM_030875	Scn1a	19.6518	19.5748	377.583	2.74916	2.67471	53.067	-2.87838	-3.13625	-2.8069	1.05496e-13	6.6469e-07	3.56919e-14	yes
	697	NM_001024909	Ccdc184	12.5119	12.4349	240.011	1.77236	1.69792	33.3892	-2.8768	-3.13964	-2.80834	9.11055e-13	8.41892e-10	2.74135e-13	yes
	698	NM_001013222	Rnd1	34.3954	34.3184	664.705	4.75279	4.67834	93.0046	-2.87485	-3.03472	-2.81447	9.06845e-19	1.39441e-13	1.03024e-19	yes
	699	NM_019146	Bsn	200.057	199.98	3872.64	27.4734	27.399	550.631	-2.86904	-3.26913	-2.78816	2.24887e-12	1.74595e-18	2.89876e-13	yes
	700	NM_001191800	Dclk3	8.89526	8.81831	170.036	1.30172	1.22727	24.0844	-2.86899	-2.80947	-2.80532	1.2144e-19	1.31455e-06	3.03596e-19	yes
	701	NM_001108795	Tmeff2	48.6239	48.547	938.143	6.73845	6.664	133.347	-2.86882	-3.14991	-2.79318	1.50241e-14	6.64895e-15	3.46286e-15	yes
	702	NM_001109116	Prr7	31.082	31.0051	600.881	4.33274	4.25829	84.8762	-2.86817	-2.9001	-2.81073	7.4537e-28	2.2167e-15	1.32686e-28	yes
	703	NM_001108563	Sypl2	3.40115	3.3242	64.0992	0.551081	0.476632	9.07943	-2.86678	-3.03131	-2.79578	1.53012e-07	5.55825e-06	1.29134e-07	yes
	704	NM_001191644	Usp22	454.615	454.538	8792.17	62.4078	62.3334	1246.54	-2.86652	-2.9001	-2.80495	9.29536e-24	8.04395e-21	5.40985e-26	yes
	705	NM_001109174	Ankrd34b	2.18302	2.10607	40.2958	0.38487	0.31042	5.73309	-2.8654	-3.39726	-2.8042	3.66856e-13	1.85605e-06	2.71058e-11	yes
	706	NM_001107459	Rgs17	12.3843	12.3074	237.222	1.79946	1.72501	34.2407	-2.86491	-3.17113	-2.79974	2.80123e-28	2.57069e-08	7.28561e-28	yes
	707	NM_001109458	Fam163b	7.15109	7.07413	136.452	1.05288	0.978436	18.9579	-2.86301	-3.35779	-2.75677	1.25995e-05	4.06153e-06	3.78814e-05	yes
	708	NM_012614	Npy	0.499679	0.422726	7.73326	0.153103	0.0786532	1.08502	-2.86193	-2.52804	-2.79029	0.0012187	0.000493463	0.00257867	yes
	709	NM_173099	Pcdhb12	8.41517	8.33822	160.554	1.23939	1.16494	22.799	-2.86172	-2.8769	-2.81257	5.56597e-34	2.70543e-11	1.55788e-32	yes
	710	NM_001105951	Pik3c2b	103.435	103.358	2002.44	14.3326	14.2582	284.385	-2.85823	-2.90246	-2.80359	2.85491e-27	1.76209e-21	7.60693e-30	yes
	711	NM_022178	Myo5a	221.674	221.597	4281.68	30.6382	30.5638	609.036	-2.85766	-2.89347	-2.7992	2.08509e-23	6.88474e-16	7.39853e-26	yes
	712	NM_001008899	Krt2	4.1486	4.07165	78.2353	0.648608	0.574158	10.9853	-2.85489	-2.92147	-2.7976	1.77401e-16	1.91338e-06	2.0515e-15	yes
	713	NM_001107316	Mfhas1	42.7678	42.6909	824.812	5.95968	5.88523	116.56	-2.85004	-2.97819	-2.7984	2.05831e-29	6.66851e-18	1.30796e-32	yes
	714	NM_001039259	Zdhhc19	0.224118	0.147165	2.40613	0.113135	0.0386856	0.279582	-2.84929	-1.90678	-2.56499	0.0158985	0.0143888	0.0299254	yes
	715	NM_001106722	Gpr22	14.1644	14.0874	271.281	2.03788	1.96343	38.5559	-2.84883	-3.26974	-2.73473	1.99306e-05	6.02058e-08	3.41728e-05	yes
	716	NM_001376950	Igsf9b	17.0451	16.9682	327.885	2.43716	2.36272	46.6384	-2.8455	-2.85574	-2.78391	2.40465e-15	6.75074e-11	1.27731e-16	yes
	717	NM_022684	Bid	26.0261	25.9492	502.116	3.6574	3.58295	70.8251	-2.84485	-2.99262	-2.79444	1.15714e-25	6.51962e-19	2.07402e-27	yes
	718	NM_001037153	Pcdhga11	16.9249	16.8479	324.973	2.4098	2.33536	46.0077	-2.84398	-2.97693	-2.78856	5.53789e-22	2.73384e-15	3.36142e-23	yes
	719	NM_133425	Ppp1r14c	39.26	39.1831	758.528	5.56582	5.49137	109.539	-2.84199	-2.95165	-2.77802	1.23481e-18	5.38279e-12	1.29903e-19	yes
	720	NM_001106198	Pgbd5	17.384	17.3071	334.314	2.48702	2.41257	47.6409	-2.84005	-2.89974	-2.7871	1.94686e-40	1.19633e-13	1.80037e-40	yes
	721	NM_001107251	Fezf2	113.343	113.266	2189.82	15.9093	15.8348	314.761	-2.83838	-3.0241	-2.76934	1.75972e-11	1.65034e-15	3.05409e-12	yes
	722	NM_001106737	Nin	20.1712	20.0942	388.008	2.92777	2.85332	56.7652	-2.83707	-2.90979	-2.78205	2.4984e-48	7.1469e-21	1.02554e-47	yes
	723	NM_031754	Gng2	0.311864	0.234911	4.09978	0.128258	0.053808	0.584024	-2.83696	-2.41206	-2.44731	0.00217045	7.57605e-05	0.177647	yes
	724	NM_001037286	Hnrnpf	0.64978	0.572827	10.6326	0.16695	0.0925007	1.34885	-2.83343	-3.1631	-2.80509	7.79607e-06	0.000131396	0.000297508	yes
	725	NM_001135840	Gtpbp6	1.36458	1.28762	24.2713	0.269951	0.195501	3.39049	-2.83287	-2.46296	-2.51355	0.0691516	0.125214	0.0500689	no
	726	NM_017294	Pacsin1	6.17846	6.10151	117.524	0.945772	0.871322	16.9435	-2.83173	-2.81772	-2.76542	1.80845e-18	2.48204e-06	7.13127e-18	yes
	727	NM_019350	Syt5	106.292	106.216	2054.84	15.0027	14.9283	298.409	-2.8317	-2.85145	-2.77901	6.2606e-72	3.72377e-24	9.30732e-72	yes
	728	NM_019375	Septin3	424.608	424.531	8206.53	59.8237	59.7492	1195.97	-2.82921	-3.02627	-2.75047	2.63705e-11	2.19067e-20	5.85272e-12	yes
	729	NM_053605	Smpd3	298.738	298.661	5776.15	42.1645	42.09	845.501	-2.82772	-3.24145	-2.75137	9.82269e-15	5.36533e-20	1.20494e-15	yes
	730	NM_001101014	Ajap1	9.98486	9.90791	191.491	1.49684	1.42239	28.1019	-2.82763	-3.1463	-2.75171	1.32218e-11	3.45033e-08	1.18438e-11	yes
	731	NM_001037156	Pcdhga8	9.03728	8.96033	172.845	1.34404	1.2696	24.808	-2.82253	-2.88206	-2.76532	1.77981e-16	8.86235e-10	8.36782e-17	yes
	732	NM_022946	Dlgap1	18.2617	18.1848	351.387	2.65482	2.58037	50.9285	-2.8219	-2.96333	-2.76058	1.4954e-14	3.85865e-09	1.28092e-15	yes
	733	NM_001191841	Pnpla1	0.746761	0.669808	12.6115	0.181763	0.107314	1.65243	-2.82117	-2.2286	-2.69911	1.86371e-05	0.00826395	8.4194e-05	yes
	734	NM_144747	Slc45a1	43.2709	43.194	835.846	6.21018	6.13573	122.796	-2.82038	-3.17259	-2.74605	9.47036e-14	1.10274e-13	2.89119e-14	yes
	735	NM_001108800	Klf7	90.1336	90.0566	1739.05	12.81	12.7356	253.949	-2.82002	-2.83333	-2.76501	3.60065e-41	3.29305e-24	3.62073e-45	yes
	736	NM_001106918	Fsd1	26.6914	26.6145	513.723	3.84357	3.76912	74.913	-2.8198	-3.01194	-2.76381	1.06973e-30	2.87509e-14	1.58966e-32	yes
	737	NM_001012219	Lhx8	0.923252	0.846299	15.9528	0.217555	0.143105	2.38582	-2.81866	-2.59348	-2.627	0.021067	0.0171439	0.0245915	yes
	738	NM_053669	Sh2b2	69.2034	69.1265	1336.48	9.91233	9.83789	197.529	-2.81863	-3.08968	-2.75164	2.07999e-27	5.69382e-21	1.50983e-28	yes
	739	NM_001039609	Fnbp1l	532.969	532.892	10293.1	75.8756	75.8012	1515.5	-2.81394	-2.85596	-2.75265	5.97903e-26	9.67721e-23	2.01287e-28	yes
	740	NM_001008774	Tmem170b	13.0815	13.0045	250.319	1.91061	1.83616	36.1275	-2.81196	-2.87647	-2.75591	3.14805e-32	1.7272e-15	2.14646e-33	yes
	741	NM_001012352	Dusp26	39.9412	39.8643	771.702	5.76494	5.69049	113.283	-2.81175	-2.79726	-2.75186	5.16678e-20	3.87031e-12	1.92431e-20	yes
	742	NM_001100674	Map2k3	0.783474	0.70652	13.4682	0.194469	0.12002	1.92463	-2.81019	-2.47282	-2.6306	0.0165519	0.026759	0.0128052	yes
	743	NM_139097	Scn3b	192.268	192.191	3716.43	27.4877	27.4132	547.51	-2.81002	-2.96409	-2.74352	6.16878e-16	2.82711e-20	4.18295e-17	yes
	744	NM_001106827	Celf6	18.0019	17.9249	346.582	2.64666	2.57221	51.0262	-2.80932	-2.99872	-2.7288	8.83926e-09	5.34104e-09	3.35455e-09	yes
	745	NM_001047092	Amz1	2.07221	1.99526	38.1697	0.368587	0.294137	5.36012	-2.80518	-2.88624	-2.73501	3.80458e-13	2.79035e-08	2.52339e-11	yes
	746	NM_022282	Dlg2	104.009	103.932	2005.48	14.9485	14.8741	295.899	-2.80348	-2.88738	-2.74907	1.63501e-32	4.22362e-18	2.43242e-36	yes
	747	NM_001107084	Bcl6	77.5369	77.46	1496.01	11.1669	11.0924	220.947	-2.80309	-2.78876	-2.74771	4.54918e-34	9.80184e-18	7.11373e-37	yes
	748	NM_001014779	Pcdhb8	10.4259	10.349	199.848	1.58025	1.5058	29.68	-2.80305	-2.82186	-2.7419	8.34099e-17	1.36086e-08	8.60682e-17	yes
	749	NM_001044292	MGC116202	262.528	262.451	5080.59	37.8392	37.7648	757.058	-2.79757	-3.02393	-2.72883	5.49171e-17	5.64674e-20	6.43607e-18	yes
	750	NM_001077645	Prkacb	111.018	110.942	2144.61	16.0535	15.9791	318.645	-2.79627	-2.83057	-2.73551	1.62744e-20	1.32708e-15	2.6952e-22	yes
	751	NM_001001515	Lmo7	41.2593	41.1824	796.771	5.96812	5.89367	116.931	-2.79618	-2.83965	-2.7474	7.85571e-45	7.37205e-15	2.1001e-47	yes
	752	NM_001107857	Ephb6	69.7413	69.6643	1351.04	10.1045	10.03	200.053	-2.79596	-2.8781	-2.73991	1.1661e-22	7.93235e-15	3.97132e-24	yes
	753	NM_001127319	Ephb2	73.7514	73.6744	1424.89	10.669	10.5946	210.892	-2.79545	-2.86083	-2.74036	1.06911e-24	4.09869e-21	1.31872e-26	yes
	754	NM_001109003	Cpne4	5.98231	5.90536	114.113	0.936335	0.861886	16.6783	-2.79435	-2.96017	-2.69237	2.29364e-05	0.000564754	2.02966e-05	yes
	755	NM_001107019	Rap1gap2	38.7098	38.6328	745.494	5.63627	5.56182	110.481	-2.79209	-2.83162	-2.73828	1.26069e-43	1.3645e-18	1.36973e-44	yes
	756	NM_001107481	Pnma8b	225.176	225.099	4354.17	32.5901	32.5157	648.089	-2.79146	-2.85766	-2.73525	2.49687e-23	2.37023e-17	1.27941e-25	yes
	757	NM_001191628	Tenm4	212.032	211.955	4108.37	30.7559	30.6815	610.981	-2.78834	-2.8341	-2.72547	7.14595e-13	7.22396e-15	3.45639e-14	yes
	758	NM_001107279	Pcdh17	31.9745	31.8975	618.039	4.68879	4.61434	91.3095	-2.78678	-3.00633	-2.72653	4.38999e-12	9.37186e-11	4.16149e-13	yes
	759	NM_001105985	Slc30a10	13.3823	13.3054	256.495	2.03116	1.95671	38.6388	-2.7794	-2.87268	-2.72075	4.16142e-20	1.83231e-09	8.87974e-21	yes
	760	NM_023971	Drp2	17.7748	17.6978	341.369	2.64518	2.57073	50.5989	-2.77813	-3.10983	-2.71617	2.20221e-13	3.988e-08	2.50207e-14	yes
	761	NM_001191749	Gsdme	18.7047	18.6277	359.478	2.79815	2.72371	53.9568	-2.77737	-2.81521	-2.71833	2.28647e-21	7.39184e-16	5.98743e-22	yes
	762	NM_013186	Kcnb1	16.7961	16.7192	322.844	2.54095	2.4665	48.8992	-2.77697	-2.84884	-2.72093	1.48803e-39	1.81813e-14	7.61479e-39	yes
	763	NM_012841	Dcc	78.5764	78.4995	1515.45	11.5552	11.4807	227.144	-2.77251	-3.29477	-2.69276	3.97562e-07	1.62984e-14	7.4464e-08	yes
	764	NM_080689	Dnm1	90.9107	90.8338	1755.2	13.3532	13.2788	264.141	-2.77188	-2.8267	-2.71738	1.52599e-27	6.24881e-18	2.49349e-29	yes
	765	NM_001106296	Tlcd3b	148.285	148.208	2865.89	21.8206	21.7461	436.449	-2.77049	-3.1088	-2.69928	1.53573e-17	2.73611e-20	1.77666e-18	yes
	766	NM_001105988	Plxna2	993.862	993.785	19216	146.071	145.997	2920.2	-2.76698	-2.99717	-2.70545	2.00582e-22	2.34081e-20	2.27858e-24	yes
	767	NM_012971	Kcna4	4.02604	3.94909	76.0121	0.641948	0.567499	10.758	-2.76574	-3.49416	-2.71999	5.68835e-12	1.45408e-08	7.55073e-11	yes
	768	NM_001277425	Iqsec2	7.62366	7.54671	145.618	1.18758	1.11313	21.6739	-2.76521	-2.99105	-2.71078	3.86925e-19	4.00935e-11	6.60004e-19	yes
	769	NM_001109385	Slc9b2	4.41002	4.33307	83.2815	0.725508	0.651059	12.5158	-2.765	-2.86957	-2.711	1.05992e-32	4.2508e-11	1.41586e-26	yes
	770	NM_001107825	Ntng2	85.044	84.967	1644.39	12.5913	12.5169	248.973	-2.76007	-2.82117	-2.70857	4.19422e-28	7.03127e-19	1.03413e-29	yes
	771	NM_001013151	Gna14	4.98769	4.91074	94.7536	0.79855	0.7241	13.9263	-2.75617	-2.79698	-2.69993	4.38539e-13	8.55117e-07	5.76887e-13	yes
	772	NM_031726	Scamp5	39.4235	39.3465	762.001	5.92483	5.85038	116.63	-2.75238	-2.77531	-2.69396	4.23419e-23	1.78521e-10	6.74794e-25	yes
	773	NM_001107259	Peli2	43.9669	43.8899	848.345	6.60996	6.53551	130.465	-2.75231	-2.75825	-2.69368	1.53957e-30	8.53675e-19	1.66092e-32	yes
	774	NM_001106898	Adgrb3	91.6163	91.5393	1768.96	13.6577	13.5832	270.551	-2.75127	-2.83774	-2.69263	4.70191e-21	4.09768e-21	8.36763e-22	yes
	775	NM_053878	Cplx2	50.6346	50.5576	977.854	7.58366	7.50921	148.966	-2.75089	-2.91792	-2.69163	5.85076e-15	2.06293e-11	3.88086e-16	yes
	776	NM_001007668	Ubald1	0.5506	0.473647	8.75038	0.162008	0.0875583	1.25845	-2.75062	-2.66396	-2.58903	0.0122396	0.00533014	0.0124384	yes
	777	NM_001107766	Ttbk2	63.8815	63.8046	1231.88	9.557	9.48255	188.751	-2.74951	-2.76116	-2.68958	8.92072e-21	4.77458e-15	1.26689e-22	yes
	778	NM_013032	Slc1a1	26.7774	26.7004	515.74	4.03959	3.96514	78.0842	-2.74836	-3.28237	-2.6739	8.39757e-08	2.88248e-10	1.82121e-08	yes
	779	NM_053379	Dcx	3598.08	3598	69533.5	536.008	535.933	10747.6	-2.74712	-3.03011	-2.65637	7.97032e-08	4.23559e-15	2.24447e-08	yes
	780	NM_001173384	Lsm11	10.708	10.6311	204.9	1.65894	1.58449	31.1317	-2.74611	-2.78464	-2.69128	1.29594e-25	1.27331e-14	7.33135e-26	yes
	781	NM_201561	Scgn	2.73503	2.65808	51.1805	0.504535	0.430086	8.18378	-2.74426	-3.38386	-2.70068	1.8341e-14	4.3939e-07	3.94414e-12	yes
	782	NM_001012075	Tspyl4	179.856	179.779	3477.7	26.9368	26.8624	536.821	-2.74341	-2.7993	-2.68545	9.42764e-27	6.13912e-21	7.21393e-29	yes
	783	NM_023974	Synpr	4.6675	4.59054	88.3461	0.779656	0.705207	13.609	-2.74289	-2.70255	-2.64488	1.77936e-06	0.00108023	1.03091e-06	yes
	784	NM_001100492	Hcfc1r1	0.539795	0.462842	8.51221	0.164572	0.0901223	1.30731	-2.74286	-2.42969	-2.67642	4.03332e-06	2.5249e-06	0.000161678	yes
	785	NM_153467	Ppp1r17	9.79291	9.71596	187.354	1.55988	1.48543	29.4009	-2.73528	-2.88411	-2.63399	4.35786e-06	6.52912e-07	8.73654e-06	yes
	786	NM_031566	Nfib	192.635	192.558	3719.1	29.0025	28.928	574.345	-2.73397	-2.92698	-2.67354	5.54319e-14	5.10013e-16	1.86049e-15	yes
	787	NM_001024259	Bmpr1b	1.49482	1.41786	26.8929	0.317098	0.242648	4.37407	-2.73288	-2.59696	-2.67407	2.40148e-14	2.43605e-08	4.62879e-11	yes
	788	NM_053440	Stmn2	1886.08	1886	36469.8	284.242	284.167	5707.25	-2.73062	-3.03314	-2.64282	9.65282e-09	1.54097e-13	2.22747e-09	yes
	789	NM_001109492	B3galt2	72.7739	72.697	1403.1	11.063	10.9886	219.225	-2.72871	-2.76621	-2.67082	1.40241e-31	4.81653e-17	2.36351e-33	yes
	790	NM_001008846	RT1-DOb	0.53957	0.462617	8.49906	0.162008	0.0875583	1.25845	-2.72869	-2.15817	-2.61769	0.00223016	0.0276046	0.00379878	yes
	791	NM_001106273	Mesp2	2.33759	2.26063	43.3728	0.44043	0.365981	6.87455	-2.72793	-2.91609	-2.68307	1.47617e-17	3.66174e-06	1.395e-13	yes
	792	NM_013189	Gnaz	43.4624	43.3854	839.514	6.62904	6.55459	130.402	-2.72467	-2.73704	-2.67368	5.14399e-40	3.87752e-18	2.87893e-42	yes
	793	NM_001012109	Galnt14	40.2327	40.1557	776.941	6.15342	6.07897	120.682	-2.72162	-2.80637	-2.66507	3.4428e-17	1.2222e-15	1.09503e-18	yes
	794	NM_001108153	Sema7a	123.246	123.169	2381.52	18.7388	18.6643	372.629	-2.7205	-2.71597	-2.66719	3.12757e-46	4.12283e-18	6.32396e-50	yes
	795	NM_001013978	Map3k13	34.0887	34.0118	657.502	5.25209	5.17764	103.111	-2.71994	-2.73567	-2.656	4.51673e-16	1.5167e-14	1.96227e-17	yes
	796	NM_030831	Gpr12	0.693548	0.616595	11.4989	0.177021	0.102571	1.53697	-2.7199	-2.85468	-2.71972	5.99296e-07	7.00228e-06	3.62736e-05	yes
	797	NM_173152	Pex5l	1.23098	1.15402	21.9227	0.255172	0.180723	3.08497	-2.71954	-3.66612	-2.61984	1.35402e-07	6.71028e-05	1.04688e-06	yes
	798	NM_021997	Clip2	516.229	516.152	9992.07	78.4971	78.4227	1571.78	-2.71876	-2.82512	-2.66449	1.25847e-65	3.09945e-28	7.7938e-70	yes
	799	NM_001106109	Nrsn1	19.0957	19.0188	367.062	2.97609	2.90164	57.534	-2.71614	-2.8577	-2.64598	3.8995e-12	2.056e-09	1.86198e-12	yes
	800	NM_012706	Grpr	0.379158	0.302205	5.44808	0.1332	0.0587504	0.674427	-2.71526	-2.36054	-2.71977	0.00154343	0.00135729	0.00813275	yes
	801	NM_031036	Gnaq	108.778	108.701	2099.87	16.6334	16.5589	330.229	-2.7151	-2.72974	-2.65865	4.3709e-29	9.89621e-20	1.01923e-31	yes
	802	NM_001014163	Cend1	0.862881	0.785928	14.8334	0.205791	0.131341	2.1303	-2.71439	-2.99184	-2.69351	3.82274e-08	1.09687e-06	1.95697e-06	yes
	803	NM_001107931	Cavin4	7.91731	7.84035	151.295	1.29288	1.21843	24.0074	-2.71406	-3.19886	-2.63298	4.08032e-08	3.36091e-07	8.00789e-08	yes
	804	NM_001107626	Ado	14.1529	14.0759	271.813	2.22776	2.15331	42.5331	-2.71068	-2.71455	-2.66035	3.13924e-53	3.87878e-21	6.89845e-52	yes
	805	NM_031730	Kcnd2	32.204	32.1271	620.49	4.99487	4.92042	97.8353	-2.70965	-3.07941	-2.62397	1.6986e-07	5.60591e-11	6.6418e-08	yes
	806	NM_001106422	Tnik	204.797	204.72	3956.82	31.4244	31.35	623.413	-2.70675	-2.88896	-2.65031	3.69495e-18	2.84732e-18	6.09267e-20	yes
	807	NM_144756	Faim2	12.7407	12.6637	244.656	2.02758	1.95313	38.5041	-2.70177	-2.94152	-2.63312	1.06214e-10	1.11366e-10	9.13699e-11	yes
	808	NM_001271453	Gbx1	0.134351	0.0573979	0.678312	0.0994495	0.025	0	-2.70118	-0.82537	-2.02738	0.150224	0.367649	0.347711	no
	809	NM_022184	Cask	64.7042	64.6273	1247.56	10.0336	9.95915	198.558	-2.70005	-2.71299	-2.63224	3.26904e-14	1.05461e-14	2.59282e-15	yes
	810	NM_017253	Bcat1	813.184	813.107	15728.5	125.296	125.221	2508.2	-2.69912	-2.94871	-2.62308	5.59083e-11	1.79895e-14	9.35543e-12	yes
	811	NM_053893	Sdc3	664.998	664.921	12868	102.431	102.357	2041.86	-2.69868	-2.73265	-2.6503	4.52137e-59	6.76867e-29	5.70095e-63	yes
	812	NM_172085	Pou3f2	387.628	387.551	7503.86	59.8336	59.7592	1205.9	-2.69816	-3.18589	-2.61069	2.6107e-10	2.74505e-17	1.38111e-10	yes
	813	NM_022962	Adgrl1	680.409	680.332	13167	104.925	104.85	2097.2	-2.69791	-2.71492	-2.64436	2.16034e-43	6.59085e-24	1.11791e-47	yes
	814	NM_001108939	Hnf4g	0.356728	0.279775	4.94189	0.1332	0.0587504	0.674427	-2.6978	-2.46809	-2.68469	0.00011511	0.000167563	0.0025449	yes
	815	NM_001012470	Irf2bpl	116.928	116.851	2264.7	18.1575	18.083	362.711	-2.69507	-2.78844	-2.63745	2.81435e-36	1.4888e-20	1.24171e-38	yes
	816	NM_198782	Dgki	36.6352	36.5582	706.477	5.71569	5.64124	111.866	-2.69317	-2.93243	-2.6303	6.92629e-13	4.46038e-13	7.59135e-14	yes
	817	NM_001107691	Trim46	75.6191	75.5421	1461.34	11.7826	11.7082	234.644	-2.69294	-2.98231	-2.62622	3.65444e-19	1.77168e-19	9.23375e-20	yes
	818	NM_199236	Nhlrc1	12.0267	11.9498	230.617	1.95284	1.8784	37.0992	-2.69198	-2.69442	-2.64204	1.79355e-55	6.46864e-22	1.63273e-52	yes
	819	NM_053943	Pcdhgc3	260.078	260.001	5030.22	40.3325	40.2581	801.199	-2.69093	-2.7563	-2.63023	6.1232e-14	3.14735e-15	3.17572e-15	yes
	820	NM_145095	Kcnh8	6.01749	5.94054	114.244	1.01485	0.940404	18.3412	-2.68888	-3.04077	-2.62739	7.87355e-12	1.5163e-06	3.61943e-11	yes
	821	NM_057201	Gpr37	10.3501	10.2731	198.495	1.66793	1.59348	31.2791	-2.68762	-2.69041	-2.63322	4.56293e-20	4.9833e-07	5.60631e-20	yes
	822	NM_001105761	Tnfrsf17	0.139446	0.0624927	0.794256	0.0994495	0.025	0	-2.68734	-0.84154	-1.59826	0.0903672	0.26688	0.290319	no
	823	NM_001107759	Disp2	132.133	132.056	2551.14	20.6423	20.5678	411.489	-2.68372	-2.96376	-2.61164	1.81523e-13	2.21401e-15	3.16339e-14	yes
	824	NM_017289	Gabrd	0.441475	0.364522	6.59812	0.149449	0.0749999	1.00287	-2.6803	-2.19214	-2.44157	7.20937e-05	0.00204645	0.000820903	yes
	825	NM_021589	Ntrk1	0.286745	0.209792	3.62029	0.121769	0.0473192	0.442839	-2.67827	-2.26539	-2.61535	0.0193365	0.0034847	0.0375862	yes
	826	NM_031653	Ncan	642.411	642.334	12426.1	100.568	100.493	2004.9	-2.67618	-2.97166	-2.6039	7.42019e-10	4.21069e-17	1.22734e-10	yes
	827	NM_017204	Map6	120.095	120.018	2322.84	18.8438	18.7693	374.831	-2.67561	-2.6632	-2.62604	2.60322e-79	2.09215e-30	2.01479e-82	yes
	828	NM_013133	Glra1	0.136621	0.0596674	0.729318	0.0994495	0.025	0	-2.67507	-0.557359	-1.52278	0.0915989	0.453712	0.394272	no
	829	NM_001139507	Hcfc1	99.1123	99.0354	1915.08	15.6015	15.527	310.464	-2.6745	-2.69433	-2.60987	2.5781e-17	1.21329e-15	9.63394e-19	yes
	830	NM_001034021	Tbc1d14	0.135734	0.0587807	0.714607	0.0994495	0.025	0	-2.6739	-0.826916	-1.51025	0.0987877	0.330657	0.382794	no
	831	NM_012952	Fgf9	2.04415	1.9672	37.5856	0.383561	0.309112	5.64794	-2.67242	-2.87096	-2.6105	2.21878e-16	1.96239e-10	4.0247e-13	yes
	832	NM_001108148	Rab39a	9.75302	9.67606	185.845	1.61048	1.53603	30.2872	-2.67242	-2.89982	-2.6125	1.99104e-26	1.94738e-15	2.37226e-26	yes
	833	NM_001108775	Rab6b	425.857	425.78	8233.37	66.8978	66.8233	1337.01	-2.67186	-2.79842	-2.60842	3.88785e-19	1.41476e-17	3.92795e-20	yes
	834	NM_001108208	Dst	678.052	677.975	13146.9	106.476	106.402	2123.96	-2.67126	-2.66953	-2.62508	3.67003e-59	9.19114e-24	1.07094e-66	yes
	835	NM_001105885	Hoxd4	0.136621	0.0596674	0.729318	0.0994495	0.025	0	-2.67049	-0.557359	-1.09128	0.090274	0.351028	0.654926	no
	836	NM_013158	Dbh	0.136621	0.0596674	0.729318	0.0994495	0.025	0	-2.66847	-0.557359	-1.53332	0.0897379	0.459978	0.26951	no
	837	NM_001002813	Ctsql2	0.134321	0.0573681	0.682139	0.0994495	0.025	0	-2.66693	-1.03834	-1.36907	0.103161	0.253229	0.460439	no
	838	NM_001025127	Rufy3	303.465	303.388	5864.89	47.8796	47.8051	957.689	-2.66663	-2.78755	-2.60728	4.88921e-34	8.03626e-26	1.66881e-35	yes
	839	NM_001106155	Wnt8a	0.139446	0.0624927	0.794256	0.0994495	0.025	0	-2.66616	-0.84154	-1.59145	0.0871022	0.0977196	0.258641	no
	840	NM_214459	Phactr3	114.346	114.269	2209.91	18.0995	18.0251	361.075	-2.66584	-2.99449	-2.58086	2.34573e-08	9.19943e-17	7.09173e-09	yes
	841	NM_021856	Clock	0.134351	0.0573979	0.678312	0.0994495	0.025	0	-2.66513	-0.82537	-0.276116	0.0947959	0.0724382	NA	no
	842	NM_207617	Iqsec3	51.1698	51.0929	987.236	8.15581	8.08137	161.691	-2.66423	-2.96028	-2.57462	1.30848e-07	2.41317e-12	5.17663e-08	yes
	843	NR_031806	Mirlet7f-1	0.134321	0.0573681	0.682139	0.0994495	0.025	0	-2.66372	-1.03834	-1.10358	0.0995511	0.126439	0.647534	no
	844	NR_144425	RGD1562146	0.132909	0.0559554	0.64967	0.0994495	0.025	0	-2.66366	-0.819431	-0.875588	0.144619	0.272867	0.730075	no
	845	NM_053772	Pkia	209.049	208.972	4035.86	33.0795	33.005	660.882	-2.66345	-2.81482	-2.59555	3.67978e-17	1.00263e-19	4.69843e-18	yes
	846	NM_001100488	Rimbp2	71.7561	71.6791	1384.81	11.4153	11.3409	227.108	-2.66303	-2.74475	-2.60147	2.17707e-31	1.29888e-18	1.77993e-32	yes
	847	NM_022176	Prl6a1	0.140859	0.0639054	0.826724	0.0994495	0.025	0	-2.66279	-0.567379	-1.45422	0.0861215	0.606805	0.269809	no
	848	NM_019159	Syn2	0.67027	0.593316	11.0337	0.180983	0.106534	1.61999	-2.66235	-2.73697	-2.59348	2.35666e-06	0.000310376	3.99107e-05	yes
	849	NM_053640	Ltb4r2	0.132909	0.0559554	0.64967	0.0994495	0.025	0	-2.65965	-0.819431	-0.791639	0.1207	0.232758	0.757134	no
	850	NM_031641	Sult4a1	101.357	101.28	1958.98	16.1321	16.0577	320.649	-2.65794	-2.89585	-2.57943	7.98255e-09	1.72167e-13	2.3401e-09	yes
	851	NM_181383	Lgsn	0.134351	0.0573979	0.678312	0.0994495	0.025	0	-2.65572	-0.82537	-1.52489	0.0892193	0.278419	0.276719	no
	852	NM_053683	Nox1	0.134351	0.0573979	0.678312	0.0994495	0.025	0	-2.6544	-0.82537	-1.50142	0.0885393	0.262755	0.273508	no
	853	NM_001024232	Cyp3a62	0.135734	0.0587807	0.714607	0.0994495	0.025	0	-2.65439	-0.826916	-1.5354	0.0883299	0.279305	0.267843	no
	854	NM_001130062	Dok7	2.10369	2.02674	38.7738	0.407698	0.333249	6.15173	-2.6543	-2.84593	-2.595	1.03832e-10	1.70102e-06	8.24714e-10	yes
	855	NM_173151	Pcyt1b	68.8223	68.7454	1329.21	10.9808	10.9064	217.126	-2.65393	-2.67364	-2.6028	5.80785e-35	1.13202e-18	5.38751e-38	yes
	856	NM_001163273	Cmip	257.003	256.926	4969.64	40.8974	40.8229	815.937	-2.65387	-2.67664	-2.60129	2.03319e-51	1.79965e-24	4.18351e-55	yes
	857	NM_001014271	LOC367515	0.133494	0.056541	0.659775	0.0994495	0.025	0	-2.6521	-0.826441	-1.39902	0.0900493	0.142638	0.469739	no
	858	NM_001024788	Actl11	0.134321	0.0573681	0.682139	0.0994495	0.025	0	-2.65205	-1.03834	-0.525097	0.089143	0.0226493	0.834928	no
	859	NM_001106147	Trim36	29.9133	29.8363	574.822	4.86692	4.79248	95.7554	-2.65155	-2.86495	-2.58542	1.575e-23	1.37372e-15	7.71243e-25	yes
	860	NM_013038	Stxbp1	528.613	528.536	10221.4	84.1885	84.1141	1682.17	-2.65153	-2.69589	-2.59773	5.20645e-48	1.91669e-25	5.06075e-51	yes
	861	NM_001003957	Dnmt3a	0.132082	0.0551283	0.627307	0.0994495	0.025	0	-2.65106	-0.821331	-0.276116	0.106657	0.030402	NA	no
	862	NR_031897	Mir181c	0.133494	0.056541	0.659775	0.0994495	0.025	0	-2.65092	-0.826441	-0.636549	0.0889841	0.0588228	0.802259	no
	863	NM_078620	Slc8a3	34.0017	33.9248	655.21	5.46265	5.3882	107.198	-2.65036	-2.66402	-2.59723	1.69676e-37	1.3385e-18	5.30323e-39	yes
	864	NM_024154	Asic1	126.833	126.756	2451.89	20.2692	20.1948	403.306	-2.6501	-2.79329	-2.58801	2.82378e-17	9.71926e-22	5.64444e-18	yes
	865	NM_001108335	Rasal1	6.71976	6.64281	127.898	1.14318	1.06874	20.8366	-2.65006	-2.75767	-2.5622	2.54215e-06	0.000563388	1.32446e-06	yes
	866	NM_177482	Scgb1d2	0.132082	0.0551283	0.627307	0.0994495	0.025	0	-2.64941	-0.821331	-0.276116	0.0951553	0.0141085	NA	no
	867	NM_001135836	Pdzd4	409.761	409.684	7923.98	65.3929	65.3185	1307.84	-2.64933	-2.74736	-2.59383	1.31987e-47	1.14042e-27	2.03679e-48	yes
	868	NM_001372079	Cic	27.3962	27.3192	528.941	4.43555	4.3611	86.6596	-2.64874	-2.62945	-2.59465	1.16777e-23	5.14962e-14	3.74474e-25	yes
	869	NM_001173429	Septin6	121.615	121.538	2351.14	19.5196	19.4451	390.471	-2.64797	-2.81655	-2.58719	3.26619e-41	4.09821e-23	1.12789e-41	yes
	870	NM_001040271	Dut	0.133494	0.056541	0.659775	0.0994495	0.025	0	-2.64749	-0.826441	-1.53022	0.0858997	0.221026	0.26777	no
	871	NM_053791	Prl2a1	0.132052	0.0550985	0.631133	0.0994495	0.025	0	-2.6455	-1.03025	-1.42449	0.0853919	0.161941	0.273373	no
	872	NM_001114401	Cttnbp2	351.477	351.4	6780.53	56.2907	56.2163	1120.24	-2.64408	-2.79814	-2.58341	2.77624e-18	8.44864e-21	1.80291e-19	yes
	873	NM_178104	Cpg1	0.215757	0.138803	2.29929	0.110609	0.0361596	0.22142	-2.64337	-1.43218	-2.42616	0.0472371	0.12589	0.0628929	no
	874	NM_001106598	Ctnna2	453.539	453.462	8769.08	72.6879	72.6134	1457.36	-2.64324	-2.8513	-2.57595	2.83236e-19	3.31982e-23	1.04879e-19	yes
	875	NM_019166	Syngr1	25.6207	25.5438	493.511	4.14489	4.07044	80.7225	-2.64315	-2.65458	-2.58977	8.55557e-31	3.22769e-10	2.80495e-32	yes
	876	NM_022666	Grm4	3.42332	3.34636	64.1223	0.629742	0.555292	10.6497	-2.64155	-2.83884	-2.54736	3.23137e-06	0.000166202	2.80498e-06	yes
	877	NM_212490	Atp6v1g2	58.3043	58.2274	1125.94	9.42801	9.35356	186.875	-2.64094	-2.8583	-2.57267	7.53025e-14	2.13814e-15	2.66418e-14	yes
	878	NM_001108231	Asb18	0.130639	0.0536859	0.598664	0.0994495	0.025	0	-2.63971	-1.02551	-1.44736	0.0927409	0.118854	0.379373	no
	879	NM_001044269	Tmem196	2.2863	2.20935	42.3158	0.468606	0.394156	7.44275	-2.63903	-2.76781	-2.59549	1.00971e-17	3.76042e-08	1.48771e-14	yes
	880	NM_019239	Mgat3	82.7325	82.6556	1598.96	13.3505	13.2761	264.378	-2.6386	-2.67709	-2.5796	6.64653e-17	1.21949e-09	2.67971e-18	yes
	881	NM_001191729	Ccdc120	48.4303	48.3534	936.114	7.87909	7.80464	156.256	-2.63759	-2.75807	-2.58195	4.6087e-47	3.89454e-23	4.74434e-47	yes
	882	NM_012768	Drd5	0.130639	0.0536859	0.598664	0.0994495	0.025	0	-2.63721	-1.02551	-1.47313	0.0966601	0.0691506	0.344482	no
	883	NM_001168703	Aatk	107.731	107.654	2082.02	17.4242	17.3498	347.633	-2.63539	-2.71434	-2.57631	5.64341e-36	1.0496e-23	2.33323e-36	yes
	884	NM_001270630	Bdnf	0.129197	0.0522434	0.570022	0.0994495	0.025	0	-2.63495	-0.812631	-1.50188	0.0908302	0.0977785	0.282171	no
	885	NM_001044301	Muc15	0.126927	0.0499739	0.519016	0.0994495	0.025	0	-2.63248	-0.803946	-1.48134	0.0895792	0.282198	0.271907	no
	886	NM_017108	Kcnh3	16.371	16.2941	314.504	2.70133	2.62688	51.8296	-2.63225	-2.70341	-2.56296	1.30319e-09	2.47693e-07	6.30609e-10	yes
	887	NM_001077641	Plcb1	95.2465	95.1696	1839.16	15.4	15.3256	303.945	-2.63205	-2.86427	-2.57724	4.21787e-16	1.40039e-17	2.32673e-17	yes
	888	NM_130748	Slc38a4	7.00154	6.92458	133.27	1.177	1.10255	21.476	-2.63169	-2.81181	-2.57349	2.20332e-17	4.96674e-05	1.04411e-16	yes
	889	NM_139254	Tubb3	3919.07	3918.99	75827.2	632.468	632.393	12732.6	-2.63165	-3.0322	-2.54825	4.69655e-10	5.34348e-13	1.21702e-10	yes
	890	NM_001191966	Napb	11.8893	11.8124	227.532	2.01258	1.93814	38.3364	-2.63162	-2.75109	-2.56847	1.19615e-19	7.16745e-09	8.18389e-20	yes
	891	NM_001191885	Gpd1l	41.2924	41.2155	797.17	6.70401	6.62956	131.689	-2.63123	-2.67217	-2.58139	1.83044e-35	1.52293e-17	3.87775e-38	yes
	892	NM_001109523	Upk2	0.125485	0.0485314	0.490373	0.0994495	0.025	0	-2.62907	-0.528824	-1.46938	0.0895957	0.453712	0.276083	no
	893	NM_001170482	Atoh7	0.129197	0.0522434	0.570022	0.0994495	0.025	0	-2.62821	-0.812631	-1.48024	0.0954451	0.207404	0.316492	no
	894	NM_133521	Fbxo32	4.62455	4.54759	87.5093	0.836148	0.761699	14.7457	-2.62653	-2.6598	-2.56113	3.01211e-13	2.28072e-06	5.32316e-13	yes
	895	NM_001191562	Trpm3	0.129197	0.0522434	0.570022	0.0994495	0.025	0	-2.62635	-0.812631	-0.276116	0.0968518	0.0053951	NA	no
	896	NM_012739	Adra2a	23.9774	23.9005	460.211	3.93301	3.85856	76.5276	-2.62547	-2.67699	-2.57219	2.12951e-53	2.08381e-18	1.50297e-55	yes
	897	NM_001135045	Arpp21	86.1453	86.0684	1659.69	14.04	13.9655	278.283	-2.62463	-2.70871	-2.55703	1.19333e-13	1.97896e-15	3.82911e-14	yes
	898	NM_001134884	Scube1	74.4718	74.3948	1436.96	12.1778	12.1033	243.686	-2.62454	-3.11432	-2.54255	4.31026e-12	4.77472e-15	1.07703e-12	yes
	899	NM_001271371	Anks1b	77.1372	77.0603	1487.86	12.5605	12.4861	248.749	-2.6243	-2.74121	-2.56657	1.63714e-22	6.47797e-18	1.24518e-23	yes
	900	NM_017072	Cps1	0.648564	0.571611	10.5642	0.184637	0.110187	1.70215	-2.62286	-2.30423	-2.50652	0.000333229	0.00533974	0.000767809	yes
	901	NM_001107023	Rab11fip4	147.141	147.064	2842.29	23.9958	23.9213	477.846	-2.62079	-2.61659	-2.5615	2.43288e-22	9.93323e-17	2.64775e-24	yes
	902	NM_001107024	Ssh2	99.2175	99.1405	1914.07	16.2011	16.1266	322.139	-2.61997	-2.63359	-2.56166	7.27661e-30	2.42969e-21	3.09198e-32	yes
	903	NM_053718	Mllt3	149.077	149	2876.85	24.3257	24.2513	483.664	-2.61953	-2.66482	-2.56554	5.89094e-37	4.92548e-25	5.9021e-40	yes
	904	NM_138536	Ttl	46.8986	46.8217	904.228	7.70583	7.63138	152.026	-2.619	-2.63786	-2.56394	1.40782e-33	5.00387e-16	6.97629e-36	yes
	905	NM_001107715	Gpr61	2.34602	2.26906	43.4645	0.437995	0.363546	6.71894	-2.6186	-3.15745	-2.57252	2.29983e-19	3.06244e-09	1.17739e-15	yes
	906	NM_001195277	Tmem178b	213.647	213.57	4127.84	34.8941	34.8197	699.403	-2.61753	-3.05724	-2.53177	9.24235e-09	2.44779e-16	3.07354e-09	yes
	907	NM_001108284	Ksr1	8.00007	7.92311	152.718	1.35789	1.28344	25.1183	-2.61678	-2.64405	-2.56579	4.43423e-34	2.30332e-16	4.48493e-32	yes
	908	NM_001251926	Tmem200c	8.86483	8.78788	169.558	1.49395	1.4195	27.8048	-2.61507	-2.66354	-2.56175	3.17503e-26	8.10593e-12	1.55136e-25	yes
	909	NM_017274	Gpam	89.7772	89.7002	1733.57	14.7316	14.6572	292.293	-2.61416	-2.62588	-2.55142	1.55056e-15	7.51625e-14	8.83146e-17	yes
	910	NM_001376936	Sgip1	176.603	176.526	3411.52	28.9625	28.888	578.665	-2.61219	-2.85496	-2.54197	3.41058e-14	1.04106e-19	9.05717e-15	yes
	911	NM_001134611	Knop1	1.03813	0.961172	17.8975	0.244525	0.170075	2.87845	-2.61185	-3.59972	-2.41871	0.0270371	0.00140631	0.0223281	yes
	912	NM_199497	Slc4a8	1.00243	0.925472	17.4994	0.228272	0.153822	2.55739	-2.61138	-3.18155	-2.60129	5.34473e-07	2.69808e-06	3.15141e-05	yes
	913	NM_001013886	Tubb2b	5340.65	5340.57	103459	875.824	875.749	17605.8	-2.60844	-2.9447	-2.52897	1.04676e-09	2.77217e-13	2.98375e-10	yes
	914	NM_019128	Ina	452.931	452.854	8755.73	74.4071	74.3327	1490.19	-2.60735	-2.91071	-2.5242	1.90433e-08	1.41997e-15	6.09522e-09	yes
	915	NM_001109018	Rab9b	40.0151	39.9382	771.684	6.64616	6.57171	131.21	-2.60712	-2.86605	-2.53352	8.25861e-11	2.69816e-13	3.14239e-11	yes
	916	NM_012958	Galr1	0.197925	0.120972	1.88745	0.110609	0.0361596	0.22142	-2.60661	-1.39437	-2.40859	0.0233944	0.0261662	0.0630827	yes
	917	NM_181771	Gpr135	3.11772	3.04076	58.3204	0.611722	0.537273	10.26	-2.60135	-2.66793	-2.55118	9.74734e-18	1.96259e-07	2.50545e-15	yes
	918	NM_031142	Doc2b	11.6787	11.6017	223.618	1.96489	1.89044	36.9797	-2.59878	-3.07401	-2.54493	2.65346e-14	1.06244e-11	1.35216e-14	yes
	919	NM_053613	Rtn4r	37.9723	37.8954	733.291	6.32758	6.25313	124.376	-2.59692	-2.59309	-2.5454	9.90153e-31	1.96465e-18	8.71112e-31	yes
	920	NM_001100720	Mapk8ip2	240.94	240.863	4656.21	39.9256	39.8511	799.019	-2.59615	-2.83508	-2.52319	1.62179e-12	5.33809e-18	4.60086e-13	yes
	921	NM_001271280	Zfp180	0.129812	0.0528588	0.576301	0.0994495	0.025	0	-2.59556	-0.540322	-0.276116	0.179167	0.274012	NA	no
	922	NM_053834	Kcnj9	3.83466	3.75771	71.9951	0.707825	0.633376	12.1551	-2.5953	-2.57997	-2.53423	2.0562e-16	8.95028e-06	6.42668e-15	yes
	923	NM_001104528	Ephb1	193.676	193.599	3745.81	32.1574	32.083	641.503	-2.59333	-2.80668	-2.52634	6.39883e-13	7.18611e-20	1.12851e-13	yes
	924	NM_001013912	Mllt11	891.046	890.969	17227.4	147.751	147.677	2962.76	-2.59319	-2.79726	-2.52672	1.0308e-18	2.05864e-18	2.37435e-19	yes
	925	NM_144745	Gpsm1	105.779	105.702	2044.5	17.6157	17.5412	350.882	-2.59296	-2.61545	-2.53849	1.18482e-46	3.48925e-25	4.82305e-49	yes
	926	NM_001107113	Bach1	35.3433	35.2663	680.659	5.93693	5.86248	116.68	-2.59252	-2.61496	-2.53589	2.2536e-27	1.67486e-14	5.06487e-29	yes
	927	NM_053658	Gng3	114.247	114.17	2208.26	19.0451	18.9706	380.175	-2.591	-2.8873	-2.51404	2.83689e-10	6.93142e-14	1.08694e-10	yes
	928	NM_053859	Slc17a7	54.8144	54.7375	1056.85	9.17456	9.10011	180.313	-2.59013	-3.07124	-2.46254	0.000960627	6.15433e-08	0.000932302	yes
	929	NM_001005898	Omg	6.10977	6.03282	116.188	1.07815	1.0037	19.5321	-2.59001	-2.9647	-2.52299	1.22781e-09	7.79525e-09	2.18024e-09	yes
	930	NM_012714	Gipr	88.7583	88.6814	1710.76	14.8306	14.7561	294.479	-2.58952	-2.66224	-2.51965	2.10591e-12	2.84235e-15	6.11968e-13	yes
	931	NM_176861	Kcnmb2	2.23639	2.15944	41.2331	0.455048	0.380599	7.10288	-2.58764	-2.59308	-2.54461	2.6385e-15	1.2461e-05	1.95817e-12	yes
	932	NM_133391	Arntl2	0.20919	0.132236	2.15853	0.109482	0.0350323	0.197422	-2.58478	-1.53983	-2.40492	0.0380515	0.0609934	0.0597681	no
	933	NM_139193	Prlhr	0.272912	0.195959	3.34854	0.119514	0.0450647	0.394845	-2.58448	-2.24978	-2.39114	0.00829269	0.00145839	0.0198312	yes
	934	NM_017218	Erbb3	1.74574	1.66879	31.7676	0.352774	0.278324	5.01872	-2.58351	-3.27029	-2.49955	1.00979e-08	9.65624e-05	5.51444e-08	yes
	935	NM_001102408	Uck2	55.2624	55.1854	1066.27	9.29525	9.2208	184.189	-2.58348	-2.61669	-2.52923	4.81696e-51	1.94532e-22	7.61376e-54	yes
	936	NM_001191836	Gnal	45.2771	45.2002	870.89	7.6528	7.57835	151.043	-2.5806	-2.4179	-2.51337	2.46517e-15	1.93869e-06	2.78906e-16	yes
	937	NM_001025114	Wasf1	321.401	321.324	6211.99	53.8462	53.7717	1078.49	-2.57973	-2.77824	-2.51241	1.82347e-17	6.64988e-20	5.94208e-18	yes
	938	NM_172324	Elavl3	356.304	356.227	6892.76	59.7697	59.6952	1199.96	-2.57769	-2.94932	-2.4925	2.15294e-08	6.23832e-17	1.00739e-08	yes
	939	NM_199503	Pcdha1	0.335659	0.258706	4.53532	0.130674	0.0562243	0.616264	-2.57522	-2.35328	-2.62006	0.00061165	2.23823e-06	0.00911578	yes
	940	NM_031518	Cd200	192.717	192.64	3723.86	32.3966	32.3221	643.708	-2.57405	-2.63922	-2.52329	9.41437e-34	7.26777e-21	2.23126e-35	yes
	941	NM_001130501	Zfpm2	51.698	51.621	998.704	8.74195	8.6675	172.381	-2.57336	-2.63353	-2.51744	5.75316e-17	3.92643e-14	5.13338e-18	yes
	942	NM_001108045	Tmem63c	20.651	20.574	397.043	3.52346	3.44902	67.9982	-2.57166	-2.9221	-2.5103	3.74786e-11	6.97374e-11	1.09151e-11	yes
	943	NM_001034131	Foxp1	77.8022	77.7253	1502.1	13.1766	13.1021	262.202	-2.57161	-2.62047	-2.51476	5.57376e-43	2.05333e-20	1.14495e-44	yes
	944	NM_001107237	Ikzf1	3.64596	3.56901	68.1866	0.684345	0.609896	11.6437	-2.57092	-2.17108	-2.49757	6.33237e-08	0.000480566	6.01768e-08	yes
	945	NM_001107593	Cnnm1	14.1849	14.1079	272.043	2.4339	2.35945	46.3577	-2.56706	-2.86867	-2.51404	3.41266e-16	3.87516e-08	8.09932e-17	yes
	946	NM_001037327	Csmd1	20.3191	20.2421	390.656	3.49146	3.41701	67.652	-2.56432	-2.75317	-2.50371	2.9938e-14	2.7523e-09	1.29173e-14	yes
	947	NM_080893	Pde11a	0.269726	0.192773	3.28665	0.119514	0.0450647	0.394845	-2.56405	-2.24959	-2.59785	0.00497645	5.2312e-05	0.0216916	yes
	948	NM_019309	Grik2	49.0484	48.9715	946.431	8.36529	8.29084	164.948	-2.56199	-2.75449	-2.49734	8.71025e-12	3.52469e-16	2.31005e-12	yes
	949	NM_023954	Kcna6	40.3385	40.2615	777.13	6.89444	6.81999	135.601	-2.56148	-2.59191	-2.49742	2.46002e-13	7.06658e-10	5.70825e-14	yes
	950	NM_031575	Akt3	212.996	212.919	4110.73	36.199	36.1246	721.384	-2.55929	-2.58102	-2.50262	3.9913e-30	1.39542e-21	2.40055e-32	yes
	951	NM_001173450	Aak1	124.978	124.901	2413.46	21.317	21.2426	423.823	-2.55534	-2.62503	-2.50074	7.76492e-31	1.24102e-21	7.24953e-33	yes
	952	NM_001005540	Ppm1j	9.79499	9.71804	187.478	1.72602	1.65158	32.4537	-2.55459	-2.588	-2.49936	4.24444e-16	1.59531e-11	3.45658e-16	yes
	953	NM_001101000	Mapre2	434.268	434.191	8397.36	74.0366	73.9622	1480.44	-2.55359	-2.5619	-2.50117	2.0205e-82	5.49401e-29	1.65925e-87	yes
	954	NM_001107650	Ercc8	0.415652	0.338699	6.12383	0.148051	0.0736012	0.968701	-2.55076	-2.65835	-2.52456	0.000953239	0.000626982	0.00578211	yes
	955	NM_001014059	Pianp	87.7983	87.7213	1697.95	15.082	15.0075	300.674	-2.54913	-2.69341	-2.48459	1.48878e-17	3.80211e-19	6.8043e-18	yes
	956	NM_023956	Gucy1a2	7.19365	7.1167	136.823	1.32005	1.2456	24.416	-2.54814	-2.61371	-2.48356	1.35609e-13	2.68052e-09	8.93893e-14	yes
	957	NM_032062	Kalrn	177.533	177.456	3432.84	30.4283	30.3538	606.065	-2.54664	-2.58397	-2.49423	5.70701e-37	2.27856e-17	1.23652e-39	yes
	958	NM_001191621	Map3k10	159.686	159.609	3090.89	27.4919	27.4175	548.996	-2.54199	-2.56602	-2.49075	1.86456e-88	1.99408e-29	2.2873e-88	yes
	959	NM_001014114	Bmerb1	253.212	253.135	4895.73	43.5912	43.5167	875.448	-2.54111	-2.88705	-2.45448	2.85647e-08	2.49186e-16	1.45656e-08	yes
	960	NM_053375	Hcn1	8.03721	7.96026	153.494	1.43722	1.36277	26.5682	-2.53915	-2.95247	-2.47245	3.27295e-07	9.56949e-07	2.85524e-07	yes
	961	NM_001106251	Ctu1	50.0802	50.0033	966.326	8.68354	8.60909	172.04	-2.53875	-2.64342	-2.48516	7.32534e-57	7.04175e-27	1.28976e-59	yes
	962	NM_024128	Nsg1	795.954	795.877	15391.2	137.178	137.103	2750.7	-2.53751	-2.71088	-2.47396	4.19083e-22	8.79277e-22	1.36592e-22	yes
	963	NM_138837	Pou3f3	519.677	519.6	10067.9	89.7468	89.6724	1805.7	-2.53514	-2.9058	-2.45633	2.98066e-10	4.95416e-17	1.53609e-10	yes
	964	NM_001025112	Galnt17	30.5791	30.5022	589.673	5.35448	5.28003	104.324	-2.52954	-2.99678	-2.45521	2.28697e-06	2.62389e-09	8.69288e-07	yes
	965	NM_001039325	Zdhhc22	0.942417	0.865464	16.2308	0.228272	0.153822	2.55739	-2.52723	-3.08859	-2.48146	5.40565e-08	1.81964e-05	1.46768e-06	yes
	966	NM_134408	Adgrl2	0.275896	0.198943	3.44179	0.119514	0.0450647	0.394845	-2.52695	-2.20005	-2.11596	0.00748661	1.11384e-06	0.313806	yes
	967	NM_012561	Fst	3.71576	3.6388	69.7418	0.713437	0.638988	12.2985	-2.52633	-2.80576	-2.45893	3.67698e-12	2.13342e-05	1.44747e-11	yes
	968	NR_031866	Mir124-1	0.330693	0.25374	4.45151	0.129547	0.0550971	0.592267	-2.52617	-2.64396	-2.49367	0.00200372	1.18043e-05	0.0927189	yes
	969	NM_001105913	Elfn1	8.83895	8.762	168.84	1.59614	1.52169	29.8986	-2.5251	-2.63834	-2.4618	3.30254e-11	3.796e-06	2.5802e-11	yes
	970	NM_001013219	St3gal1	25.4214	25.3445	489.406	4.49308	4.41864	87.554	-2.52079	-2.64342	-2.46037	3.12799e-13	1.21152e-10	3.75437e-14	yes
	971	NM_214457	Phactr1	100.471	100.394	1941.09	17.5725	17.4981	348.464	-2.52048	-2.57793	-2.46508	1.59531e-19	1.38531e-15	1.01972e-20	yes
	972	NM_012499	Apc	616.221	616.145	11902.9	107.521	107.447	2148.09	-2.5198	-2.54158	-2.46452	2.19718e-37	1.15248e-21	2.66956e-40	yes
	973	NM_138538	Dnm3	66.9213	66.8444	1291.12	11.7272	11.6528	232.052	-2.51851	-2.52652	-2.46681	8.7506e-38	1.12581e-19	6.04445e-41	yes
	974	NM_001002835	Smoc1	7.46151	7.38456	142.586	1.38907	1.31462	25.8391	-2.51821	-2.49214	-2.46037	2.39897e-19	3.42639e-06	5.52718e-19	yes
	975	NM_001107548	Usp31	30.4805	30.4035	588.125	5.38451	5.31007	105.629	-2.51683	-2.52729	-2.46528	2.09646e-35	7.68245e-15	3.22589e-36	yes
	976	NM_001127337	Brsk1	456.746	456.669	8838.76	79.9341	79.8596	1602.88	-2.51628	-2.63125	-2.45844	4.25538e-42	3.44047e-26	1.38264e-42	yes
	977	NM_001008721	Ebna1bp2	1.70584	1.62889	30.4217	0.376749	0.302299	5.53827	-2.51291	-1.16063	-2.30533	0.0395202	0.358017	NA	no
	978	NM_001105769	Tbc1d24	89.0141	88.9372	1719.21	15.6847	15.6102	311.721	-2.50984	-2.51888	-2.45528	1.24832e-33	1.21813e-19	8.6514e-36	yes
	979	NM_130814	Fgf12	28.4784	28.4015	548.35	5.09954	5.02509	100.284	-2.50814	-2.58445	-2.45174	5.78748e-39	9.10067e-17	1.04616e-37	yes
	980	NM_001191579	Elmod1	200.833	200.756	3878.61	35.3866	35.3121	706.522	-2.50766	-2.55162	-2.45162	5.4373e-43	3.83309e-25	2.87695e-43	yes
	981	NM_001271108	Pdp1	0.193604	0.116651	1.8061	0.109482	0.0350323	0.197422	-2.50694	-1.6879	-2.16819	0.0751577	0.0393359	0.17608	no
	982	NM_001108526	Sema4g	100.712	100.635	1947.72	17.7928	17.7184	354.418	-2.50646	-2.56226	-2.44906	1.70628e-24	8.53836e-21	1.64798e-25	yes
	983	NM_001108242	Slc9a7	7.85728	7.78033	150.123	1.45186	1.37741	27.0077	-2.50483	-2.54738	-2.44367	1.48387e-12	1.05675e-06	1.00335e-12	yes
	984	NM_017105	Bmp3	2.40037	2.32341	44.6107	0.512032	0.437582	8.25511	-2.50446	-2.71477	-2.4452	7.92463e-09	6.17049e-06	2.21935e-08	yes
	985	NM_017091	Pcsk1	0.195258	0.118305	1.85082	0.109482	0.0350323	0.197422	-2.50339	-1.73881	-2.32298	0.0307207	0.00129125	0.0449135	yes
	986	NM_001106607	Podxl2	442.632	442.555	8574.68	78.1403	78.0658	1565.81	-2.50332	-2.64548	-2.44405	7.06232e-24	5.12426e-22	1.36263e-24	yes
	987	NM_001257349	Gng2	0.190719	0.113766	1.74881	0.109482	0.0350323	0.197422	-2.49663	-1.73455	-2.28336	0.0238603	0.00294829	0.112181	yes
	988	NM_001108232	Asb1	29.7037	29.6267	572.47	5.33604	5.26159	104.677	-2.49532	-2.56596	-2.44311	1.15847e-35	1.05762e-18	1.89404e-37	yes
	989	NM_001271110	Maged2	0.125485	0.0485314	0.490373	0.0994495	0.025	0	-2.49376	-0.528824	-0.276116	0.171093	0.305407	NA	no
	990	NM_001106527	Tspy26	35.1396	35.0626	678.257	6.31407	6.23962	124.474	-2.49173	-2.51229	-2.44161	4.49457e-59	1.05951e-19	1.54691e-58	yes
	991	NM_001106713	Klhl29	245.746	245.669	4747.2	43.7996	43.7252	873.086	-2.49052	-2.52782	-2.43902	9.12588e-54	1.93667e-25	5.41088e-59	yes
	992	NM_012664	Syp	201.028	200.951	3887.85	35.8689	35.7944	715.951	-2.48943	-2.7471	-2.41339	1.57407e-08	2.62949e-11	5.42101e-09	yes
	993	NM_022292	Kcnk12	2.3748	2.29785	43.8172	0.509829	0.435379	8.21191	-2.48792	-2.45174	-2.41882	2.619e-12	1.47194e-07	5.78862e-11	yes
	994	NM_001100850	Abl1	23.074	22.997	444.448	4.17792	4.10347	81.4859	-2.48401	-2.48811	-2.43104	8.12039e-26	7.16473e-16	2.80878e-27	yes
	995	NM_001024796	Spin1	23.9986	23.9216	462.509	4.34197	4.26752	84.6256	-2.48161	-2.49767	-2.43041	4.37969e-25	2.25909e-14	3.14422e-26	yes
	996	NM_001271047	RGD1304694	179.918	179.841	3477.99	32.2795	32.2051	644.452	-2.48134	-2.51786	-2.42753	5.07702e-49	1.31762e-23	2.5303e-53	yes
	997	NM_013219	Cadps	111.82	111.743	2160.94	20.0754	20.0009	396.789	-2.48131	-2.79191	-2.41835	4.75356e-09	3.48276e-13	1.20891e-09	yes
	998	NM_012994	Nxph1	58.2866	58.2097	1125.67	10.5344	10.4599	210.259	-2.4805	-2.9514	-2.40046	5.81039e-10	1.77913e-15	5.50645e-10	yes
	999	NM_001170478	Zfp319	43.4135	43.3365	838.547	7.87062	7.79618	155.701	-2.47823	-2.51785	-2.42282	1.2424e-27	1.30909e-19	4.89157e-29	yes
	1000	NM_172038	Gstm5	1.87612	1.79917	34.3442	0.413297	0.338847	6.28102	-2.47693	-0.240686	-2.16153	0.181848	0.882622	0.140334	no
	1001	NM_031667	Syt11	180.017	179.94	3479.93	32.3963	32.3218	645.086	-2.47677	-2.67519	-2.41146	2.4841e-11	8.75086e-15	5.08189e-12	yes
	1002	NM_001109480	Tmem229a	12.6125	12.5355	242.113	2.36372	2.28928	45.6631	-2.47327	-2.84956	-2.40074	1.09152e-12	1.04375e-08	1.87522e-12	yes
	1003	NM_181089	MAST1	197.087	197.01	3810.61	35.5998	35.5254	715.444	-2.47276	-2.82659	-2.3957	4.15393e-12	5.79078e-17	3.31944e-12	yes
	1004	NM_001105717	Dpysl2	2787.77	2787.69	53933.2	502.701	502.627	10091.1	-2.47161	-2.63871	-2.4123	7.4479e-35	1.09886e-22	2.4404e-36	yes
	1005	NM_001191626	Mex3b	259.839	259.762	5024.38	46.9714	46.897	944.2	-2.47102	-2.76751	-2.40226	7.70584e-20	2.21908e-21	3.35597e-20	yes
	1006	NM_022209	Ppp2r2b	0.262762	0.185809	3.16027	0.128258	0.053808	0.584024	-2.46978	-2.04475	-2.43164	0.00409859	0.000155546	0.0137214	yes
	1007	NM_080397	Chst10	116.909	116.832	2259.08	21.2104	21.1359	423.386	-2.46813	-2.58345	-2.4123	1.994e-45	7.84757e-23	5.00635e-47	yes
	1008	NM_001167840	Il1rap	1.04949	0.97254	18.3956	0.260499	0.18605	3.2041	-2.46812	-2.46837	-2.39117	6.32143e-05	0.00103593	0.000107464	yes
	1009	NM_012491	Add2	75.6042	75.5272	1460.73	13.7724	13.698	274.431	-2.4663	-2.63127	-2.4001	7.30822e-15	1.69509e-20	3.89051e-15	yes
	1010	NM_022850	Dpp6	72.0268	71.9499	1392.23	13.1033	13.0288	259.498	-2.46495	-2.57066	-2.40383	3.23373e-12	4.80087e-13	1.05155e-12	yes
	1011	NR_031862	Mir106b	0.258223	0.181269	3.05826	0.123168	0.048718	0.477004	-2.46473	-2.06152	-1.61345	0.00690195	0.000104461	0.479762	yes
	1012	NM_001108230	Agap1	228.396	228.319	4416.53	41.4344	41.3599	826.394	-2.46438	-2.45692	-2.41376	2.69085e-58	8.10948e-25	1.67253e-63	yes
	1013	NM_001271253	Unc79	139.082	139.006	2688.3	25.3	25.2256	507.178	-2.46401	-2.82835	-2.39023	1.44208e-12	1.72119e-17	6.17401e-13	yes
	1014	NM_053741	Rap2a	6.95274	6.87579	132.234	1.32747	1.25302	24.5111	-2.46381	-2.50025	-2.41065	2.57156e-26	6.17319e-15	1.43727e-24	yes
	1015	NM_001107502	Lrfn3	37.707	37.63	728.816	6.93685	6.8624	137.293	-2.46335	-2.51323	-2.41134	1.57273e-60	1.34599e-24	1.08959e-59	yes
	1016	NM_080773	Chrm1	5.30939	5.23244	100.981	1.03985	0.965404	18.7976	-2.46176	-2.42229	-2.41056	3.73132e-16	3.64895e-07	9.32327e-15	yes
	1017	NM_001012738	Ckmt1	14.6387	14.5618	281.123	2.73035	2.6559	52.6898	-2.46122	-2.75325	-2.38368	1.42805e-08	4.5907e-05	8.15261e-09	yes
	1018	NM_022953	Slit1	109.013	108.936	2106.66	19.8889	19.8144	399.224	-2.46104	-3.02362	-2.37522	1.22833e-08	6.2805e-12	6.03709e-09	yes
	1019	NM_001168670	Efna2	26.3855	26.3086	508.301	4.90059	4.82614	96.5715	-2.46072	-2.62045	-2.40096	4.17961e-29	4.43134e-18	9.4095e-29	yes
	1020	NM_001109451	Ppp1r35	0.275207	0.198254	3.499	0.126821	0.0523713	0.559163	-2.45865	-0.832353	-2.19643	0.17115	0.453712	0.206487	no
	1021	NM_133420	Chrna2	0.25902	0.182067	3.08445	0.125731	0.0512819	0.525862	-2.45802	-2.00245	-2.24733	0.0071381	0.00432185	0.0203112	yes
	1022	NM_175578	Rcan2	36.7531	36.6761	708.304	6.7491	6.67465	132.691	-2.45707	-2.46206	-2.39729	3.98265e-15	4.9972e-11	1.08335e-15	yes
	1023	NM_153470	Lzts1	241.318	241.241	4665.82	44.0844	44.0099	883.188	-2.45608	-2.60375	-2.39796	8.70196e-43	1.49112e-25	1.48687e-44	yes
	1024	NM_001107445	Hspa12a	234.397	234.321	4528.49	42.7386	42.6641	850.02	-2.456	-2.51579	-2.40692	8.27486e-44	3.00131e-23	6.21348e-47	yes
	1025	NM_175595	Cacna2d3	41.2359	41.1589	793.745	7.56916	7.49471	148.9	-2.45587	-2.58721	-2.39373	5.69745e-13	1.87357e-09	1.64268e-13	yes
	1026	NM_001030020	Prkar2b	514.805	514.729	9949.29	94.1622	94.0878	1885	-2.45232	-2.4651	-2.39715	6.03487e-61	2.80841e-31	1.76206e-61	yes
	1027	NM_001191577	Midn	333.871	333.794	6461.46	61.2201	61.1457	1227.06	-2.44974	-2.53066	-2.39247	1.9915e-38	2.2281e-24	1.32924e-40	yes
	1028	NM_001107976	Nt5c1a	0.3226	0.245647	4.29816	0.135764	0.0613143	0.723284	-2.44934	-2.01297	-2.31179	0.00220743	0.00170403	0.00761087	yes
	1029	NM_001108244	Klhl4	24.1249	24.0479	464.502	4.47863	4.40418	87.3336	-2.44915	-2.48268	-2.39684	1.45019e-21	3.49876e-11	2.02156e-22	yes
	1030	NM_001105895	Tmprss15	0.187007	0.110054	1.66916	0.110609	0.0361596	0.22142	-2.44826	-1.40047	-1.97994	0.0505549	0.0426441	0.289664	no
	1031	NM_001001799	Tmem35a	164.077	164	3170.26	30.1692	30.0948	602.038	-2.44666	-2.67242	-2.37175	8.72588e-09	1.69865e-16	3.98826e-09	yes
	1032	NM_001107552	Fbxl19	260.628	260.551	5041.48	47.9198	47.8454	959.5	-2.44597	-2.52405	-2.39001	4.94753e-49	8.76727e-26	3.44796e-50	yes
	1033	NM_001029899	Adam23	27.9059	27.8289	537.725	5.17472	5.10027	101.162	-2.44545	-2.55698	-2.38521	2.89752e-12	4.52724e-07	7.73369e-13	yes
	1034	NM_031019	Crh	0.317687	0.240734	4.20213	0.136853	0.0624036	0.756586	-2.44234	-2.24692	-2.37835	0.00143518	0.000470968	0.00618651	yes
	1035	NM_001108408	Nol8	0.674216	0.597262	11.3871	0.199759	0.125309	2.00659	-2.44151	-1.39947	-2.33336	0.0309563	0.244453	0.0262078	yes
	1036	NM_001376934	Mctp1	1.971	1.89405	35.9498	0.448631	0.374182	6.99693	-2.44046	-2.06859	-2.3751	5.66823e-10	0.00044234	5.09338e-09	yes
	1037	NM_024346	Stmn3	378.105	378.029	7315.83	69.7841	69.7096	1403.76	-2.4396	-2.90476	-2.35525	3.88017e-08	1.87302e-13	2.23636e-08	yes
	1038	NM_012526	Chgb	77.4362	77.3593	1497.73	14.3574	14.283	285.137	-2.43832	-2.66433	-2.35934	1.04066e-06	2.58634e-11	4.62198e-07	yes
	1039	NM_012752	Cd24	1131.4	1131.32	21862.8	209.027	208.953	4192.55	-2.43697	-2.57702	-2.37709	4.46418e-34	2.26725e-23	4.38094e-36	yes
	1040	NM_001012471	Zbtb38	53.1872	53.1102	1025.05	9.88711	9.81266	195.052	-2.43629	-2.53532	-2.37862	2.81366e-16	6.35373e-13	2.75236e-17	yes
	1041	NM_080396	Trpc4	1.52202	1.44506	27.5067	0.36519	0.290741	5.3205	-2.43575	-2.44604	-2.38886	3.42712e-08	0.000667549	8.96201e-07	yes
	1042	NM_001106686	Ago4	30.1486	30.0717	580.297	5.66849	5.59404	111.474	-2.43472	-2.47183	-2.37822	2.11505e-27	1.03488e-20	2.25474e-28	yes
	1043	NM_001038992	Svbp	0.899852	0.822899	15.4359	0.237015	0.162565	2.74656	-2.43234	-2.58388	-2.40067	1.90449e-07	0.000100254	3.09794e-05	yes
	1044	NM_030993	Ddn	9.59375	9.51679	183.91	1.84583	1.77138	34.6922	-2.43078	-3.03376	-2.3139	0.0021125	0.00127919	0.00137952	yes
	1045	NM_134385	Prl8a9	0.204779	0.127826	2.08866	0.110609	0.0361596	0.22142	-2.42773	-1.18713	-2.01776	0.0468198	0.397966	0.0860206	no
	1046	NM_001191875	Ankrd52	74.786	74.709	1445.27	13.9752	13.9008	276.839	-2.42549	-2.43732	-2.36969	3.21782e-16	6.18258e-13	1.91118e-17	yes
	1047	NM_053585	Madd	190.578	190.501	3683.96	35.5218	35.4474	708.731	-2.42539	-2.4527	-2.37359	6.25645e-59	1.54402e-24	6.09028e-64	yes
	1048	NM_153305	Fzd9	5.09496	5.01801	96.4824	1.01461	0.940164	18.2589	-2.42381	-2.50363	-2.35178	1.92812e-07	9.27291e-05	1.46517e-07	yes
	1049	NM_022199	Dusp4	42.3811	42.3042	818.115	7.96537	7.89093	155.975	-2.42155	-2.87106	-2.34785	1.24729e-05	2.48516e-12	5.21187e-06	yes
	1050	NM_053931	Septin5	525.513	525.436	10166.5	98.2329	98.1584	1970.75	-2.42084	-2.57862	-2.36087	2.13277e-30	3.4309e-20	4.21114e-31	yes
	1051	NM_080693	Cacng5	2.49101	2.41406	46.4136	0.512855	0.438405	8.19044	-2.41866	-2.95642	-2.38557	9.80188e-10	1.48657e-06	9.1016e-09	yes
	1052	NM_001013910	Gnb4	36.1365	36.0596	695.615	6.82271	6.74826	134.313	-2.41776	-2.42263	-2.36273	6.75083e-30	1.5167e-14	1.71739e-31	yes
	1053	NM_001103353	LOC691995	850.197	850.12	16448.4	159.357	159.282	3200.24	-2.41632	-2.60519	-2.35086	2.52396e-18	3.17334e-21	1.6453e-18	yes
	1054	NM_001371051	Mprip	119.264	119.187	2304.64	22.3925	22.318	444.259	-2.41587	-2.46871	-2.36424	9.19927e-23	6.69634e-16	3.53862e-24	yes
	1055	NM_001109320	Amer1	29.1417	29.0648	561.059	5.52819	5.45374	108.437	-2.41567	-2.42728	-2.35856	2.06302e-18	3.16011e-15	1.29455e-19	yes
	1056	NM_031821	Plk2	348.478	348.402	6747.47	65.4024	65.328	1307.19	-2.41519	-2.38925	-2.3655	2.77075e-83	3.85758e-28	4.7124e-85	yes
	1057	NM_001109526	Snx29	35.5508	35.4738	685.577	6.71735	6.6429	132.138	-2.41412	-2.42345	-2.36094	2.05108e-24	1.95804e-17	3.82168e-26	yes
	1058	NM_001108356	LOC360919	3.4012	3.32424	63.2152	0.712654	0.638205	12.2734	-2.41108	-2.34529	-2.32449	4.12667e-06	0.000114124	4.28246e-06	yes
	1059	NM_019253	Ptpn5	91.4963	91.4193	1767.06	17.2797	17.2052	343.733	-2.41064	-2.60047	-2.3401	1.32784e-09	1.24029e-15	9.40002e-10	yes
	1060	NM_001109190	Celf3	477.341	477.265	9243.25	90.0969	90.0225	1811.77	-2.40682	-2.78614	-2.32462	6.83133e-08	2.84253e-15	4.04669e-08	yes
	1061	NM_153732	Zfp597	18.8488	18.7718	361.539	3.63758	3.56314	70.8041	-2.40668	-2.44713	-2.34534	6.559e-20	7.51864e-13	2.27312e-20	yes
	1062	NM_001134958	Srgap2	155.028	154.951	2995.29	29.3092	29.2347	583.734	-2.40459	-2.39824	-2.35432	9.21122e-67	4.13025e-27	9.80973e-73	yes
	1063	NM_053945	Rims2	34.3833	34.3063	662.661	6.59077	6.51632	130.341	-2.40206	-2.58366	-2.33872	4.49067e-18	9.11908e-13	1.22723e-18	yes
	1064	NM_001106640	Gpr63	7.07699	7.00004	134.529	1.40579	1.33134	26.1577	-2.40197	-2.46168	-2.34177	1.31052e-13	3.81723e-08	1.10123e-13	yes
	1065	NM_206881	Amigo1	14.607	14.53	280.115	2.83154	2.7571	54.5791	-2.40155	-2.48262	-2.34353	7.88138e-17	6.76938e-10	2.40152e-17	yes
	1066	NM_001025132	Cnih2	270.445	270.368	5235.07	51.2995	51.2251	1025.7	-2.40039	-2.48683	-2.33866	1.73294e-15	3.00559e-17	1.23e-15	yes
	1067	NM_022213	Pik3r3	61.1658	61.0889	1179.14	11.6577	11.5832	231.142	-2.39921	-2.51407	-2.34004	5.30111e-20	1.63752e-17	4.05993e-21	yes
	1068	NM_021869	Stx7	70.6505	70.5736	1362.31	13.5054	13.4309	268.114	-2.39744	-2.61382	-2.33803	2.11746e-20	3.01786e-17	3.44351e-21	yes
	1069	NM_001108409	Fgd3	48.3117	48.2348	931.886	9.28458	9.21014	184.958	-2.39735	-2.7086	-2.33261	3.44812e-25	3.69238e-18	1.73088e-25	yes
	1070	NM_213565	Zfp57	85.0419	84.965	1640.99	16.2506	16.1762	323.575	-2.39611	-2.47666	-2.34075	4.57787e-44	6.14498e-27	2.04202e-46	yes
	1071	NM_001135742	Irgq	358.095	358.018	6923.42	68.1384	68.064	1366.51	-2.39601	-2.5315	-2.33811	2.7102e-50	4.74994e-26	1.12794e-51	yes
	1072	NM_080695	Cacng7	62.1229	62.046	1199.98	11.9215	11.847	237.585	-2.39224	-2.65072	-2.32847	2.1703e-18	4.82534e-18	1.47681e-18	yes
	1073	NM_053417	Gab2	52.342	52.265	1011.04	10.0316	9.95717	198.081	-2.39159	-2.4567	-2.3408	6.78786e-24	1.63955e-16	9.67504e-26	yes
	1074	NM_145675	Cyp4x1	7.36488	7.28793	140.519	1.48305	1.4086	27.6961	-2.39084	-2.51395	-2.32675	3.45824e-09	2.25465e-09	1.00555e-08	yes
	1075	NM_017323	Nr2c2	104.521	104.444	2016.72	20.0053	19.9308	397.319	-2.38978	-2.40304	-2.33049	1.01388e-15	3.65499e-14	1.02106e-16	yes
	1076	NM_147135	Sbk1	9.61249	9.53554	182.947	1.92034	1.84589	36.7647	-2.38666	-2.73112	-2.2797	9.46112e-05	9.03346e-06	8.81137e-05	yes
	1077	NM_001107940	Megf9	91.2605	91.1836	1760.54	17.5151	17.4407	347.777	-2.38648	-2.39013	-2.32657	4.83755e-16	2.88099e-11	7.20124e-17	yes
	1078	NM_001017960	Thra	36.6177	36.5408	705.944	7.05776	6.98331	138.843	-2.38514	-2.41159	-2.33388	1.87882e-29	1.4369e-18	1.3381e-31	yes
	1079	NM_001109082	Vash2	247.411	247.335	4779.58	47.4629	47.3884	950.481	-2.38475	-2.5053	-2.32398	8.45867e-28	5.31591e-25	8.861e-28	yes
	1080	NR_037394	Mir3593	0.502472	0.425518	7.75915	0.172078	0.0976286	1.44657	-2.38466	-2.31805	-2.31724	0.00243543	0.00812639	0.0062374	yes
	1081	NM_001047115	Crtc1	61.7655	61.6886	1192.61	11.8977	11.8233	235.818	-2.38306	-2.3765	-2.33021	5.49051e-31	2.62972e-18	9.43716e-33	yes
	1082	NM_001108652	Fam234b	138.035	137.958	2669.07	26.5544	26.4799	530.846	-2.38221	-2.53742	-2.32494	9.61275e-36	6.16084e-21	1.6517e-35	yes
	1083	NM_053306	Pak2	5.43333	5.35637	103.063	1.12198	1.04753	20.5895	-2.38181	-2.53534	-2.29298	5.85676e-06	0.00011845	3.76902e-06	yes
	1084	NM_001108742	Slc41a2	19.0407	18.9637	365.747	3.7291	3.65465	72.6757	-2.3814	-2.45657	-2.32384	6.12871e-30	9.16692e-11	7.56627e-29	yes
	1085	NM_212498	Atat1	270.644	270.567	5235.45	52.0474	51.973	1043.38	-2.38099	-2.48968	-2.32092	9.16219e-28	1.26719e-24	3.26871e-28	yes
	1086	NM_080882	Tubb4a	436.621	436.544	8457.2	84.032	83.9576	1683.9	-2.37886	-2.44128	-2.31921	2.35699e-20	1.06369e-17	8.48307e-21	yes
	1087	NM_001191998	Gfral	0.251784	0.174831	2.94963	0.123168	0.048718	0.477004	-2.37847	-2.02232	-2.28127	0.0221085	0.00333658	0.0382462	yes
	1088	NM_001108238	Ankrd12	190.354	190.277	3675.88	36.6879	36.6135	732.693	-2.37803	-2.41844	-2.3236	5.3669e-56	3.57122e-26	1.77046e-58	yes
	1089	NM_053865	Rtn1	1240.88	1240.8	23991.6	238.796	238.722	4788.76	-2.37797	-2.57134	-2.31469	7.39777e-19	1.78705e-17	2.9824e-19	yes
	1090	NM_022291	Npffr1	0.308023	0.23107	3.988	0.13798	0.0635309	0.780583	-2.37754	-2.07082	-2.30945	0.00905285	0.00406985	0.0287225	yes
	1091	NM_001100507	Zmiz2	4.56829	4.49134	86.0439	0.963251	0.888801	17.3706	-2.37594	-2.56159	-2.23352	0.00586998	0.00608998	0.00427403	yes
	1092	NM_001191726	Hs6st2	148.524	148.447	2869.89	28.6837	28.6092	569.669	-2.37592	-2.58007	-2.31576	2.35138e-11	3.48109e-14	4.6259e-12	yes
	1093	NM_017198	Pak1	279.17	279.093	5397.24	53.9374	53.8629	1081.08	-2.3743	-2.55491	-2.31228	3.78821e-23	2.85917e-20	1.32987e-23	yes
	1094	NM_001012202	Ppp2r3a	176.426	176.35	3403.61	34.1202	34.0458	680.879	-2.37357	-2.40674	-2.31701	3.15371e-37	8.49552e-24	1.69431e-39	yes
	1095	NM_022797	Grin2d	9.98698	9.91003	191.259	1.97151	1.89706	37.3166	-2.37248	-2.48431	-2.32019	2.03176e-16	4.42101e-11	4.42129e-16	yes
	1096	NM_001024254	Taok3	51.451	51.3741	993.322	9.99962	9.92518	198.015	-2.37246	-2.38957	-2.32076	1.0379e-41	1.06481e-22	2.0362e-43	yes
	1097	NM_053914	St8sia4	17.0555	16.9785	326.767	3.37556	3.30111	65.6849	-2.37234	-2.41308	-2.31201	1.5442e-23	7.75156e-13	2.51069e-24	yes
	1098	NM_001008284	Crkl	23.6358	23.5588	455.7	4.61623	4.54178	90.3128	-2.37213	-2.39305	-2.31937	3.78821e-23	2.59378e-16	1.76348e-24	yes
	1099	NM_001109150	Fam181b	13.719	13.6421	263.789	2.73552	2.66108	53.1412	-2.37184	-2.69215	-2.30471	1.46603e-12	1.0821e-08	1.12435e-12	yes
	1100	NM_001100680	Ralgps2	39.4727	39.3957	759.376	7.66296	7.58852	151.017	-2.37102	-2.41735	-2.31691	7.50481e-36	4.6995e-21	2.1331e-38	yes
	1101	NM_054011	Sh3bp5	206.178	206.101	3986.54	39.9512	39.8768	797.188	-2.36984	-2.38083	-2.31876	1.72225e-59	1.02991e-27	7.44333e-61	yes
	1102	NM_001109454	Pgm2l1	70.2901	70.2131	1356.45	13.6958	13.6214	273.119	-2.36946	-2.54183	-2.30507	2.24611e-20	1.18726e-14	2.2511e-20	yes
	1103	NM_022008	Fxyd7	1.62582	1.54887	29.542	0.380997	0.306548	5.59909	-2.36904	-2.47247	-2.27395	0.000173661	0.00647211	0.000187916	yes
	1104	NM_001309463	Prrt3	15.7172	15.6403	302.014	3.1181	3.04365	60.5509	-2.36759	-2.52722	-2.31374	1.44738e-30	5.36873e-11	2.38314e-29	yes
	1105	NM_021841	Gabra6	0.193087	0.116134	1.83578	0.109482	0.0350323	0.197422	-2.36759	-1.35156	-2.26442	0.0448618	0.0094563	0.067799	yes
	1106	NM_001276470	Prrt2	21.2284	21.1514	408.51	4.16306	4.08861	81.0625	-2.36741	-2.37609	-2.31633	2.51809e-24	9.93131e-10	3.01312e-24	yes
	1107	NM_001126292	Rnf227	17.1801	17.1031	330.013	3.45139	3.37694	67.3292	-2.36545	-2.50844	-2.31049	5.46221e-39	1.12759e-13	2.62572e-38	yes
	1108	NM_052806	Chrnb4	0.247275	0.170322	2.84379	0.124604	0.0501547	0.501864	-2.36504	-1.92294	-2.21923	0.0121144	0.00680007	0.0285461	yes
	1109	NM_001105817	Sarm1	107.486	107.409	2077.96	20.9631	20.8887	419.411	-2.36398	-2.63798	-2.29654	1.98631e-14	3.83712e-19	1.01915e-14	yes
	1110	NM_001108802	Speg	24.7819	24.705	477.142	4.87212	4.79767	95.2949	-2.36349	-2.41458	-2.30533	6.3934e-15	1.99361e-13	4.685e-15	yes
	1111	NM_024395	Htr5b	1.24881	1.17186	22.2146	0.319514	0.245065	4.40631	-2.3626	-2.26	-2.32193	1.88513e-07	0.00169715	1.24829e-05	yes
	1112	NM_017295	Gabra5	34.6999	34.6229	668.489	6.81182	6.73738	133.296	-2.36258	-2.87676	-2.26213	0.000506351	3.10182e-07	0.000657242	yes
	1113	NM_198773	Ppm1e	58.7962	58.7193	1132.55	11.5048	11.4304	227.36	-2.36108	-2.44658	-2.29945	2.74432e-12	7.26436e-12	5.49239e-13	yes
	1114	NM_001191935	Grxcr1	0.315463	0.23851	4.1993	0.129547	0.0550971	0.592267	-2.36015	-2.25359	-2.27643	0.00478461	0.00201455	0.0125558	yes
	1115	NM_199491	Fut7	0.45224	0.375287	6.89799	0.164262	0.0898128	1.30644	-2.35816	-1.42872	-2.29879	0.00221457	0.065497	0.00547872	yes
	1116	NM_017308	Sema6c	179.656	179.579	3478.36	35.1704	35.096	704.994	-2.3573	-2.49305	-2.30021	1.0223e-41	2.53817e-26	7.29169e-42	yes
	1117	NM_032070	Hmga2	0.63328	0.556327	10.3243	0.204849	0.130399	2.11361	-2.35532	-2.31765	-2.29879	0.000439569	0.0014759	0.00741754	yes
	1118	NM_001106100	Agtpbp1	326.655	326.578	6311.15	64.0265	63.952	1280.27	-2.353	-2.36199	-2.29979	1.03173e-81	4.85504e-30	1.85135e-85	yes
	1119	NM_001009491	Oas1h	0.261937	0.184984	3.19285	0.128258	0.053808	0.584024	-2.35211	-0.612899	-2.16121	0.0936323	0.468141	0.181316	no
	1120	NM_001024341	Fam110b	146.127	146.05	2825.24	28.7787	28.7043	575.077	-2.35014	-2.39045	-2.29498	1.0376e-42	3.28768e-24	2.65087e-44	yes
	1121	NM_001005881	Plppr2	263.751	263.674	5105.08	51.8636	51.7892	1038.89	-2.34842	-2.47891	-2.28827	1.27863e-21	1.5508e-21	2.14168e-21	yes
	1122	NM_001305281	Dsel	56.2848	56.2078	1087.21	11.1148	11.0404	220.251	-2.34833	-2.33374	-2.29911	2.79198e-68	5.93456e-26	4.42634e-70	yes
	1123	NM_001011989	Gns	1.09938	1.02243	18.9112	0.292143	0.217693	3.84714	-2.34666	-0.471377	-2.11135	0.0900358	0.735424	0.0760559	no
	1124	NM_001109119	Tubb2a	1212.94	1212.87	23449.8	238.644	238.569	4797.74	-2.3461	-2.6432	-2.27143	1.15711e-10	1.53607e-13	5.94779e-11	yes
	1125	NM_001191818	Dpf3	3.27965	3.2027	61.5568	0.713026	0.638576	12.2416	-2.34601	-2.43162	-2.29368	9.70983e-22	4.28627e-10	6.21657e-19	yes
	1126	NM_001134557	Qpct	5.95815	5.8812	113.134	1.22544	1.15099	22.3749	-2.34585	-2.64975	-2.28678	6.46082e-09	6.94368e-09	6.13633e-09	yes
	1127	NM_001108157	Fem1b	129.866	129.789	2509.09	25.6072	25.5328	509.905	-2.34526	-2.35474	-2.29216	4.43323e-32	1.18491e-22	2.9567e-34	yes
	1128	NM_001276472	Hmgcll1	22.5166	22.4397	433.022	4.48741	4.41297	87.6891	-2.3439	-2.35468	-2.29368	8.60701e-63	3.78557e-15	5.5108e-64	yes
	1129	NM_001007645	Mturn	151.748	151.671	2928.8	29.9661	29.8916	596.302	-2.34353	-2.36765	-2.28347	9.15265e-15	1.92576e-12	1.85706e-15	yes
	1130	NM_001109287	RGD1565498	0.185723	0.108769	1.66883	0.110609	0.0361596	0.22142	-2.34271	-1.70685	-2.13639	0.0508303	0.0311444	0.0811909	no
	1131	NM_001191895	Alpk3	1.17754	1.10059	20.8926	0.302917	0.228468	4.08631	-2.34237	-2.54106	-2.2742	4.78137e-09	1.74392e-06	1.32804e-07	yes
	1132	NM_001127690	Ubtf	1.46702	1.39007	26.4251	0.359025	0.284575	5.19427	-2.34167	-2.36739	-2.29141	1.27251e-08	5.52655e-05	3.918e-07	yes
	1133	NM_001107798	Gdap1l1	106.283	106.206	2055.17	21.0577	20.9832	422.642	-2.34156	-2.8516	-2.25881	4.41173e-08	3.66308e-15	3.10608e-08	yes
	1134	NM_001114602	Pcdhb5	11.2739	11.1969	216.132	2.30252	2.22807	44.1168	-2.33754	-2.37471	-2.28346	4.23921e-19	4.61861e-08	2.41709e-19	yes
	1135	NM_001013042	Slc39a11	13.9596	13.8826	268.259	2.75678	2.68233	52.9451	-2.33698	-2.43716	-2.28941	3.6999e-40	4.78216e-18	1.77552e-39	yes
	1136	NM_001108438	Dok4	93.6132	93.5362	1808.59	18.5432	18.4688	368.182	-2.33563	-2.33602	-2.28729	2.85874e-67	1.04763e-26	1.02006e-72	yes
	1137	NM_022627	Prkab2	12.9435	12.8665	248.555	2.61402	2.53957	50.2377	-2.33461	-2.36127	-2.2843	6.86838e-31	9.38632e-15	7.93384e-31	yes
	1138	NM_001047866	Cntnap5c	2.8448	2.76785	53.2011	0.634499	0.560049	10.7328	-2.33281	-2.91689	-2.26826	4.16544e-06	6.038e-05	8.19011e-06	yes
	1139	NM_001108065	Shc2	31.5958	31.5189	609.52	6.34073	6.26629	124.56	-2.33046	-2.42167	-2.27174	3.6517e-12	8.7042e-13	1.79421e-12	yes
	1140	NM_001013138	Tspan17	36.7196	36.6427	708.762	7.36685	7.2924	145.66	-2.33027	-2.40096	-2.27281	9.71893e-22	2.21696e-15	1.40555e-21	yes
	1141	NM_001135576	Smim13	14.0586	13.9816	270.295	2.85288	2.77843	55.0146	-2.32917	-2.39218	-2.2805	1.93048e-36	9.44166e-17	6.1584e-36	yes
	1142	NR_131082	LOC100910304	0.179771	0.102818	1.53435	0.109482	0.0350323	0.197422	-2.32868	-1.33523	-2.1288	0.0523009	0.0430714	0.104866	no
	1143	NM_134335	Myo9a	149.308	149.231	2881.49	29.7899	29.7155	593.498	-2.32867	-2.33326	-2.27094	3.99353e-21	1.37004e-17	3.76324e-22	yes
	1144	NM_001014027	Slc25a22	0.666883	0.58993	11.0581	0.204392	0.129942	2.09613	-2.32857	-2.0609	-2.23098	0.0136368	0.0265746	0.0135933	yes
	1145	NM_001110366	Pabpc5	0.481029	0.404076	7.35857	0.165861	0.0914114	1.31555	-2.32719	-2.39691	-2.31788	4.72767e-05	0.000158142	0.000916942	yes
	1146	NM_001135709	Epha10	1.5773	1.50034	28.5531	0.386977	0.312527	5.76447	-2.32624	-2.47083	-2.27497	2.31658e-08	0.000341867	1.54406e-07	yes
	1147	NM_001024878	Znrf4	0.18434	0.107387	1.63253	0.113135	0.0386856	0.279582	-2.32536	-1.41502	-2.17398	0.0619476	0.0363134	0.0941168	no
	1148	NM_053346	Nrn1	32.9066	32.8297	635.527	6.61926	6.54481	129.988	-2.32534	-2.42546	-2.27293	3.78277e-15	2.17178e-12	1.71104e-15	yes
	1149	NR_031826	Mir23b	0.304687	0.227734	3.95731	0.1332	0.0587504	0.674427	-2.32444	-2.13039	-2.34809	0.00455414	0.00425949	0.0264132	yes
	1150	NM_023991	Prkaa2	41.9908	41.9139	808.707	8.46103	8.38658	166.739	-2.32283	-2.39482	-2.25646	4.67108e-09	7.90157e-08	1.4253e-09	yes
	1151	NM_021655	Chga	108.453	108.376	2096.82	21.7893	21.7148	435.623	-2.32057	-2.60113	-2.25223	2.97645e-12	3.30734e-15	2.50199e-12	yes
	1152	NM_022249	Khdrbs3	341.821	341.744	6609.24	68.5411	68.4667	1375.43	-2.32018	-2.5456	-2.25626	4.40215e-20	8.56131e-20	3.23501e-20	yes
	1153	NM_001191547	Mapk7	0.684141	0.607188	11.349	0.214881	0.140432	2.31104	-2.32009	-2.25486	-2.2785	0.000407409	0.00995987	0.00221215	yes
	1154	NM_001107395	Psd2	185.126	185.05	3579.79	37.1844	37.1099	746.922	-2.31921	-2.6722	-2.24121	3.13773e-09	2.43734e-17	2.28049e-09	yes
	1155	NM_001108110	Ccnt1	4.15466	4.07771	78.1342	0.909224	0.834774	16.2007	-2.31651	-2.27601	-2.25654	7.99982e-12	1.07311e-07	3.5112e-11	yes
	1156	NM_001108195	Klhl40	0.182838	0.105885	1.61154	0.113135	0.0386856	0.279582	-2.31434	-1.28003	-1.93703	0.0584918	0.19655	0.0984447	no
	1157	NM_031617	Csnk1e	281.358	281.281	5444.98	56.6598	56.5853	1133.98	-2.31433	-2.35107	-2.2604	1.23499e-44	1.35435e-25	2.49843e-46	yes
	1158	NM_012746	Pcsk2	18.2919	18.2149	351.466	3.75082	3.67637	72.7303	-2.31151	-2.78889	-2.2138	0.00032971	4.97149e-08	0.000458933	yes
	1159	NM_001108646	Gpr162	84.8808	84.8039	1639.97	17.1361	17.0617	340.47	-2.31116	-2.33762	-2.26087	1.6641e-43	2.09919e-17	1.35701e-44	yes
	1160	NM_207165	Arl10	19.1895	19.1126	369.226	3.92568	3.85123	76.4415	-2.31111	-2.33469	-2.26182	1.19932e-48	8.83931e-22	6.85624e-51	yes
	1161	NM_001105911	Slc29a4	178.549	178.472	3454.21	36.0607	35.9863	721.566	-2.31085	-2.52827	-2.24764	3.27686e-15	7.58357e-16	2.26095e-15	yes
	1162	NM_001107616	Cpne5	37.4874	37.4105	722.567	7.66437	7.58992	151.86	-2.31085	-2.35871	-2.25183	3.15077e-32	2.73854e-14	1.60245e-31	yes
	1163	NM_001107086	Ubxn7	3.19627	3.11932	59.5618	0.723133	0.648684	12.4669	-2.30932	-2.31334	-2.23703	1.35135e-07	2.32351e-05	2.22601e-07	yes
	1164	NM_001191787	Foxred2	10.9202	10.8433	208.981	2.24881	2.17436	42.8011	-2.30752	-2.39835	-2.25451	1.05392e-15	1.35511e-12	3.66219e-16	yes
	1165	NM_001106009	Ldb2	157.842	157.765	3045.75	31.962	31.8875	635.221	-2.30636	-2.38858	-2.25305	5.16617e-23	6.30428e-18	4.64687e-24	yes
	1166	NM_001191774	Sp8	3.6851	3.60815	69.5676	0.831482	0.757033	14.8337	-2.30608	-2.77897	-2.22793	5.10961e-06	5.26146e-06	2.61308e-05	yes
	1167	NM_013148	Htr5a	0.426818	0.349865	6.35895	0.154701	0.0802518	1.09413	-2.30422	-2.59211	-2.25049	0.00110539	0.000585623	0.00348915	yes
	1168	NM_022861	Unc13a	93.529	93.452	1808.43	19.0144	18.94	379.575	-2.30399	-2.51277	-2.23578	9.20537e-11	3.94922e-12	4.79981e-11	yes
	1169	NM_053947	Mark1	245.021	244.945	4734.98	49.6883	49.6139	991.233	-2.30334	-2.31295	-2.25221	9.51423e-50	7.91247e-27	5.79291e-55	yes
	1170	NM_053465	Fut9	4.04442	3.96746	76.0528	0.876554	0.802105	15.4577	-2.30087	-2.51754	-2.24412	4.23517e-08	3.60941e-05	6.03119e-08	yes
	1171	NM_130415	Slc36a1	12.7116	12.6347	244.184	2.63192	2.55747	50.4583	-2.30029	-2.37212	-2.2483	2.7113e-16	9.88435e-09	6.01468e-17	yes
	1172	NM_001109395	Pcdhb20	13.2599	13.1829	254.857	2.75092	2.67647	53.0633	-2.30006	-2.29174	-2.2494	1.52831e-25	5.79013e-14	2.78521e-25	yes
	1173	NM_031733	Gabrq	0.490669	0.413716	7.5811	0.178567	0.104117	1.58775	-2.29626	-2.25742	-2.2953	0.000281592	0.000131686	0.00187824	yes
	1174	NM_001008526	Bag5	0.926961	0.850008	15.7256	0.269243	0.194793	3.39327	-2.29427	-1.48563	-2.21506	7.88375e-05	0.0076722	0.000254211	yes
	1175	NM_017304	Kcnab2	10.1998	10.1229	195.479	2.14285	2.0684	40.7482	-2.29425	-2.3465	-2.23868	3.98178e-13	6.2718e-06	4.10494e-13	yes
	1176	NM_017230	Padi3	0.587447	0.510494	9.43058	0.184217	0.109768	1.67537	-2.29176	-2.47635	-2.22927	0.000202161	0.000437658	0.000758231	yes
	1177	NM_053474	Ppp1r9b	554.615	554.538	10738.8	113.447	113.373	2270.47	-2.29022	-2.31052	-2.23989	1.29634e-90	8.70618e-31	1.31601e-92	yes
	1178	NM_001170469	Dcp2	1.40753	1.33058	25.1818	0.359101	0.284651	5.17566	-2.28938	-2.3232	-2.23615	1.72595e-08	6.8752e-05	4.27525e-07	yes
	1179	NM_013012	Prkg2	2.41174	2.33479	44.6608	0.555149	0.480699	9.0791	-2.28386	-2.52741	-2.22431	7.38391e-08	1.45716e-05	1.78842e-07	yes
	1180	NM_021673	Tcam1	0.876848	0.799895	15.022	0.246504	0.172055	2.92365	-2.28291	-2.41866	-2.25921	4.55116e-06	0.00184161	0.000121647	yes
	1181	NM_001009716	Asphd2	21.7835	21.7065	419.674	4.55733	4.48288	89.6922	-2.28236	-2.65913	-2.2115	4.89625e-10	1.46208e-12	7.06805e-10	yes
	1182	NM_001107186	Abl2	26.1129	26.0359	502.704	5.43777	5.36332	106.717	-2.28152	-2.30037	-2.22552	1.78346e-19	3.51012e-13	2.29429e-20	yes
	1183	NM_023020	Tmeff1	340.117	340.04	6572.22	70.1112	70.0367	1404	-2.27984	-2.51748	-2.21009	1.96366e-10	8.81696e-16	1.18865e-10	yes
	1184	NM_130411	Coro1a	86.5212	86.4443	1672.26	17.9147	17.8402	358.346	-2.27978	-2.52232	-2.21655	3.0844e-21	6.2756e-19	5.18159e-21	yes
	1185	NM_001106455	Igsf3	558.691	558.614	10815.6	115.142	115.067	2295	-2.27896	-2.32927	-2.23232	1.3967e-43	4.45597e-26	1.35323e-46	yes
	1186	NM_001100684	Sh3bp2	67.7527	67.6757	1308.15	14.0535	13.979	279.813	-2.27801	-2.38047	-2.22251	5.65142e-37	3.24371e-25	7.82903e-38	yes
	1187	NM_001303617	Ssna1	0.125643	0.0486897	0.518681	0.0994495	0.025	0	-2.27729	-0.654128	-0.210904	0.213974	0.319255	0.943199	no
	1188	NM_001106562	Slc2a6	10.3193	10.2424	198.09	2.20175	2.1273	42.2004	-2.27637	-2.48677	-2.21712	6.87827e-14	1.36036e-09	1.40722e-13	yes
	1189	NM_001191975	Srgap3	144.661	144.584	2797.03	29.9571	29.8826	596.004	-2.2747	-2.31373	-2.21837	1.44576e-14	4.04528e-13	2.95781e-15	yes
	1190	NM_001037135	Pcdhga10	13.9238	13.8469	266.831	2.93055	2.8561	56.3278	-2.27153	-2.38197	-2.21227	3.03035e-10	6.83776e-10	1.22497e-10	yes
	1191	NM_001107132	Nyap1	96.7037	96.6268	1870.74	20.1579	20.0835	402.642	-2.26851	-2.34654	-2.21107	1.46045e-26	1.99819e-22	6.66122e-26	yes
	1192	NM_017228	Atn1	5.16327	5.08632	97.048	1.14664	1.07219	21.0367	-2.26849	-2.0511	-2.15678	0.000528069	0.00406471	0.000426525	yes
	1193	NM_001159656	Gnas	5.49613	5.41917	104.291	1.20729	1.13284	22.1384	-2.26752	-2.28485	-2.20988	1.15315e-12	9.80468e-08	4.47636e-12	yes
	1194	NM_052805	Chrna3	0.40789	0.330937	5.97126	0.149611	0.0751618	0.987112	-2.26366	-2.84712	-2.16165	0.00250857	5.21332e-05	0.00618662	yes
	1195	NM_001108978	Pik3cd	77.8621	77.7852	1503.96	16.3096	16.2352	325.632	-2.26358	-2.38706	-2.20428	7.72715e-28	1.65493e-22	1.95337e-28	yes
	1196	NM_032080	Gsk3b	125.974	125.897	2433.53	26.3659	26.2914	524.751	-2.25957	-2.28745	-2.20552	6.78208e-23	1.1705e-16	5.7136e-24	yes
	1197	NM_053519	Sorl1	117.761	117.684	2276.03	24.6391	24.5647	490.008	-2.25934	-2.27032	-2.20893	2.38609e-32	1.05601e-19	1.77212e-34	yes
	1198	NM_019376	Ywhag	837.747	837.67	16200.3	175.088	175.013	3507.49	-2.25911	-2.32172	-2.20433	1.75533e-48	5.17286e-25	8.70975e-49	yes
	1199	NM_001163277	Jakmip3	12.2206	12.1436	233.891	2.61154	2.53709	49.9844	-2.25851	-2.53563	-2.20149	3.53364e-11	1.9868e-08	2.96401e-11	yes
	1200	NM_012833	Abcc2	2.92748	2.85052	54.6102	0.684451	0.610002	11.677	-2.25793	-2.35411	-2.15914	0.00134159	0.0154561	0.00103298	yes
	1201	NR_032756	Mir876	0.127056	0.0501024	0.55115	0.0994495	0.025	0	-2.25602	-0.443695	-0.226373	0.190267	0.453712	0.938711	no
	1202	NM_001106525	Snph	24.6329	24.5559	473.946	5.2189	5.14445	102.41	-2.25585	-2.45653	-2.19213	1.25784e-11	1.94356e-10	1.438e-11	yes
	1203	NM_001107848	Ophn1	57.5758	57.4988	1110.45	12.1054	12.031	240.124	-2.25473	-2.27282	-2.20305	3.41901e-59	2.9284e-26	2.73192e-65	yes
	1204	NM_001107055	Wnt9b	0.293892	0.216939	3.76659	0.129547	0.0550971	0.592267	-2.25465	-2.34198	-2.16239	0.00694859	0.000324642	0.0173809	yes
	1205	NM_001106362	Pdzd7	9.29154	9.21458	177.435	2.00935	1.9349	38.2698	-2.25429	-2.35775	-2.20009	1.08158e-19	6.2949e-11	2.0824e-19	yes
	1206	NM_012877	Scn2b	4.54784	4.47088	85.6976	1.01907	0.944622	18.3501	-2.25427	-2.30695	-2.19706	4.19472e-11	0.000949025	8.04638e-11	yes
	1207	NM_172041	Kcnk2	0.185295	0.108342	1.68703	0.109482	0.0350323	0.197422	-2.25301	-1.236	-1.6898	0.0933644	0.0700522	0.434992	no
	1208	NM_001109177	Lmbrd2	42.0977	42.0208	811.366	8.89294	8.81849	175.207	-2.25245	-2.29474	-2.18869	8.22389e-09	6.11828e-08	3.03025e-09	yes
	1209	NM_001136470	Usp49	56.5938	56.5168	1092.25	11.9654	11.8909	237.793	-2.2524	-2.31226	-2.19914	3.61652e-48	6.84264e-26	7.34442e-51	yes
	1210	NM_001109935	Ctxn1	473.736	473.659	9167.14	99.5737	99.4993	1995.61	-2.25143	-2.34255	-2.1919	4.63749e-21	7.72878e-20	1.01052e-20	yes
	1211	NM_001107914	Adgrb2	405.519	405.443	7849.26	85.2417	85.1673	1705.48	-2.2511	-2.34134	-2.1941	3.85752e-20	1.86214e-21	1.76588e-20	yes
	1212	NR_031811	Mir9-1	0.304141	0.227188	3.99082	0.139417	0.0649676	0.805443	-2.25053	-1.87003	-2.17657	0.00830748	0.00118379	0.125428	yes
	1213	NM_001270986	Gpr176	9.66544	9.58849	184.457	2.09931	2.02486	40.0855	-2.25051	-2.44388	-2.18715	4.85408e-14	1.43647e-09	6.61871e-14	yes
	1214	NM_017066	Ptn	836.753	836.677	16200.4	176.024	175.95	3538.58	-2.24973	-2.39362	-2.18723	1.1588e-21	3.16797e-21	3.30528e-21	yes
	1215	NR_128664	Mirlet7g	0.125643	0.0486897	0.518681	0.0994495	0.025	0	-2.24659	-0.654128	-0.174411	0.195874	0.208375	0.951244	no
	1216	NM_012813	St8sia1	33.0341	32.9571	636.747	7.01027	6.93583	137.842	-2.24432	-2.27376	-2.19437	1.7381e-26	7.59072e-18	1.08083e-27	yes
	1217	NM_001109327	Coro1c	204.871	204.794	3962.2	43.3351	43.2607	867.232	-2.24395	-2.33443	-2.18801	1.57808e-34	9.91087e-24	9.64232e-36	yes
	1218	NM_001037336	Lrrc4	69.4434	69.3665	1340.35	14.7086	14.6342	291.883	-2.24367	-2.26761	-2.19353	3.35865e-51	1.46161e-22	9.82491e-53	yes
	1219	NM_001105917	Actl6b	138.116	138.039	2670.3	29.2488	29.1743	586.338	-2.24342	-2.56202	-2.16731	1.80518e-08	7.20982e-15	2.03465e-08	yes
	1220	NM_019343	Rgs7	41.4241	41.3471	799.634	8.8088	8.73435	174.286	-2.24341	-2.37594	-2.18706	4.94783e-18	8.47854e-14	1.0843e-17	yes
	1221	NM_013099	Mc4r	1.77552	1.69856	32.303	0.468059	0.393609	7.47625	-2.24296	-2.92857	-2.16799	1.51598e-05	1.12749e-05	5.27479e-05	yes
	1222	NM_001106498	Pak6	30.274	30.197	584.083	6.47313	6.39868	127.152	-2.24103	-2.32865	-2.18279	2.32951e-11	5.63392e-07	1.46242e-11	yes
	1223	NR_032295	Mir760	0.471007	0.394054	7.20243	0.178567	0.104117	1.58775	-2.2409	-2.25229	-2.20008	0.000232498	0.00086632	0.0015275	yes
	1224	NM_001107544	Dchs1	471.9	471.823	9134.91	99.9212	99.8467	2003.01	-2.24066	-2.37853	-2.1844	2.0287e-31	4.31704e-24	4.67046e-32	yes
	1225	NM_001108494	Fam168a	312.207	312.13	6032.25	66.2533	66.1788	1321.02	-2.23775	-2.2613	-2.18223	3.8884e-18	5.66674e-15	2.92963e-19	yes
	1226	NM_017362	Chrm5	0.242708	0.165755	2.80055	0.123168	0.048718	0.477004	-2.23715	-1.59396	-2.21648	0.046052	0.0398063	0.0795852	yes
	1227	NM_001107587	Slitrk2	11.1532	11.0763	213.518	2.42218	2.34773	46.2685	-2.23425	-2.49717	-2.17062	2.80958e-07	6.11439e-06	3.80371e-07	yes
	1228	NM_016992	Avp	0.295364	0.218411	3.7914	0.13798	0.0635309	0.780583	-2.23313	-2.14562	-2.20319	0.0103806	0.00439752	0.0488139	yes
	1229	NM_177934	Smug1	12.7696	12.6927	245.311	2.78243	2.70798	53.6522	-2.23021	-2.22261	-2.18205	8.04676e-49	5.24815e-20	2.43625e-46	yes
	1230	NM_001145175	Shisa7	142.493	142.416	2757.04	30.4376	30.3631	607.001	-2.2302	-2.25474	-2.17426	4.57974e-18	5.81099e-16	2.85974e-18	yes
	1231	NM_031049	Lss	84.8114	84.7345	1640.25	18.1599	18.0855	361.178	-2.22839	-2.28968	-2.17326	2.36258e-17	2.65339e-15	5.10085e-18	yes
	1232	NM_001107653	Slc45a2	0.127056	0.0501024	0.55115	0.0994495	0.025	0	-2.22834	-0.443695	-0.656177	0.18337	0.497703	0.811196	no
	1233	NM_016993	Bcl2	7.99502	7.91807	152.878	1.7552	1.68075	32.9896	-2.22779	-2.27911	-2.17725	2.25608e-12	4.13762e-11	2.89389e-12	yes
	1234	NM_001107401	Nol4	85.7946	85.7177	1659.08	18.4505	18.3761	368.343	-2.22299	-2.47824	-2.16039	4.70697e-14	1.53736e-16	3.98209e-14	yes
	1235	NM_001107663	Egfem1	2.25927	2.18232	41.7656	0.552731	0.478282	9.09333	-2.22251	-2.42217	-2.1743	3.52861e-08	0.000139657	2.94005e-07	yes
	1236	NM_001135896	Lrrc24	12.6364	12.5594	242.56	2.75991	2.68546	53.3222	-2.2224	-2.41287	-2.16936	4.55556e-27	2.34669e-15	3.03206e-25	yes
	1237	NM_001024239	Synb	0.58176	0.504807	9.35287	0.206756	0.132306	2.17005	-2.22212	-2.33644	-2.12608	1.28242e-05	0.000273167	0.00015776	yes
	1238	NM_001108418	Heatr1	2.0655	1.98855	38.0218	0.51784	0.443391	8.38081	-2.2217	-2.23501	-2.1388	0.000360733	0.000667871	0.000375263	yes
	1239	NM_001271339	Zfp74	1.00448	0.927526	17.2516	0.290359	0.215909	3.83073	-2.22163	-1.97004	-2.13868	0.000916392	0.0154341	0.00180275	yes
	1240	NR_031793	Mir20a	0.125643	0.0486897	0.518681	0.0994495	0.025	0	-2.22095	-0.654128	-0.174411	0.18606	0.112891	NA	no
	1241	NM_023096	Kcnk10	41.1414	41.0645	793.309	8.89445	8.82	176.039	-2.22017	-2.45572	-2.15421	3.15397e-09	2.16332e-11	1.76461e-09	yes
	1242	NM_133302	Adarb2	9.31755	9.2406	178.374	2.06441	1.98996	39.2711	-2.21869	-2.61029	-2.15412	5.20944e-07	4.34994e-06	6.37399e-07	yes
	1243	NM_001374100	Mtus2	4.0761	3.99915	76.606	0.934361	0.859912	16.4988	-2.21762	-3.25179	-2.1316	0.0017597	2.24148e-05	0.00141742	yes
	1244	NM_199402	Spata20	6.08645	6.0095	115.612	1.36061	1.28616	25.2053	-2.21751	-2.27393	-2.16691	7.0077e-25	2.11856e-09	6.2244e-23	yes
	1245	NM_001107306	Armc6	26.0108	25.9339	501.717	5.63585	5.5614	110.764	-2.2174	-2.23193	-2.16865	7.9079e-56	5.65451e-24	1.40356e-56	yes
	1246	NM_001107272	Pnma2	48.2568	48.1799	930.724	10.47	10.3955	207.829	-2.21729	-2.28595	-2.15903	3.17418e-21	1.82728e-17	1.12988e-21	yes
	1247	NM_001033672	Bcl2l1	8.36687	8.28992	160.014	1.86031	1.78586	35.2257	-2.21711	-2.20743	-2.1643	3.21134e-19	1.04087e-11	3.87177e-19	yes
	1248	NM_001108575	Brd3	207.529	207.452	4010.85	44.7315	44.657	894.229	-2.21662	-2.2409	-2.16287	1.17491e-50	1.40216e-26	3.94067e-53	yes
	1249	NM_001079891	Magee1	63.692	63.6151	1230.53	13.8239	13.7494	275.466	-2.21333	-2.31677	-2.15572	2.87204e-27	7.48076e-20	1.54331e-26	yes
	1250	NM_053992	Nlgn2	331.906	331.829	6426.05	71.654	71.5795	1434.01	-2.21308	-2.23666	-2.15794	5.09352e-26	9.65065e-21	5.61519e-26	yes
	1251	NM_001108597	Cst9l	0.123373	0.0464202	0.467675	0.0994495	0.025	0	-2.21206	-0.644845	-0.174411	0.205539	0.24244	0.951244	no
	1252	NM_001008825	Kb15	0.12423	0.047277	0.486212	0.0994495	0.025	0	-2.21119	-0.435031	-0.977185	0.188864	0.549999	0.662256	no
	1253	NM_001136096	Itsn1	38.2153	38.1384	736.901	8.31304	8.23859	164.468	-2.20898	-2.28608	-2.15633	2.71843e-40	2.58955e-22	1.77978e-40	yes
	1254	NM_053473	Ppp1r9a	78.1158	78.0388	1507.35	16.9556	16.8812	335.881	-2.20841	-2.29568	-2.15262	1.64045e-13	4.00673e-10	3.46852e-14	yes
	1255	NM_022937	Doc2a	8.34231	8.26536	159.34	1.8739	1.79945	35.4707	-2.20827	-2.27387	-2.14624	2.76618e-10	9.94757e-06	3.53271e-10	yes
	1256	NM_001037096	Rassf2	93.9899	93.913	1815.78	20.4086	20.3341	406.532	-2.2078	-2.3109	-2.14986	5.91447e-17	8.95468e-18	7.51117e-18	yes
	1257	NM_031096	Grk1	0.125643	0.0486897	0.518681	0.0994495	0.025	0	-2.20731	-0.654128	-1.06843	0.182018	0.453712	0.501532	no
	1258	NM_173154	Clmp	163.064	162.987	3150.92	35.4037	35.3292	704.643	-2.20573	-2.21221	-2.14703	3.47934e-12	1.67593e-09	1.81827e-12	yes
	1259	NM_001047094	Spred2	34.3596	34.2827	662.631	7.51586	7.44141	148.025	-2.20344	-2.21224	-2.14909	7.09965e-16	1.08021e-10	1.23341e-16	yes
	1260	NM_013018	Rab3a	321.598	321.521	6219.58	70.0231	69.9487	1402.78	-2.20163	-2.26921	-2.14637	1.06501e-48	1.75886e-25	3.23338e-48	yes
	1261	NM_001329899	LOC304725	0.624136	0.547182	10.1354	0.206918	0.132468	2.1543	-2.20153	-2.01375	-2.15721	7.19196e-05	0.00475938	0.000402659	yes
	1262	NM_001107311	Enpp6	0.12423	0.047277	0.486212	0.0994495	0.025	0	-2.19993	-0.435031	-1.04293	0.183627	0.59014	0.5023	no
	1263	NM_001013088	Fhl5	0.12423	0.047277	0.486212	0.0994495	0.025	0	-2.19678	-0.435031	-1.07298	0.182384	0.578645	0.551562	no
	1264	NM_001100655	Nacad	215.366	215.289	4166.91	47.1134	47.039	946.721	-2.19531	-2.55236	-2.12555	5.39798e-12	1.96596e-16	4.74846e-12	yes
	1265	NM_023960	Kcnmb4	37.549	37.472	725.491	8.28519	8.21074	164.538	-2.19461	-2.35352	-2.13145	6.94202e-14	9.5729e-13	1.80486e-13	yes
	1266	NM_001173511	Vps50	56.8605	56.7835	1096.9	12.4818	12.4074	247.166	-2.19431	-2.21293	-2.13789	6.91633e-15	2.12272e-13	1.36136e-15	yes
	1267	NM_001107661	Zc2hc1a	83.8349	83.7579	1616.41	18.4044	18.33	366.246	-2.19354	-2.22238	-2.13769	8.30846e-31	6.48863e-20	1.79247e-31	yes
	1268	NM_001108079	Chst11	15.1873	15.1104	291.324	3.37597	3.30152	65.3339	-2.19286	-2.26512	-2.13951	5.8922e-19	2.19789e-12	1.40524e-19	yes
	1269	NM_031069	Nell1	8.89292	8.81596	170.434	1.99694	1.92249	37.7409	-2.19213	-2.50333	-2.12764	9.67552e-06	2.52165e-05	7.14141e-06	yes
	1270	NM_001164744	Slc39a7	0.123373	0.0464202	0.467675	0.0994495	0.025	0	-2.1918	-0.644845	-0.847033	0.186198	0.367882	0.724154	no
	1271	NM_001106579	Sema3e	9.89472	9.81777	189.144	2.26714	2.19269	43.7149	-2.19136	-2.50034	-2.11723	7.30832e-10	1.07547e-06	8.35465e-10	yes
	1272	NM_001108474	Ceacam12	0.127056	0.0501024	0.55115	0.0994495	0.025	0	-2.18888	-0.443695	-1.00679	0.176319	0.737388	0.491904	no
	1273	NR_106700	Mir6328	0.121961	0.0450075	0.435206	0.0994495	0.025	0	-2.18869	-0.639379	-0.574495	0.202265	0.368757	0.839214	no
	1274	NM_001108957	Nutm1	0.125643	0.0486897	0.518681	0.0994495	0.025	0	-2.18489	-0.654128	-0.783574	0.176558	0.263732	0.759884	no
	1275	NM_001008824	Krt27	0.123373	0.0464202	0.467675	0.0994495	0.025	0	-2.1844	-0.644845	-0.780382	0.181172	0.3491	0.758901	no
	1276	NM_001106947	Slitrk4	23.696	23.6191	455.65	5.27062	5.19618	103.391	-2.18323	-2.17524	-2.13007	2.9809e-29	2.29885e-14	6.57315e-29	yes
	1277	NM_001308636	Hoxc10	0.12423	0.047277	0.486212	0.0994495	0.025	0	-2.18319	-0.435031	-1.07094	0.177402	0.347354	0.500948	no
	1278	NM_001099487	Vom2r37	0.121961	0.0450075	0.435206	0.0994495	0.025	0	-2.18247	-0.639379	-0.174411	0.188382	0.239068	0.951244	no
	1279	NM_001014267	RGD1305207	0.125643	0.0486897	0.518681	0.0994495	0.025	0	-2.18183	-0.654128	-1.07311	0.175929	0.318903	0.513989	no
	1280	NM_139105	Rnh1	0.125643	0.0486897	0.518681	0.0994495	0.025	0	-2.18157	-0.654128	-1.07336	0.175906	0.453712	0.524785	no
	1281	NM_053795	Kidins220	1355.76	1355.68	26211.8	299.02	298.945	5987.44	-2.18111	-2.20364	-2.1278	8.28832e-57	2.49498e-26	7.15325e-60	yes
	1282	NM_001108249	Timm17b	0.465735	0.388782	7.17646	0.175694	0.101244	1.53803	-2.18094	-1.14527	-1.9245	0.23827	0.453712	0.199246	no
	1283	NM_001114603	Pcdhb10	7.14311	7.06616	136.295	1.63949	1.56504	30.8388	-2.18027	-2.22308	-2.13202	5.35566e-26	1.5115e-07	1.65558e-24	yes
	1284	NR_037366	Mir3574	0.121961	0.0450075	0.435206	0.0994495	0.025	0	-2.17959	-0.639379	-0.174411	0.183691	0.116011	NA	no
	1285	NM_130779	Adcy3	42.2018	42.1249	813.948	9.31764	9.24319	184.202	-2.17932	-2.22756	-2.12888	9.02602e-46	9.46893e-21	2.22024e-47	yes
	1286	NM_001135033	Trim16	12.3763	12.2993	236.804	2.78229	2.70784	53.584	-2.17878	-2.43199	-2.12129	6.78642e-16	2.15491e-12	6.32174e-16	yes
	1287	NM_001108227	Wnt10a	0.12423	0.047277	0.486212	0.0994495	0.025	0	-2.17832	-0.435031	-1.04057	0.175906	0.560672	0.480884	no
	1288	NR_031789	Mir345	0.121961	0.0450075	0.435206	0.0994495	0.025	0	-2.17819	-0.639379	-0.174411	0.181795	0.181606	0.951244	no
	1289	NM_001031824	Bmp10	0.121961	0.0450075	0.435206	0.0994495	0.025	0	-2.17677	-0.639379	-0.968135	0.179849	0.22072	0.638219	no
	1290	NM_001271205	Sox4	1557.96	1557.88	30156.1	345.016	344.942	6946.49	-2.17541	-2.41758	-2.11216	4.30532e-24	6.62223e-21	1.19656e-23	yes
	1291	NM_001103362	Nudcd3	8.3389	8.26195	159.487	1.90524	1.83079	36.0517	-2.17532	-2.19405	-2.12543	1.97835e-20	2.33561e-11	4.13636e-20	yes
	1292	NM_019191	Smad2	0.121961	0.0450075	0.435206	0.0994495	0.025	0	-2.1747	-0.639379	-0.532044	0.177287	0.217424	0.853205	no
	1293	NM_001191942	Siglec15	0.121961	0.0450075	0.435206	0.0994495	0.025	0	-2.17432	-0.639379	-1.05047	0.176848	0.390362	0.510376	no
	1294	NM_001001099	Olr1528	0.121931	0.0449777	0.439033	0.0994495	0.025	0	-2.1729	-0.638503	-0.174411	0.181066	0.120903	NA	no
	1295	NM_139262	Ctsq	0.123373	0.0464202	0.467675	0.0994495	0.025	0	-2.17279	-0.644845	-0.984445	0.174516	0.453712	0.492241	no
	1296	NM_001351984	Txnrd1	0.121931	0.0449777	0.439033	0.0994495	0.025	0	-2.17258	-0.638503	-0.389242	0.179387	0.233105	0.895393	no
	1297	NM_001025641	Psg29	0.121931	0.0449777	0.439033	0.0994495	0.025	0	-2.17249	-0.638503	-0.986407	0.178954	0.628955	0.50477	no
	1298	NM_001318118	Zfp36l3	0.12423	0.047277	0.486212	0.0994495	0.025	0	-2.17231	-0.435031	-1.0154	0.174189	0.43087	0.482013	no
	1299	NM_013061	Si	0.121931	0.0449777	0.439033	0.0994495	0.025	0	-2.17172	-0.638503	-1.04443	0.174645	0.311081	0.481884	no
	1300	NM_001108630	Vopp1	407.936	407.859	7889.93	90.6587	90.5843	1816.78	-2.17128	-2.26668	-2.1153	5.06728e-39	1.18458e-22	2.28677e-38	yes
	1301	NM_001170603	Astn1	331.107	331.03	6404.84	73.6555	73.5811	1477.81	-2.17002	-2.38342	-2.10272	1.32406e-11	3.09497e-18	1.58565e-11	yes
	1302	NM_001009540	Tacstd2	0.119691	0.0427379	0.3842	0.0994495	0.025	0	-2.16994	-0.420334	-1.00117	0.176503	0.572852	0.49243	no
	1303	NM_080769	Lta	0.120518	0.043565	0.406564	0.0994495	0.025	0	-2.16907	-0.633036	-0.400624	0.179157	0.243628	0.892863	no
	1304	NM_001168549	Camsap1	478.638	478.561	9257.36	106.535	106.46	2133.72	-2.16876	-2.22613	-2.11561	1.70452e-72	1.24045e-29	1.42757e-72	yes
	1305	NR_144448	LOC100360106	0.120518	0.043565	0.406564	0.0994495	0.025	0	-2.16718	-0.633036	-0.932466	0.183446	0.395069	0.646798	no
	1306	NM_001305443	Rps27a	0.120518	0.043565	0.406564	0.0994495	0.025	0	-2.16677	-0.633036	-0.552183	0.184445	0.301836	0.847437	no
	1307	NM_001108929	RGD1561557	0.120518	0.043565	0.406564	0.0994495	0.025	0	-2.16676	-0.633036	-0.174411	0.184463	0.0334157	NA	no
	1308	NM_139188	Otos	0.23357	0.156617	2.60418	0.124295	0.0498453	0.501001	-2.16674	-1.73172	-2.13832	0.0216794	0.00078615	0.0409141	yes
	1309	NM_020104	Myl1	0.119691	0.0427379	0.3842	0.0994495	0.025	0	-2.1666	-0.420334	-0.174411	0.181929	0.301285	NA	no
	1310	NM_001033069	Eif4ebp2	153.472	153.395	2967.71	34.2529	34.1785	683.25	-2.16637	-2.16912	-2.1121	8.11057e-22	5.65813e-19	9.44907e-23	yes
	1311	NM_022302	Necab1	15.0998	15.0228	290.7	3.42474	3.35029	65.7969	-2.16623	-3.03031	-2.06409	0.00659072	2.42358e-05	0.00659842	yes
	1312	NM_203369	Zmynd11	0.120518	0.043565	0.406564	0.0994495	0.025	0	-2.16617	-0.633036	-0.174411	0.186006	0.106919	NA	no
	1313	NM_017123	Areg	0.120518	0.043565	0.406564	0.0994495	0.025	0	-2.16574	-0.633036	-1.0194	0.187066	0.405397	0.520284	no
	1314	NM_012853	Htr4	0.119691	0.0427379	0.3842	0.0994495	0.025	0	-2.16497	-0.420334	-1.00684	0.184515	0.501405	0.559014	no
	1315	NM_001044281	MGC93861	0.23013	0.153177	2.53296	0.123168	0.048718	0.477004	-2.16391	-1.68678	-2.08483	0.0268843	0.026103	0.0513838	yes
	1316	NM_001012234	Plcz1	0.119691	0.0427379	0.3842	0.0994495	0.025	0	-2.16354	-0.420334	-0.317927	0.186968	0.453712	0.91396	no
	1317	NM_030584	Sost	0.120518	0.043565	0.406564	0.0994495	0.025	0	-2.16343	-0.633036	-0.589988	0.193666	0.354762	0.834799	no
	1318	NM_012882	Sstr5	0.120518	0.043565	0.406564	0.0994495	0.025	0	-2.16343	-0.633036	-0.229305	0.193666	0.257678	0.937886	no
	1319	NM_053369	Tcf4	162.039	161.962	3129.58	36.2308	36.1563	719.968	-2.16196	-2.29214	-2.11069	1.74145e-19	5.60544e-17	2.49911e-20	yes
	1320	NM_001170473	Tyw5	0.119691	0.0427379	0.3842	0.0994495	0.025	0	-2.16067	-0.420334	-0.174411	0.19209	0.301325	NA	no
	1321	NM_001107219	Lgi2	5.49845	5.4215	104.346	1.28965	1.2152	23.7277	-2.16058	-2.21122	-2.10618	1.02258e-10	5.8379e-05	1.56792e-10	yes
	1322	NM_130822	Adgrl3	86.4075	86.3305	1670.79	19.3662	19.2918	384.668	-2.16054	-2.17108	-2.10995	5.11349e-22	2.0081e-18	1.22767e-22	yes
	1323	NM_001008808	Krt73	0.118249	0.0412955	0.355558	0.0994495	0.025	0	-2.16033	-0.623753	-0.174411	0.181134	0.053736	NA	no
	1324	NM_022600	Adcy5	79.1823	79.1054	1529.13	17.7036	17.6292	350.856	-2.16012	-2.20334	-2.11244	2.94069e-35	1.84752e-20	1.27663e-36	yes
	1325	NM_017237	Uchl1	758.117	758.04	14662.1	169.722	169.648	3406.7	-2.15994	-2.31815	-2.0947	1.73564e-13	7.18722e-16	1.86937e-13	yes
	1326	NM_001318948	Oprl1	0.170507	0.0935538	1.36079	0.109482	0.0350323	0.197422	-2.1585	-1.30684	-1.14028	0.0730342	0.00437807	0.636039	no
	1327	NM_001012209	Rnase12	0.175661	0.0987082	1.46908	0.113135	0.0386856	0.279582	-2.15826	-1.23389	-2.00196	0.0940795	0.0652429	0.163914	no
	1328	NM_001191894	Stk32a	0.581075	0.504122	9.3068	0.190868	0.116418	1.8008	-2.15811	-2.93499	-2.10524	0.00221541	0.00181956	0.0048215	yes
	1329	NM_001004071	Ano7	0.116806	0.039853	0.326915	0.0994495	0.025	0	-2.15793	-0.410376	-0.95675	0.179818	0.514436	0.587021	no
	1330	NM_134402	Bzw2	362.026	361.95	7001.38	81.306	81.2316	1629.48	-2.15635	-2.26402	-2.09972	6.04362e-34	1.99844e-23	1.54164e-34	yes
	1331	NM_001305460	Mpeg1	0.118249	0.0412955	0.355558	0.0994495	0.025	0	-2.15598	-0.623753	-0.823366	0.184016	0.308803	0.721244	no
	1332	NM_001012238	Fam20c	147.544	147.467	2854.13	33.1709	33.0964	662.281	-2.15564	-2.18243	-2.10379	8.81856e-42	8.55496e-26	2.49352e-42	yes
	1333	NM_019272	Sema4f	31.8123	31.7353	613.778	7.18761	7.11316	141.626	-2.1553	-2.21276	-2.10469	2.12917e-26	1.22287e-17	5.84874e-26	yes
	1334	NM_001106285	Insc	0.168237	0.0912842	1.30978	0.109482	0.0350323	0.197422	-2.15486	-1.24123	-1.71686	0.0718227	0.0302953	0.1308	no
	1335	NM_001009831	Atl1	89.5942	89.5172	1727.34	20.2036	20.1291	403.466	-2.15477	-2.29163	-2.09242	2.44651e-21	3.8815e-20	3.97174e-21	yes
	1336	NM_030997	Vgf	1.81518	1.73823	33.3479	0.479742	0.405292	7.6411	-2.15347	-2.83552	-2.08134	5.56236e-06	0.000320661	1.06711e-05	yes
	1337	NM_024372	Slc6a11	15.3296	15.2526	294.575	3.50939	3.43494	68.0462	-2.15216	-2.50168	-2.08127	9.63761e-06	1.09262e-06	8.94516e-06	yes
	1338	NM_001012221	Oxct2b	0.118249	0.0412955	0.355558	0.0994495	0.025	0	-2.15119	-0.623753	-0.978599	0.187515	0.453712	0.573575	no
	1339	NM_001014138	Carmil3	338.104	338.027	6547.08	76.1979	76.1235	1521.36	-2.15068	-2.2331	-2.0933	2.37548e-12	8.44758e-17	1.83417e-12	yes
	1340	NR_110636	LOC287004	0.116806	0.039853	0.326915	0.0994495	0.025	0	-2.15019	-0.410376	-0.481966	0.18337	0.453712	0.871156	no
	1341	NM_022930	Chrna9	0.119691	0.0427379	0.3842	0.0994495	0.025	0	-2.14887	-0.420334	-0.526433	0.215777	0.536518	0.854795	no
	1342	NM_022382	Pde4dip	228.672	228.595	4414.11	51.7159	51.6415	1035.66	-2.14724	-2.24566	-2.08571	3.61757e-21	8.08443e-16	1.41332e-21	yes
	1343	NM_019333	Pfkfb4	4.25613	4.17918	80.2822	1.02234	0.947893	18.4426	-2.14374	-2.14407	-2.09197	1.41385e-14	2.71827e-09	1.1853e-13	yes
	1344	NM_001106068	B3gnt3	0.116806	0.039853	0.326915	0.0994495	0.025	0	-2.14256	-0.410376	-0.996002	0.187066	0.526038	0.528107	no
	1345	NM_001130507	Upk3a	0.118249	0.0412955	0.355558	0.0994495	0.025	0	-2.14213	-0.623753	-0.974528	0.19469	0.453712	0.574808	no
	1346	NM_001141929	Rpp14	0.375527	0.298574	5.29744	0.154392	0.0799423	1.09327	-2.1419	-2.03015	-2.09889	0.00281858	0.00740736	0.0119881	yes
	1347	NM_001108943	Il21	0.118249	0.0412955	0.355558	0.0994495	0.025	0	-2.14035	-0.623753	-0.895132	0.196114	0.453712	0.663472	no
	1348	NM_053427	Slc17a6	36.2413	36.1644	698.981	8.27248	8.19803	162.511	-2.13949	-2.35354	-2.07758	8.38079e-07	2.77505e-10	1.04665e-06	yes
	1349	NM_001109540	Nkain3	4.51569	4.43874	85.2147	1.08069	1.00624	19.5041	-2.13783	-2.41933	-2.07732	1.53268e-05	4.13332e-06	2.6543e-05	yes
	1350	NM_022193	Acaca	250.069	249.992	4835.38	56.9214	56.847	1133.18	-2.13673	-2.21891	-2.0839	1.77878e-15	1.08757e-14	3.04113e-16	yes
	1351	NM_019344	Rgs8	18.5677	18.4908	356.091	4.32572	4.25127	85.5228	-2.13454	-2.58186	-2.04538	9.47646e-07	1.57014e-06	9.87615e-07	yes
	1352	NM_080776	Mmp16	72.2997	72.2227	1394.51	16.4996	16.4252	327.166	-2.13356	-2.14867	-2.08351	1.59365e-35	7.16708e-21	1.96948e-38	yes
	1353	NM_001105964	Kifap3	433.867	433.79	8386.69	99.0157	98.9413	1981.18	-2.13295	-2.14477	-2.08091	1.26314e-94	2.80841e-31	1.31243e-98	yes
	1354	NM_001108154	Larp6	7.92544	7.84849	151.451	1.87231	1.79786	35.4468	-2.13251	-2.12078	-2.0781	1.31209e-16	4.60245e-10	8.81817e-16	yes
	1355	NR_031860	Mir103a2	0.118249	0.0412955	0.355558	0.0994495	0.025	0	-2.13237	-0.623753	-0.174411	0.203449	0.10321	NA	no
	1356	NM_001106376	Trim31	0.119691	0.0427379	0.3842	0.0994495	0.025	0	-2.13232	-0.420334	-0.662085	0.261936	0.610498	0.782742	no
	1357	NM_017332	Fasn	1214.82	1214.74	23529	277.295	277.22	5545.66	-2.13141	-2.12563	-2.08239	8.81154e-53	2.11361e-25	4.09515e-56	yes
	1358	NM_001106699	B3galt6	29.713	29.6361	571.852	6.83192	6.75747	134.394	-2.13102	-2.15456	-2.07924	1.2268e-29	2.46951e-19	2.98075e-31	yes
	1359	NM_001172079	Icam5	1.95268	1.87573	35.978	0.504407	0.429957	8.03449	-2.13101	-2.6301	-2.06033	6.34021e-05	0.000114939	7.77772e-05	yes
	1360	NM_001107532	Ap3b2	239.137	239.061	4621.4	54.7096	54.6352	1099.1	-2.13026	-2.45615	-2.05799	4.08073e-10	8.33761e-16	5.14836e-10	yes
	1361	NM_001108004	Dnajb5	167.213	167.136	3230.9	38.2452	38.1707	762.851	-2.13024	-2.1866	-2.07781	5.75437e-34	2.46737e-22	1.85018e-34	yes
	1362	NM_001037287	Hnrnpf	0.119691	0.0427379	0.3842	0.0994495	0.025	0	-2.12996	-0.420334	-0.214788	0.270621	0.526307	0.942164	no
	1363	NM_022675	Fkbp1b	8.02294	7.94598	153.469	1.8963	1.82185	35.934	-2.1299	-2.10972	-2.07825	6.00616e-19	3.28643e-09	4.92826e-18	yes
	1364	NM_001109574	Tmem169	38.7325	38.6556	746.14	8.93577	8.86133	177.732	-2.12955	-2.43793	-2.05722	1.61603e-09	9.42623e-13	2.25945e-09	yes
	1365	NR_133672	LOC100911723	0.170477	0.093524	1.36461	0.114572	0.0401223	0.304442	-2.12851	-1.40902	-0.524866	0.0892182	0.00158126	0.774895	no
	1366	NR_031841	Mir30b	0.116806	0.039853	0.326915	0.0994495	0.025	0	-2.12806	-0.410376	-0.174411	0.194825	0.316697	NA	no
	1367	NM_012558	Fbp1	0.27721	0.200257	3.4383	0.1332	0.0587504	0.674427	-2.12723	-1.87641	-2.07848	0.0572133	0.0390886	0.0878336	no
	1368	NM_001024888	Gatad2b	46.7582	46.6813	900.731	10.7678	10.6934	213.241	-2.12713	-2.1337	-2.07159	3.37302e-22	2.26171e-15	6.36412e-23	yes
	1369	NM_001105754	Sez6	737.486	737.409	14269.6	168.945	168.87	3396.54	-2.12673	-2.4988	-2.04961	5.08631e-07	1.2642e-13	3.67025e-07	yes
	1370	NM_001271454	Igsf21	19.7107	19.6338	379.024	4.59389	4.51945	89.9777	-2.12628	-2.13566	-2.07007	1.29662e-17	3.82877e-08	2.82559e-17	yes
	1371	NM_001192009	Slc38a8	0.443288	0.366335	6.67116	0.168387	0.0939374	1.37371	-2.12544	-2.28939	-2.11415	0.00036357	0.000413134	0.00273652	yes
	1372	NM_017251	Gjb1	0.383378	0.306425	5.43854	0.162046	0.0875962	1.24915	-2.12518	-1.94041	-1.95769	0.0344268	0.132814	0.0409266	yes
	1373	NM_001024803	Lrrc63	0.715232	0.638279	11.9117	0.243689	0.16924	2.89506	-2.12388	-2.09203	-2.07422	0.000155734	0.00664632	0.00113474	yes
	1374	NM_001199195	Bdp1	5.33962	5.26267	100.974	1.30005	1.2256	23.9862	-2.12358	-2.1602	-2.066	2.66214e-14	7.89758e-09	1.69517e-13	yes
	1375	NM_138526	Noct	21.2876	21.2107	410.096	4.94443	4.86998	96.8232	-2.1228	-2.14609	-2.0736	1.33235e-38	4.24702e-17	4.93118e-38	yes
	1376	NM_001108478	Ttc9b	42.2868	42.2099	816.794	9.79052	9.71607	195.426	-2.12265	-2.57367	-2.03942	4.43325e-06	1.37065e-10	5.35856e-06	yes
	1377	NM_001108790	Tmem14a	3.30656	3.22961	61.902	0.822216	0.747766	14.445	-2.12078	-2.13638	-2.07012	2.09716e-18	6.63769e-06	2.88244e-16	yes
	1378	NM_001107172	Slc26a9	0.164525	0.0875722	1.23013	0.113135	0.0386856	0.279582	-2.11995	-0.912768	-1.90367	0.0858075	0.124242	0.115737	no
	1379	NM_001107634	Cdk19	394.421	394.344	7622.24	91.1062	91.0317	1827.15	-2.11637	-2.16759	-2.06012	2.73202e-66	1.79848e-28	1.3138e-68	yes
	1380	NM_001113409	Syngap1	2.05471	1.97776	37.9697	0.532162	0.457713	8.62238	-2.11567	-2.14879	-2.07381	1.53069e-08	3.97528e-05	9.09392e-08	yes
	1381	NM_001107876	Prickle2	89.046	88.969	1720.48	20.5468	20.4724	407.643	-2.11493	-2.17524	-2.06815	3.02963e-46	8.43315e-23	6.31369e-48	yes
	1382	NR_031800	Mirlet7a1	0.116806	0.039853	0.326915	0.0994495	0.025	0	-2.11157	-0.410376	-0.174411	0.204813	0.453712	0.951244	no
	1383	NM_001128194	Kctd7	10.7424	10.6654	205.32	2.55607	2.48162	49.1409	-2.11085	-2.15437	-2.05776	1.96829e-27	2.08861e-14	8.29875e-28	yes
	1384	NM_001144859	Kiaa0408L	538.361	538.284	10408.2	124.77	124.696	2508.21	-2.11041	-2.35619	-2.04368	2.63524e-14	2.2344e-18	3.24218e-14	yes
	1385	NM_001008811	Krt85	0.116806	0.039853	0.326915	0.0994495	0.025	0	-2.10849	-0.410376	-0.174411	0.206745	0.313845	NA	no
	1386	NM_001108257	Rab33a	48.8975	48.8205	944.738	11.4443	11.3699	228.591	-2.10708	-2.49878	-2.03863	2.10662e-11	5.66073e-13	3.4698e-11	yes
	1387	NM_053484	Gas7	603.753	603.676	11662.3	140.202	140.127	2793.37	-2.10692	-2.21827	-2.05635	4.81932e-25	2.76619e-19	2.55883e-26	yes
	1388	NM_001008300	Nedd4l	343.955	343.878	6653.56	79.9673	79.8929	1599.57	-2.10591	-2.1485	-2.05342	5.35195e-41	3.57084e-23	2.37343e-43	yes
	1389	NM_012755	Fyn	265.689	265.612	5137.19	61.8523	61.7779	1237.48	-2.10472	-2.17165	-2.05059	2.56078e-38	4.0204e-25	8.60936e-39	yes
	1390	NM_001110797	Pclo	0.545108	0.468154	8.64881	0.192143	0.117693	1.84141	-2.10435	-2.26058	-2.08818	7.30693e-05	5.4813e-05	0.000522207	yes
	1391	NM_001192010	Lypd5	0.375656	0.298702	5.32958	0.156918	0.0824684	1.15143	-2.10364	-2.29619	-2.07007	0.00237714	0.00148679	0.00796699	yes
	1392	NM_001191662	Hunk	30.1092	30.0322	579.915	7.06525	6.99081	138.958	-2.10336	-2.16612	-2.04661	2.69836e-11	2.49905e-11	1.13625e-11	yes
	1393	NM_001012198	Arhgap9	0.116806	0.039853	0.326915	0.0994495	0.025	0	-2.10174	-0.410376	-0.424016	0.211493	0.495636	0.888817	no
	1394	NM_021868	Cttn	3.14223	3.06527	59.0014	0.803739	0.729289	14.0843	-2.10102	-1.48377	-1.92238	0.079919	0.318848	0.0635138	no
	1395	NM_173837	Bbc3	27.5874	27.5105	532.818	6.49253	6.41809	127.851	-2.09979	-2.06338	-2.04722	1.05735e-15	5.5814e-13	1.39674e-15	yes
	1396	NM_001302217	Elavl2	175.919	175.842	3399.92	41.14	41.0656	822.534	-2.0988	-2.3195	-2.03253	2.16705e-09	1.23649e-16	1.93248e-09	yes
	1397	NM_001100560	Nrip1	106.889	106.812	2065.19	25.0535	24.9791	500.119	-2.09847	-2.10552	-2.04514	1.34746e-50	7.00374e-22	6.81264e-52	yes
	1398	NM_053739	Becn1	0.214484	0.137531	2.18818	0.124295	0.0498453	0.501001	-2.09843	-1.2003	-2.01969	0.0434759	0.0867011	0.122782	no
	1399	NM_001108207	Tnfrsf21	95.9505	95.8736	1855.14	22.4222	22.3478	445.194	-2.09818	-2.16998	-2.0491	6.58234e-22	5.70032e-17	3.77136e-22	yes
	1400	NM_012633	Prph	3.0181	2.94114	56.3923	0.776064	0.701615	13.5995	-2.09711	-2.38125	-2.03897	2.27752e-11	1.5658e-06	2.15442e-10	yes
	1401	NM_001014773	Pcdhga7	29.5711	29.4941	570.774	6.9728	6.89835	136.937	-2.09607	-2.15438	-2.03723	1.61552e-07	1.68054e-09	7.95605e-08	yes
	1402	NM_173139	Gnat3	0.116806	0.039853	0.326915	0.0994495	0.025	0	-2.09602	-0.410376	-0.731027	0.215473	0.593956	0.767288	no
	1403	NM_001107436	RGD1304884	54.5768	54.4998	1052.13	12.8011	12.7266	253.271	-2.09494	-2.11471	-2.04315	1.55216e-22	2.81055e-11	1.80096e-23	yes
	1404	NM_001107411	Ogfod1	9.66378	9.58683	184.889	2.32749	2.25304	44.4896	-2.09251	-2.12074	-2.03909	3.15794e-17	2.01555e-08	2.98745e-17	yes
	1405	NM_001108141	Dscaml1	62.7344	62.6575	1211.97	14.8098	14.7354	296.368	-2.09098	-2.51944	-2.01247	8.23856e-07	2.31639e-12	7.84027e-07	yes
	1406	NM_001135782	Pramef8	7.56325	7.4863	144.276	1.82807	1.75362	34.5184	-2.09036	-2.12621	-2.0396	1.39736e-32	3.83686e-15	5.74188e-31	yes
	1407	NM_001024367	Armcx1	1.22082	1.14387	21.4088	0.36461	0.29016	5.30947	-2.08954	-1.74391	-1.99949	0.00348794	0.0285243	0.00483192	yes
	1408	NM_031320	Celsr3	433.905	433.828	8394.23	102.158	102.083	2056.09	-2.08775	-2.47021	-2.01155	8.75704e-08	1.68786e-14	9.01329e-08	yes
	1409	NM_022287	Slc26a1	2.42631	2.34936	44.8994	0.643741	0.569292	10.8763	-2.08407	-2.08995	-2.00615	0.000235422	0.00780985	0.000242549	yes
	1410	NM_001304747	Smpd5	10.4841	10.4071	200.31	2.55648	2.48203	49.3609	-2.08399	-2.17678	-2.02113	1.24769e-13	1.52224e-11	5.45057e-13	yes
	1411	NM_001034855	Gpr153	20.232	20.155	390.548	4.81956	4.74511	94.2624	-2.08321	-2.05253	-2.03562	7.90854e-19	9.19311e-11	3.38271e-19	yes
	1412	NM_031088	Ptger2	0.517125	0.440172	8.0487	0.187871	0.113421	1.75753	-2.08181	-2.22105	-2.03812	0.000752241	0.000978268	0.00293299	yes
	1413	NM_022673	Mecp2	26.6094	26.5325	512.606	6.32521	6.25077	124.395	-2.0818	-2.08076	-2.03082	9.27441e-28	7.82054e-17	2.6709e-28	yes
	1414	NM_138896	Pja2	9.72883	9.65188	186.056	2.34987	2.27542	44.9587	-2.07892	-2.11237	-2.02693	7.62745e-25	1.70157e-12	3.12585e-24	yes
	1415	NM_001109292	Ddx6	153.759	153.682	2968.22	36.4566	36.3821	725.784	-2.07853	-2.09311	-2.02319	1.09548e-15	6.77924e-16	1.99548e-16	yes
	1416	NM_001039343	Zdhhc14	19.1854	19.1084	368.887	4.6157	4.54125	90.4719	-2.07839	-2.13249	-2.0246	2.59561e-32	1.63472e-12	3.82317e-32	yes
	1417	NM_053391	Hs3st1	21.5192	21.4422	415.132	5.19236	5.11791	102.497	-2.07815	-2.30401	-2.01994	3.97446e-21	4.86325e-14	2.44408e-20	yes
	1418	NM_001013060	Rit2	25.5222	25.4452	491.073	6.09771	6.02326	119.436	-2.07767	-2.20578	-2.01509	4.30495e-07	2.63718e-08	3.85727e-07	yes
	1419	NM_001099655	Vom2r16	0.278864	0.201911	3.48302	0.140854	0.0664043	0.830304	-2.07734	-1.90752	-1.82749	0.0211115	0.00112818	0.307004	yes
	1420	NM_001173344	Spred3	8.00036	7.92341	152.81	1.98126	1.90681	37.726	-2.07627	-2.09558	-2.01855	2.28217e-12	1.00282e-09	2.10084e-12	yes
	1421	NM_001135012	Usp4	2.55871	2.48176	47.5269	0.65997	0.585521	11.1743	-2.07575	-2.12684	-2.02897	3.59903e-16	5.55635e-09	3.13386e-13	yes
	1422	NM_001111127	Hist3h2ba	85.3267	85.2497	1647.9	20.3412	20.2668	408.421	-2.07547	-2.58525	-2.00107	7.39528e-10	1.63317e-16	1.06832e-09	yes
	1423	NM_022609	B3gat2	29.6748	29.5979	572.229	7.11528	7.04083	140.913	-2.07519	-2.35101	-2.00909	2.06078e-09	3.40256e-11	3.08901e-09	yes
	1424	NM_013175	Scg5	40.8346	40.7576	786.031	9.78509	9.71064	194.736	-2.0748	-2.27067	-2.00761	3.99569e-15	2.05329e-11	8.49588e-15	yes
	1425	NM_001106992	Cpeb4	88.7669	88.6899	1711.76	21.1425	21.0681	420.108	-2.07425	-2.10861	-2.01755	4.24569e-15	2.32301e-11	1.2464e-15	yes
	1426	NM_001013203	Trim44	61.354	61.277	1183.79	14.6349	14.5604	290.221	-2.07396	-2.1163	-2.02163	8.07612e-22	3.66201e-16	7.5425e-23	yes
	1427	NM_001106255	RGD1309036	1.53353	1.45657	27.6319	0.435344	0.360895	6.71369	-2.07336	-2.03508	-2.02131	2.134e-07	0.000221787	1.82349e-06	yes
	1428	NM_198736	Kctd13	76.9945	76.9176	1488.09	18.4035	18.329	366.922	-2.07135	-2.10165	-2.0188	8.49917e-52	3.60566e-24	8.58286e-49	yes
	1429	NM_001011955	Chst1	41.3285	41.2515	798.03	9.88987	9.81542	195.71	-2.0692	-2.0775	-2.01892	1.71306e-27	1.15746e-16	3.24675e-26	yes
	1430	NM_001127492	Sphkap	8.64147	8.56452	164.719	2.11516	2.04071	40.0715	-2.06899	-2.3219	-2.00687	6.95922e-07	0.000437013	6.76625e-07	yes
	1431	NM_130829	Palm	411.404	411.327	7926.75	98.1311	98.0567	1967.25	-2.06883	-2.19213	-1.99875	3.06854e-11	1.47946e-11	3.58498e-11	yes
	1432	NM_031746	Slc13a2	0.116806	0.039853	0.326915	0.0994495	0.025	0	-2.06858	-0.410376	-0.174411	0.237924	0.452073	NA	no
	1433	NM_001106619	Usp5	67.1622	67.0853	1297.58	16.0728	15.9984	319.466	-2.06825	-2.06916	-2.01373	1.77328e-17	1.1911e-14	4.57186e-18	yes
	1434	NM_001013133	Rhobtb2	68.3752	68.2983	1321.16	16.3489	16.2744	324.626	-2.06755	-2.09822	-2.01737	5.17415e-27	1.50894e-17	1.95217e-28	yes
	1435	NM_001081958	Gnl3l	115.853	115.776	2237.04	27.7185	27.6441	551.592	-2.06656	-2.09802	-2.01125	1.412e-15	9.38294e-15	4.84028e-16	yes
	1436	NM_053541	Lrp3	175.851	175.774	3401.24	42.0778	42.0034	842.313	-2.06606	-2.14038	-2.01102	3.53102e-37	4.14338e-26	5.65806e-37	yes
	1437	NM_001135718	Prex1	168.075	167.998	3251.27	40.2006	40.1261	799.77	-2.06466	-2.08758	-2.01637	4.62363e-24	9.97542e-15	2.90726e-25	yes
	1438	NM_152847	Snx27	14.8452	14.7682	284.706	3.61064	3.5362	70.1692	-2.06347	-2.07694	-2.01021	3.27916e-24	1.29344e-13	1.54047e-24	yes
	1439	NM_031769	Pdxk	12.2652	12.1883	235.045	2.99318	2.91873	57.7433	-2.0631	-2.142	-2.01011	1.86729e-18	1.07002e-10	1.28179e-18	yes
	1440	NM_001107405	Mib1	108.129	108.052	2087.07	25.9353	25.8609	515.825	-2.06304	-2.07403	-2.0064	1.47998e-13	2.00801e-12	6.08964e-14	yes
	1441	NM_001105846	Fmnl1	14.0849	14.0079	270.228	3.42305	3.3486	66.3214	-2.06238	-2.10859	-2.01055	7.22712e-25	3.82235e-11	3.23144e-24	yes
	1442	NM_012920	Camk2a	8.47015	8.3932	161.457	2.08829	2.01384	39.4763	-2.06125	-2.48365	-1.97023	0.00123156	0.00556233	0.00170674	yes
	1443	NM_001017376	Phyhip	0.216327	0.139373	2.25739	0.119514	0.0450647	0.394845	-2.06123	-1.72142	-1.96405	0.0696534	0.0505526	0.0951949	no
	1444	NM_017346	Cacnb1	94.5449	94.4679	1827.64	22.7841	22.7096	454.977	-2.05756	-2.10507	-1.99807	2.57278e-15	1.04996e-14	3.58395e-15	yes
	1445	NM_001113184	Gria4	0.22345	0.146496	2.41208	0.123168	0.048718	0.477004	-2.05486	-1.64606	-2.06246	0.0398502	0.000717989	0.063765	yes
	1446	NM_001108047	Foxn3	73.1657	73.0888	1414.1	17.6744	17.5999	351.519	-2.05451	-2.04846	-2.0003	2.48489e-17	6.1286e-16	9.47252e-18	yes
	1447	NM_001109336	RGD1561870	0.116806	0.039853	0.326915	0.0994495	0.025	0	-2.05436	-0.410376	-0.174411	0.252129	0.42435	0.951244	no
	1448	NM_001033888	Numbl	79.8767	79.7998	1546.35	19.2913	19.2168	384.321	-2.05389	-2.04805	-2.0046	9.55064e-43	1.15349e-21	2.29418e-42	yes
	1449	NM_019621	Dlg4	326.251	326.174	6308.49	78.7152	78.6407	1572.83	-2.05238	-2.07383	-2.00137	2.31095e-48	6.17105e-26	1.24823e-49	yes
	1450	NM_001109139	Mypop	8.27962	8.20267	158.356	2.07429	1.99984	39.6865	-2.05191	-2.3626	-1.99728	5.26681e-21	3.42465e-12	1.53775e-19	yes
	1451	NR_032132	Mir485	0.116806	0.039853	0.326915	0.0994495	0.025	0	-2.05133	-0.410376	-0.174411	0.255403	0.465397	0.951244	no
	1452	NM_031666	Syt10	0.725926	0.648972	12.1169	0.245487	0.171037	2.92557	-2.05124	-1.7795	-2.0138	0.000174537	0.00358476	0.000506006	yes
	1453	NM_001109401	Tceal7	0.607358	0.530405	9.814	0.210771	0.136321	2.2114	-2.05122	-2.09628	-1.98513	0.00257481	0.00324619	0.00477288	yes
	1454	NM_017235	Hsd17b7	13.0997	13.0227	251.562	3.22871	3.15426	62.6359	-2.05005	-2.04191	-1.99688	1.73525e-19	3.19785e-11	1.05918e-19	yes
	1455	NM_001013054	Adprhl1	0.220039	0.143085	2.33704	0.123168	0.048718	0.477004	-2.04867	-1.50154	-1.91157	0.0453096	0.060996	0.0710447	no
	1456	NM_133515	Akap5	13.8818	13.8048	266.097	3.45513	3.38068	67.6039	-2.04644	-1.91295	-1.96918	1.69206e-07	0.00243548	1.65165e-07	yes
	1457	NM_019316	Mafb	29.8588	29.7819	576.029	7.27379	7.19934	143.136	-2.04486	-2.04261	-1.99524	1.80634e-18	5.50173e-15	5.62731e-19	yes
	1458	NM_130423	Ggt7	61.7164	61.6395	1193.3	15.0451	14.9707	300.341	-2.04443	-2.17213	-1.98431	4.8075e-17	7.70563e-14	1.47934e-16	yes
	1459	NM_053714	Ankh	75.8159	75.739	1462.67	18.4307	18.3562	366.131	-2.04366	-2.04425	-1.99152	4.98105e-29	2.77083e-15	1.34576e-29	yes
	1460	NM_001012070	Ptgdr2	0.332362	0.255409	4.54825	0.154539	0.0800899	1.10989	-2.04258	-1.84233	-2.00446	0.00847991	0.0139843	0.0175075	yes
	1461	NM_001037159	Pcdhgb8	11.3327	11.2557	217.798	2.81037	2.73592	54.167	-2.04208	-2.0343	-1.98777	1.69769e-09	1.01924e-07	1.43661e-09	yes
	1462	NM_001122776	Kcnc4	2.03498	1.95803	37.6062	0.546753	0.472303	8.88148	-2.04092	-2.39855	-1.97429	1.45438e-05	0.00403251	2.54481e-05	yes
	1463	NM_001127542	Peli3	6.9544	6.87744	132.279	1.76204	1.68759	33.2316	-2.03837	-2.04364	-1.98354	3.69183e-21	2.97303e-09	2.17245e-20	yes
	1464	NM_053870	Kcnj4	1.71839	1.64144	31.1728	0.481234	0.406785	7.61692	-2.03808	-2.10382	-1.96751	1.22474e-05	0.000217178	2.80906e-05	yes
	1465	NM_031024	Dbn1	1220.18	1220.1	23625.3	297.292	297.218	5977.7	-2.03767	-2.21729	-1.97896	4.54315e-31	1.19925e-21	4.5907e-30	yes
	1466	NM_001029902	Ptprk	239.613	239.536	4632.12	58.4129	58.3384	1163.72	-2.03722	-2.07374	-1.98844	1.8737e-33	2.50594e-19	4.36174e-34	yes
	1467	NM_001107478	Zbtb45	45.9284	45.8515	886.997	11.3281	11.2536	225.464	-2.03694	-2.09239	-1.98492	3.79342e-66	2.24076e-26	3.31624e-68	yes
	1468	NM_145769	Lgi1	22.8779	22.801	439.461	5.62289	5.54844	110.209	-2.03494	-2.10553	-1.98315	6.97565e-27	5.0879e-09	6.19037e-28	yes
	1469	NM_001014783	Pcdhb3	9.8925	9.81555	189.122	2.48364	2.40919	47.7548	-2.03461	-2.03682	-1.97866	1.41329e-15	4.72985e-07	3.0803e-15	yes
	1470	NM_001127594	Zfp786	39.9481	39.8712	770.374	9.8477	9.77325	195.853	-2.03428	-2.19754	-1.976	6.74951e-24	5.58185e-22	9.69199e-24	yes
	1471	NM_024361	Ndst1	96.0686	95.9916	1856.38	23.5196	23.4451	466.784	-2.03336	-2.08445	-1.97831	1.72558e-10	7.1287e-10	7.71925e-11	yes
	1472	NM_080409	Ppfia4	51.6883	51.6114	998.481	12.6723	12.5978	251.082	-2.03294	-2.02299	-1.98308	3.93737e-23	2.86498e-17	2.72743e-23	yes
	1473	NM_053927	Epb41l3	207.911	207.834	4018.01	50.8595	50.7851	1014.11	-2.03279	-2.05139	-1.98291	6.07636e-43	1.23443e-23	1.17844e-43	yes
	1474	NM_001123469	Hist2h4	0.273011	0.196058	3.3845	0.134327	0.0598776	0.698424	-2.03088	-1.72551	-1.97372	0.0304332	0.0241623	0.0480204	yes
	1475	NM_031066	Fez1	431.391	431.314	8342.96	105.834	105.76	2125.53	-2.02828	-2.33529	-1.95903	2.7728e-09	1.47253e-13	3.84355e-09	yes
	1476	NM_181629	Sgtb	25.4047	25.3277	488.716	6.30231	6.22786	124.289	-2.02816	-2.09186	-1.96968	1.8868e-17	3.2229e-10	1.65091e-17	yes
	1477	NM_133401	Abcb1a	7.64088	7.56393	146.275	1.96184	1.88739	37.5366	-2.02592	-2.22546	-1.96919	1.75375e-20	4.62056e-09	1.14375e-18	yes
	1478	NM_001014156	Dbndd1	61.3959	61.3189	1185.4	15.1671	15.0926	303.387	-2.02515	-2.35504	-1.9516	4.52047e-08	2.46971e-14	5.74529e-08	yes
	1479	NM_001107136	Auts2l1	228.225	228.148	4413.61	56.1898	56.1153	1125.76	-2.02482	-2.11495	-1.9693	4.10224e-41	1.52255e-25	3.84654e-39	yes
	1480	NM_001005761	Mtmr9	53.4918	53.4148	1031.58	13.2127	13.1382	261.935	-2.02402	-2.0298	-1.96689	1.0239e-12	1.79128e-11	4.03907e-13	yes
	1481	NM_012781	Arnt2	415.18	415.103	8031.91	102.278	102.204	2049.74	-2.02242	-2.07762	-1.96765	1.32271e-37	2.99782e-25	1.52145e-38	yes
	1482	NM_001033079	Slc6a17	150.027	149.95	2898.92	36.9302	36.8557	733.767	-2.02218	-2.07603	-1.97521	2.04973e-30	2.8374e-19	1.11662e-31	yes
	1483	NM_021859	Matk	18.0152	17.9383	346.113	4.4899	4.41545	87.6105	-2.02179	-2.22096	-1.96027	4.39181e-08	3.64681e-08	4.58594e-08	yes
	1484	NM_001109209	Bpifb4	0.367076	0.290123	5.20208	0.157774	0.0833241	1.16526	-2.0205	-2.26765	-2.01882	0.0144891	0.000415163	0.0352563	yes
	1485	NM_001271363	Astn2	15.394	15.317	296.341	3.85624	3.78179	74.9378	-2.02006	-2.08618	-1.96799	7.28978e-11	3.62868e-07	4.80007e-11	yes
	1486	NM_175592	Cacna2d2	32.0266	31.9497	616.692	7.96905	7.8946	157.604	-2.02001	-2.0387	-1.95901	4.64569e-12	1.44844e-10	3.16111e-12	yes
	1487	NM_052809	Cdo1	64.456	64.379	1242.86	16.0078	15.9333	319.391	-2.0193	-2.16623	-1.9592	6.43449e-24	1.56484e-17	1.46733e-23	yes
	1488	NM_001037546	Fgd1	24.344	24.267	469.517	6.05871	5.98426	119.165	-2.01809	-2.00509	-1.96673	3.47062e-19	5.96677e-12	2.5687e-19	yes
	1489	NM_199230	Acvr1b	105.048	104.971	2031.96	26.0342	25.9597	518.056	-2.01544	-2.01603	-1.96498	2.09835e-20	9.77008e-16	3.35728e-21	yes
	1490	NM_001109650	Kctd4	15.3927	15.3158	295.241	3.85694	3.78249	74.7992	-2.01464	-2.13544	-1.95917	8.2004e-10	2.24779e-10	7.37778e-10	yes
	1491	NM_053722	Clasp2	612.869	612.792	11848.3	151.904	151.829	3041.28	-2.01326	-2.06015	-1.96013	5.11437e-54	2.68952e-26	5.84351e-55	yes
	1492	NM_001107749	Tp53i11	513.921	513.845	9956.35	127.539	127.465	2558.52	-2.0116	-2.06552	-1.95716	9.8421e-34	1.27574e-21	3.61039e-33	yes
	1493	NM_001191911	Zfp251	54.7549	54.6779	1056.91	13.624	13.5495	270.407	-2.01135	-2.01031	-1.96064	6.19557e-36	4.59601e-21	1.59476e-38	yes
	1494	NM_012527	Chrm3	3.61522	3.53826	67.9348	0.951823	0.877373	16.9345	-2.00974	-2.27959	-1.95038	6.08943e-06	0.000633574	9.18675e-06	yes
	1495	NM_017179	Uncx	0.116806	0.039853	0.326915	0.0994495	0.025	0	-2.00726	-0.410376	-0.161318	0.319607	0.566633	0.958274	no
	1496	NM_001107719	Sass6	4.90431	4.82735	92.6362	1.29565	1.2212	23.9235	-2.00697	-2.00943	-1.94881	2.13085e-09	2.99487e-06	5.24588e-09	yes
	1497	NM_001013085	Snx10	39.8493	39.7724	768.333	9.96572	9.89128	197.121	-2.0064	-2.03719	-1.9551	3.53548e-28	2.76606e-17	4.45135e-28	yes
	1498	NM_001126303	Usp43	3.43153	3.35458	64.4615	0.90477	0.830321	16.0557	-2.00472	-2.06112	-1.95165	1.73232e-12	2.41727e-07	1.40005e-11	yes
	1499	NM_001108953	Zbtb6	75.1187	75.0418	1448.96	18.8137	18.7393	374.304	-2.00293	-2.01649	-1.95043	1.13971e-39	9.37246e-24	1.24935e-41	yes
	1500	NM_001113403	Lnpep	0.948145	0.871192	16.46	0.299848	0.225399	4.00781	-2.00005	-2.13455	-1.94697	3.06733e-05	3.38226e-05	0.000116496	yes
	1501	NM_001105992	Xpr1	157.467	157.39	3038.3	39.4823	39.4078	783.574	-1.99769	-2.20185	-1.93935	3.67919e-08	1.12297e-09	1.89212e-08	yes
	1502	NM_001191860	Actr3b	22.8036	22.7267	439.586	5.70788	5.63343	111.745	-1.99569	-2.09583	-1.94984	3.19894e-25	1.74161e-16	8.9081e-25	yes
	1503	NM_001044701	Dennd11	33.0045	32.9275	634.323	8.33556	8.26112	164.217	-1.99479	-2.02297	-1.93465	1.08697e-09	1.2816e-09	5.36988e-10	yes
	1504	NM_133410	Rap2b	10.945	10.868	210.038	2.80626	2.73182	54.1766	-1.99466	-2.00076	-1.94503	3.96072e-23	3.93346e-14	1.16571e-22	yes
	1505	NM_181379	Ppp2r5b	183.138	183.061	3543.3	46.0171	45.9427	919.365	-1.99449	-2.01381	-1.94075	3.0304e-22	4.13242e-15	1.44974e-21	yes
	1506	NM_001107308	Gmip	74.547	74.47	1440.71	18.797	18.7226	374.452	-1.99307	-1.99395	-1.94172	5.28652e-44	3.81219e-22	9.43946e-43	yes
	1507	NM_001191553	Ccdc85a	3.98371	3.90676	75.0479	1.05663	0.982177	19.0695	-1.99215	-2.13467	-1.94329	3.48409e-17	1.86473e-07	7.31513e-16	yes
	1508	NM_001012076	Phyhipl	59.9505	59.8735	1156.72	15.1549	15.0804	302.042	-1.99099	-2.2921	-1.92565	2.92852e-10	1.68276e-11	4.54724e-10	yes
	1509	NM_021854	Tsc1	77.1836	77.1067	1489.16	19.5263	19.4518	388.562	-1.98794	-1.99101	-1.93257	3.13017e-19	1.26974e-15	5.37569e-20	yes
	1510	NM_001136241	Ngef	20.1512	20.0743	387.364	5.17162	5.09718	102.142	-1.98684	-2.19074	-1.91586	5.60586e-10	3.40226e-07	1.10007e-09	yes
	1511	NM_001191556	Wnk2	430.258	430.182	8333.5	108.617	108.543	2171.63	-1.98661	-1.97866	-1.93823	1.41452e-61	1.61391e-26	3.67195e-65	yes
	1512	NM_207590	Nmt2	81.306	81.2291	1569.82	20.6092	20.5347	410.522	-1.9856	-2.00817	-1.93098	2.66247e-22	1.88133e-16	6.92685e-23	yes
	1513	NM_053570	Cxadr	129.054	128.977	2490.62	32.65	32.5755	649.448	-1.98508	-2.03589	-1.93308	4.49148e-21	1.23221e-18	2.72244e-21	yes
	1514	NM_031009	Agtr1b	0.173491	0.0965374	1.45403	0.110609	0.0361596	0.22142	-1.98398	-1.14263	-1.90567	0.114957	0.0742506	0.177689	no
	1515	NM_001108875	Sgcz	0.265676	0.188723	3.21373	0.144817	0.070367	0.913326	-1.98222	-1.9475	-1.97303	0.0187151	0.000150215	0.0358227	yes
	1516	NM_001047920	LOC367195	2.07506	1.99811	38.1713	0.59561	0.521161	9.93919	-1.98203	-1.97446	-1.93401	1.47303e-11	9.50934e-07	2.93981e-09	yes
	1517	NM_001024299	Zfp458	0.165541	0.0885874	1.27698	0.109482	0.0350323	0.197422	-1.98162	-1.12919	-0.559966	0.13663	0.020993	0.77909	no
	1518	NM_184051	Prkag2	73.4311	73.3542	1415.25	18.6722	18.5978	371.684	-1.98025	-2.05858	-1.92513	1.91722e-30	1.59219e-21	3.55246e-31	yes
	1519	NM_012828	Cacnb3	263.024	262.947	5090.97	66.7324	66.6579	1336.57	-1.98021	-2.13648	-1.92333	1.25483e-18	1.8122e-17	2.94964e-18	yes
	1520	NM_001271104	Foxp2	72.9891	72.9121	1408.62	18.5974	18.5229	374.339	-1.97999	-2.53143	-1.89589	1.28544e-06	3.45615e-12	1.43327e-06	yes
	1521	NM_001191620	Zfp418	3.80635	3.72939	71.4612	1.04635	0.971896	18.9314	-1.97936	-2.05914	-1.92612	2.96678e-14	2.50039e-10	4.09614e-13	yes
	1522	NM_053656	P2rx2	3.0624	2.98545	57.2734	0.830506	0.756057	14.5629	-1.97861	-2.04065	-1.92981	4.71323e-09	4.73481e-06	2.40341e-08	yes
	1523	NM_001107999	Acap3	206.199	206.123	3988.66	52.4796	52.4051	1053.4	-1.97761	-2.1274	-1.91921	1.435e-32	2.81926e-22	9.56822e-32	yes
	1524	NM_001107658	Trio	427.275	427.199	8258.67	108.55	108.475	2170.23	-1.97758	-1.97613	-1.92549	1.32167e-41	6.36349e-23	5.18203e-44	yes
	1525	NM_021853	Kcnt1	6.31857	6.24162	119.797	1.65334	1.57889	31.0325	-1.97755	-1.98853	-1.91568	3.00817e-10	6.9664e-05	4.80585e-10	yes
	1526	NM_001106822	Slc35f2	4.28941	4.21246	81.0581	1.1863	1.11185	21.8576	-1.97622	-2.1383	-1.92222	2.50264e-17	9.92862e-07	8.04106e-16	yes
	1527	NM_001107735	Osbpl6	53.1055	53.0286	1023.36	13.563	13.4886	268.769	-1.97576	-2.03707	-1.92217	2.38998e-19	1.59965e-13	5.76928e-20	yes
	1528	NM_031028	Gabbr1	725.608	725.531	14050.4	184.652	184.577	3700.3	-1.97486	-2.02703	-1.92152	4.53619e-33	1.5508e-21	2.77434e-32	yes
	1529	NM_021680	Nxph4	14.5323	14.4553	279.702	3.75369	3.67924	72.7438	-1.97462	-2.12173	-1.91071	0.000114697	1.12642e-05	8.4233e-05	yes
	1530	NR_031832	Mir27b	0.317177	0.240223	4.23638	0.148322	0.0738727	0.978869	-1.97429	-1.82882	-2.01347	0.00927745	0.0103571	0.0364266	yes
	1531	NM_001191110	Celsr2	288.536	288.459	5587.77	73.4845	73.41	1463.71	-1.97419	-2.01497	-1.92273	5.36862e-12	2.92387e-13	2.82903e-12	yes
	1532	NM_001014187	Lancl2	138.242	138.165	2669.71	35.2926	35.2182	704.875	-1.97333	-2.00867	-1.92003	1.151e-47	1.89585e-25	4.73394e-48	yes
	1533	NM_001004282	Tmem178a	18.8944	18.8174	363.346	4.85173	4.77728	95.0709	-1.97272	-2.00277	-1.9211	2.30871e-30	4.13242e-15	1.76228e-29	yes
	1534	NM_031006	Adar	123.287	123.21	2382.03	31.4751	31.4006	627.342	-1.9725	-1.98041	-1.92093	1.44395e-29	2.75193e-17	3.36644e-31	yes
	1535	NM_024161	Dnajc5	79.7575	79.6805	1539.86	20.3965	20.322	405.118	-1.97038	-1.98216	-1.91905	2.07952e-20	1.59439e-14	6.02515e-21	yes
	1536	NM_024486	Acvr1	74.3483	74.2713	1435.94	19.0044	18.93	377.029	-1.97001	-2.0006	-1.92128	1.06754e-23	2.8096e-18	6.47e-25	yes
	1537	NM_001191778	Aldh1l2	65.8889	65.812	1272.83	16.9053	16.8308	338.457	-1.96985	-2.40071	-1.89847	3.69612e-08	8.72696e-15	5.03782e-08	yes
	1538	NM_001047900	Naa25	60.4212	60.3443	1164.98	15.4997	15.4253	307.584	-1.96663	-1.96915	-1.91464	1.78871e-27	4.52186e-18	8.68481e-29	yes
	1539	NM_001134991	Zbtb12	138.852	138.775	2684.11	35.6504	35.576	715.432	-1.96659	-2.18093	-1.90564	4.23927e-24	9.49534e-23	2.47833e-23	yes
	1540	NM_199407	Unc5c	44.3475	44.2705	854.353	11.3909	11.3165	225.327	-1.96638	-1.99538	-1.91512	1.16928e-25	4.13171e-17	3.54264e-26	yes
	1541	NM_001015017	Olfm2	125.435	125.358	2426.62	32.1912	32.1167	641.548	-1.96515	-1.97171	-1.90835	7.4484e-11	2.38993e-14	1.23615e-10	yes
	1542	NM_001012201	Cadm1	74.3611	74.2841	1433.66	19.1047	19.0302	380.024	-1.96474	-1.99858	-1.90988	7.80743e-23	1.67532e-17	7.40852e-23	yes
	1543	NM_130820	Pnma1	2.86085	2.78389	53.3063	0.786449	0.711999	13.6882	-1.96438	-2.05653	-1.91499	6.63736e-12	1.23031e-07	8.64417e-11	yes
	1544	NM_021748	Nsf	90.5121	90.4352	1748.37	23.2798	23.2053	463.454	-1.96381	-1.99163	-1.91157	4.51436e-25	1.5473e-15	1.38167e-25	yes
	1545	NM_138511	Gpc2	518.699	518.622	10035.8	133.087	133.013	2677.59	-1.96343	-2.27404	-1.89403	1.70503e-09	4.82626e-16	3.28864e-09	yes
	1546	NM_001127561	Cers3	0.443431	0.366477	6.64745	0.178148	0.103698	1.56097	-1.96283	-2.02938	-1.89809	0.00227301	0.000276176	0.00601227	yes
	1547	NM_001191809	Ino80d	11.0463	10.9694	211.403	2.89749	2.82304	55.8483	-1.96239	-1.98938	-1.90188	5.46137e-08	8.30537e-07	3.65451e-08	yes
	1548	NM_001134568	Hdx	5.57032	5.49337	105.464	1.50079	1.42634	28.0003	-1.96169	-1.97409	-1.90696	3.6306e-11	3.42395e-06	9.3684e-11	yes
	1549	NM_001127558	Zfp2	36.5348	36.4578	703.549	9.44617	9.37172	186.886	-1.96004	-1.96525	-1.90843	1.94494e-45	3.59138e-23	4.82305e-49	yes
	1550	NM_001115030	Gltpd2	0.879223	0.80227	15.1135	0.296068	0.221618	3.93947	-1.95993	-2.04693	-1.89798	0.00317538	0.00658675	0.00456292	yes
	1551	NM_053788	Stx1a	72.8483	72.7713	1407.71	18.8052	18.7308	375.486	-1.95943	-2.12167	-1.89866	1.01791e-13	6.75749e-15	3.34109e-13	yes
	1552	NR_031859	Mir101a	0.163241	0.0862881	1.2298	0.110609	0.0361596	0.22142	-1.95829	-1.40025	-1.76219	0.123442	0.0281983	0.248598	no
	1553	NM_001113328	Pde4d	0.164684	0.0877305	1.25844	0.113135	0.0386856	0.279582	-1.95826	-1.32909	-1.79857	0.115671	0.0165065	0.222988	no
	1554	NM_031078	Pde1c	11.0435	10.9666	211.771	2.90707	2.83263	56.0446	-1.95805	-2.0203	-1.90321	2.96327e-08	2.37967e-06	2.59351e-08	yes
	1555	NM_199509	Pcdhac1	0.412257	0.335303	6.1008	0.164153	0.0897032	1.28052	-1.95656	-2.31907	-1.96181	0.00236329	4.00377e-06	0.00654209	yes
	1556	NM_080583	Ap2b1	145.036	144.96	2801.98	37.4236	37.3492	745.693	-1.95632	-1.96335	-1.90399	5.32322e-21	2.73069e-16	1.60073e-21	yes
	1557	NM_024366	Ncs1	115.97	115.893	2239.95	29.951	29.8766	596.291	-1.95579	-1.97733	-1.90476	2.46681e-25	9.15007e-20	1.79218e-26	yes
	1558	NM_019304	Dgkb	5.21946	5.14251	99.1841	1.41995	1.3455	26.5391	-1.95576	-2.33754	-1.89382	1.43338e-08	1.96594e-05	3.31027e-08	yes
	1559	NM_053419	Synrg	204.574	204.497	3955.71	52.8017	52.7273	1054.89	-1.95552	-1.97474	-1.90372	2.45828e-35	3.09307e-22	1.53877e-36	yes
	1560	NM_145777	Olfm3	30.6562	30.5793	591.429	7.94993	7.87548	157.082	-1.9547	-2.0874	-1.90097	8.27025e-15	2.87271e-12	5.5851e-14	yes
	1561	NM_001012146	Dgcr2	1.19589	1.11893	21.687	0.372677	0.298227	5.42932	-1.95313	-1.2859	-1.84843	0.0917139	0.294726	0.0729426	no
	1562	NM_001271495	Spen	277.528	277.451	5369.34	71.8083	71.7338	1436.3	-1.95181	-1.95518	-1.8995	1.70217e-34	1.24972e-19	3.34802e-35	yes
	1563	NM_012560	Foxg1	735.455	735.379	14231.8	190.432	190.357	3838.85	-1.95001	-2.35612	-1.87249	1.36852e-06	8.74647e-13	1.7583e-06	yes
	1564	NM_001127484	Wbp1l	0.482465	0.405512	7.38264	0.202323	0.127873	2.05545	-1.94983	-1.75463	-1.88442	0.000619425	0.00877075	0.00268508	yes
	1565	NM_001107897	Gdap1	78.258	78.1811	1510.89	20.2916	20.2171	403.537	-1.94955	-1.97089	-1.89913	1.35109e-34	1.35159e-16	1.9193e-34	yes
	1566	NM_013043	Tsc22d1	73.9692	73.8923	1429	19.1985	19.1241	380.846	-1.94812	-1.99128	-1.89979	7.24136e-23	1.43316e-15	2.04956e-23	yes
	1567	NM_203338	Vkorc1l1	0.391331	0.314377	5.67053	0.163025	0.0885759	1.25653	-1.94811	-2.2277	-1.88561	0.0224426	0.00179881	0.0299365	yes
	1568	NM_001077648	Prdm2	178.725	178.648	3455.34	46.4098	46.3354	926.684	-1.94683	-1.94623	-1.89551	6.00997e-38	6.75625e-22	4.8855e-39	yes
	1569	NM_145785	Hdgfl3	266.015	265.938	5137.38	69.1282	69.0538	1385.36	-1.94649	-2.02106	-1.88897	1.85561e-36	1.44636e-25	1.89357e-35	yes
	1570	NM_001024886	Dcun1d3	6.74571	6.66876	128.473	1.7791	1.70465	33.4739	-1.94554	-2.02379	-1.89641	4.08463e-25	5.84083e-15	2.81612e-23	yes
	1571	NM_001109390	Pcdhb9	7.53093	7.45398	143.76	2.03621	1.96177	38.916	-1.94538	-2.08424	-1.89215	9.57965e-18	1.82784e-06	3.56957e-17	yes
	1572	NM_001372344	Rbm27	0.915128	0.838175	15.7363	0.316318	0.241868	4.34163	-1.94509	-1.94238	-1.89117	1.62935e-05	0.000579986	0.000121004	yes
	1573	NM_001033909	Elf2	12.6625	12.5856	242.754	3.38077	3.30632	65.8269	-1.945	-1.97979	-1.89076	1.30599e-21	1.69153e-14	8.65761e-22	yes
	1574	NM_001106902	Sema4c	157.243	157.166	3041.34	40.928	40.8535	818.555	-1.94434	-1.99642	-1.89153	4.65738e-43	6.64402e-24	6.7498e-43	yes
	1575	NM_001105898	Rbm11	1.61161	1.53466	29.317	0.476093	0.401643	7.50511	-1.94415	-1.9974	-1.89915	2.37844e-09	0.000431311	4.78291e-08	yes
	1576	NM_001113344	St6gal1	25.16	25.083	483.538	6.60105	6.5266	129.585	-1.94266	-1.99099	-1.87895	9.80106e-07	3.10011e-05	6.6028e-07	yes
	1577	NM_001105793	Aloxe3	2.50939	2.43244	46.5238	0.729745	0.655296	12.6481	-1.94023	-1.90592	-1.87803	1.72289e-09	7.72782e-06	1.2476e-08	yes
	1578	NM_001012089	Dusp2	4.23981	4.16286	80.1641	1.1752	1.10075	21.5407	-1.93998	-1.9186	-1.88729	6.18453e-10	3.61606e-05	1.83585e-09	yes
	1579	NM_001191558	Mtss2	316.165	316.088	6117.74	82.4932	82.4188	1647.14	-1.9383	-1.93971	-1.89026	1.53428e-65	3.20871e-26	2.65663e-70	yes
	1580	NM_053665	Akap1	90.279	90.2021	1746.06	23.577	23.5025	469.396	-1.9372	-1.93911	-1.88862	4.91833e-41	1.12529e-21	1.3033e-42	yes
	1581	NM_001105838	Klhl11	44.0203	43.9433	847.856	11.5633	11.4888	229.202	-1.93714	-1.93413	-1.87778	1.29774e-11	6.20232e-10	8.51157e-12	yes
	1582	NM_012870	Tnfrsf11b	3.34984	3.27289	62.9141	0.940953	0.866504	16.8466	-1.93642	-1.91518	-1.86652	3.47468e-05	0.00417299	3.78564e-05	yes
	1583	NM_001191902	Sp9	13.1979	13.1209	253.685	3.53836	3.46391	69.8284	-1.93389	-2.96651	-1.83477	0.00112115	1.11891e-06	0.0011987	yes
	1584	NM_001130077	Tcerg1l	8.98071	8.90375	171.643	2.46058	2.38613	47.7669	-1.93375	-2.69001	-1.85901	1.81928e-08	2.24333e-07	3.65944e-08	yes
	1585	NM_012981	Mras	206.138	206.061	3987.75	54.0636	53.9891	1080.79	-1.93253	-1.96425	-1.88153	2.66174e-50	7.57556e-26	8.2117e-52	yes
	1586	NM_019348	Sstr2	35.674	35.5971	689.339	9.4166	9.34215	187.418	-1.93242	-2.14244	-1.85897	1.15629e-05	1.81977e-08	1.45215e-05	yes
	1587	NM_133601	Cblb	79.9507	79.8738	1540.96	21.0188	20.9443	417.919	-1.93171	-1.94415	-1.8774	4.89408e-21	3.75252e-17	7.11769e-22	yes
	1588	NM_201562	Rtn2	220.245	220.169	4263.51	57.8184	57.744	1163.36	-1.93169	-2.35574	-1.86336	3.69654e-10	1.66232e-14	6.47413e-10	yes
	1589	NM_001271134	Fam168b	674.883	674.806	13057.7	177.091	177.017	3543.25	-1.93076	-1.94923	-1.87787	6.13758e-25	7.7302e-19	6.85021e-26	yes
	1590	NM_001170584	Pex5	14.2223	14.1454	272.289	3.81665	3.7422	74.6001	-1.93058	-2.08251	-1.85359	1.33024e-05	2.22601e-05	1.19017e-05	yes
	1591	NM_019122	Syt3	26.682	26.6051	514.506	7.01993	6.94549	138.106	-1.93042	-1.94899	-1.88354	1.77245e-32	1.15244e-12	1.01961e-31	yes
	1592	NM_001106911	Mfsd6	51.5139	51.4369	994.265	13.5874	13.513	270.245	-1.93012	-1.95282	-1.87815	1.68989e-51	5.78112e-22	1.15599e-52	yes
	1593	NM_001109250	Kbtbd8	13.891	13.814	265.765	3.71574	3.64129	72.4111	-1.92926	-1.94365	-1.87344	4.54131e-25	9.83189e-14	6.32832e-25	yes
	1594	NM_001135819	Pdxp	120.088	120.011	2322.24	31.6205	31.5461	632.772	-1.92926	-2.02883	-1.87225	1.66937e-22	3.4208e-19	8.97405e-22	yes
	1595	NM_001191669	Thsd7b	18.3333	18.2564	352.604	4.86809	4.79364	94.9568	-1.9269	-2.0967	-1.87144	2.93731e-07	1.93986e-07	2.40036e-07	yes
	1596	NM_001007697	Prune1	56.8126	56.7356	1097.51	15.0105	14.936	298.367	-1.9263	-1.9267	-1.87578	2.40015e-35	1.69193e-19	8.88002e-37	yes
	1597	NM_198775	P4ha3	13.6973	13.6203	263.191	3.68001	3.60556	71.6642	-1.92494	-1.90893	-1.87302	1.40603e-16	1.26264e-10	1.84467e-16	yes
	1598	NM_031134	Thra	235.984	235.907	4566.43	62.2194	62.145	1245.49	-1.92491	-1.96246	-1.86985	9.94398e-23	6.56664e-17	9.33332e-22	yes
	1599	NM_053738	Wif1	5.76276	5.68581	109.515	1.57321	1.49876	29.5095	-1.92236	-1.93976	-1.87146	2.77998e-24	1.72732e-13	5.72563e-22	yes
	1600	NM_031236	Fut1	0.249386	0.172433	2.86649	0.139417	0.0649676	0.805443	-1.92228	-1.45445	-1.8372	0.0440622	0.0487652	0.0692621	yes
	1601	NM_001109230	Zfp398	24.0651	23.9881	463.273	6.41127	6.33682	126.283	-1.92196	-1.92194	-1.87067	1.40963e-32	9.79939e-19	1.01757e-32	yes
	1602	NM_001037139	Pcdhga2	16.796	16.719	323.279	4.48447	4.41002	87.4411	-1.92094	-1.92805	-1.86893	5.36987e-10	4.10685e-08	3.18968e-10	yes
	1603	NM_001191583	Tdrd6	0.203139	0.126186	1.98809	0.119514	0.0450647	0.394845	-1.92007	-1.46066	-1.87445	0.0920938	0.0839866	0.150737	no
	1604	NM_001109345	Elapor2	31.061	30.984	598.638	8.23957	8.16512	162.283	-1.91756	-1.94686	-1.86886	6.65497e-21	2.0062e-13	1.44878e-21	yes
	1605	NM_001107245	Pcgf3	58.0612	57.9842	1118.93	15.4476	15.3731	307.251	-1.91726	-1.91642	-1.86312	4.74714e-36	2.89696e-20	8.85202e-38	yes
	1606	NM_031081	Pdpk1	44.113	44.0361	850.031	11.7374	11.6629	232.187	-1.91713	-1.94598	-1.85902	2.56837e-09	2.31718e-08	1.53481e-09	yes
	1607	NM_001107421	Gfod2	53.2072	53.1302	1026.28	14.1613	14.0869	281.175	-1.91455	-1.92896	-1.86443	7.0495e-68	8.2351e-28	2.87136e-71	yes
	1608	NM_012871	Oxtr	0.433803	0.35685	6.43407	0.183238	0.108788	1.66799	-1.91422	-1.5284	-1.85661	0.00582171	0.0645388	0.0112727	yes
	1609	NM_022198	Clcn4	119.046	118.969	2297.91	31.6441	31.5697	630.535	-1.91371	-1.90846	-1.86045	2.09656e-23	1.21129e-17	2.44556e-23	yes
	1610	NM_173115	Brinp2	74.3072	74.2303	1435	19.8522	19.7777	398.739	-1.91054	-2.48277	-1.83118	2.44244e-06	1.17624e-11	3.59151e-06	yes
	1611	NM_001025631	Lpcat2b	0.972332	0.895379	16.8766	0.317696	0.243247	4.34536	-1.9086	-2.00358	-1.86472	5.05669e-06	4.89144e-05	3.48856e-05	yes
	1612	NM_001134712	Sinhcaf	0.431384	0.354431	6.4022	0.181763	0.107314	1.65243	-1.90793	-1.98889	-1.88692	0.00231161	0.00405507	0.0136202	yes
	1613	NM_019161	Cdh22	10.3235	10.2466	198.523	2.82038	2.74593	54.6438	-1.9064	-1.94647	-1.8552	1.21337e-13	1.19358e-07	4.18214e-13	yes
	1614	NM_012933	Dpysl4	124.683	124.607	2408.19	33.3496	33.2752	669.736	-1.90614	-2.27788	-1.83379	3.32351e-08	1.51443e-13	6.07929e-08	yes
	1615	NM_012610	Ngfr	10.9918	10.9148	210.052	3.00004	2.92559	57.8888	-1.90543	-1.9478	-1.84741	3.65192e-09	1.32178e-08	3.62266e-09	yes
	1616	NM_001106078	Tssk6	0.211916	0.134963	2.18751	0.126821	0.0523713	0.559163	-1.90542	-1.81884	-1.84399	0.107994	0.037994	0.151612	no
	1617	NM_053997	Kcnc3	34.0411	33.9642	657.035	9.15813	9.08368	181.326	-1.90344	-1.97092	-1.85118	5.09824e-21	8.55718e-09	4.67324e-20	yes
	1618	NM_001024317	Iqca1l	1.25806	1.18111	22.3407	0.422658	0.348209	6.51839	-1.90243	-1.95213	-1.84536	4.68412e-07	0.00782877	6.24782e-05	yes
	1619	NM_001134982	Mpp6	87.6306	87.5536	1689.88	23.4763	23.4019	467.575	-1.90204	-1.88981	-1.84958	1.4914e-52	1.39409e-23	1.50763e-53	yes
	1620	NM_001191792	Ubash3b	15.2887	15.2118	293.41	4.151	4.07655	80.7811	-1.89905	-1.91652	-1.84027	1.20371e-07	3.70005e-06	8.84162e-08	yes
	1621	NM_001144840	Camsap3	166.126	166.049	3210.51	44.6451	44.5707	892.869	-1.89851	-1.91871	-1.84588	1.09676e-69	8.14819e-28	6.22357e-69	yes
	1622	NM_001170597	Adgrb1	208.919	208.842	4043.15	56.1285	56.0541	1124.25	-1.89805	-1.96442	-1.84361	8.97785e-31	1.05073e-19	6.99802e-29	yes
	1623	NM_017078	Chrna5	2.26492	2.18797	41.8572	0.680051	0.605602	11.6534	-1.89651	-2.10496	-1.82921	0.000150151	0.00454751	0.000187365	yes
	1624	NM_024365	Htr6	0.203139	0.126186	1.98809	0.126821	0.0523713	0.559163	-1.89637	-1.43898	-1.73384	0.0618086	0.0727716	0.097036	no
	1625	NM_001100974	Arhgef37	7.57018	7.49323	144.368	2.09074	2.01629	39.7213	-1.8959	-2.02185	-1.84609	1.78221e-15	2.06916e-09	2.79772e-15	yes
	1626	NM_031089	Pth2r	1.05636	0.97941	18.3948	0.364134	0.289685	5.37819	-1.89509	-2.27893	-1.78138	0.0167339	0.00571138	0.034138	yes
	1627	NM_022298	Tuba1a	5872.95	5872.87	113631	1579.36	1579.28	31788.9	-1.89484	-2.13575	-1.83193	2.59833e-17	2.96779e-15	1.08174e-16	yes
	1628	NM_001034912	Retreg1	1.77132	1.69437	32.28	0.542342	0.467893	8.83641	-1.89389	-1.9248	-1.83784	1.19853e-08	5.08605e-06	1.01407e-07	yes
	1629	NM_031130	Nr2f1	214.717	214.64	4151.22	57.8525	57.778	1155.97	-1.89338	-1.91365	-1.83926	3.56723e-21	1.08608e-18	2.16724e-19	yes
	1630	NM_001024250	Bop1	88.1724	88.0955	1705.53	23.7553	23.6809	473.354	-1.89231	-1.90904	-1.8437	2.82714e-62	1.93667e-25	1.50607e-66	yes
	1631	NM_019141	Tle4	303.898	303.821	5875.83	82.0941	82.0197	1641.52	-1.88982	-1.88571	-1.83861	1.21507e-53	1.58544e-24	7.55562e-57	yes
	1632	NM_012704	Ptger3	0.710944	0.633991	11.8694	0.258825	0.184375	3.2136	-1.88794	-2.27175	-1.82999	8.56338e-05	8.8393e-06	0.0003477	yes
	1633	NM_001106014	RGD1560394	47.7771	47.7001	923.348	12.9815	12.9071	258.781	-1.8877	-1.96401	-1.82283	3.27866e-08	1.99453e-09	5.42552e-08	yes
	1634	NM_001107479	Npas1	24.3306	24.2536	468.751	6.62668	6.55223	130.308	-1.88643	-2.06208	-1.82945	5.25738e-08	4.3484e-09	4.70032e-08	yes
	1635	NM_080899	Elp1	234.599	234.522	4533.47	63.583	63.5085	1271.32	-1.88519	-1.8963	-1.832	4.19538e-35	1.15331e-21	1.90963e-36	yes
	1636	NM_001191670	Zbtb41	39.1465	39.0696	753.819	10.6788	10.6044	211.647	-1.88482	-1.91278	-1.8283	6.21131e-16	1.42053e-14	3.02152e-16	yes
	1637	NM_031628	Nr4a3	51.035	50.9581	985.406	13.8724	13.798	273.088	-1.88456	-2.38971	-1.816	0.00116361	2.12419e-05	0.000794967	yes
	1638	NM_001135249	Rarg	0.441689	0.364736	6.66915	0.185764	0.111314	1.72615	-1.88409	-1.46683	-1.81623	0.00248197	0.00791224	0.00624586	yes
	1639	NM_012607	Nefh	1.60699	1.53004	29.032	0.498065	0.423615	7.95639	-1.88404	-1.70594	-1.80321	2.37716e-05	0.0869884	4.81113e-05	yes
	1640	NM_022671	Onecut1	0.212045	0.135091	2.21964	0.119514	0.0450647	0.394845	-1.88367	-1.52287	-1.90108	0.110197	0.0209957	0.246544	no
	1641	NM_147141	Cacna1b	25.1698	25.0928	484.331	6.90785	6.8334	136.336	-1.8794	-2.07436	-1.81659	1.66972e-08	8.0863e-11	2.57856e-08	yes
	1642	NM_001012111	Lpin1	25.8353	25.7583	497.328	7.10865	7.03421	140.296	-1.87777	-1.8936	-1.82288	2.92376e-18	2.00177e-12	1.60049e-18	yes
	1643	NM_001034083	Snn	575.313	575.236	11123.5	156.588	156.514	3130.44	-1.87766	-1.87879	-1.82725	6.94137e-54	5.29624e-26	1.37472e-57	yes
	1644	NM_001191947	Dact3	69.4018	69.3249	1342.15	18.9914	18.9169	379.785	-1.87764	-1.98131	-1.82056	1.51471e-25	2.03183e-19	1.92365e-23	yes
	1645	NM_001109202	Tcp11l1	39.8893	39.8123	769.628	10.9229	10.8485	216.339	-1.87624	-1.8731	-1.82182	5.26386e-13	3.32861e-09	3.3156e-13	yes
	1646	NM_001107562	B4galnt4	159.492	159.415	3083.35	43.5311	43.4567	873.323	-1.87587	-2.13022	-1.80841	1.23615e-08	2.41044e-11	1.44642e-08	yes
	1647	NM_001114601	Pcdhb4	5.26907	5.19212	100.004	1.49451	1.42006	27.9485	-1.87497	-1.904	-1.82623	3.77829e-17	5.43878e-08	1.40994e-15	yes
	1648	NM_001126268	Tigd5	12.4499	12.373	238.798	3.4761	3.40165	67.8039	-1.87486	-1.93937	-1.82187	3.87448e-28	6.24124e-18	5.50766e-27	yes
	1649	NM_001006995	Acat2	101.039	100.962	1953.76	27.6312	27.5567	552.364	-1.8748	-1.92781	-1.82002	3.31916e-25	4.18018e-19	1.1998e-25	yes
	1650	NM_001107287	Farp1	257.517	257.44	4986.38	70.3411	70.2666	1406.51	-1.87302	-1.85941	-1.82288	2.76293e-38	3.75169e-22	6.30479e-37	yes
	1651	NM_001002823	Wnk1	4.26024	4.18328	80.3429	1.23516	1.16071	22.7522	-1.87196	-1.85917	-1.81434	5.47633e-09	3.69509e-07	1.02008e-08	yes
	1652	NM_032069	Grip1	74.2501	74.1732	1431.83	20.3612	20.2868	405.246	-1.87135	-1.87281	-1.81809	7.53792e-29	2.96108e-22	8.11094e-30	yes
	1653	NM_019149	Matr3	539.913	539.836	10429	147.853	147.779	2960.93	-1.86986	-1.88796	-1.81597	6.2556e-64	9.3346e-28	2.26336e-68	yes
	1654	NM_001109294	Tmem266	6.75534	6.67839	128.78	1.94411	1.86966	37.1949	-1.86814	-2.19812	-1.80271	3.11973e-09	1.7198e-08	8.86602e-09	yes
	1655	NM_001372054	Ablim1	182.533	182.456	3530.27	50.0146	49.9402	995.749	-1.86791	-1.91361	-1.82132	8.42178e-35	5.21273e-19	1.48483e-37	yes
	1656	NM_001082410	Rnf144a	30.2214	30.1444	581.741	8.34972	8.27527	165.028	-1.86679	-1.86587	-1.81243	5.18948e-19	2.40458e-14	1.73298e-19	yes
	1657	NM_001106539	Matn4	1.35421	1.27725	24.2472	0.439579	0.365129	6.80688	-1.86647	-1.75087	-1.7981	4.16162e-05	0.00402239	8.97663e-05	yes
	1658	NM_001012040	Samd8	42.7262	42.6492	822.959	11.7634	11.6889	232.873	-1.86596	-1.87417	-1.81343	2.66658e-21	1.04082e-13	8.43837e-22	yes
	1659	NM_001271214	Slc17a4	0.426747	0.349793	6.26422	0.188599	0.11415	1.78518	-1.86264	-1.7929	-1.77705	0.0601198	0.0386888	0.0987987	no
	1660	NM_012686	Vsnl1	20.9357	20.8587	401.802	5.83037	5.75592	114.488	-1.86094	-1.92309	-1.79084	1.5903e-05	1.06035e-05	1.68766e-05	yes
	1661	NM_001100702	Wdr47	418.189	418.112	8081.54	115.218	115.143	2307.74	-1.86089	-1.92199	-1.80629	1.16817e-41	6.1279e-23	2.10754e-40	yes
	1662	NM_001015031	Arl5b	52.7286	52.6516	1015.26	14.5958	14.5214	289.782	-1.86008	-1.87839	-1.8017	2.30322e-12	4.0927e-12	1.03418e-12	yes
	1663	NM_001106395	Foxo3	27.1264	27.0495	523.738	7.53261	7.45816	148.466	-1.85985	-1.86381	-1.80993	1.02481e-14	1.00787e-09	7.3896e-15	yes
	1664	NM_001013163	Bmyc	28.7604	28.6834	554.805	8.02533	7.95089	159.122	-1.85858	-1.90597	-1.80412	5.52999e-28	1.06528e-15	2.7224e-26	yes
	1665	NM_001191922	Shisa6	3.87918	3.80223	73.2153	1.11719	1.04274	20.2347	-1.85853	-2.06752	-1.8056	1.72752e-05	5.30239e-05	2.07726e-05	yes
	1666	NM_001169137	Epha5	182.31	182.233	3517.8	50.3516	50.2772	1010.65	-1.85851	-2.19238	-1.78737	3.89126e-08	1.01654e-12	7.81874e-08	yes
	1667	NM_031515	Kras	39.1007	39.0237	752.651	10.8752	10.8007	215.545	-1.85833	-1.88754	-1.8045	7.70993e-29	3.6494e-17	6.29051e-30	yes
	1668	NM_031776	Gda	1.50258	1.42563	27.0621	0.469653	0.395203	7.32962	-1.85812	-2.98091	-1.77087	0.00374169	0.00356764	0.00393203	yes
	1669	NM_001109183	Lhfpl6	151.474	151.397	2928.49	41.9204	41.8459	836.019	-1.85467	-1.84694	-1.80474	3.07986e-33	5.23444e-19	3.12053e-32	yes
	1670	NM_001107703	Bcl9	284.252	284.175	5502.12	78.7013	78.6269	1576.13	-1.85449	-1.88365	-1.80222	1.4363e-42	1.03225e-24	1.32208e-42	yes
	1671	NM_031662	Camkk1	48.1332	48.0562	929.244	13.3695	13.2951	265.585	-1.85306	-1.88074	-1.80147	2.05587e-28	9.8358e-15	1.28025e-27	yes
	1672	NM_012918	Cacna1a	61.3549	61.278	1185.83	17.0241	16.9497	338.029	-1.85302	-1.84553	-1.80351	8.31247e-20	1.43495e-13	1.37737e-19	yes
	1673	NM_001107870	Smyd5	49.0222	48.9453	946.574	13.6081	13.5336	270.411	-1.853	-1.85297	-1.80313	6.17807e-64	1.8191e-24	1.75329e-67	yes
	1674	NM_134467	Rnf38	79.6669	79.5899	1538.28	22.1844	22.11	441.934	-1.8492	-1.86176	-1.79415	9.37849e-16	7.03711e-15	4.33459e-16	yes
	1675	NM_022187	Plk3	9.37998	9.30302	179.612	2.6746	2.60015	51.614	-1.84847	-1.86823	-1.79457	1.88311e-16	5.87397e-08	3.82056e-16	yes
	1676	NM_001025137	Ier5	79.4649	79.3879	1537.67	22.1294	22.0549	440.211	-1.84588	-1.82577	-1.79767	9.16476e-24	6.21202e-13	1.61442e-24	yes
	1677	NM_031506	Cftr	0.207807	0.130853	2.12224	0.120642	0.046192	0.418842	-1.84574	-1.30831	-1.71836	0.110646	0.0937897	0.135453	no
	1678	NM_001106880	Plcl2	84.471	84.3941	1632.19	23.6132	23.5388	470.524	-1.84343	-1.84751	-1.7934	2.08187e-49	2.36092e-24	7.73561e-53	yes
	1679	NM_001108476	Zfp428	105.962	105.885	2050.09	29.6416	29.5672	595.366	-1.84292	-2.0893	-1.77956	5.64132e-15	9.44166e-17	3.45251e-14	yes
	1680	NM_053912	Cyth3	168.34	168.263	3254.86	46.9385	46.8641	935.473	-1.84174	-1.8389	-1.79427	6.7069e-64	8.89239e-25	1.62323e-67	yes
	1681	NM_001134760	Hnrnpl	4.7657	4.68875	90.7059	1.42086	1.34641	26.5526	-1.84171	-1.90389	-1.79425	4.70031e-18	6.58095e-12	1.43059e-15	yes
	1682	NM_001271361	St6galnac5	12.3668	12.2899	237.923	3.50633	3.43188	67.5774	-1.8401	-2.32631	-1.76923	0.00475558	1.9112e-05	0.00418906	yes
	1683	NM_001106069	Fcho1	94.1567	94.0797	1818.54	26.3829	26.3084	528.644	-1.83982	-2.06427	-1.77389	3.75398e-10	3.68239e-14	8.46095e-10	yes
	1684	NM_001127635	Zfp9	31.1426	31.0657	598.829	8.7568	8.68235	172.895	-1.83766	-1.86812	-1.78402	1.76644e-20	7.19014e-15	1.73381e-20	yes
	1685	NM_001105937	Sgsm1	17.994	17.917	345.645	5.10373	5.02928	100.224	-1.83709	-1.89584	-1.77547	2.81928e-09	5.60855e-07	4.26565e-09	yes
	1686	NM_001025760	Zkscan1	79.5922	79.5153	1534.72	22.3549	22.2804	444.917	-1.83642	-1.84732	-1.77881	6.7397e-12	7.21978e-13	4.00811e-12	yes
	1687	NM_138613	Rnf112	54.3018	54.2248	1047.86	15.2659	15.1915	303.083	-1.83637	-1.97001	-1.77255	3.64976e-06	1.29087e-09	3.92726e-06	yes
	1688	NM_001106342	Pnma3	13.6507	13.5737	261.902	3.8729	3.79846	75.3668	-1.83601	-1.8837	-1.78592	1.70233e-16	8.36367e-08	5.25496e-16	yes
	1689	NM_053476	Synj1	138.178	138.101	2667.35	38.7832	38.7088	773.79	-1.83538	-1.85905	-1.78209	5.26809e-27	1.7925e-15	1.93414e-27	yes
	1690	NM_001170542	Csdc2	151.347	151.27	2929.63	42.5578	42.4834	851.999	-1.83258	-2.05351	-1.76631	1.7045e-06	2.75637e-12	1.8728e-06	yes
	1691	NM_053311	Atp2b1	159.011	158.934	3069.2	44.6956	44.6212	888.333	-1.83195	-1.9288	-1.7815	3.70229e-15	1.36277e-11	1.42845e-15	yes
	1692	NM_001134361	Med1	149.766	149.689	2892.34	42.1431	42.0686	840.866	-1.83151	-1.83168	-1.77666	6.51065e-16	3.66308e-15	3.55934e-16	yes
	1693	NM_001024782	Lrrc8a	105.163	105.087	2033.61	29.5989	29.5244	589.002	-1.83101	-1.82482	-1.78079	3.74805e-16	1.58245e-12	2.07646e-16	yes
	1694	NM_023988	Zfp354c	76.432	76.3551	1473.81	21.5721	21.4976	429.876	-1.83012	-1.84018	-1.77417	9.1086e-20	6.65512e-20	5.51489e-20	yes
	1695	NM_001106189	Cdyl2	9.07272	8.99576	173.84	2.61573	2.54128	50.2993	-1.82998	-1.8388	-1.77967	5.72161e-14	4.30861e-09	8.72543e-14	yes
	1696	NM_001109056	Mb21d2	44.9997	44.9228	869.08	12.6768	12.6024	251.331	-1.8287	-1.83926	-1.7804	1.85561e-36	9.84301e-20	1.30906e-36	yes
	1697	NM_053504	Prss12	51.1782	51.1012	988.521	14.4763	14.4019	286.889	-1.82795	-1.90164	-1.76825	3.67606e-06	8.42031e-09	2.78985e-06	yes
	1698	NM_001108530	Ube2d1	132.328	132.251	2554.88	37.4065	37.332	748.687	-1.82648	-1.94502	-1.7689	4.89904e-26	1.44518e-21	5.20466e-25	yes
	1699	NM_024147	Evl	564.471	564.394	10923.3	159.321	159.247	3200.48	-1.82592	-1.94735	-1.76774	2.63028e-24	4.58719e-19	5.76431e-23	yes
	1700	NM_031753	Alcam	162.249	162.172	3131.91	45.8041	45.7297	911.606	-1.8258	-1.86653	-1.77435	8.60901e-17	1.00323e-13	2.94504e-17	yes
	1701	NM_001110319	Maz	229.311	229.234	4437.35	64.8155	64.7411	1300.93	-1.82565	-1.94116	-1.7696	4.21524e-40	1.83242e-24	4.08385e-39	yes
	1702	NR_027235	RGD1559747	4.35782	4.28087	82.2686	1.26536	1.19091	23.2612	-1.82552	-1.87359	-1.77477	2.19711e-18	2.70365e-09	5.1098e-17	yes
	1703	NM_001127538	Spire2	56.413	56.336	1089.38	16.0425	15.9681	321.28	-1.82418	-2.12411	-1.76123	8.1301e-18	5.8151e-19	8.32219e-17	yes
	1704	NM_031630	Ddx25	42.212	42.135	814.369	11.994	11.9195	238.246	-1.82396	-1.87861	-1.77168	3.6884e-32	1.10099e-19	2.53631e-31	yes
	1705	NM_001106817	Bcl9l	226.26	226.183	4380.37	63.9824	63.9079	1275.31	-1.82289	-1.85201	-1.77608	3.75272e-27	6.40422e-17	2.21415e-27	yes
	1706	NM_031727	Limk1	177.07	176.994	3426.08	50.1586	50.0842	1003.3	-1.82164	-1.89217	-1.76963	8.96356e-37	5.54835e-22	3.95782e-36	yes
	1707	NM_012637	Ptpn1	65.6769	65.5999	1267.75	18.6289	18.5545	370.357	-1.82155	-1.8201	-1.77025	1.36899e-24	1.46831e-16	2.81354e-25	yes
	1708	NM_001024903	Sertad2	12.0521	11.9751	230.805	3.47862	3.40417	67.5256	-1.82133	-1.85127	-1.76858	2.28176e-18	5.62289e-11	2.68841e-18	yes
	1709	NM_001171177	Tmtc2	18.0454	17.9684	347.674	5.13289	5.05844	100.525	-1.82115	-1.82694	-1.77259	4.92607e-15	4.89014e-12	4.53387e-15	yes
	1710	NM_001134754	Selenoi	66.8346	66.7577	1288.3	18.9874	18.913	378.069	-1.82094	-1.87556	-1.76599	8.13803e-26	1.35053e-17	3.89724e-26	yes
	1711	NM_001108003	Rnf19b	51.6005	51.5236	996.418	14.6864	14.6119	292.133	-1.81955	-1.84607	-1.76872	3.6255e-45	2.4793e-22	2.88329e-45	yes
	1712	NM_001107839	Rc3h2	59.5271	59.4501	1146.74	16.9293	16.8548	336.023	-1.81875	-1.80576	-1.76196	3.34841e-11	5.84177e-11	1.8482e-11	yes
	1713	NM_173102	Tubb5	6802.29	6802.22	131673	1929.86	1929.78	38869.9	-1.81762	-2.04581	-1.75625	4.72145e-22	5.61e-17	5.48464e-21	yes
	1714	NM_053594	Ptprr	0.935199	0.858246	16.2029	0.316494	0.242044	4.2935	-1.8174	-2.71972	-1.78758	0.00121426	0.000178702	0.00351574	yes
	1715	NM_001108619	Impdh1	87.3694	87.2925	1687.09	24.8271	24.7526	494.573	-1.81679	-1.81233	-1.76623	9.53202e-48	2.16535e-22	8.18397e-49	yes
	1716	NM_001107121	Zfp316	88.803	88.7261	1715.79	25.3541	25.2797	506.437	-1.81661	-1.84023	-1.76544	1.57074e-94	2.89624e-33	1.40212e-99	yes
	1717	NM_022255	Gpr173	6.21099	6.13403	118.461	1.80913	1.73468	34.194	-1.81659	-1.7954	-1.77157	1.97245e-25	3.08315e-06	2.24361e-22	yes
	1718	NM_001134609	Zfp583	9.23648	9.15953	176.456	2.71665	2.6422	52.5156	-1.81643	-1.84277	-1.76232	1.80921e-20	3.20242e-13	1.1853e-19	yes
	1719	NM_001107322	Ank1	26.324	26.2471	507.144	7.5711	7.49665	149.625	-1.81583	-1.9861	-1.75565	1.59854e-08	5.93137e-08	1.46118e-08	yes
	1720	NM_001007616	Wsb2	212.839	212.762	4116.5	60.5092	60.4347	1208.45	-1.81563	-1.81648	-1.76599	2.23651e-45	1.09886e-22	2.63306e-47	yes
	1721	NR_144426	RGD1563049	4.2858	4.20885	80.9687	1.27292	1.19847	23.468	-1.81461	-1.7988	-1.76481	2.26266e-15	2.81947e-10	4.89778e-14	yes
	1722	NM_001047085	Ivns1abp	343.037	342.96	6624.61	97.693	97.6185	1957.75	-1.81336	-1.93316	-1.75472	5.73048e-20	2.12313e-17	1.74302e-19	yes
	1723	NM_198758	Rundc3a	196.44	196.363	3800.21	55.9813	55.9069	1127.11	-1.81322	-2.26443	-1.74071	3.06509e-07	1.7705e-13	4.58274e-07	yes
	1724	NM_001271281	Pstpip2	0.67687	0.599916	11.2135	0.255557	0.181107	3.11369	-1.81249	-1.82494	-1.74618	0.000262712	0.000289795	0.000748322	yes
	1725	NM_001105969	Vangl2	79.8236	79.7467	1542.16	22.7737	22.6992	452.441	-1.81217	-1.84483	-1.76133	1.8463e-13	4.11361e-17	1.26446e-13	yes
	1726	NM_201990	Pgap1	48.3842	48.3072	932.028	13.8151	13.7407	273.024	-1.81202	-1.90923	-1.75836	2.13967e-09	1.35574e-10	1.2546e-09	yes
	1727	NM_001134726	Zfp566	2.26939	2.19243	41.807	0.715675	0.641225	12.3398	-1.81132	-1.77106	-1.75733	8.48725e-08	0.00018341	1.07174e-06	yes
	1728	NM_013005	Pik3r1	65.7865	65.7096	1268.66	18.8128	18.7384	373.317	-1.81084	-1.93256	-1.75815	2.7411e-14	2.94331e-12	2.01173e-14	yes
	1729	NM_213627	Zdhhc23	9.00121	8.92425	171.864	2.61775	2.5433	50.133	-1.81081	-2.05253	-1.75734	1.64123e-09	5.41569e-07	1.54259e-09	yes
	1730	NM_001100679	Kdm2b	310.347	310.27	6001.83	88.6728	88.5984	1778.02	-1.8091	-1.88138	-1.75451	3.40719e-53	8.6004e-27	1.01157e-51	yes
	1731	NM_001009268	Actr2	216.102	216.025	4173.58	61.7334	61.659	1229.73	-1.80885	-1.85869	-1.75493	1.57409e-11	2.64813e-10	9.92524e-12	yes
	1732	NM_001107337	Nsd1	343.751	343.674	6648.41	98.2718	98.1973	1960.94	-1.80731	-1.82874	-1.75545	9.13098e-15	2.52242e-13	4.99839e-15	yes
	1733	NM_031333	Cdh2	937.737	937.66	18133.1	268.127	268.052	5370.79	-1.80662	-1.85209	-1.75351	1.03073e-41	4.10701e-25	1.48677e-41	yes
	1734	NM_012773	Akap11	264.752	264.675	5114.19	75.7603	75.6859	1514.17	-1.80632	-1.81534	-1.75479	4.34924e-65	3.21454e-26	2.42337e-67	yes
	1735	NM_001037555	Rassf1	0.368631	0.291678	5.21085	0.173167	0.098718	1.47987	-1.80367	-1.51178	-1.76286	0.0094734	0.0657828	0.0254389	yes
	1736	NM_001106651	Snx30	17.6359	17.5589	339.036	5.11493	5.04048	100.217	-1.80351	-1.82892	-1.75006	2.48325e-13	4.82883e-09	1.90089e-13	yes
	1737	NM_001108774	Mrap2	1.47768	1.40073	26.4834	0.481431	0.406981	7.59923	-1.80298	-1.81755	-1.72782	0.00193465	0.0311711	0.00246009	yes
	1738	NM_019266	Scn8a	64.0954	64.0184	1237.76	18.4461	18.3717	367.129	-1.80262	-1.82361	-1.74326	1.82595e-08	1.2207e-06	1.93228e-08	yes
	1739	NM_053657	Cdc42bpa	148.125	148.048	2861.04	42.5053	42.4309	846.442	-1.80242	-1.82423	-1.75168	3.99269e-19	4.21774e-14	1.17409e-19	yes
	1740	NM_001106074	Crlf1	9.69722	9.62027	185.46	2.82024	2.74579	54.1366	-1.80218	-1.91495	-1.74684	6.12429e-07	0.000176687	6.34261e-07	yes
	1741	NM_001191687	Kcnrg	6.78031	6.70335	128.982	2.0329	1.95845	38.7036	-1.80032	-1.79588	-1.75026	7.62164e-27	1.78845e-14	6.68961e-24	yes
	1742	NM_001305171	Fam184b	4.33484	4.25789	81.6452	1.30517	1.23072	24.0647	-1.79662	-2.21294	-1.73064	0.000123708	0.000377571	0.00015577	yes
	1743	NM_017042	Ppp3cb	297.806	297.729	5751.29	85.7933	85.7189	1713.84	-1.79641	-1.7971	-1.74505	2.22382e-50	1.34785e-24	3.70675e-54	yes
	1744	NM_001126374	Zc4h2	123.702	123.625	2389.11	35.7536	35.6792	716.803	-1.79599	-1.9541	-1.73691	2.7324e-29	4.68508e-22	1.69258e-27	yes
	1745	NM_001130574	Tcf20	274.019	273.942	5292.73	78.9937	78.9192	1577.05	-1.79559	-1.81018	-1.74399	2.22662e-29	2.11593e-18	2.74788e-30	yes
	1746	NM_001191554	Purg	14.4661	14.3891	277.711	4.24551	4.17106	82.9972	-1.79519	-1.81634	-1.74109	9.73721e-15	1.4509e-12	1.41952e-14	yes
	1747	NM_001108572	Ehmt1	192.693	192.616	3721.33	55.6204	55.546	1112.74	-1.7944	-1.82823	-1.73908	2.11049e-27	2.03543e-22	3.90602e-28	yes
	1748	NM_017166	Stmn1	3443.52	3443.45	66583.8	992.938	992.864	19989.8	-1.79427	-2.00267	-1.72993	1.3712e-14	1.18358e-14	7.11425e-14	yes
	1749	NM_001106904	Map4k4	1001.01	1000.93	19369.9	288.712	288.637	5790.9	-1.79419	-1.86639	-1.73883	8.85154e-25	1.04825e-18	7.40985e-25	yes
	1750	NM_001191967	Samd10	28.643	28.5661	552.107	8.39071	8.31626	166.659	-1.79376	-1.89226	-1.73844	2.03043e-31	6.99369e-21	8.43338e-31	yes
	1751	NM_031639	Dlg3	119.181	119.104	2301.86	34.4716	34.3972	688.882	-1.79374	-1.81111	-1.73991	3.43599e-37	4.00775e-19	6.15262e-38	yes
	1752	NM_031554	Acvr2b	11.0042	10.9273	210.689	3.24872	3.17427	63.1116	-1.793	-1.79571	-1.73947	5.82789e-20	5.896e-12	1.15945e-19	yes
	1753	NM_053720	Aatf	43.3497	43.2727	836.967	12.5917	12.5173	250.189	-1.79204	-1.80662	-1.74236	4.44413e-62	1.50674e-25	1.13081e-63	yes
	1754	NM_001191681	Nat8l	59.5748	59.4979	1150.36	17.2613	17.1868	342.725	-1.7918	-1.82103	-1.7387	4.53126e-12	2.02805e-12	5.68322e-12	yes
	1755	NM_031795	Ugcg	190.913	190.836	3689.9	55.2255	55.1511	1103.72	-1.79117	-1.80071	-1.74043	6.55105e-88	4.56036e-30	4.30124e-89	yes
	1756	NM_001271317	Eya4	5.23303	5.15608	98.8529	1.58846	1.51401	29.7485	-1.78959	-1.84381	-1.73085	2.16043e-08	1.89594e-06	3.25885e-08	yes
	1757	NM_001109118	Elovl2	224.542	224.465	4333.1	65.059	64.9845	1306.88	-1.78924	-1.9379	-1.72341	8.83925e-13	1.45569e-18	1.62969e-12	yes
	1758	NM_001173432	Atp13a2	294.978	294.902	5708.59	85.3796	85.3051	1709.51	-1.78919	-1.83076	-1.73745	1.50075e-47	2.30097e-24	5.96627e-47	yes
	1759	NM_001106363	Pprc1	64.6924	64.6154	1248.57	18.77	18.6956	373.696	-1.78892	-1.79621	-1.73724	2.84597e-39	2.08712e-19	1.095e-40	yes
	1760	NM_133522	Sstr3	1.07489	0.997933	18.8452	0.372278	0.297828	5.43297	-1.78882	-1.96827	-1.73434	6.84217e-07	0.00076533	5.56645e-06	yes
	1761	NM_001109338	Slc35f1	314.308	314.232	6072.75	91.0277	90.9532	1820.14	-1.78859	-1.8506	-1.7327	1.19346e-15	1.97322e-18	2.94445e-15	yes
	1762	NM_001108393	Zmiz1	538.645	538.568	10426.3	156.16	156.085	3128.56	-1.78699	-1.84773	-1.73501	1.08681e-42	2.93906e-23	6.52884e-44	yes
	1763	NM_001034935	Ppef1	3.55704	3.48009	66.6109	1.12076	1.04631	20.5162	-1.78586	-1.78782	-1.72935	8.17187e-12	8.30729e-05	8.31241e-10	yes
	1764	NM_001002830	Rasl11b	30.721	30.6441	593.518	8.92728	8.85283	176.046	-1.78511	-1.79697	-1.73932	1.80634e-18	2.21392e-10	2.36104e-18	yes
	1765	NM_001107965	B4galt2	196.728	196.651	3806.22	57.175	57.1005	1144.55	-1.78458	-1.81699	-1.72975	1.15768e-20	1.23535e-20	1.12183e-19	yes
	1766	NM_001012071	Gsto2	1.25998	1.18302	22.4497	0.41304	0.33859	6.23848	-1.78423	-2.00418	-1.73528	5.38173e-06	2.24331e-06	2.66101e-05	yes
	1767	NM_001191919	Smcr8	30.5274	30.4504	587.625	8.91293	8.83848	175.748	-1.78415	-1.81438	-1.72739	3.71283e-08	1.54605e-07	2.82049e-08	yes
	1768	NM_212519	Tomm70	98.8748	98.7978	1908.29	28.775	28.7006	573.56	-1.78376	-1.79076	-1.73222	6.2645e-43	6.92621e-22	2.83713e-45	yes
	1769	NM_053404	Dctn4	95.5354	95.4585	1843.96	27.8623	27.7879	555.531	-1.78159	-1.79735	-1.72666	3.58947e-17	4.64759e-16	2.52444e-17	yes
	1770	NM_001244768	Fam110a	0.31692	0.239966	4.17211	0.168225	0.0937756	1.38947	-1.78035	-1.52479	-1.70723	0.0129334	0.0424105	0.0330559	yes
	1771	NM_001107035	Med13	173.783	173.706	3356.01	50.6606	50.5862	1010.77	-1.78022	-1.79589	-1.72743	2.36488e-20	1.10182e-15	4.95574e-21	yes
	1772	NM_001134520	Rad54l2	62.8618	62.7849	1213.03	18.3968	18.3224	366.025	-1.77797	-1.78545	-1.72485	8.12787e-20	3.87752e-18	2.53626e-20	yes
	1773	NM_001005884	Letm1	100.63	100.553	1944.91	29.4289	29.3545	585.483	-1.77567	-1.79813	-1.72695	1.33372e-22	1.93391e-14	4.70489e-23	yes
	1774	NM_001106563	Vav2	151.548	151.472	2929.02	44.4202	44.3458	892.291	-1.77464	-1.98558	-1.71377	3.20843e-24	7.2776e-20	5.33229e-23	yes
	1775	NM_053309	Homer2	18.671	18.5941	359.373	5.48776	5.41332	107.543	-1.77313	-1.8726	-1.72361	3.51091e-14	2.04795e-12	5.90647e-14	yes
	1776	NM_024140	Nrgn	38.2525	38.1756	739.726	11.2803	11.2058	225.6	-1.77195	-2.0565	-1.69592	3.53256e-05	0.000145632	4.13009e-05	yes
	1777	NM_172090	Epb41l1	139.054	138.977	2688.35	40.7738	40.6993	813.519	-1.77143	-1.77366	-1.72179	7.46695e-43	1.04674e-21	3.31387e-42	yes
	1778	NM_001271250	Stxbp5l	5.03554	4.95859	95.3292	1.52656	1.45211	28.3142	-1.77007	-2.23322	-1.70494	0.00167086	0.00329679	0.00160134	yes
	1779	NM_001106702	Angptl6	1.27992	1.20296	22.8293	0.455591	0.381141	7.16969	-1.76983	-1.76641	-1.71652	5.8196e-08	0.000293442	4.78911e-06	yes
	1780	NM_001107432	Cntnap4	30.6288	30.5518	590.654	9.06998	8.99553	179.299	-1.76982	-1.84777	-1.7208	3.62454e-24	1.17125e-10	2.22132e-24	yes
	1781	NM_001037365	Bex1	64.3713	64.2943	1244.83	18.9433	18.8688	377.584	-1.76912	-1.83859	-1.71573	1.7888e-17	1.94016e-12	2.24497e-16	yes
	1782	NM_001107236	Cobl	35.9521	35.8751	691.955	10.6406	10.5661	210.626	-1.76672	-1.81656	-1.71323	1.37303e-22	3.42222e-11	6.69529e-22	yes
	1783	NM_001191950	Tmc7	4.80845	4.7315	90.9483	1.46042	1.38597	27.1357	-1.76627	-1.83395	-1.71419	2.19846e-11	3.69315e-07	5.96282e-11	yes
	1784	NM_001007797	Arrdc3	113.486	113.409	2198.4	33.4342	33.3598	667.398	-1.76589	-1.73949	-1.71202	1.0996e-10	1.99361e-13	1.03335e-10	yes
	1785	NM_001304290	Hid1	82.055	81.9781	1587.29	24.2077	24.1333	483.075	-1.76581	-1.77977	-1.71551	2.44381e-42	3.00766e-23	2.43663e-42	yes
	1786	NM_001107795	Phf20	127.838	127.761	2469.38	37.7495	37.6751	753.671	-1.7622	-1.76491	-1.70868	3.34953e-22	7.69756e-17	1.01988e-22	yes
	1787	NM_001134703	Iffo2	9.11197	9.03501	174.663	2.73009	2.65564	52.3889	-1.76038	-1.87548	-1.71298	6.37622e-11	5.29881e-08	8.1173e-11	yes
	1788	NM_001034998	Ctps2	169.136	169.059	3270.64	50.0442	49.9697	1001.49	-1.75969	-1.78845	-1.7071	1.95214e-53	2.27541e-25	1.13807e-50	yes
	1789	NM_001170325	Actn2	7.13038	7.05343	135.763	2.15237	2.07792	41.0288	-1.75956	-1.81724	-1.70355	1.12644e-09	1.26796e-05	2.87508e-09	yes
	1790	NM_001001518	Sucnr1	0.158275	0.0813217	1.14599	0.109482	0.0350323	0.197422	-1.7567	-1.0227	-1.60471	0.202688	0.081223	0.296361	no
	1791	NM_024367	Epha5	6.80991	6.73296	129.801	2.0816	2.00715	39.7505	-1.7567	-1.93267	-1.7047	2.44167e-11	1.5751e-07	1.95439e-10	yes
	1792	NM_001135799	Bmper	14.5018	14.4249	278.362	4.37516	4.30071	85.875	-1.75628	-1.90777	-1.69905	8.12935e-17	8.05004e-09	2.3826e-16	yes
	1793	NM_022961	Vps33a	51.7006	51.6236	998.302	15.3735	15.2991	305.989	-1.75493	-1.76998	-1.70386	4.38068e-46	1.50333e-21	8.79509e-48	yes
	1794	NM_001271380	Cux2	261.583	261.506	5059.51	77.8144	77.7399	1558.21	-1.75085	-1.77219	-1.69498	2.38577e-17	4.80229e-14	1.6267e-16	yes
	1795	NM_019199	Fgf18	0.988332	0.911379	17.1205	0.340758	0.266309	4.78348	-1.7497	-2.02361	-1.70535	8.38846e-06	0.000476258	5.77213e-05	yes
	1796	NM_019156	Vtn	9.04443	8.96748	173.089	2.76414	2.68969	53.5571	-1.74966	-1.99039	-1.69093	8.19391e-11	2.11088e-07	2.51438e-10	yes
	1797	NM_001109570	Prelid3a	17.5903	17.5133	338.098	5.28479	5.21034	103.755	-1.7491	-1.79037	-1.69754	4.31821e-20	2.98809e-15	4.58872e-20	yes
	1798	NM_001108730	Mfsd12	11.1604	11.0834	213.773	3.37832	3.30387	65.494	-1.74888	-1.78253	-1.6963	3.88051e-15	3.95353e-07	7.55466e-15	yes
	1799	NM_001346303	RGD1309489	0.187037	0.110083	1.66534	0.119514	0.0450647	0.394845	-1.74827	-1.24094	-1.65957	0.124048	0.0689923	0.268284	no
	1800	NM_145679	Lrrc3	4.79217	4.71522	90.7342	1.46285	1.3884	27.1747	-1.74707	-1.80199	-1.69783	7.36182e-11	3.59558e-08	1.95439e-10	yes
	1801	NM_001107963	Zswim5	73.2992	73.2223	1415.21	21.9037	21.8292	436.022	-1.74648	-1.76837	-1.69375	6.42088e-17	2.22615e-17	3.79833e-17	yes
	1802	NM_022624	Slc22a23	126.696	126.619	2451.97	37.8668	37.7923	757.904	-1.74538	-1.8143	-1.69153	3.92677e-25	5.20619e-17	1.26737e-24	yes
	1803	NM_001006984	Vezt	112.966	112.889	2181.17	33.7661	33.6917	674.086	-1.7437	-1.75537	-1.69209	2.30062e-70	3.81891e-27	1.14672e-72	yes
	1804	NM_001191750	Il12rb2	22.69	22.613	436.103	6.85826	6.78381	136.228	-1.74361	-2.24649	-1.66993	5.7083e-06	8.01565e-10	8.04179e-06	yes
	1805	NM_001134956	Ahdc1	147.582	147.505	2854.99	44.1294	44.055	878.453	-1.74154	-1.7853	-1.69594	2.14133e-39	2.12692e-20	1.44132e-40	yes
	1806	NM_053317	Nr0b1	0.155976	0.0790224	1.09881	0.109482	0.0350323	0.197422	-1.74101	-1.01267	-1.54837	0.204519	0.174641	0.333176	no
	1807	NM_139192	Scd	40.7765	40.6996	786.285	12.2639	12.1894	243.323	-1.73906	-1.82509	-1.67976	6.75603e-08	6.46435e-09	7.23824e-08	yes
	1808	NM_001011966	Smarcd3	128.303	128.226	2480.03	38.5635	38.4891	771.636	-1.73761	-1.79519	-1.68322	3.56298e-32	2.8145e-22	1.98587e-30	yes
	1809	NM_001037363	Lrrn1	108.127	108.05	2088.51	32.498	32.4235	647.863	-1.73633	-1.7503	-1.68212	5.24768e-13	4.32281e-19	3.37222e-13	yes
	1810	NM_001012078	Sema4a	42.4367	42.3598	819.155	12.8301	12.7556	255.371	-1.73426	-1.80414	-1.67976	7.00139e-22	1.2408e-16	3.09061e-21	yes
	1811	NM_001098239	Asph	6.14203	6.06508	116.596	1.91929	1.84485	36.3532	-1.73281	-1.79075	-1.68005	6.94372e-15	9.49451e-09	3.69724e-14	yes
	1812	NM_001135814	Mgat4c	4.89505	4.8181	92.4148	1.52565	1.4512	28.4151	-1.73223	-1.84451	-1.68306	4.50599e-11	9.37323e-07	1.31051e-10	yes
	1813	NM_001013119	Gna13	18.4243	18.3473	353.77	5.6296	5.55516	110.619	-1.73054	-1.77172	-1.67282	2.38258e-10	2.62271e-09	2.38966e-10	yes
	1814	NM_001271132	Arhgap35	621.968	621.891	12031.5	187.54	187.466	3749.59	-1.72993	-1.72836	-1.68039	2.86151e-49	1.75687e-23	1.2144e-50	yes
	1815	NM_001105784	Jmjd4	12.6823	12.6053	243.361	3.88598	3.81153	75.7465	-1.72901	-1.74238	-1.67854	3.03388e-21	5.61152e-13	2.80487e-21	yes
	1816	NM_001165922	Lsm2	1.59375	1.5168	28.8133	0.55735	0.482901	9.21524	-1.72886	-1.77754	-1.67303	5.48683e-08	4.31659e-06	8.62135e-07	yes
	1817	NM_012727	Camk4	5.67694	5.59999	107.637	1.75961	1.68516	32.9151	-1.72849	-2.43571	-1.65989	0.00278387	0.000148545	0.0025203	yes
	1818	NM_053684	Hcn2	18.375	18.298	354.169	5.57745	5.503	109.357	-1.72763	-1.70028	-1.67983	1.28274e-17	1.04582e-07	4.03967e-17	yes
	1819	NM_001100709	Lck	7.22316	7.1462	137.831	2.23425	2.1598	42.6278	-1.72623	-1.74941	-1.67765	1.23349e-17	2.00358e-12	1.0591e-16	yes
	1820	NM_001107992	Disp3	35.1813	35.1044	678.544	10.6947	10.6203	212.5	-1.72616	-1.95164	-1.66716	5.74464e-10	1.48953e-10	2.01353e-09	yes
	1821	NM_001007149	Stau2	44.4879	44.411	859.22	13.5179	13.4435	269.174	-1.72583	-1.73893	-1.67211	1.70602e-23	1.23625e-15	2.07207e-22	yes
	1822	NM_001107998	Slc35e2b	34.4212	34.3443	663.307	10.4669	10.3924	206.988	-1.72437	-1.73069	-1.67003	7.07074e-10	6.41953e-10	4.6064e-10	yes
	1823	NM_001025064	Tigar	34.3899	34.313	662.812	10.4359	10.3615	206.823	-1.72412	-1.77286	-1.67267	4.79177e-32	5.48966e-18	3.90956e-33	yes
	1824	NM_001007092	Clstn1	639.367	639.29	12371.9	193.587	193.513	3868.82	-1.7237	-1.71841	-1.67502	3.34886e-42	3.51505e-22	1.83883e-44	yes
	1825	NM_001107734	Tlk1	4.66538	4.58843	88.9362	1.45403	1.37958	26.965	-1.72343	-1.71786	-1.67526	5.87194e-05	0.000685188	6.00368e-05	yes
	1826	NM_001191693	Arhgap21	408.89	408.814	7913.18	123.933	123.859	2480.88	-1.72301	-1.76661	-1.67084	9.65494e-27	1.05557e-18	1.71056e-26	yes
	1827	NM_001191897	Ms4a15	0.151708	0.0747546	1.00523	0.109482	0.0350323	0.197422	-1.72246	-1.00433	-1.49529	0.191932	0.0842029	0.366584	no
	1828	NM_001108397	Sugp2	152.642	152.565	2950.72	46.3402	46.2657	926.565	-1.72176	-1.74729	-1.6703	2.02326e-62	9.73053e-28	4.07394e-66	yes
	1829	NM_053342	Cxxc4	97.4007	97.3238	1886.71	29.6379	29.5635	596.08	-1.72154	-2.02819	-1.65731	3.8605e-11	1.3253e-15	1.59014e-10	yes
	1830	NM_203334	Slc6a5	0.151678	0.0747248	1.00905	0.109482	0.0350323	0.197422	-1.72047	-0.948482	-1.4838	0.197089	0.178134	0.235636	no
	1831	NM_001106143	Tcof1	102.767	102.69	1987.24	31.3303	31.2559	626.828	-1.72008	-1.779	-1.66722	1.87661e-53	2.32011e-25	6.81264e-52	yes
	1832	NM_053699	Cited4	0.805008	0.728055	13.6991	0.301594	0.227145	4.03354	-1.71631	-1.57027	-1.6557	0.000205179	0.00111445	0.000538043	yes
	1833	NM_001011991	Ndrg1	183.987	183.91	3557.07	56.1698	56.0954	1120.53	-1.71306	-1.7192	-1.66178	6.14264e-17	4.43031e-13	6.45456e-17	yes
	1834	NM_001014009	Ripor2	39.7313	39.6543	765.448	12.1641	12.0896	240.6	-1.71261	-1.8283	-1.65778	1.50003e-08	4.46124e-10	1.34798e-08	yes
	1835	NM_019264	Prkar2a	60.2413	60.1644	1162.42	18.446	18.3716	366.45	-1.71207	-1.73215	-1.65707	8.2759e-10	1.92657e-10	7.11855e-10	yes
	1836	NM_057207	Sv2b	19.2343	19.1573	369.055	5.92797	5.85352	116.345	-1.70979	-1.79921	-1.6501	1.68062e-07	2.61157e-05	2.81394e-07	yes
	1837	NM_013134	Hmgcr	542.361	542.284	10487.7	165.965	165.89	3324.13	-1.70888	-1.72778	-1.65566	1.13408e-33	2.82711e-20	1.06709e-34	yes
	1838	NM_012769	Gucy1b1	110.299	110.222	2129.2	33.8765	33.8021	678.469	-1.70841	-1.76849	-1.65028	1.99772e-28	2.02422e-19	8.02187e-27	yes
	1839	NM_017268	Hmgcs1	1041.41	1041.34	20150.1	318.8	318.726	6385.8	-1.70807	-1.73616	-1.65495	1.12811e-24	2.15993e-17	2.61616e-24	yes
	1840	NM_001172118	Sla2	0.833973	0.75702	14.175	0.323985	0.249536	4.5116	-1.7078	-1.68219	-1.65084	0.00410377	0.0111011	0.00752819	yes
	1841	NM_001105802	Dhx33	27.8582	27.7813	536.505	8.58548	8.51103	169.499	-1.70767	-1.73787	-1.6564	3.83901e-17	1.4247e-13	2.99777e-17	yes
	1842	NM_001044238	Gdpd1	86.7481	86.6712	1674.95	26.6527	26.5783	532.533	-1.70743	-1.77378	-1.65353	2.70626e-44	2.55448e-23	6.0346e-43	yes
	1843	NM_139043	Exoc8	25.2441	25.1671	486.031	7.79327	7.71882	153.833	-1.70726	-1.71482	-1.65465	5.96207e-16	3.04899e-11	2.25018e-16	yes
	1844	NM_022858	Foxq1	4.99126	4.91431	95.0435	1.59504	1.52059	30.0534	-1.70633	-1.71878	-1.65657	1.43026e-11	1.64849e-07	6.12222e-11	yes
	1845	NM_031692	Ykt6	70.612	70.5351	1362.82	21.6653	21.5908	430.96	-1.70619	-1.71269	-1.65647	9.76348e-44	2.64107e-23	6.10349e-46	yes
	1846	NM_019313	Kcnn1	24.0832	24.0063	464.904	7.48914	7.41469	149.136	-1.70586	-2.09481	-1.64356	1.16281e-12	1.02279e-12	4.5999e-12	yes
	1847	NM_001107368	Bmi1	87.2085	87.1316	1682.42	26.8376	26.7631	535.651	-1.70501	-1.73789	-1.65022	3.16118e-25	3.10571e-19	4.01506e-26	yes
	1848	NM_019230	Slc22a3	0.355076	0.278123	4.9521	0.169205	0.0947552	1.39685	-1.7048	-1.57818	-1.54505	0.00917329	0.0296496	0.0210715	yes
	1849	NM_031822	Ncoa2	88.778	88.7011	1713.76	27.3001	27.2256	542.898	-1.70446	-1.75965	-1.64896	1.63138e-08	4.52163e-09	1.4564e-08	yes
	1850	NM_019346	Slc14a1	0.144284	0.0673306	0.845931	0.109482	0.0350323	0.197422	-1.70257	-0.623832	-1.34634	0.201814	0.453712	0.276121	no
	1851	NM_053643	Cds2	18.2727	18.1957	350.664	5.67383	5.59938	111.227	-1.70237	-1.74828	-1.6432	5.18137e-07	2.19204e-05	4.30741e-07	yes
	1852	NR_128681	Mir762	0.149438	0.072485	0.954222	0.110609	0.0361596	0.22142	-1.70233	-0.99596	-1.46797	0.229016	0.233727	0.351713	no
	1853	NM_198749	Rab15	26.5809	26.504	511.43	8.21358	8.13913	161.947	-1.70141	-1.71062	-1.64726	4.13172e-11	5.69099e-08	9.32171e-11	yes
	1854	NM_001024751	Sox6	17.2032	17.1263	331.185	5.34829	5.27384	104.947	-1.69955	-1.67988	-1.64775	1.35403e-10	3.8806e-10	9.29091e-11	yes
	1855	NM_017122	Hpca	42.9353	42.8584	829.737	13.2842	13.2098	264.117	-1.69941	-1.94724	-1.62658	0.000930547	1.73913e-06	0.00086041	yes
	1856	NM_001191874	Garem2	12.2515	12.1745	235.374	3.84862	3.77417	75.5414	-1.69894	-2.09199	-1.63293	2.54796e-06	2.06401e-07	4.17039e-06	yes
	1857	NM_019140	Ptprs	1263.87	1263.8	24466	389.428	389.354	7811.1	-1.69866	-1.79484	-1.64464	1.50012e-27	1.9909e-20	1.41734e-26	yes
	1858	NM_001191594	Mgst3	35.988	35.911	693.944	11.1568	11.0824	221.533	-1.6985	-1.76115	-1.64233	2.0045e-13	1.30353e-10	7.05558e-13	yes
	1859	NM_001191985	Itpk1	52.7617	52.6847	1018.36	16.3177	16.2433	323.918	-1.69794	-1.72651	-1.64741	1.85715e-18	1.3319e-10	1.75859e-18	yes
	1860	NM_001106591	Atp6v0a4	18.1337	18.0567	349.429	5.6599	5.58545	111.276	-1.69782	-1.72213	-1.64638	5.94582e-12	1.17992e-10	6.45601e-12	yes
	1861	NM_001134469	Lrrc49	150.233	150.156	2902.55	46.4181	46.3437	928.482	-1.69775	-1.73403	-1.64461	1.93702e-48	7.81048e-26	1.54099e-47	yes
	1862	NM_182736	Ccdc50	45.94	45.863	885.482	14.2061	14.1316	281.837	-1.69722	-1.69608	-1.64575	1.4747e-21	3.04997e-15	4.78941e-22	yes
	1863	NM_001109508	Lrfn4	112.551	112.474	2178.72	34.8375	34.763	697.312	-1.69561	-1.74084	-1.64334	1.67632e-41	7.51304e-26	3.87775e-38	yes
	1864	NM_031831	Rtn4	1100.99	1100.91	21271.7	340.16	340.085	6805.47	-1.69464	-1.70294	-1.64327	1.54101e-79	3.85786e-29	4.19707e-86	yes
	1865	NM_001034152	Nsg2	2051.57	2051.5	39675.9	633.908	633.834	12731.2	-1.69456	-1.78318	-1.62853	5.75063e-07	1.68477e-13	7.8172e-07	yes
	1866	NM_053835	Cltb	88.7634	88.6864	1716.07	27.4914	27.417	548.879	-1.69454	-1.70236	-1.64287	1.43684e-37	5.07123e-16	4.53007e-35	yes
	1867	NM_198726	Kpna1	68.0856	68.0086	1313.36	21.1023	21.0279	419.384	-1.6942	-1.74266	-1.64137	1.07371e-13	2.64099e-12	1.11587e-13	yes
	1868	NM_001025130	Bag4	31.0841	31.0072	598.01	9.69371	9.61926	191.855	-1.69416	-1.73809	-1.64056	2.63239e-20	1.58723e-14	5.40407e-21	yes
	1869	NM_001013989	G3bp2	197.133	197.056	3807.14	60.9754	60.901	1215.44	-1.69411	-1.72809	-1.64152	2.89845e-13	9.62761e-12	2.18636e-13	yes
	1870	NM_053951	Mcf2l	301.514	301.437	5820.39	93.3008	93.2263	1863.57	-1.69286	-1.69735	-1.64014	2.89224e-26	2.27657e-19	8.13043e-27	yes
	1871	NM_134368	Smarca4	791.379	791.302	15308.2	245.071	244.997	4916.46	-1.69201	-1.74864	-1.63825	1.61483e-65	2.83769e-28	9.38971e-68	yes
	1872	NM_001130939	Tmem181	30.8203	30.7433	593.708	9.57346	9.49902	189.136	-1.68978	-1.7008	-1.64004	3.34327e-28	1.00666e-12	1.08743e-28	yes
	1873	NM_001012012	Snx11	0.22399	0.147037	2.374	0.140854	0.0664043	0.830304	-1.68939	-1.28077	-1.59633	0.0962378	0.140754	0.188414	no
	1874	NM_001109616	Fam219a	74.9471	74.8701	1449.29	23.3227	23.2482	465.919	-1.68924	-1.73109	-1.63637	2.9809e-29	6.54607e-18	4.80887e-29	yes
	1875	NM_001024243	Nudt3	279.758	279.681	5415.18	86.8997	86.8252	1739.11	-1.68769	-1.72389	-1.63727	3.1261e-47	3.86556e-24	3.59071e-48	yes
	1876	NM_001109246	Exoc6b	151.228	151.151	2922.66	47.0606	46.9861	941.038	-1.68646	-1.70952	-1.63467	1.08205e-65	8.18414e-27	2.65908e-66	yes
	1877	NM_001107208	Septin11	193.114	193.037	3732.23	60.1038	60.0293	1200.04	-1.68491	-1.68824	-1.63492	9.00726e-43	2.28843e-24	8.59057e-45	yes
	1878	NM_017071	Insr	86.2265	86.1496	1665.96	26.8837	26.8093	534.512	-1.68426	-1.71584	-1.62951	1.24342e-07	7.25173e-08	1.0054e-07	yes
	1879	NM_001025751	Blk	0.190907	0.113954	1.77329	0.120642	0.046192	0.418842	-1.68356	-0.961953	-1.61528	0.206115	0.337852	0.2297	no
	1880	NR_130141	Oip5-as1	687.638	687.561	13287.7	214.24	214.165	4287.4	-1.68279	-1.67908	-1.63113	1.79914e-74	1.2061e-28	7.86525e-84	yes
	1881	NM_198770	Zmynd19	23.7165	23.6395	457.01	7.47931	7.40486	147.88	-1.6823	-1.70039	-1.63233	1.02004e-45	1.69107e-22	3.50776e-45	yes
	1882	NM_053732	Ntn3	5.89687	5.81991	112.203	1.88926	1.81481	35.7799	-1.68103	-1.67718	-1.63197	3.10618e-18	2.53257e-12	2.919e-17	yes
	1883	NM_019265	Scn11a	0.382425	0.305472	5.43898	0.185726	0.111276	1.73545	-1.68057	-1.21092	-1.61006	0.0389341	0.156918	0.0511407	no
	1884	NM_001106226	Bicra	157.785	157.708	3056.06	49.3566	49.2822	988.8	-1.67964	-1.72837	-1.62709	7.9422e-32	4.58489e-21	2.79349e-30	yes
	1885	NM_001014232	Cnrip1	103.742	103.665	2004.96	32.474	32.3996	648.614	-1.67877	-1.69376	-1.62657	5.7498e-34	5.17675e-21	1.54671e-31	yes
	1886	NM_001108955	Fjx1	142.504	142.427	2755.62	44.5302	44.4558	888.597	-1.67873	-1.67614	-1.62972	1.27646e-40	1.56693e-24	1.96824e-39	yes
	1887	NM_001130680	Phf21b	43.9581	43.8812	849.443	13.8365	13.762	277.207	-1.67653	-2.2569	-1.6056	5.47385e-06	2.08421e-11	6.69851e-06	yes
	1888	NM_012761	Sp4	59.8948	59.8178	1155.46	18.8212	18.7468	375.186	-1.67588	-1.69462	-1.61916	5.00115e-14	1.45759e-14	3.70976e-14	yes
	1889	NM_001108653	Bicd1	30.8712	30.7942	594.478	9.7136	9.63915	191.42	-1.67541	-1.83835	-1.62132	7.33324e-07	1.94735e-08	6.56215e-07	yes
	1890	NM_001109522	LOC689081	0.22783	0.150877	2.48578	0.134327	0.0598776	0.698424	-1.67463	-1.26366	-1.60157	0.131591	0.181949	0.14982	no
	1891	NM_001013074	Pknox1	19.175	19.0981	368.703	6.09881	6.02436	120.482	-1.67357	-1.77141	-1.6182	7.23967e-20	8.05464e-15	4.02861e-20	yes
	1892	NM_001109160	Flrt1	23.8597	23.7827	459.137	7.50703	7.43258	147.504	-1.67282	-1.75364	-1.62403	1.64231e-12	2.55415e-08	1.25502e-12	yes
	1893	NM_001100713	Rap1gap	60.7302	60.6533	1172.94	19.146	19.0716	382.878	-1.67196	-1.8132	-1.61253	9.14334e-15	3.6218e-15	4.72547e-14	yes
	1894	NM_001277394	Srrm3	63.2623	63.1853	1222.26	19.9405	19.866	399.819	-1.67129	-2.08634	-1.59867	2.04555e-05	9.28331e-12	3.18216e-05	yes
	1895	NM_001107127	RGD1566386	43.5193	43.4424	839.296	13.8237	13.7492	275.778	-1.67031	-1.77526	-1.6139	2.20284e-32	3.57319e-22	8.23158e-31	yes
	1896	NM_001008299	Rnmt	109.843	109.766	2119.58	34.5815	34.5071	689.863	-1.66969	-1.66907	-1.61814	1.58875e-56	2.0998e-25	8.54709e-61	yes
	1897	NM_001128193	Vps37d	44.4512	44.3743	859.029	14.0613	13.9869	280.462	-1.66885	-1.75362	-1.61482	2.26753e-25	1.33072e-18	4.62551e-24	yes
	1898	NM_001100806	Fscn1	447.85	447.773	8671.5	141.165	141.09	2833.01	-1.66684	-1.73102	-1.61273	4.66753e-36	4.57842e-22	3.89337e-34	yes
	1899	NM_012945	Hbegf	10.8256	10.7487	207.253	3.45664	3.38219	67.0116	-1.66651	-1.70601	-1.61633	4.38247e-19	2.0918e-12	1.49669e-18	yes
	1900	NM_001191587	Bcorl1	75.1236	75.0467	1451.2	23.753	23.6785	473.459	-1.66549	-1.67302	-1.61509	2.9028e-42	6.62223e-21	1.57144e-43	yes
	1901	NM_001100172	Kctd8	3.90431	3.82736	73.5028	1.29903	1.22458	23.9955	-1.66501	-1.63328	-1.61088	6.28386e-07	0.0011994	1.15959e-06	yes
	1902	NM_001077651	Elavl4	189.998	189.921	3669.88	60.003	59.9286	1202.75	-1.66452	-1.96958	-1.59682	4.28409e-06	1.87357e-12	8.04179e-06	yes
	1903	NM_001372136	Ddx17	246.717	246.64	4762.29	77.9605	77.886	1555.63	-1.66312	-1.66387	-1.60402	2.82679e-07	8.26364e-08	2.54035e-07	yes
	1904	NM_153630	Nalcn	25.306	25.229	487.193	8.05359	7.97915	159.598	-1.66304	-1.83548	-1.59279	9.13462e-05	2.44386e-06	0.000114822	yes
	1905	NM_139183	Crhbp	0.451252	0.374299	6.79237	0.199302	0.124852	1.98911	-1.66188	-1.88361	-1.60605	0.00338788	0.00349114	0.007071	yes
	1906	NM_001109067	Fam222a	6.30352	6.22657	120.1	2.07526	2.00082	39.7278	-1.66157	-1.67454	-1.60401	2.41516e-09	1.50116e-06	5.10189e-09	yes
	1907	NM_134376	Clstn3	81.3044	81.2275	1572.17	25.7398	25.6653	511.892	-1.66145	-1.67179	-1.61287	8.14077e-16	4.43975e-12	2.30897e-15	yes
	1908	NM_001109069	Mfsd4a	0.648556	0.571602	10.6246	0.259644	0.185194	3.19027	-1.6607	-1.74477	-1.60623	0.00065406	0.0282452	0.00156145	yes
	1909	NM_001109502	LOC688459	0.501032	0.424078	7.78545	0.22204	0.147591	2.45874	-1.65988	-1.47928	-1.60647	0.0189939	0.0654306	0.0265849	yes
	1910	NM_001134535	Vwa5b2	22.8698	22.7928	440.384	7.30951	7.23506	144.731	-1.65969	-1.82012	-1.59676	4.94083e-07	8.81585e-08	7.5642e-07	yes
	1911	NM_001025706	Fem1a	46.1728	46.0959	891.37	14.6699	14.5954	291.296	-1.65966	-1.67248	-1.60927	1.41201e-19	2.71152e-14	6.80567e-20	yes
	1912	NM_031578	Tesk1	117.53	117.453	2272.58	37.3124	37.238	745.24	-1.65761	-1.66348	-1.60795	5.03019e-86	2.20908e-29	3.18934e-89	yes
	1913	NM_053675	Spata2	46.6671	46.5901	899.628	14.8514	14.777	294.849	-1.65705	-1.66056	-1.60482	1.18143e-18	1.71419e-13	4.24402e-19	yes
	1914	NM_022208	Gtf2a1	24.5938	24.5169	472.851	7.88141	7.80696	155.578	-1.6563	-1.71121	-1.60188	1.449e-13	6.60471e-12	7.15028e-14	yes
	1915	NM_001033062	Cldn23	0.633474	0.556521	10.2334	0.274295	0.199845	3.5096	-1.65547	-1.40894	-1.58194	0.00185872	0.0107762	0.00405409	yes
	1916	NM_001115048	Stambpl1	13.7765	13.6995	264.437	4.42395	4.3495	86.4121	-1.65531	-1.66911	-1.60438	7.01781e-18	1.19965e-09	4.80264e-17	yes
	1917	NM_001009422	Nipsnap3b	71.8617	71.7847	1386.37	22.926	22.8516	458.716	-1.65487	-1.76924	-1.5947	7.28286e-17	1.07506e-15	5.39978e-16	yes
	1918	NM_053573	Olfm1	239.393	239.316	4627.3	76.0672	75.9927	1515.65	-1.65467	-1.68023	-1.60316	9.07482e-11	4.29755e-10	1.06777e-10	yes
	1919	NM_001191825	Wipf2	23.9818	23.9049	461.766	7.67976	7.60531	151.629	-1.65353	-1.65293	-1.60098	1.13194e-15	1.87498e-10	7.55141e-16	yes
	1920	NM_001012459	Clec11a	5.15188	5.07493	97.5194	1.72415	1.6497	32.5296	-1.65338	-1.65608	-1.60206	1.09305e-17	3.80473e-05	1.91258e-16	yes
	1921	NM_001024896	Hsdl1	92.3907	92.3138	1785.25	29.4345	29.3601	586.298	-1.65201	-1.66235	-1.60208	1.90443e-21	1.12054e-17	5.51459e-22	yes
	1922	NM_130894	Mfn2	7.81634	7.73939	149.163	2.5396	2.46515	48.6994	-1.64995	-1.67376	-1.5966	6.90286e-09	3.78079e-06	8.15753e-09	yes
	1923	NM_001109161	RGD1560108	573.584	573.507	11100.7	182.879	182.805	3675.15	-1.64991	-1.77823	-1.59173	9.32246e-20	7.02542e-18	1.37111e-18	yes
	1924	NM_001107524	Rgma	118.757	118.68	2297	37.882	37.8075	756.575	-1.64978	-1.71352	-1.59839	4.13454e-23	3.07651e-15	2.3045e-22	yes
	1925	NM_012517	Cacna1c	58.465	58.388	1128.95	18.6582	18.5837	370.359	-1.64847	-1.66764	-1.60032	1.07051e-19	3.17057e-16	1.21337e-19	yes
	1926	NM_001109911	Hnrnpm	0.824339	0.747386	13.957	0.331182	0.256733	4.65	-1.64799	-1.67983	-1.59313	0.000142472	0.00489543	0.00166466	yes
	1927	NM_001271176	Fam199x	2.77075	2.6938	51.5797	0.950704	0.876255	17.0124	-1.64698	-1.6625	-1.59144	6.35616e-07	8.21572e-05	1.55243e-06	yes
	1928	NM_053654	Pafah1b3	140.936	140.859	2724.88	45.1336	45.0592	905.905	-1.64597	-1.79937	-1.5858	1.05777e-15	1.54848e-17	1.30571e-14	yes
	1929	NM_012832	Chrna7	4.41915	4.3422	83.5811	1.45741	1.38297	26.8637	-1.64564	-2.65434	-1.58357	0.0101514	0.000182218	0.00994751	yes
	1930	NM_001126281	Zfp955a	149.326	149.249	2881.3	47.8529	47.7784	957.073	-1.64549	-1.67355	-1.59131	4.54278e-55	2.7698e-27	4.50545e-57	yes
	1931	NM_001012227	Xk	4.67131	4.59436	88.1348	1.5623	1.48785	29.2162	-1.64538	-1.68764	-1.59217	7.33818e-11	4.35279e-08	1.83979e-10	yes
	1932	NM_001106907	Tgfbrap1	72.736	72.6591	1405.21	23.2068	23.1323	461.539	-1.64411	-1.64303	-1.59603	5.84685e-57	9.52813e-24	2.35193e-60	yes
	1933	NM_001107381	Spire1	187.289	187.212	3616.33	60.0334	59.9589	1199.4	-1.64302	-1.64667	-1.59064	5.68152e-36	4.04491e-20	6.97495e-36	yes
	1934	NM_053400	Tle3	288.886	288.809	5590.57	92.7185	92.6441	1862.53	-1.64172	-1.76033	-1.5852	3.65793e-35	5.66264e-22	1.19139e-32	yes
	1935	NM_001305220	Hnrnpul2	236.899	236.822	4581.65	76.1071	76.0326	1522.55	-1.63983	-1.65372	-1.58803	5.67382e-32	2.7504e-20	2.24991e-32	yes
	1936	NM_053881	Ptprn	60.7123	60.6354	1172.87	19.5578	19.4833	391.99	-1.6395	-2.00002	-1.56417	0.000189762	7.12791e-10	0.000227024	yes
	1937	NM_001106055	Mycbp2	370.333	370.256	7165.63	119.263	119.189	2385.07	-1.63534	-1.63019	-1.585	7.7889e-32	4.82427e-20	7.38978e-31	yes
	1938	NM_053875	Exoc4	85.8038	85.7268	1656.91	27.6813	27.6068	551.007	-1.63514	-1.66304	-1.58332	9.88389e-14	5.7559e-13	8.45542e-14	yes
	1939	NM_001107191	Zbtb37	3.71707	3.64012	69.9943	1.23985	1.1654	22.6998	-1.63507	-1.77311	-1.58642	1.2835e-07	1.51561e-05	2.50189e-07	yes
	1940	NM_001137641	Lmtk2	221.455	221.379	4280.75	71.3213	71.2469	1423.09	-1.63437	-1.63795	-1.58578	1.04082e-42	1.1596e-20	4.22902e-44	yes
	1941	NM_138886	Cilk1	96.5106	96.4337	1864.56	31.1922	31.1178	623.539	-1.6341	-1.68217	-1.58161	6.05462e-52	1.13571e-26	1.41915e-53	yes
	1942	NM_001024789	Nap1l2	53.4583	53.3813	1031.07	17.3002	17.2258	344.008	-1.63318	-1.64254	-1.58235	1.57198e-35	4.52485e-14	2.60727e-34	yes
	1943	NM_022005	Fxyd6	202.799	202.722	3925.23	65.4607	65.3862	1313.01	-1.63289	-1.76958	-1.57282	1.18696e-09	3.32464e-10	3.9317e-09	yes
	1944	NM_053557	Prmt3	48.2441	48.1671	931.136	15.6044	15.5299	310.264	-1.63204	-1.65346	-1.5822	1.30135e-57	1.2787e-25	5.02619e-63	yes
	1945	NM_001013220	Triobp	188.786	188.709	3655.02	61.0305	60.9561	1220.9	-1.63043	-1.62123	-1.58074	5.50127e-53	5.35866e-25	1.35451e-52	yes
	1946	NM_017090	Gucy1a1	92.0284	91.9515	1777.09	29.8382	29.7638	599.255	-1.63032	-1.81937	-1.56542	5.04761e-12	1.75347e-12	1.92234e-11	yes
	1947	NM_053829	Mapk8	467.736	467.659	9041.07	151.207	151.133	3027.32	-1.63009	-1.64002	-1.57798	9.52497e-63	1.1707e-27	2.85876e-64	yes
	1948	NM_001107519	Nipa1	32.7741	32.6971	629.392	10.6443	10.5699	210.596	-1.62989	-1.64367	-1.57445	4.5142e-17	7.39962e-11	5.71778e-17	yes
	1949	NM_012663	Vamp2	426.752	426.675	8262.29	137.998	137.924	2764.32	-1.62971	-1.6379	-1.57903	3.16066e-59	3.99564e-25	1.65626e-59	yes
	1950	NM_001109071	Arl8a	376.805	376.728	7287.99	121.838	121.764	2439	-1.62966	-1.6504	-1.57813	6.11874e-50	1.69728e-24	2.94976e-47	yes
	1951	NM_001191909	Alkbh8	16.263	16.1861	311.538	5.32467	5.25023	104.375	-1.62651	-1.62208	-1.5715	3.44779e-13	6.73675e-11	4.23408e-13	yes
	1952	NM_001107144	Rnft2	115.197	115.121	2224.53	37.3502	37.2758	746.029	-1.62638	-1.63579	-1.57432	2.2369e-50	1.37118e-24	7.45771e-51	yes
	1953	NM_001134800	Zbed4	57.1008	57.0239	1100.88	18.5805	18.506	370.324	-1.62562	-1.6377	-1.57046	3.70059e-21	6.5975e-17	1.66439e-21	yes
	1954	NM_001107539	Fchsd2	149.251	149.175	2882.6	48.4578	48.3833	969.049	-1.62529	-1.65717	-1.57235	7.24543e-47	3.41521e-24	1.03575e-48	yes
	1955	NM_145772	Dync1li1	115.357	115.28	2227.02	37.4817	37.4073	748.812	-1.62527	-1.63698	-1.57202	1.63843e-33	3.3901e-21	1.20135e-34	yes
	1956	NM_001106828	Parp6	275.685	275.608	5327.81	89.5879	89.5135	1798.19	-1.62363	-1.71999	-1.56642	7.95566e-35	5.07164e-22	4.43789e-33	yes
	1957	NM_001108113	Csrnp2	145.849	145.772	2816.09	47.4448	47.3703	948.499	-1.62355	-1.63424	-1.57112	2.52809e-59	1.27702e-27	3.15786e-65	yes
	1958	NM_133289	Scn9a	19.1241	19.0472	368.226	6.26734	6.19289	123.097	-1.62331	-1.68741	-1.56537	7.90693e-05	5.70021e-07	0.000122225	yes
	1959	NM_001013098	Dhrs7l1	1.6579	1.58094	30.1962	0.596466	0.522017	9.95302	-1.62316	-1.57344	-1.57562	4.93865e-09	1.41456e-06	1.81315e-07	yes
	1960	NM_138503	Map3k2	8.72994	8.65299	166.903	2.89169	2.81724	55.7617	-1.62281	-1.65024	-1.56916	6.85049e-08	1.01261e-06	7.58111e-08	yes
	1961	NM_001004087	Pcdh7	70.7796	70.7026	1365.65	23.0502	22.9757	457.549	-1.62231	-1.82712	-1.56334	3.14672e-05	1.55223e-05	2.88531e-05	yes
	1962	NM_022301	Pi4ka	214	213.923	4139.73	69.5509	69.4765	1390.59	-1.62224	-1.62417	-1.57225	6.88742e-52	8.15554e-23	2.82323e-52	yes
	1963	NM_030987	Gnb1	949.58	949.503	18365.5	308.623	308.548	6176.74	-1.6218	-1.63091	-1.57037	1.01955e-31	4.5268e-20	5.96395e-33	yes
	1964	NM_001107400	Celf4	221.022	220.945	4274.9	71.9103	71.8359	1449.68	-1.62155	-2.0841	-1.54533	6.68868e-05	1.33452e-10	9.81237e-05	yes
	1965	NM_001107081	Dvl3	105.953	105.876	2048.08	34.5548	34.4804	690.117	-1.61959	-1.63302	-1.56633	4.6656e-17	8.4848e-15	7.29374e-17	yes
	1966	NM_001164043	Mapkapk5	9.34763	9.27068	179.007	3.1042	3.02975	60.1458	-1.61889	-1.61278	-1.56925	4.74877e-24	2.25081e-13	2.56331e-23	yes
	1967	NM_134406	Pacs1	154.76	154.683	2994.82	50.4537	50.3792	1008.43	-1.6184	-1.61911	-1.56878	3.47957e-46	2.6763e-22	5.69268e-46	yes
	1968	NM_053543	Ncdn	228.615	228.538	4424.95	74.5008	74.4264	1486.8	-1.61761	-1.60886	-1.57024	1.37825e-31	4.14142e-17	2.90782e-31	yes
	1969	NM_001169133	Tenm3	372.309	372.232	7174.61	121.401	121.327	2423.45	-1.61752	-1.62619	-1.55997	6.83899e-11	1.10362e-10	1.13844e-10	yes
	1970	NM_001017485	Fam220a	97.9787	97.9018	1893.19	32.0498	31.9754	640.22	-1.61678	-1.65368	-1.56509	9.91901e-47	1.19689e-23	5.26902e-46	yes
	1971	NM_030860	Mef2d	56.9759	56.8989	1101.43	18.6351	18.5607	370.464	-1.61558	-1.61466	-1.56718	2.1118e-21	8.91335e-12	2.00072e-21	yes
	1972	NM_022956	Barhl2	0.771689	0.694736	12.8508	0.317607	0.243157	4.34987	-1.61506	-1.60154	-1.52198	0.0591474	0.0154119	0.131969	no
	1973	NM_001277073	Hmox2	0.189435	0.112481	1.74848	0.121769	0.0473192	0.442839	-1.61274	-1.59117	-1.55284	0.122368	0.0069393	0.161376	no
	1974	NM_001033899	Sms	137.766	137.689	2662.71	45.1733	45.0989	907.366	-1.6124	-1.79983	-1.55121	2.68787e-16	1.77736e-17	2.68759e-15	yes
	1975	NM_001100565	Peli1	61.6995	61.6225	1188.59	20.2728	20.1983	403.492	-1.61227	-1.64977	-1.55833	5.29741e-22	5.09384e-17	1.94136e-22	yes
	1976	NM_001014121	Amz2	314.219	314.142	6075.35	102.969	102.895	2059.36	-1.61003	-1.61984	-1.55969	5.02324e-70	1.79848e-28	1.19721e-76	yes
	1977	NM_031018	Atf2	101.956	101.879	1969.45	33.4684	33.3939	667.532	-1.60994	-1.61792	-1.55725	4.31398e-16	4.23995e-14	5.88324e-16	yes
	1978	NM_001100673	Mapk8ip3	265.227	265.15	5126.82	87.1149	87.0404	1742.25	-1.60719	-1.61071	-1.55216	8.38083e-13	1.47544e-11	1.53725e-12	yes
	1979	NM_001112742	Gria3	0.238238	0.161285	2.73833	0.13829	0.0638403	0.781446	-1.60652	-1.07948	-1.63905	0.0979875	0.0822879	0.12456	no
	1980	NM_001109272	Cplane2	1.5406	1.46365	27.8966	0.553825	0.479375	9.07279	-1.60503	-1.64672	-1.56453	3.36972e-07	0.00044986	7.22827e-06	yes
	1981	NM_001100755	Inpp5b	9.97283	9.89588	191.102	3.31919	3.24474	64.2496	-1.60453	-1.61191	-1.55445	1.50576e-09	9.23481e-08	1.57419e-09	yes
	1982	NM_019204	Bace1	53.3083	53.2314	1029.57	17.6021	17.5277	349.106	-1.60252	-1.66309	-1.55108	2.40535e-08	7.92135e-08	2.27125e-08	yes
	1983	NM_001134970	Sbf2	309.305	309.228	5979.3	102.169	102.095	2044.06	-1.59891	-1.60539	-1.54683	7.86629e-32	3.32016e-21	2.60624e-32	yes
	1984	NM_017206	Slc6a6	64.6987	64.6217	1247.95	21.4104	21.336	424.912	-1.59861	-1.69082	-1.54625	3.99279e-09	1.2708e-09	3.39805e-09	yes
	1985	NM_001025699	Maco1	216.452	216.375	4183.1	71.6706	71.5962	1435.17	-1.5969	-1.62463	-1.54368	6.93174e-54	2.75948e-25	4.72177e-54	yes
	1986	NM_001044233	Clec2l	6.47845	6.4015	123.941	2.19591	2.12146	42.0228	-1.59637	-1.55188	-1.5476	4.98524e-12	8.33419e-07	4.42172e-11	yes
	1987	NM_001139508	Mical2	17.5242	17.4472	336.928	5.8566	5.78215	114.843	-1.59541	-1.72137	-1.54467	1.54097e-11	2.93244e-07	2.95979e-11	yes
	1988	NM_001013155	Shoc2	104.321	104.244	2012.41	34.5819	34.5075	688.591	-1.59527	-1.63085	-1.54359	8.43214e-18	8.61533e-14	4.86055e-18	yes
	1989	NM_021760	Col5a3	9.04988	8.97293	173.246	3.05188	2.97744	59.1202	-1.59416	-1.58999	-1.54192	3.06554e-13	3.44859e-07	1.24885e-12	yes
	1990	NM_198763	Slc1a4	44.1714	44.0944	854.1	14.6731	14.5986	291.183	-1.59408	-1.56739	-1.54406	4.46177e-10	1.12152e-08	6.73142e-10	yes
	1991	NM_021676	Shank3	61.2293	61.1524	1184.85	20.3085	20.2341	402.785	-1.59327	-1.63706	-1.5484	1.18389e-13	4.52926e-09	1.49472e-13	yes
	1992	NM_001108654	Tox	89.4907	89.4137	1730.59	29.7542	29.6798	594.184	-1.59291	-1.62366	-1.53902	1.02164e-12	1.31817e-14	1.49908e-12	yes
	1993	NM_019315	Kcnn3	5.59273	5.51578	106.151	1.89767	1.82323	35.8522	-1.59143	-1.62873	-1.54141	3.43321e-09	8.98747e-08	6.88291e-09	yes
	1994	NM_053377	Kif3a	194.315	194.238	3750.87	64.5647	64.4903	1289.49	-1.59114	-1.59833	-1.53815	6.52123e-23	5.84188e-17	7.33734e-23	yes
	1995	NM_001107188	Rasal2	33.6024	33.5254	646.741	11.2039	11.1295	221.505	-1.59104	-1.65318	-1.5379	5.16061e-10	1.72194e-08	4.22305e-10	yes
	1996	NM_017041	Ppp3ca	162.545	162.468	3136.41	54.1174	54.0429	1081.75	-1.58857	-1.64149	-1.53345	3.38365e-22	1.00825e-14	1.97596e-21	yes
	1997	NM_021851	Lin7c	50.7323	50.6553	977.364	16.9435	16.8691	336.426	-1.58773	-1.63758	-1.53202	4.0289e-09	9.56176e-11	4.65165e-09	yes
	1998	NM_001173371	Zfp609	280.668	280.591	5431.06	93.4511	93.3766	1868.99	-1.58746	-1.59245	-1.53735	1.08311e-34	1.37901e-20	5.92693e-35	yes
[truncated: 16,466 more rows]

## Sheet: E19PAc-CONE19P
				CONE19P			E19PAc			LogFC				Adjusted P-value
	#	GeneID	Symbol	EdgeR	Limma	DESeq2	EdgeR	Limma	DESeq2	EdgeR	Limma	DESeq2	EdgeR	Limma	DESeq2	Sig?
	1	NM_001012080	Hjv	1.3105	1.23273	23.7023	0.0994495	0.028522	0	-7.6103	-3.85245	-6.1017	4.98909e-05	0.00235829	0.000102939	yes
	2	NM_022665	Alpi	10.2798	10.202	199.045	0.152515	0.0815879	1.08139	-7.38464	-4.18046	-6.75601	0.000132137	0.00692665	6.43026e-05	yes
	3	NM_031150	Zp2	0.737946	0.660179	12.6569	0.0994495	0.028522	0	-6.70699	-3.50928	-5.28216	8.30447e-05	0.0086341	0.000324337	yes
	4	NM_001004021	Krt13	0.627984	0.550218	10.2923	0.0994495	0.028522	0	-6.41328	-2.05762	-4.91512	0.000866193	0.0708775	NA	no
	5	NM_172038	Gstm5	0.443608	0.365841	6.79237	0.0994495	0.028522	0	-5.81932	-3.27966	-3.92637	0.0632182	0.112309	0.0884185	no
	6	NM_201419	Clca4	75.0536	74.9758	1466.86	1.45102	1.38009	27.4963	-5.78399	-5.13605	-5.23906	0.00311309	0.0235393	0.00498317	yes
	7	NM_201635	Cyp24a1	0.423279	0.345512	6.35122	0.0994495	0.028522	0	-5.72679	-2.04284	-2.83449	0.0358938	0.0405808	NA	yes
	8	NM_001109315	RGD1560927	9.89881	9.82104	192.971	0.296441	0.225514	3.96385	-5.58929	-3.20644	-4.69676	0.000433054	0.00235829	0.112692	yes
	9	NM_001017482	Tex19.1	0.378014	0.300247	5.45026	0.0994495	0.028522	0	-5.51309	-1.92597	-1.20464	0.148819	0.112309	NA	no
	10	NM_001108227	Wnt10a	0.372589	0.294823	5.33987	0.0994495	0.028522	0	-5.43406	-2.70816	-4.17546	0.000118496	0.00671985	0.00117574	yes
	11	NM_001009643	Aspdh	0.359715	0.281949	5.09437	0.0994495	0.028522	0	-5.37089	-2.26215	-3.85279	0.000163396	0.00721031	0.00345631	yes
	12	NM_012584	Hsd3b5	0.336698	0.258932	4.64605	0.0994495	0.028522	0	-5.28606	-1.83897	-2.9405	0.0832512	0.00803661	NA	no
	13	NM_001030021	Rplp2	22.2521	22.1743	439.932	0.666802	0.595874	11.3903	-5.2718	-3.14293	-4.94998	0.000634475	0.112309	2.32613e-05	yes
	14	NM_001004271	Ugt2b35	0.833855	0.756089	14.3817	0.112716	0.0417885	0.270348	-5.21521	-2.23945	-2.75416	0.191794	0.0196353	NA	no
	15	NM_012779	Aqp5	0.296284	0.218518	3.87961	0.0994495	0.028522	0	-5.02526	-2.21068	-3.6461	0.0154882	0.0970867	0.0442209	yes
	16	NM_031051	Mif	1.22379	1.14602	21.8636	0.128278	0.0573508	0.575027	-5.01358	-1.79445	-4.72424	0.000111279	0.128843	0.000325105	yes
	17	NM_001109618	Tm4sf20	1.57148	1.49371	28.817	0.139526	0.0685987	0.810422	-4.96078	-3.36695	-2.33551	0.0352465	0.000126155	0.35376	yes
	18	NM_001170470	Chst9	0.267151	0.189385	3.30798	0.0994495	0.028522	0	-4.82989	-2.4325	-3.35015	0.00531782	0.00558892	0.0228121	yes
	19	NM_053611	Nupr1	1.85459	1.77683	34.1628	0.155089	0.0841611	1.1151	-4.82132	-2.20533	-4.25094	0.0895551	0.122547	0.0688507	no
	20	NM_021669	Ghrl	20.382	20.3042	397.055	0.84284	0.771913	15.1019	-4.75467	-4.64249	-4.15195	0.0268481	0.00276614	0.115198	yes
	21	NM_001003711	Jph4	0.254986	0.17722	3.05822	0.0994495	0.028522	0	-4.68083	-2.45179	-2.7748	0.0148107	0.0910381	0.0975895	no
	22	NM_019162	Tac3	0.236749	0.158983	2.70229	0.0994495	0.028522	0	-4.54894	-1.48826	-3.01591	0.0109947	0.112309	0.0463933	yes
	23	NM_001108255	RGD1565844	3.72535	3.64758	70.8887	0.247063	0.176135	3.003	-4.51543	-3.63212	-4.37176	2.96105e-07	0.00193447	1.33071e-07	yes
	24	NM_001005549	Tinag	3.26213	3.18437	61.8274	0.232114	0.161187	2.70348	-4.48622	-3.75383	-4.09305	0.0190486	0.00416993	0.0381283	yes
	25	NM_212521	Ush1c	4.55053	4.47277	87.0652	0.288822	0.217894	3.8426	-4.48533	-3.74302	-4.31755	0.000159815	0.00237538	4.65495e-05	yes
	26	NM_023980	Npffr2	0.232702	0.154935	2.61537	0.0994495	0.028522	0	-4.47951	-1.42303	-2.02954	0.0975695	0.112309	NA	no
	27	NM_001105956	F13b	2.00453	1.92676	37.2496	0.179326	0.108398	1.62146	-4.45465	-2.98662	-2.24364	0.213876	0.00960749	0.379711	no
	28	NM_001329902	Usp9y	6.28632	6.20855	122.297	0.383473	0.312546	5.69101	-4.41722	-0.811336	-1.45329	0.579583	0.820678	0.642935	no
	29	NM_032081	Pnliprp1	0.226106	0.148339	2.47425	0.0994495	0.028522	0	-4.40045	-1.37984	-0.932238	0.129946	0.0684853	NA	no
	30	NM_012844	Ephx1	0.222048	0.144282	2.40511	0.0994495	0.028522	0	-4.36573	-1.37799	-1.50809	0.15631	0.112309	NA	no
	31	NM_001108336	Sdsl	2.78906	2.71129	52.6005	0.223162	0.152235	2.50241	-4.33831	-3.02785	-4.20071	6.4347e-09	0.0100241	2.16928e-08	yes
	32	NM_012681	Ttr	542.818	542.741	10620.5	26.9942	26.9232	547.543	-4.33427	-4.91054	-4.0456	0.00729233	0.087297	0.00022994	yes
	33	NM_001008724	Fga	7.3959	7.31814	142.722	0.457644	0.386717	7.29938	-4.31796	-4.81443	-3.57091	0.147019	0.000268511	0.279906	no
	34	NM_013144	Igfbp1	8.16136	8.0836	157.716	0.501422	0.430494	8.17394	-4.28539	-4.5936	-4.12159	5.63073e-05	1.44499e-05	8.8857e-06	yes
	35	NM_133295	Ces1d	0.211816	0.13405	2.22411	0.0994495	0.028522	0	-4.269	-1.94869	-1.36922	0.143918	0.011091	NA	no
	36	NM_012564	Gc	28.6991	28.6213	559.162	1.58698	1.51605	30.3081	-4.25798	-5.85845	-3.3293	0.257458	0.000343384	0.349171	no
	37	NM_139338	Slc34a3	3.78306	3.70529	72.0597	0.28518	0.214253	3.78487	-4.25673	-3.69149	-2.93981	0.324122	0.00958974	0.397425	no
	38	NM_001008751	Krt14	5.35399	5.27623	102.498	0.371126	0.300198	5.45478	-4.2434	-1.87255	-3.94643	0.0102133	0.114885	0.0164285	yes
	39	NM_012803	Proc	18.6028	18.525	361.931	1.06803	0.997106	19.6917	-4.24238	-3.9449	-3.96213	0.0105871	0.0105979	0.00390156	yes
	40	NM_013162	Rbp4	149.283	149.205	2918.63	8.00224	7.93132	161.001	-4.23642	-6.42179	-3.99653	0.00084576	0.0168051	0.000122579	yes
	41	NM_017143	F10	11.2531	11.1753	218.349	0.683174	0.612247	11.8953	-4.23066	-5.0833	-3.98915	0.00394343	0.000551	0.000711339	yes
	42	NM_001106302	Hmx3	0.209763	0.131996	2.16299	0.0994495	0.028522	0	-4.21947	-1.75068	-0.747599	0.124325	0.0362312	NA	no
	43	NM_022638	Trpc2	0.979828	0.902062	17.2399	0.139249	0.0683214	0.811043	-4.21041	-2.6267	-4.05704	0.00896745	0.0424075	0.0186748	yes
	44	NM_012493	Afp	7948.14	7948.07	155482	430.196	430.125	8763.09	-4.20784	-6.61825	-3.88617	0.0812642	0.000603417	0.0355178	yes
	45	NM_012559	Fgg	90.826	90.7482	1775.4	5.00588	4.93495	99.9506	-4.2059	-5.96368	-3.90209	0.0119945	0.0151003	0.00468451	yes
	46	NM_017095	Cebpe	0.207751	0.129985	2.14121	0.0994495	0.028522	0	-4.20122	-1.55406	-2.89486	0.0520239	0.112309	NA	no
	47	NM_130754	Fgf23	0.202157	0.124391	2.03215	0.0994495	0.028522	0	-4.18229	-1.89741	-2.31528	0.0351114	0.0163465	NA	yes
	48	NM_019373	Apom	107.783	107.705	2106.59	6.03266	5.96173	120.758	-4.17857	-4.59314	-3.99602	6.09529e-05	0.024509	2.21474e-06	yes
	49	NM_001107521	Il20ra	3.10881	3.03104	58.8261	0.258647	0.18772	3.24417	-4.15483	-3.80434	-3.92708	0.00277483	0.00157741	0.0042215	yes
	50	NM_019303	Cyp2f4	1.20785	1.13009	21.6947	0.15588	0.0849522	1.13975	-4.14517	-2.62565	-3.85057	0.0130779	0.0306202	0.0612722	yes
	51	NM_001100963	Aass	2.40452	2.32676	45.0766	0.219125	0.148198	2.43251	-4.11978	-3.4485	-3.96581	2.55517e-10	0.000754716	9.21754e-09	yes
	52	NM_020071	Fgb	105.214	105.136	2055.87	6.24519	6.17426	125.229	-4.09438	-6.95548	-3.64132	0.148245	0.0036365	0.144157	no
	53	NM_022180	Hnf4a	0.203804	0.126038	2.03542	0.0994495	0.028522	0	-4.09393	-1.37679	-2.81714	0.0631326	0.0225443	NA	no
	54	NM_017251	Gjb1	4.37667	4.29891	83.606	0.339928	0.269001	4.89544	-4.08703	-3.39713	-3.92319	0.000104797	0.0382561	1.92263e-05	yes
	55	NM_013112	Apoa2	62.3593	62.2815	1217.8	3.76951	3.69858	74.7417	-4.08138	-4.76594	-3.59217	0.157149	0.0403096	0.17758	no
	56	NM_001085352	Apoc2	57.7039	57.6262	1126.77	3.54107	3.47014	70.1063	-4.06158	-5.5476	-3.60057	0.0979689	0.00632048	0.159958	no
	57	NM_031972	Aldh3a1	0.201851	0.124085	2.0022	0.0994495	0.028522	0	-4.0601	-1.50832	-2.61377	0.0410616	0.100806	0.105303	no
	58	NM_053577	Spp2	83.2717	83.194	1627.71	5.08805	5.01713	101.606	-4.05708	-5.17369	-3.5293	0.117951	0.0195321	0.24278	no
	59	NM_001025065	Angptl3	11.4596	11.3818	222.281	0.77604	0.705112	13.7877	-4.05514	-4.442	-2.23922	0.437332	0.00546393	0.383133	no
	60	NM_173123	Cyp4f4	0.196478	0.118711	1.91338	0.0994495	0.028522	0	-4.05444	-1.84066	-2.57229	0.0540082	0.104736	0.136892	no
	61	NM_001127557	Rsph14	0.195409	0.117643	1.88833	0.0994495	0.028522	0	-4.05201	-1.67628	-2.57506	0.0408922	0.0548162	0.110688	no
	62	NM_012833	Abcc2	14.9943	14.9165	291.191	0.988771	0.917844	18.0754	-4.04414	-4.17785	-3.9013	2.53424e-06	0.000616359	1.1129e-07	yes
	63	NM_013108	Adrb3	0.19171	0.113943	1.82394	0.0994495	0.028522	0	-4.01914	-1.56114	-2.70507	0.0869491	0.112309	0.210537	no
	64	NM_012738	Apoa1	829.084	829.006	16218.7	51.4863	51.4154	1045.92	-4.01157	-4.42903	-3.78226	0.00460144	0.00798537	0.00117574	yes
	65	NM_053314	Kcnj16	4.09443	4.01667	78.1946	0.338246	0.267319	4.86626	-4.00106	-3.74254	-3.8156	0.00124659	0.0108166	0.000419925	yes
	66	NM_001106376	Trim31	1.27404	1.19628	23.0017	0.167464	0.0965365	1.38092	-3.97553	-2.17205	-2.64281	0.206506	0.0761517	NA	no
	67	NM_022924	F2	125.837	125.759	2459.41	8.1031	8.03217	162.761	-3.97164	-3.81202	-3.75369	0.00267303	0.0453111	0.000786766	yes
	68	NM_001009626	Apoh	121.733	121.655	2378.29	7.94189	7.87097	159.804	-3.95343	-6.8368	-3.64006	0.0498158	0.0107751	0.0203161	yes
	69	NM_001077435	Bex2	12.5349	12.4571	243.375	0.887113	0.816186	15.9685	-3.95129	-3.24554	-3.8339	1.36846e-10	0.0145261	6.25496e-12	yes
	70	NM_001025276	RGD1305807	10.8344	10.7566	210.202	0.78265	0.711723	13.8913	-3.94953	-4.34519	-3.7813	0.000340823	0.000459367	5.0542e-05	yes
	71	NM_001108728	Slc39a5	6.89997	6.82221	133.028	0.531519	0.460591	8.73307	-3.94266	-3.05529	-3.76521	0.000935778	0.039874	0.000186878	yes
	72	NM_017112	Hpn	7.82441	7.74665	151.238	0.596306	0.525378	10.1013	-3.92233	-4.04148	-3.79307	1.83351e-05	6.3123e-05	3.74867e-06	yes
	73	NM_053902	Kynu	0.609965	0.532199	9.99203	0.126537	0.0556095	0.539454	-3.91028	-1.79499	-3.72392	0.034192	0.134932	0.0657591	no
	74	NM_138909	Foxe1	0.188493	0.110726	1.74584	0.0994495	0.028522	0	-3.90769	-1.77012	-2.58189	0.0805992	0.0994573	0.161971	no
	75	NM_022866	Slc13a3	18.6334	18.5556	362.766	1.32505	1.25412	24.933	-3.90219	-4.23338	-3.72805	4.98909e-05	0.0106451	8.64622e-06	yes
	76	NM_001101003	Kcne5	0.184829	0.107063	1.68482	0.0994495	0.028522	0	-3.89295	-1.86065	-2.37363	0.0631326	0.0155241	0.169275	no
	77	NM_001002805	C4b	6.30742	6.22965	121.322	0.514147	0.44322	8.38912	-3.8733	-2.80512	-3.73473	0.000104797	0.0306538	1.82706e-05	yes
	78	NM_133619	Gpha2	0.179498	0.101731	1.58857	0.0994495	0.028522	0	-3.86858	-1.10075	-2.55009	0.0787907	0.236587	0.170749	no
	79	NM_181375	Robo4	0.396546	0.31878	5.86708	0.114398	0.0434706	0.299527	-3.8683	-1.76378	-3.11153	0.320379	0.224726	NA	no
	80	NM_024382	Serpind1	8.62623	8.54847	166.932	0.683452	0.612524	11.8947	-3.84767	-4.30841	-3.44409	0.100413	0.00396137	0.113067	no
	81	NM_134330	Glyatl2	1.5344	1.45664	28.0388	0.192315	0.121387	1.89243	-3.84726	-3.21041	-2.03159	0.363492	0.00104497	0.44913	no
	82	NM_053863	Slc28a1	0.389365	0.311599	5.6872	0.112716	0.0417885	0.270348	-3.84691	-2.31878	-3.70049	0.00731527	0.011091	0.0242142	yes
	83	NM_001013110	Tf	1977.33	1977.26	38716.3	137.745	137.674	2794.5	-3.8443	-3.49749	-3.69604	8.74872e-06	0.00118637	4.47735e-07	yes
	84	NM_012879	Slc2a2	24.7598	24.6821	482.551	1.81082	1.7399	34.8748	-3.84181	-6.02367	-3.51438	0.0904675	0.0003992	0.0416949	yes
	85	NM_001173739	Mrgbp	0.796994	0.719228	13.7802	0.14295	0.0720222	0.875174	-3.83577	-1.12411	-3.60829	0.0409491	0.477664	0.0287157	yes
	86	NM_130747	Acot12	0.790604	0.712838	13.5271	0.142613	0.0716857	0.869402	-3.8238	-2.16258	-2.92072	0.143918	0.0706174	NA	no
	87	NM_053617	Cpb2	3.30439	3.22662	62.6637	0.32498	0.254052	4.59591	-3.7848	-3.56919	-2.83789	0.354837	0.0117668	0.460426	no
	88	NM_001009478	Saa4	1.85228	1.77452	34.3122	0.21968	0.148752	2.43127	-3.77252	-3.43872	-3.17032	0.0568715	0.000551	0.355607	no
	89	NM_001166354	RGD1624210	0.179434	0.101668	1.56405	0.0994495	0.028522	0	-3.76793	-1.10419	-0.652118	0.195614	0.080617	NA	no
	90	NM_019130	Ins2	35.6105	35.5327	695.337	2.69968	2.62875	52.9881	-3.7669	-6.19415	-3.39023	0.107798	0.000638192	0.0976613	no
	91	NM_001039722	Slc6a19	4.92002	4.84225	94.3723	0.451634	0.380706	7.1143	-3.74984	-2.90893	-3.33909	0.092653	0.0323879	0.163343	no
	92	NM_001037774	Cldn8	8.85467	8.7769	171.239	0.741564	0.670637	13.0636	-3.74877	-3.51222	-3.46857	0.0276035	0.016104	0.0289086	yes
	93	NM_053495	Cnga3	0.178439	0.100673	1.54575	0.0994495	0.028522	0	-3.72462	-1.37494	-2.5062	0.0931687	0.0334818	0.248883	no
	94	NM_001108522	Pde6c	0.177087	0.0993204	1.5227	0.0994495	0.028522	0	-3.72107	-1.40471	-2.44282	0.0931687	0.112309	0.17579	no
	95	NM_001134757	Gnpnat1	0.175171	0.0974043	1.49285	0.0994495	0.028522	0	-3.71874	-1.67785	-2.34987	0.145224	0.112309	NA	no
	96	NM_001033757	Cdkn1c	0.175134	0.0973675	1.48948	0.0994495	0.028522	0	-3.71708	-1.74054	-1.85509	0.133304	0.0403096	NA	no
	97	NM_001107310	Spock3	0.554896	0.47713	8.95695	0.128001	0.0570735	0.575647	-3.7165	-2.40868	-3.21063	0.000109313	0.0903024	0.00339913	yes
	98	NM_001109333	Lrrc14b	0.174776	0.0970098	1.48473	0.0994495	0.028522	0	-3.71556	-1.58388	-2.46241	0.0918778	0.112309	0.199221	no
	99	NM_001172118	Sla2	0.173218	0.0954514	1.45963	0.0994495	0.028522	0	-3.70882	-1.46129	-2.32169	0.104541	0.112309	0.218641	no
	100	NM_199491	Fut7	0.172787	0.0950202	1.44813	0.0994495	0.028522	0	-3.70586	-1.67523	-2.30342	0.105924	0.112309	0.228371	no
	101	NM_001025746	Rhox2	0.171829	0.0940621	1.4332	0.0994495	0.028522	0	-3.70375	-1.46003	-0.630714	0.102676	0.0121492	NA	no
	102	NM_001014256	Bhmt2	0.361617	0.28385	5.1528	0.114735	0.0438071	0.3053	-3.70063	-2.09601	-3.18454	0.00177618	0.112309	0.0207675	yes
	103	NM_012792	Fmo1	23.7248	23.6471	462.198	1.90455	1.83362	36.6526	-3.69996	-3.1849	-3.54315	0.000114705	0.0354344	1.35612e-05	yes
	104	NM_001105965	Dpt	0.733334	0.655567	12.3461	0.139249	0.0683214	0.811043	-3.69542	-1.99842	-3.44724	0.000289466	0.112309	0.00192551	yes
	105	NM_001109553	Crygs	0.169408	0.0916414	1.38511	0.0994495	0.028522	0	-3.67314	-0.918939	-2.3632	0.138014	0.439207	0.274194	no
	106	NM_022519	Serpina1	55.9091	55.8313	1091.09	4.47384	4.40291	88.9051	-3.66943	-3.46399	-3.49221	0.00121474	0.0407686	0.000241774	yes
	107	NM_001107727	Mttp	37.3051	37.2274	728.029	3.01612	2.9452	59.1588	-3.66649	-3.12228	-3.53716	1.39234e-05	0.0145261	9.64699e-07	yes
	108	NM_138512	Cyp2c22	6.92447	6.84671	133.47	0.632127	0.5612	10.8489	-3.66002	-4.02521	-2.66668	0.293782	0.00266793	0.470278	no
	109	NM_012640	Rbp2	4.1948	4.11704	80.2106	0.41113	0.340202	6.31522	-3.65871	-3.30715	-3.57197	8.24024e-07	0.0027009	2.99391e-07	yes
	110	NM_017351	Itih3	1.40285	1.32508	25.5044	0.193997	0.123069	1.92161	-3.6527	-2.61934	-3.40683	0.000531413	0.112309	0.000963467	yes
	111	NM_001024232	Cyp3a62	0.356016	0.278249	5.02998	0.114735	0.0438071	0.3053	-3.65239	-2.01409	-3.54659	0.00383303	0.0509813	0.0157764	yes
	112	NM_012496	Aldob	15.2751	15.1973	296.909	1.3222	1.25127	24.8999	-3.61953	-4.25281	-3.42116	0.00304256	0.010138	0.00121921	yes
	113	NM_001166344	Btn3a2	0.340756	0.262989	4.71519	0.112716	0.0417885	0.270348	-3.61799	-1.4285	-2.0259	0.257615	0.0656074	NA	no
	114	NM_031358	Kcnj11	1.21373	1.13597	21.8263	0.179048	0.108121	1.62209	-3.59663	-2.76951	-3.40969	1.10061e-09	0.00851438	1.64338e-06	yes
	115	NM_001106017	Myl7	0.168612	0.0908451	1.3551	0.0994495	0.028522	0	-3.56372	-1.01524	-0.954424	0.217354	0.232374	NA	no
	116	NM_001012237	Fam20a	5.44536	5.3676	104.651	0.541294	0.470366	8.93497	-3.55957	-2.96972	-3.47153	3.44115e-08	0.00134457	9.21754e-09	yes
	117	NM_020540	Gstm3l	0.168781	0.0910142	1.35378	0.0994495	0.028522	0	-3.55522	-0.983325	-0.835854	0.185826	0.145655	NA	no
	118	NM_020076	Haao	0.820011	0.742245	14.1145	0.154198	0.08327	1.11057	-3.53735	-2.80217	-3.40943	0.00900821	0.0533565	0.0118825	yes
	119	NM_001127566	Plekhd1	14.6005	14.5227	283.887	1.33487	1.26394	25.1087	-3.53541	-3.64927	-3.41236	1.15744e-05	0.00357862	1.12455e-06	yes
	120	NR_111959	Miat	0.170133	0.0923668	1.37683	0.0994495	0.028522	0	-3.53147	-0.872803	-1.64391	0.137149	0.751698	0.440554	no
	121	NM_138851	Prok1	0.167786	0.0900194	1.33548	0.0994495	0.028522	0	-3.529	-1.19119	-2.22989	0.146877	0.176287	NA	no
	122	NM_138850	Fap	0.170133	0.0923668	1.37683	0.0994495	0.028522	0	-3.52888	-0.872803	-2.01783	0.135536	0.364053	0.302662	no
	123	NR_037363	Mir1188	0.166433	0.0886669	1.31243	0.0994495	0.028522	0	-3.51756	-1.28363	-2.26637	0.136113	0.122979	NA	no
	124	NM_001195490	Romo1	0.164517	0.0867508	1.28258	0.0994495	0.028522	0	-3.51729	-1.55667	-2.0864	0.257848	0.288466	0.445467	no
	125	NM_021696	Serpinb2	0.164517	0.0867508	1.28258	0.0994495	0.028522	0	-3.51614	-1.55667	-1.00598	0.203514	0.0352983	NA	no
	126	NM_001191613	Lrrc9	0.164348	0.0865817	1.28391	0.0994495	0.028522	0	-3.51209	-0.861891	-1.93826	0.132035	0.287861	0.320511	no
	127	NM_013039	Abcc8	6.77786	6.70009	130.736	0.669908	0.59898	11.6249	-3.5103	-4.6302	-3.3739	2.34942e-05	0.000347081	4.86676e-06	yes
	128	NM_001024241	Gpr139	0.162733	0.084967	1.24804	0.0994495	0.028522	0	-3.50291	-1.279	-2.14113	0.158931	0.276318	0.339514	no
	129	NM_001106350	Dkk1	0.162376	0.0846092	1.24329	0.0994495	0.028522	0	-3.49548	-0.858792	-0.550413	0.200188	0.139675	NA	no
	130	NM_001166267	RGD1562885	0.160781	0.0830142	1.21482	0.0994495	0.028522	0	-3.46304	-1.27513	-0.686867	0.298544	0.115438	NA	no
	131	NM_001134910	Anxa13	0.159391	0.0816249	1.18839	0.0994495	0.028522	0	-3.45841	-0.967185	-0.624678	0.227875	0.181588	NA	no
	132	NM_022287	Slc26a1	4.2302	4.15243	80.9284	0.459326	0.388399	7.32856	-3.45791	-3.97342	-3.36155	6.31819e-07	0.000202892	2.99391e-07	yes
	133	NM_021745	Nr1h4	0.772397	0.69463	13.1608	0.154475	0.0835473	1.10995	-3.42431	-2.1164	-3.37915	0.00162677	0.0706174	0.0063108	yes
	134	NM_001012229	Xkr9	0.315149	0.237382	4.22009	0.114735	0.0438071	0.3053	-3.40629	-2.17799	-3.22527	0.0412863	0.040553	NA	yes
	135	NM_022614	Inhbc	0.15948	0.0817133	1.16656	0.0994495	0.028522	0	-3.39412	-0.478698	-0.448708	0.476228	0.456495	NA	no
	136	NM_001106244	Polr2i	0.737623	0.659857	12.6123	0.153347	0.0824198	1.07953	-3.39189	-1.75414	-3.16209	0.151806	0.269043	NA	no
	137	NM_013198	Maob	32.6575	32.5797	636.91	3.1835	3.11257	62.6126	-3.39172	-3.03068	-3.28685	2.32274e-07	0.0121492	1.21035e-08	yes
	138	NM_001309433	Proz	5.82552	5.74776	112.189	0.63695	0.566023	10.8541	-3.39167	-2.38171	-3.05513	0.0119411	0.0138309	0.189094	yes
	139	NM_001270787	Gls2	0.309721	0.231955	4.13191	0.112993	0.0420657	0.269727	-3.38215	-2.48536	-3.24862	0.0125895	0.00888251	0.0322205	yes
	140	NM_001012466	Enpp7	4.0962	4.01844	78.6409	0.48555	0.414622	7.75067	-3.35352	-3.33712	-3.34625	3.49494e-16	3.20578e-07	8.30145e-12	yes
	141	NM_001108249	Timm17b	0.597656	0.519889	9.69339	0.143227	0.0722995	0.874554	-3.34133	-0.970102	-2.94081	0.293918	0.679413	0.212859	no
	142	NM_001014169	Ccdc172	0.296559	0.218792	3.89538	0.114735	0.0438071	0.3053	-3.33042	-2.22158	-2.18542	0.040665	0.000924432	NA	yes
	143	NM_001106864	Ltf	0.156775	0.0790082	1.12047	0.0994495	0.028522	0	-3.31449	-0.891973	-0.572947	0.261706	0.226033	NA	no
	144	NM_001029908	Klrc3	0.155647	0.0778811	1.10686	0.0994495	0.028522	0	-3.31006	-0.797893	-0.448708	0.321225	0.291144	NA	no
	145	NM_001109020	Upk3bl1	1.66473	1.58697	30.5393	0.250468	0.17954	3.03485	-3.30422	-1.87513	-2.83469	0.0592793	0.0684853	0.37601	no
	146	NM_001011892	Serpinf2	9.13218	9.05441	176.763	1.0037	0.932774	18.3424	-3.30124	-3.20413	-3.1675	0.000911439	0.0145183	0.000282152	yes
	147	NR_110700	LOC100909539	0.158127	0.0803607	1.14352	0.0994495	0.028522	0	-3.29955	-0.799918	-2.00382	0.207091	0.404634	0.368171	no
	148	NM_030854	Cnmd	0.15578	0.0780134	1.10217	0.0994495	0.028522	0	-3.29933	-1.09982	-1.78317	0.253939	0.833317	0.512086	no
	149	NM_001034961	Sohlh2	1.36749	1.28973	24.9459	0.221698	0.150771	2.46622	-3.29409	-2.54322	-2.68366	0.146815	0.0171406	0.492246	no
	150	NM_001008864	Prss45	0.153864	0.0760973	1.07232	0.0994495	0.028522	0	-3.28187	-1.37272	-0.679563	0.324257	0.112309	NA	no
	151	NM_181822	Ncr3	0.154822	0.0770553	1.08724	0.0994495	0.028522	0	-3.28079	-1.37401	-2.00303	0.207992	0.151913	NA	no
	152	NM_001191589	Rpl3l	0.154822	0.0770553	1.08724	0.0994495	0.028522	0	-3.27592	-1.37401	-1.92313	0.189438	0.0462511	0.355922	no
	153	NM_019623	Cyp4f1	0.155422	0.0776556	1.09742	0.0994495	0.028522	0	-3.27438	-0.890528	-1.82628	0.183627	0.238321	0.370047	no
	154	NM_139183	Crhbp	0.153864	0.0760973	1.07232	0.0994495	0.028522	0	-3.27411	-1.37272	-1.83172	0.188083	0.112309	0.373989	no
	155	NM_001109936	Cdk10	0.153469	0.0757028	1.0642	0.0994495	0.028522	0	-3.27381	-1.37216	-1.93203	0.193617	0.112309	0.362794	no
	156	NM_017165	Gpx4	0.152474	0.074708	1.0459	0.0994495	0.028522	0	-3.26657	-1.37075	-1.62469	0.228989	0.112309	NA	no
	157	NM_019287	Apob	1725.17	1725.09	33758.6	180.816	180.745	3682.35	-3.25479	-6.32191	-2.99239	0.211717	0.0155241	0.124708	no
	158	NM_052797	Fga	4.98349	4.90572	95.5551	0.603853	0.532925	10.2726	-3.2531	-3.65652	-2.91482	0.228317	0.0117083	0.210497	no
	159	NM_001271274	Mnx1	0.151516	0.07375	1.03097	0.0994495	0.028522	0	-3.2469	-1.15529	-0.448708	0.319571	0.0637314	NA	no
	160	NM_001106044	Tdh	3.50502	3.42725	66.6105	0.449761	0.378833	7.12235	-3.2368	-3.09651	-3.10647	0.00279445	0.0194542	0.00154029	yes
	161	NM_001033072	LOC500959	4.38608	4.30832	84.8299	0.548004	0.477076	9.01878	-3.23632	-2.81032	-3.09399	0.010281	0.0307445	0.0042403	yes
	162	NM_001109218	RGD1565355	6.13948	6.06171	118.59	0.7394	0.668472	12.842	-3.2286	-2.0568	-3.02741	0.0714984	0.160218	0.041815	no
	163	NM_001170545	Dpy30	0.148738	0.0709714	0.978128	0.0994495	0.028522	0	-3.22702	-0.782694	-0.638161	0.255333	0.287632	NA	no
	164	NM_053526	Cpn1	6.41215	6.33438	123.505	0.764087	0.693159	13.4213	-3.22671	-2.30067	-3.12663	0.000197165	0.0447668	6.48883e-05	yes
	165	NM_012745	Klrd1	0.418866	0.341099	6.28873	0.128001	0.0570735	0.575647	-3.22039	-2.54803	-3.21758	0.00770252	0.0102149	0.0357979	yes
	166	NM_031712	Pdzk1	7.48966	7.41189	144.807	0.884317	0.813389	15.8525	-3.21496	-2.64935	-3.12568	4.98909e-05	0.00905813	1.86878e-05	yes
	167	NM_001037657	Rbm12	0.278442	0.200676	3.5318	0.112716	0.0417885	0.270348	-3.20799	-2.33183	-3.06449	0.0188031	0.0378894	NA	yes
	168	NM_001037975	LOC297568	0.809373	0.731606	13.8757	0.171165	0.100237	1.44505	-3.20084	-1.57002	-1.68104	0.337778	0.112309	NA	no
	169	NM_053929	Slc7a9	11.2045	11.1268	217.465	1.31303	1.2421	24.5625	-3.18478	-2.33147	-2.99168	0.0432989	0.112309	0.0286402	yes
	170	NM_001109363	Rab17	3.98724	3.90948	76.0579	0.522426	0.451499	8.57832	-3.17344	-2.87994	-2.76737	0.0654422	0.00123455	0.375849	no
	171	NM_133549	Hdgfl1	0.275482	0.197716	3.43055	0.112716	0.0417885	0.270348	-3.16859	-1.08194	-1.00023	0.338019	0.164833	NA	no
	172	NM_001100690	Myh14	41.6607	41.5829	813.714	4.71533	4.64441	93.3871	-3.16501	-2.77099	-3.08166	4.63381e-09	0.00803817	2.16849e-10	yes
	173	NM_134432	Agt	50.2197	50.142	981.979	5.687	5.61608	112.85	-3.16237	-2.59593	-3.0577	1.56616e-05	0.00695732	6.25054e-06	yes
	174	NM_199082	Sectm1b	3.19458	3.11681	60.6327	0.444028	0.3731	6.93633	-3.14642	-2.76268	-3.02438	0.00706482	0.00798537	0.0107914	yes
	175	NM_031565	Ces1e	1.4787	1.40093	26.968	0.24734	0.176413	3.00238	-3.14486	-2.55708	-2.48298	0.092985	0.00244206	0.549725	no
	176	NM_001271241	LOC100911576	3.95993	3.88217	76.1837	0.542198	0.471271	8.88309	-3.10882	-1.52661	-3.01308	0.00161164	0.145712	0.000711339	yes
	177	NM_001007000	Pcgf1	0.518153	0.440386	8.31755	0.143563	0.0726359	0.880327	-3.0985	-1.17423	-2.75389	0.40203	0.553411	0.298228	no
	178	NM_012669	Hnf1a	3.00383	2.92606	56.8981	0.436712	0.365785	6.84499	-3.06994	-3.24633	-2.7382	0.0637791	0.00103037	0.283384	no
	179	NR_110377	Rn7sl1	0.146516	0.0687492	0.918326	0.0994495	0.028522	0	-3.04879	-0.710037	-1.67828	0.356774	0.624199	0.591501	no
	180	NM_001305187	Gdpd3	0.146516	0.0687492	0.918326	0.0994495	0.028522	0	-3.03432	-0.710037	-1.69395	0.324013	0.613251	NA	no
	181	NM_012494	Agtr2	0.145126	0.0673599	0.891904	0.0994495	0.028522	0	-3.03306	-0.704682	-0.923057	0.395515	0.503572	NA	no
	182	NM_001113782	Gimd1	0.146121	0.0683547	0.910204	0.0994495	0.028522	0	-3.02956	-0.708534	-0.347003	0.324257	0.112309	NA	no
	183	NM_031535	Bcl2l1	0.145163	0.0673966	0.895279	0.0994495	0.028522	0	-3.02657	-0.982227	-1.45335	0.351232	0.371179	NA	no
	184	NM_001008811	Krt85	0.145558	0.0677911	0.903401	0.0994495	0.028522	0	-3.02224	-0.771776	-0.347003	0.322395	0.112309	NA	no
	185	NM_001108990	Caps2	0.389174	0.311408	5.65656	0.127665	0.0567371	0.569875	-3.01879	-1.47446	-2.74473	0.00484095	0.201722	0.0269835	yes
	186	NM_032075	Ghsr	0.37379	0.296023	5.36023	0.12626	0.0553322	0.540074	-3.01283	-1.646	-2.74177	0.0766668	0.112309	NA	no
	187	NM_001166351	Btnl5	0.374069	0.296302	5.36903	0.128001	0.0570735	0.575647	-3.01041	-1.13043	-1.25767	0.363492	0.240468	NA	no
	188	NM_147206	Cyp3a9	0.146516	0.0687492	0.918326	0.0994495	0.028522	0	-3.00983	-0.710037	-1.72984	0.286269	0.485698	0.487722	no
	189	NM_001329879	Eif5	6.50536	6.4276	126.164	0.8948	0.823873	15.9505	-2.99894	-2.9789	-2.96552	4.83109e-17	1.27569e-05	2.23796e-16	yes
	190	NM_001319033	Tnfsf8	0.143774	0.0660074	0.868857	0.0994495	0.028522	0	-2.99355	-0.977377	-1.55672	0.285494	0.188428	NA	no
	191	NM_001162899	RGD1563302	0.25554	0.177773	3.08279	0.114398	0.0434706	0.299527	-2.99273	-1.66766	-1.98572	0.185132	0.102357	NA	no
	192	NM_001351984	Txnrd1	0.142852	0.065086	0.857307	0.0994495	0.028522	0	-2.99006	-0.76458	-0.762742	0.279683	0.263473	NA	no
	193	NM_130753	Fgf19	0.142816	0.0650493	0.853932	0.0994495	0.028522	0	-2.98997	-1.18822	-0.839635	0.298445	0.112309	NA	no
	194	NM_001107976	Nt5c1a	0.142252	0.0644858	0.847129	0.0994495	0.028522	0	-2.98764	-0.698426	-1.55938	0.276614	0.450747	0.509286	no
	195	NM_001000856	Olr386	0.142252	0.0644858	0.847129	0.0994495	0.028522	0	-2.98569	-0.698426	-0.347003	0.326178	0.2005	NA	no
	196	NM_173304	Cyp2d5	1.02686	0.949092	18.1549	0.2076	0.136672	2.19773	-2.9845	-2.0998	-2.89207	0.00970331	0.112309	0.0119395	yes
	197	NM_031526	Pnmt	0.141821	0.0640545	0.835632	0.0994495	0.028522	0	-2.98314	-0.974969	-1.68587	0.295091	0.338689	NA	no
	198	NM_001109546	Vsx1	0.140468	0.062702	0.812585	0.0994495	0.028522	0	-2.98269	-0.970405	-1.65034	0.277454	0.341328	NA	no
	199	NM_013033	Slc5a1	1.04152	0.963751	18.4595	0.212983	0.142055	2.29104	-2.98246	-2.09357	-2.75123	0.130145	0.112309	0.221041	no
	200	NM_001079893	Dusp14	0.141821	0.0640545	0.835632	0.0994495	0.028522	0	-2.98027	-0.974969	-1.56966	0.320926	0.36608	NA	no
	201	NM_012737	Apoa4	501.568	501.49	9812.84	63.6958	63.6249	1284.05	-2.97896	-2.04767	-2.73326	0.0123493	0.00900024	0.213777	yes
	202	NM_001109426	Tmem88b	0.140432	0.0626652	0.80921	0.0994495	0.028522	0	-2.97775	-0.697829	-1.57612	0.287256	0.638209	0.516165	no
	203	NM_013170	Gucy2c	25.3091	25.2314	493.522	3.29105	3.22012	64.4749	-2.97702	-2.31795	-2.84003	0.00980371	0.0393288	0.00573358	yes
	204	NM_053332	Cubn	120.603	120.526	2358.72	15.4328	15.3618	310.536	-2.97292	-2.45034	-2.86738	0.000129795	0.0163465	3.02238e-05	yes
	205	NM_001106477	Msh4	0.140468	0.062702	0.812585	0.0994495	0.028522	0	-2.97187	-0.970405	-1.63234	0.309599	0.332991	NA	no
	206	NM_181695	Acsm4	0.140468	0.062702	0.812585	0.0994495	0.028522	0	-2.97165	-0.970405	-1.55724	0.310176	0.257453	NA	no
	207	NM_012730	Cyp2d2	1.95858	1.88081	36.3311	0.32868	0.257753	4.66004	-2.97082	-1.78074	-2.76258	0.143587	0.262716	0.107912	no
	208	NM_001107558	Nkx6-2	0.140863	0.0630965	0.820707	0.0994495	0.028522	0	-2.9706	-0.759037	-1.52204	0.325237	0.654717	0.575241	no
	209	NM_030584	Sost	0.140468	0.062702	0.812585	0.0994495	0.028522	0	-2.96822	-0.970405	-1.03939	0.321225	0.240184	NA	no
	210	NM_053815	Btnl2	0.361068	0.283302	5.11742	0.12626	0.0553322	0.540074	-2.96773	-1.46673	-1.51033	0.230419	0.0728654	NA	no
	211	NM_031690	Crybb3	0.140468	0.062702	0.812585	0.0994495	0.028522	0	-2.96635	-0.970405	-1.1652	0.326535	0.200144	NA	no
	212	NM_001008806	Krt4	1.45182	1.37405	26.4887	0.266049	0.195121	3.37243	-2.9609	-2.89854	-2.82883	0.0351779	0.00898865	0.055009	yes
	213	NM_031835	Agxt2	0.253014	0.175247	3.0176	0.114398	0.0434706	0.299527	-2.95094	-1.45622	-2.78128	0.0868684	0.112309	0.113731	no
	214	NM_001025728	Smarcb1	0.896827	0.819061	15.7471	0.19853	0.127602	1.98388	-2.93064	-1.67384	-2.6571	0.229611	0.382023	0.163678	no
	215	NM_001108105	Mlc1	0.785681	0.707915	13.5805	0.183245	0.112317	1.67858	-2.92783	-0.817053	-2.69495	0.000694597	0.672793	0.00259501	yes
	216	NM_013068	Fabp2	0.551287	0.473521	8.84851	0.152515	0.0815879	1.08139	-2.92364	-1.50184	-1.53235	0.490832	0.112309	NA	no
	217	NM_001033565	Entpd8	1.31418	1.23642	23.7953	0.257492	0.186565	3.18385	-2.89619	-2.34365	-2.76278	0.0373074	0.0637217	0.0814876	no
	218	NM_001017473	Rmnd5b	0.24236	0.164594	2.80734	0.112993	0.0420657	0.269727	-2.8806	-1.42137	-2.42289	0.390543	0.458057	0.362624	no
	219	NM_001007668	Ubald1	1.73299	1.65522	32.2329	0.31891	0.247982	4.40443	-2.87357	-1.50309	-2.75019	0.0455469	0.250965	0.0296382	yes
	220	NM_001305237	Rhpn1	4.36737	4.28961	83.6398	0.670885	0.599957	11.5231	-2.86674	-2.18661	-2.79846	1.36846e-10	0.00728064	2.16849e-10	yes
	221	NM_080903	Trim63	3.80702	3.72925	72.5629	0.598833	0.527906	10.0722	-2.85921	-2.08585	-2.78506	6.66904e-06	0.0306538	3.74867e-06	yes
	222	NM_130816	Fgf11	0.244428	0.166662	2.83988	0.112993	0.0420657	0.269727	-2.84929	-1.59045	-2.28633	0.0669738	0.0915375	0.156839	no
	223	NM_176080	Naglt1	0.745986	0.668219	12.678	0.182749	0.111822	1.68622	-2.84644	-2.34649	-2.59196	0.0714984	0.0214626	NA	no
	224	NM_053755	Slc26a3	0.539448	0.461682	8.58932	0.152515	0.0815879	1.08139	-2.82162	-1.41794	-2.70801	0.0240623	0.287632	0.0355178	yes
	225	NM_001191088	Aldh8a1	3.61468	3.53691	68.7885	0.5907	0.519772	9.92571	-2.80753	-2.04191	-2.71283	0.00362085	0.0818718	0.00267137	yes
	226	NM_001195606	Smlr1	1.85962	1.78186	34.5085	0.347343	0.276416	4.96698	-2.80565	-2.01014	-2.33512	0.037691	0.011289	0.56671	yes
	227	NM_001109413	Lrrc19	2.28143	2.20366	42.703	0.40667	0.335742	6.20293	-2.7969	-1.66521	-2.32765	0.0706691	0.0914766	0.567253	no
	228	NM_001109592	Rnf186	0.61906	0.541294	10.1772	0.170096	0.0991689	1.42102	-2.76487	-1.76095	-2.6062	0.143918	0.125496	NA	no
	229	NM_017077	Foxa3	1.81716	1.73939	33.5781	0.344184	0.273256	4.95833	-2.75998	-2.02295	-2.63618	0.04802	0.112309	0.04473	yes
	230	NM_145097	Serpina4	1.41612	1.33835	25.7826	0.28714	0.216212	3.81342	-2.75832	-2.13775	-1.61747	0.398555	0.0661855	NA	no
	231	NM_001106552	Sp5	0.237906	0.16014	2.70551	0.112716	0.0417885	0.270348	-2.75364	-1.60962	-2.41947	0.0957319	0.112309	0.149242	no
	232	NM_145770	Acox2	0.229717	0.151951	2.56047	0.112716	0.0417885	0.270348	-2.73529	-1.56883	-2.42976	0.104626	0.112309	0.153948	no
	233	NM_001014026	Clrn3	3.57269	3.49493	67.9679	0.613887	0.542959	10.441	-2.73203	-2.53048	-2.44	0.122971	0.0142041	0.354722	no
	234	NM_017193	Aadat	13.5976	13.5198	264.147	2.12202	2.05109	40.8552	-2.73118	-1.91143	-2.64503	0.000129795	0.0531404	4.62115e-05	yes
	235	NM_053462	Nfs1	0.581919	0.504153	9.55188	0.169146	0.0982187	1.4101	-2.68334	-1.96961	-2.4572	0.28661	0.232887	0.223658	no
	236	NM_001114599	Szrd1	0.13451	0.0567432	0.685013	0.0994495	0.028522	0	-2.67918	-0.587697	-1.26391	0.450347	0.681561	NA	no
	237	NR_031780	Mir336	0.134115	0.0563487	0.676891	0.0994495	0.028522	0	-2.66925	-0.586121	-1.26935	0.442519	0.657123	NA	no
	238	NM_138897	Gabrr3	0.134115	0.0563487	0.676891	0.0994495	0.028522	0	-2.66562	-0.586121	-1.26557	0.433611	0.627252	NA	no
	239	NR_037353	Mir126a	0.13451	0.0567432	0.685013	0.0994495	0.028522	0	-2.66475	-0.587697	-0.245298	0.419938	0.363265	NA	no
	240	NM_001106121	Ucma	0.135468	0.0577012	0.699938	0.0994495	0.028522	0	-2.66167	-0.31429	-1.18685	0.402804	0.813195	0.807592	no
	241	NM_001024323	Fam71f2	0.13312	0.0553539	0.658591	0.0994495	0.028522	0	-2.66096	-0.582097	-0.474548	0.502956	0.558397	NA	no
	242	NM_001099459	Vom2r6	0.134115	0.0563487	0.676891	0.0994495	0.028522	0	-2.65635	-0.586121	-0.245298	0.412612	0.427213	NA	no
	243	NM_017097	Ctsc	120.02	119.942	2349.54	19.1135	19.0425	384.008	-2.6556	-2.01123	-2.58889	7.74329e-09	0.00808236	1.40459e-09	yes
	244	NM_001037512	Defb21	0.135468	0.0577012	0.699938	0.0994495	0.028522	0	-2.6548	-0.31429	-0.245298	0.399101	0.575305	NA	no
	245	NM_017013	Gsta2	0.135468	0.0577012	0.699938	0.0994495	0.028522	0	-2.6548	-0.31429	-0.245298	0.399101	0.542301	NA	no
	246	NM_001025761	Mapkapk5	0.13312	0.0553539	0.658591	0.0994495	0.028522	0	-2.65332	-0.582097	-0.943396	0.451935	0.618071	NA	no
	247	NM_212488	Btnl7	0.13451	0.0567432	0.685013	0.0994495	0.028522	0	-2.65256	-0.587697	-0.245298	0.402394	0.258302	NA	no
	248	NM_031792	Spag4	0.132763	0.0549961	0.653843	0.0994495	0.028522	0	-2.65255	-0.583682	-1.22626	0.478312	0.679614	NA	no
	249	NM_138880	Ifng	0.134115	0.0563487	0.676891	0.0994495	0.028522	0	-2.6516	-0.586121	-0.245298	0.405528	0.394106	NA	no
	250	NM_019188	Msmb	0.13312	0.0553539	0.658591	0.0994495	0.028522	0	-2.64808	-0.582097	-1.28763	0.428365	0.548074	0.742827	no
	251	NM_001177687	Sdhaf1	0.133157	0.0553906	0.661966	0.0994495	0.028522	0	-2.64753	-0.796472	-1.32024	0.415684	0.538016	NA	no
	252	NM_138872	Smad9	0.132763	0.0549961	0.653843	0.0994495	0.028522	0	-2.64696	-0.583682	-0.959962	0.435639	0.583802	NA	no
	253	NM_001329881	Hmgb2l1	0.13312	0.0553539	0.658591	0.0994495	0.028522	0	-2.6468	-0.582097	-1.11633	0.422488	0.583699	NA	no
	254	NM_001111341	H2ac21	0.13451	0.0567432	0.685013	0.0994495	0.028522	0	-2.64641	-0.587697	-1.35973	0.396845	0.630281	NA	no
	255	NM_001135583	Fa2h	2.59895	2.52118	48.8865	0.4892	0.418273	7.8054	-2.64574	-1.68606	-2.55324	0.000786735	0.333008	0.000504065	yes
	256	NM_133547	Sult1c2	0.133552	0.0557851	0.670089	0.0994495	0.028522	0	-2.64396	-0.58599	-0.245298	0.401402	0.112309	NA	no
	257	NM_001025634	Ggact	0.132763	0.0549961	0.653843	0.0994495	0.028522	0	-2.64233	-0.583682	-1.15368	0.412329	0.59942	NA	no
	258	NM_001308479	RGD1565725	0.133157	0.0553906	0.661966	0.0994495	0.028522	0	-2.64233	-0.796472	-1.25438	0.402394	0.386136	NA	no
	259	NM_021839	H2ac1	0.133157	0.0553906	0.661966	0.0994495	0.028522	0	-2.63893	-0.796472	-0.245298	0.395922	0.141837	NA	no
	260	NM_053329	Igfals	5.13601	5.05824	98.5196	0.899898	0.82897	16.1901	-2.63892	-1.79942	-2.50265	0.053387	0.112309	0.04233	no
	261	NM_001000834	Olr1638	0.132763	0.0549961	0.653843	0.0994495	0.028522	0	-2.6377	-0.583682	-0.245298	0.398184	0.185713	NA	no
	262	NM_001114621	Dcdc5	0.133552	0.0557851	0.670089	0.0994495	0.028522	0	-2.63689	-0.58599	-1.234	0.390543	0.71889	0.650323	no
	263	NM_001008762	Slc9c1	0.132199	0.0544325	0.647041	0.0994495	0.028522	0	-2.63682	-0.580745	-0.245298	0.405546	0.405993	NA	no
	264	NM_022403	Tdo2	0.222764	0.144997	2.4146	0.114398	0.0434706	0.299527	-2.63676	-1.41297	-1.94092	0.372837	0.16548	NA	no
	265	NM_001007009	Drc1	0.133157	0.0553906	0.661966	0.0994495	0.028522	0	-2.6367	-0.796472	-1.02513	0.391809	0.725094	0.725464	no
	266	NM_001034090	Ephx1	0.133157	0.0553906	0.661966	0.0994495	0.028522	0	-2.63658	-0.796472	-1.32907	0.391563	0.426078	0.630264	no
	267	NM_001109580	Sertm1	0.134115	0.0563487	0.676891	0.0994495	0.028522	0	-2.63535	-0.586121	-1.04441	0.387214	0.574691	0.712359	no
	268	NM_001085403	Klrb1c	0.132162	0.0543958	0.643666	0.0994495	0.028522	0	-2.63532	-0.792727	-0.777362	0.409591	0.288724	NA	no
	269	NM_001127450	Alkbh6	0.131804	0.0540381	0.638919	0.0994495	0.028522	0	-2.63463	-0.580012	-1.14248	0.577437	0.838114	0.809376	no
	270	NM_001035252	Myl2	0.221879	0.144113	2.40643	0.112716	0.0417885	0.270348	-2.63441	-1.48388	-2.4723	0.169047	0.150652	0.206903	no
	271	NM_001277263	Tmem9	0.13312	0.0553539	0.658591	0.0994495	0.028522	0	-2.63417	-0.582097	-1.31278	0.388121	0.58361	0.628644	no
	272	NM_001024748	Rsph6a	0.132593	0.054827	0.655164	0.0994495	0.028522	0	-2.63389	-0.307018	-1.29698	0.388121	0.824217	0.628266	no
	273	NM_012693	Cyp2a2	0.131804	0.0540381	0.638919	0.0994495	0.028522	0	-2.63371	-0.580012	-0.245298	0.402804	0.214788	NA	no
	274	NM_001271310	Zc2hc1b	0.132162	0.0543958	0.643666	0.0994495	0.028522	0	-2.63364	-0.792727	-0.245298	0.394511	0.127883	NA	no
	275	NM_012574	Grin2b	0.132162	0.0543958	0.643666	0.0994495	0.028522	0	-2.6335	-0.792727	-1.10131	0.393237	0.587003	0.699481	no
	276	NM_001305170	Epgn	0.132199	0.0544325	0.647041	0.0994495	0.028522	0	-2.63331	-0.580745	-1.35883	0.388121	0.543169	0.613516	no
	277	NM_053768	Uox	0.132162	0.0543958	0.643666	0.0994495	0.028522	0	-2.63323	-0.792727	-1.35521	0.390778	0.402533	0.636898	no
	278	NM_001106898	Adgrb3	0.132162	0.0543958	0.643666	0.0994495	0.028522	0	-2.63319	-0.792727	-1.02513	0.390543	0.39497	0.72402	no
	279	NM_001107992	Disp3	0.132162	0.0543958	0.643666	0.0994495	0.028522	0	-2.63315	-0.792727	-1.08737	0.390193	0.453458	0.700223	no
	280	NM_001109908	Eno1	0.131768	0.0540013	0.635544	0.0994495	0.028522	0	-2.63243	-0.791306	-1.34464	0.386718	0.288724	0.617672	no
	281	NM_001107781	Pak5	0.131768	0.0540013	0.635544	0.0994495	0.028522	0	-2.63226	-0.791306	-1.00981	0.395435	0.527164	0.734664	no
	282	NR_132625	Cep83os	0.131768	0.0540013	0.635544	0.0994495	0.028522	0	-2.63223	-0.791306	-1.31352	0.397135	0.488764	NA	no
	283	NM_199106	Galnt13	0.130415	0.0526488	0.612496	0.0994495	0.028522	0	-2.63172	-0.574412	-1.17287	0.385732	0.448904	0.662189	no
	284	NM_001198676	Cyp2b2	0.13141	0.0536436	0.630796	0.0994495	0.028522	0	-2.63121	-0.304029	-0.245298	0.402394	0.592367	NA	no
	285	NM_001271352	Cyp4f37	0.131204	0.0534378	0.628742	0.0994495	0.028522	0	-2.63082	-0.576721	-1.01434	0.394397	0.489446	NA	no
	286	NM_181636	Col23a1	0.130773	0.0530065	0.617244	0.0994495	0.028522	0	-2.63051	-0.577786	-1.31141	0.389382	0.577371	0.629205	no
	287	NM_001135087	Prss41	0.130415	0.0526488	0.612496	0.0994495	0.028522	0	-2.63001	-0.574412	-1.24404	0.390543	0.430004	NA	no
	288	NM_053859	Slc17a7	0.13141	0.0536436	0.630796	0.0994495	0.028522	0	-2.62997	-0.304029	-0.975924	0.422129	0.909231	0.767992	no
	289	NM_001191716	Ndst3	0.130415	0.0526488	0.612496	0.0994495	0.028522	0	-2.62966	-0.574412	-1.22755	0.390849	0.566058	0.651891	no
	290	NM_001271140	Capn9	0.131204	0.0534378	0.628742	0.0994495	0.028522	0	-2.62965	-0.576721	-1.26741	0.401276	0.62181	NA	no
	291	NM_001000386	Olr415	0.131204	0.0534378	0.628742	0.0994495	0.028522	0	-2.62921	-0.576721	-0.245298	0.402597	0.169799	NA	no
	292	NM_133622	Csap1	0.130773	0.0530065	0.617244	0.0994495	0.028522	0	-2.62888	-0.577786	-0.744662	0.394356	0.42661	NA	no
	293	NM_031733	Gabrq	0.129815	0.0520485	0.602319	0.0994495	0.028522	0	-2.62769	-0.574117	-1.32889	0.391965	0.504729	0.628268	no
	294	NM_001109288	Gtsf2	0.130415	0.0526488	0.612496	0.0994495	0.028522	0	-2.62732	-0.574412	-1.33301	0.3965	0.608056	0.656783	no
	295	NR_031934	Mir221	0.131204	0.0534378	0.628742	0.0994495	0.028522	0	-2.62666	-0.576721	-0.757319	0.422709	0.551945	NA	no
	296	NM_001109587	Pla2g2f	0.130773	0.0530065	0.617244	0.0994495	0.028522	0	-2.62588	-0.577786	-1.32534	0.402394	0.589725	0.653466	no
	297	NM_001109168	Calhm1	0.130773	0.0530065	0.617244	0.0994495	0.028522	0	-2.62581	-0.577786	-1.32577	0.402394	0.595919	0.647803	no
	298	NM_033231	Acsm3	0.12942	0.051654	0.594197	0.0994495	0.028522	0	-2.62544	-0.572541	-1.17694	0.394397	0.711017	0.671476	no
	299	NM_181769	Tnni3k	0.130415	0.0526488	0.612496	0.0994495	0.028522	0	-2.62523	-0.574412	-1.291	0.402394	0.677646	0.654417	no
	300	NM_053918	Cga	0.221448	0.143681	2.39493	0.114398	0.0434706	0.299527	-2.62516	-1.65596	-2.44891	0.211745	0.112309	0.260092	no
	301	NM_001012648	Klri2	0.129815	0.0520485	0.602319	0.0994495	0.028522	0	-2.625	-0.574117	-0.623386	0.395927	0.463635	NA	no
	302	NM_001013926	Tprkb	0.489229	0.411462	7.61741	0.157839	0.0869116	1.16831	-2.62275	-2.14006	-2.45904	0.141433	0.112309	0.126826	no
	303	NM_001037772	Cep63	0.12942	0.051654	0.594197	0.0994495	0.028522	0	-2.61903	-0.572541	-0.245298	0.402394	0.3298	NA	no
	304	NM_001000121	Olr35	0.130773	0.0530065	0.617244	0.0994495	0.028522	0	-2.61858	-0.577786	-1.28109	0.43247	0.701202	0.71545	no
	305	NM_001048233	Ino80b	0.13081	0.0530433	0.620619	0.0994495	0.028522	0	-2.61844	-0.78786	-1.27937	0.448085	0.58348	NA	no
	306	NM_001108519	Ms4a8	0.12942	0.051654	0.594197	0.0994495	0.028522	0	-2.61284	-0.572541	-0.727237	0.412545	0.536455	NA	no
	307	NM_133413	Cysltr2	0.129815	0.0520485	0.602319	0.0994495	0.028522	0	-2.61273	-0.574117	-1.28746	0.420765	0.710897	0.689842	no
	308	NM_001105876	Csta	0.130773	0.0530065	0.617244	0.0994495	0.028522	0	-2.61031	-0.577786	-0.245298	0.49335	0.466974	NA	no
	309	NM_001000902	Olr827	0.129815	0.0520485	0.602319	0.0994495	0.028522	0	-2.60698	-0.574117	-0.669796	0.437328	0.437154	NA	no
	310	NM_001009385	Apon	9.17749	9.09972	177.599	1.58195	1.51102	29.8751	-2.60668	-1.7105	-2.46357	0.0138229	0.0524844	0.0701443	no
	311	NM_133292	Sval1	0.12942	0.051654	0.594197	0.0994495	0.028522	0	-2.60576	-0.572541	-0.245298	0.429394	0.281551	NA	no
	312	NM_019369	Itih4	2.35327	2.27551	44.2105	0.462981	0.392054	7.32989	-2.60088	-1.73214	-2.53069	0.00242795	0.112309	0.00196849	yes
	313	NM_001105786	B9d1	0.214727	0.13696	2.27226	0.112716	0.0417885	0.270348	-2.59852	-1.41498	-2.24555	0.3416	0.35625	0.346774	no
	314	NM_001107699	Itga10	0.214048	0.136282	2.26614	0.114398	0.0434706	0.299527	-2.59659	-1.27246	-2.2818	0.149552	0.135367	0.200284	no
	315	NM_145779	Pzp	1.18539	1.10762	21.2817	0.273596	0.202668	3.5437	-2.5796	-2.27982	-2.37016	0.278898	0.112309	0.289459	no
	316	NM_001115030	Gltpd2	1.29419	1.21642	23.3698	0.298578	0.227651	4.01159	-2.53854	-1.81693	-2.47883	0.0032183	0.112309	0.00437237	yes
	317	NM_001164297	Plec	0.299668	0.221902	3.93182	0.12626	0.0553322	0.540074	-2.53796	-2.06295	-2.21766	0.0379745	0.000255639	NA	yes
	318	NM_153728	Soat2	4.35649	4.27873	83.3955	0.827759	0.756832	14.7027	-2.53215	-1.98652	-2.43497	0.0114414	0.0288282	0.0223137	yes
	319	NM_001109280	Lbhd2	0.212014	0.134248	2.21241	0.112716	0.0417885	0.270348	-2.51411	-1.36331	-2.19627	0.234177	0.281551	0.263593	no
	320	NM_012808	Tst	13.5183	13.4405	262.746	2.43575	2.36482	46.9999	-2.5134	-1.68193	-2.45751	1.36846e-10	0.0360338	4.37182e-11	yes
	321	NM_001107015	Tm4sf5	0.525984	0.448218	8.3588	0.167741	0.0968138	1.3803	-2.48648	-2.24304	-1.78107	0.0479792	0.000377835	NA	yes
	322	NM_012725	Klkb1	1.84151	1.76375	34.1248	0.406683	0.335755	6.14684	-2.48575	-2.70802	-2.35071	0.100014	0.112309	0.0711765	no
	323	NM_001127523	Mis18a	4.13321	4.05544	79.3456	0.812674	0.741747	14.3575	-2.48432	-2.4179	-2.39713	0.00573502	0.0107556	0.00345631	yes
	324	NM_013048	Ttpa	0.204468	0.126701	2.07012	0.112716	0.0417885	0.270348	-2.47821	-1.23192	-2.15143	0.156215	0.115438	0.215773	no
	325	NM_001108372	Rpp14	0.438585	0.360818	6.69454	0.154811	0.0838838	1.11572	-2.47252	-2.22934	-2.40815	0.00595792	0.0100936	0.0259007	yes
	326	NM_178106	Entpd3	1.1526	1.07484	20.6673	0.279533	0.208606	3.63577	-2.47206	-2.08973	-2.38853	0.000227359	0.0297429	0.000607966	yes
	327	NM_001037359	Gpr35	0.206737	0.12897	2.11552	0.114398	0.0434706	0.299527	-2.46886	-1.36871	-2.19176	0.324257	0.169553	NA	no
	328	NM_057109	Barhl1	0.204936	0.127169	2.08499	0.114398	0.0434706	0.299527	-2.4666	-1.57895	-2.15449	0.222548	0.123676	0.256166	no
	329	NM_001109597	Cys1	4.37824	4.30047	83.8167	0.867904	0.796977	15.5171	-2.44989	-2.27533	-2.37509	0.000105034	0.0807787	6.13458e-05	yes
	330	NM_001270630	Bdnf	0.97641	0.898644	17.2854	0.251873	0.180945	3.06465	-2.4489	-2.37954	-2.46093	0.000427784	0.000194131	0.00635756	yes
	331	NM_001048180	Sh2b1	0.282142	0.204375	3.5962	0.129683	0.0587557	0.604827	-2.44491	-1.96695	-2.28001	0.0793753	0.0168523	0.13008	no
	332	NM_001105740	Ndst2	0.586731	0.508965	9.65846	0.184986	0.114058	1.71416	-2.44089	-0.896712	-2.31043	0.195054	0.609361	0.161971	no
	333	NM_031531	Serpina3n	0.348878	0.271112	4.91401	0.139526	0.0685987	0.810422	-2.43454	-2.12328	-1.80288	0.531826	0.101786	NA	no
	334	NM_020538	Aadac	0.647809	0.570042	10.7191	0.192869	0.121942	1.89119	-2.43046	-2.03012	-1.78062	0.174679	0.00425135	NA	no
	335	NM_012558	Fbp1	0.353668	0.275902	4.98863	0.139249	0.0683214	0.811043	-2.42896	-1.80239	-2.37983	0.155429	0.112309	0.205619	no
	336	NM_019158	Aqp8	37.4426	37.3649	731.57	7.0706	6.99967	141.1	-2.41938	-2.32596	-2.22675	0.042588	0.00466132	0.251091	yes
	337	NM_001106222	Rfpl4a	0.587725	0.509958	9.55316	0.185659	0.114731	1.7257	-2.41262	-2.06087	-1.87619	0.0455011	0.000277366	NA	yes
	338	NR_046238	Rn5-8s	0.355829	0.278063	5.03531	0.143563	0.0726359	0.880327	-2.39865	-2.08301	-2.08066	0.402373	0.407887	0.370432	no
	339	NR_046239	Rn45s	0.270861	0.193095	3.3546	0.125982	0.0550549	0.540695	-2.39651	-1.50141	-2.00563	0.600966	0.339165	0.58829	no
	340	NM_001191945	Ptprh	5.95068	5.87291	114.564	1.20323	1.13231	22.221	-2.39347	-2.6111	-2.32324	0.00130898	0.00830248	0.000926883	yes
	341	NM_001276765	Pde4c	0.944026	0.86626	16.5672	0.250409	0.179481	3.02846	-2.38867	-2.26519	-2.35445	0.00125109	0.0323601	0.00373992	yes
	342	NM_001322486	Ctcfl	0.201457	0.12369	1.99407	0.112993	0.0420657	0.269727	-2.38826	-1.11317	-0.810606	0.386398	0.112309	NA	no
	343	NM_024352	Mst1	3.60464	3.52687	68.6627	0.764673	0.693746	13.3962	-2.38429	-1.41389	-2.29322	0.0329685	0.182304	0.0355866	yes
	344	NR_106695	Mir6323	0.277851	0.200085	3.50385	0.129347	0.0584192	0.599054	-2.3837	-1.61294	-2.36843	0.145657	0.149571	NA	no
	345	NM_080909	Rtn3	0.277009	0.199242	3.48824	0.125982	0.0550549	0.540695	-2.3796	-2.1012	-2.06455	0.0829135	0.112309	0.150004	no
	346	NM_001108524	Aldh18a1	1.10882	1.03105	19.7557	0.291981	0.221054	3.85125	-2.37064	-1.65132	-2.27436	0.0625841	0.210898	0.0498409	no
	347	NM_212545	Krt17	6.28452	6.20675	121.328	1.30064	1.22971	24.0677	-2.36778	-2.34438	-2.32416	2.53424e-06	0.00270864	1.64338e-06	yes
	348	NM_013078	Otc	3.87035	3.79259	73.864	0.815966	0.745038	14.4658	-2.36566	-1.89759	-2.30797	3.2024e-05	0.05762	2.26547e-05	yes
	349	NM_001033866	Surf2	0.775525	0.697758	13.4027	0.22619	0.155263	2.555	-2.36552	-1.26365	-2.28295	0.120345	0.35186	0.101834	no
	350	NM_017189	Asgr2	7.22509	7.14732	139.503	1.47784	1.40691	27.6948	-2.36519	-1.48658	-2.29012	0.00383303	0.112309	0.00267137	yes
	351	NM_001134789	Polr2h	0.19723	0.119463	1.92625	0.112716	0.0417885	0.270348	-2.36053	-1.65357	-2.13301	0.426397	0.126029	0.421542	no
	352	NM_022628	Nphs1	3.65677	3.579	69.6842	0.796752	0.725825	13.9634	-2.35419	-2.36438	-2.29413	0.00111316	0.0588608	0.000719404	yes
	353	NM_001109097	Myoz1	0.198619	0.120853	1.95267	0.112993	0.0420657	0.269727	-2.34361	-1.56042	-2.20743	0.230419	0.0995414	0.25047	no
	354	NM_057206	Pnliprp2	0.558802	0.481036	8.97662	0.183581	0.112653	1.68436	-2.3422	-1.11917	-2.27658	0.142738	0.320575	NA	no
	355	NM_001011952	Slc39a8	13.0648	12.9871	253.741	2.64686	2.57593	51.2649	-2.34055	-1.39187	-2.28323	3.65622e-07	0.0808682	1.42452e-07	yes
	356	NM_133522	Sstr3	0.198188	0.120422	1.94118	0.112716	0.0417885	0.270348	-2.33909	-1.65425	-1.82266	0.2116	0.0549681	0.321838	no
	357	NM_001195832	Dclk2	0.196083	0.118317	1.90526	0.112993	0.0420657	0.269727	-2.33878	-1.32233	-2.01546	0.247467	0.145903	0.291471	no
	358	NM_001145469	Gpsm1	0.195804	0.118037	1.89645	0.112993	0.0420657	0.269727	-2.33628	-1.4951	-2.08552	0.244583	0.112309	0.27207	no
	359	NR_037378	Mir3584	0.194451	0.116685	1.87341	0.112716	0.0417885	0.270348	-2.33368	-1.55799	-1.32966	0.239412	0.0217463	NA	no
	360	NM_001108940	Bhlhe22	0.194319	0.116553	1.8781	0.112716	0.0417885	0.270348	-2.33202	-1.16807	-1.61159	0.298445	0.580986	0.429063	no
	361	NM_138864	Haus1	0.419598	0.341832	6.29421	0.16059	0.0896623	1.2212	-2.3273	-2.52359	-2.15894	0.209001	0.112309	0.194898	no
	362	NM_017184	Tnni1	10.2401	10.1623	198.577	2.11509	2.04417	40.5968	-2.32444	-1.62977	-2.24544	0.00475899	0.0995414	0.00544352	yes
	363	NM_013120	Gckr	1.52934	1.45158	28.0651	0.376099	0.305172	5.59233	-2.32301	-1.84404	-2.26797	0.00752844	0.101705	0.00929215	yes
	364	NM_017016	Hdc	1.85097	1.77321	34.3247	0.436694	0.365767	6.81208	-2.30786	-2.70216	-2.24646	0.000227359	0.0195977	0.000301229	yes
	365	NM_212489	Btnl8	0.194145	0.116379	1.84345	0.112716	0.0417885	0.270348	-2.30751	-0.592501	-0.652118	0.605725	0.294085	NA	no
	366	NM_001014027	Slc25a22	0.458324	0.380557	7.06481	0.166059	0.0951316	1.35112	-2.27214	-2.00422	-2.15792	0.162339	0.112309	0.155644	no
	367	NM_133429	Zfp384	0.396471	0.318704	5.83576	0.158571	0.0876437	1.18625	-2.24452	-2.19138	-2.22591	0.0516994	0.048935	0.0903392	no
	368	NM_001039345	Eqtn	0.526991	0.449224	8.42683	0.187341	0.116413	1.75488	-2.24357	-2.28398	-2.19891	0.0162831	0.0213247	0.0310098	yes
	369	NM_001004131	Krt24	0.123462	0.0456952	0.466626	0.0994495	0.028522	0	-2.23001	-0.191759	-0.143593	0.628751	0.859472	NA	no
	370	NM_019175	Klk6	0.387045	0.309278	5.667	0.156553	0.0856251	1.15129	-2.22529	-2.10556	-2.1537	0.092985	0.126082	0.112692	no
	371	NM_001108061	Amn	33.5634	33.4857	655.623	7.25442	7.18349	143.695	-2.22406	-1.6717	-2.1599	0.000531413	0.00988265	0.000314083	yes
	372	NM_019236	Hes2	0.316944	0.239178	4.30436	0.142891	0.071963	0.868781	-2.22343	-1.83264	-2.19717	0.0922993	0.112309	0.144756	no
	373	NM_001256465	Cpne1	0.653975	0.576208	11.0152	0.214942	0.144015	2.3196	-2.2184	0.192144	-2.06023	0.411387	0.949703	0.333731	no
	374	NM_019324	Myo1a	0.265618	0.187851	3.23653	0.127942	0.0570144	0.569254	-2.21173	-0.563124	-1.99052	0.136884	0.715768	0.196738	no
	375	NM_001191803	Tnfsf14	0.123462	0.0456952	0.466626	0.0994495	0.028522	0	-2.20935	-0.191759	-0.143593	0.594682	0.837919	NA	no
	376	NM_001012145	Hgd	4.81101	4.73325	92.2297	1.1112	1.04027	20.3255	-2.20669	-1.55575	-2.14577	0.00271839	0.112309	0.00220691	yes
	377	NM_001106678	Nsun4	0.190276	0.11251	1.78038	0.114398	0.0434706	0.299527	-2.20537	-1.09885	-2.01648	0.399252	0.411478	NA	no
	378	NM_001108354	Tmem150c	2.34347	2.2657	43.9489	0.570241	0.499313	9.52278	-2.20495	-1.7489	-2.13009	5.85339e-06	0.112309	1.32986e-05	yes
	379	NM_001102381	Nts	0.123462	0.0456952	0.466626	0.0994495	0.028522	0	-2.20325	-0.191759	-0.844596	0.586402	0.953242	0.837037	no
	380	NM_001145401	Fam71e2	0.122504	0.0447371	0.451701	0.0994495	0.028522	0	-2.20268	-0.401776	-0.143593	0.630523	0.672466	NA	no
	381	NM_001100482	Slc5a11	0.321781	0.244015	4.36458	0.142613	0.0716857	0.869402	-2.20004	-1.68072	-2.10257	0.0950958	0.112309	0.126963	no
	382	NM_001007012	Alx3	0.189882	0.112115	1.77226	0.114398	0.0434706	0.299527	-2.19366	-1.37266	-1.69415	0.3325	0.261787	0.419563	no
	383	NM_001169104	Kcnf1	0.257503	0.179736	3.09824	0.129347	0.0584192	0.599054	-2.19162	-1.45571	-1.85765	0.135851	0.220053	0.213777	no
	384	NR_037364	Mir3573	0.123462	0.0456952	0.466626	0.0994495	0.028522	0	-2.18829	-0.191759	-0.143593	0.569048	0.774517	NA	no
	385	NM_001106696	Pla2g2e	0.18836	0.110594	1.75053	0.114735	0.0438071	0.3053	-2.18804	-1.04717	-1.91134	0.376271	0.26847	NA	no
	386	NM_001109344	Dok5	0.189524	0.111758	1.76751	0.114398	0.0434706	0.299527	-2.18563	-1.19384	-1.52056	0.299165	0.263012	0.436956	no
	387	NM_053858	Ccl4	0.318927	0.24116	4.3272	0.144632	0.0737043	0.904354	-2.1853	-1.82697	-2.15183	0.133731	0.112309	0.166352	no
	388	NM_001109098	Sntn	0.122109	0.0443426	0.443578	0.0994495	0.028522	0	-2.18445	-0.400091	-0.328931	0.605102	0.72581	NA	no
	389	NM_001009353	Pla2g7	16.7749	16.6972	326.411	3.75513	3.68421	73.9521	-2.18303	-1.81891	-2.11011	0.000465453	0.0284327	0.000278043	yes
	390	NM_001113789	Lrrc27	0.187177	0.10941	1.72616	0.112993	0.0420657	0.269727	-2.18289	-1.46941	-1.80884	0.299514	0.0988883	0.361913	no
	391	NR_031954	Mir433	0.122109	0.0443426	0.443578	0.0994495	0.028522	0	-2.18274	-0.400091	-0.615357	0.600883	0.762765	NA	no
	392	NM_001085369	Kif2c	0.188493	0.110726	1.74584	0.114735	0.0438071	0.3053	-2.1814	-1.3697	-1.9855	0.296399	0.110309	0.302875	no
	393	NM_001316334	Ldhb	0.122504	0.0447371	0.451701	0.0994495	0.028522	0	-2.17925	-0.401776	-0.461063	0.574492	0.70946	NA	no
	394	NM_001191559	Dynlt2	0.185393	0.107627	1.69162	0.112993	0.0420657	0.269727	-2.17853	-1.16142	-2.00115	0.295586	0.217001	0.318158	no
	395	NM_001012234	Plcz1	0.123462	0.0456952	0.466626	0.0994495	0.028522	0	-2.17781	-0.191759	-0.253269	0.562607	0.84663	NA	no
	396	NM_001013962	Magea13	0.183835	0.106068	1.66652	0.112716	0.0417885	0.270348	-2.17547	-1.46691	-1.92186	0.308855	0.112309	NA	no
	397	NM_001108979	Atp6v1e2	0.183871	0.106105	1.66989	0.112716	0.0417885	0.270348	-2.17535	-1.18971	-1.9268	0.326535	0.257453	0.352426	no
	398	NM_013105	Cyp3a23-3a1	0.123462	0.0456952	0.466626	0.0994495	0.028522	0	-2.17496	-0.191759	-0.143593	0.562607	0.730167	NA	no
	399	NR_131102	LOC100912266	0.123462	0.0456952	0.466626	0.0994495	0.028522	0	-2.17496	-0.191759	-0.143593	0.562607	0.73254	NA	no
	400	NM_172328	Tac4	0.185618	0.107852	1.70106	0.114398	0.0434706	0.299527	-2.17472	-1.36849	-1.9998	0.337778	0.194523	NA	no
	401	NM_053787	Trpv5	0.122109	0.0443426	0.443578	0.0994495	0.028522	0	-2.17404	-0.400091	-0.227451	0.575096	0.677129	NA	no
	402	NM_001164744	Slc39a7	0.122504	0.0447371	0.451701	0.0994495	0.028522	0	-2.17362	-0.401776	-0.688501	0.565645	0.714517	NA	no
	403	NM_001035238	Csnk2b	0.122109	0.0443426	0.443578	0.0994495	0.028522	0	-2.17358	-0.400091	-0.585676	0.574404	0.726697	NA	no
	404	NR_031888	Mir142	0.121545	0.0437791	0.436776	0.0994495	0.028522	0	-2.17354	-0.185505	-0.143593	0.609557	0.864856	NA	no
	405	NM_001008824	Krt27	0.123462	0.0456952	0.466626	0.0994495	0.028522	0	-2.17351	-0.191759	-0.629375	0.562559	0.877093	NA	no
	406	NM_012563	Gad2	0.122504	0.0447371	0.451701	0.0994495	0.028522	0	-2.17266	-0.401776	-0.733686	0.564771	0.901402	0.846396	no
	407	NM_017096	Crp	0.122109	0.0443426	0.443578	0.0994495	0.028522	0	-2.17245	-0.400091	-0.143593	0.571509	0.603151	NA	no
	408	NM_057099	Psmb6	0.122504	0.0447371	0.451701	0.0994495	0.028522	0	-2.17151	-0.401776	-0.861318	0.563081	0.774938	NA	no
	409	NM_001106504	Astl	0.122109	0.0443426	0.443578	0.0994495	0.028522	0	-2.17091	-0.400091	-0.220221	0.567439	0.686714	NA	no
	410	NM_207608	Trpa1	0.123462	0.0456952	0.466626	0.0994495	0.028522	0	-2.17068	-0.191759	-0.862206	0.560928	0.901096	0.809757	no
	411	NM_130817	Fgf3	0.122504	0.0447371	0.451701	0.0994495	0.028522	0	-2.17034	-0.401776	-0.670066	0.562607	0.703203	NA	no
	412	NR_031872	Mir127	0.121545	0.0437791	0.436776	0.0994495	0.028522	0	-2.16961	-0.185505	-0.266068	0.586402	0.865441	NA	no
	413	NM_001128139	Obp2a	0.122109	0.0443426	0.443578	0.0994495	0.028522	0	-2.16957	-0.400091	-0.143593	0.565645	0.493175	NA	no
	414	NM_001106253	Klk9	0.122504	0.0447371	0.451701	0.0994495	0.028522	0	-2.16931	-0.401776	-0.143593	0.562607	0.358772	NA	no
	415	NM_001106936	Tent5d	0.123462	0.0456952	0.466626	0.0994495	0.028522	0	-2.16915	-0.191759	-0.883766	0.560167	0.878476	0.815234	no
	416	NM_001127492	Sphkap	0.123462	0.0456952	0.466626	0.0994495	0.028522	0	-2.16902	-0.191759	-0.72006	0.560167	0.928318	0.840242	no
	417	NM_001109216	Asb10	0.122504	0.0447371	0.451701	0.0994495	0.028522	0	-2.16898	-0.401776	-0.143593	0.562607	0.521515	NA	no
	418	NM_001191691	Trpc7	0.123462	0.0456952	0.466626	0.0994495	0.028522	0	-2.1686	-0.191759	-0.814722	0.560167	0.889067	0.815589	no
	419	NM_001109309	Cdk5r2	0.122109	0.0443426	0.443578	0.0994495	0.028522	0	-2.16809	-0.400091	-0.718451	0.563131	0.79718	0.849536	no
	420	NM_019210	Pak3	0.123462	0.0456952	0.466626	0.0994495	0.028522	0	-2.16762	-0.191759	-0.754688	0.560167	0.904837	0.829221	no
	421	NM_001305460	Mpeg1	0.122504	0.0447371	0.451701	0.0994495	0.028522	0	-2.16761	-0.401776	-0.742783	0.562559	0.6702	NA	no
	422	NM_172324	Elavl3	0.122504	0.0447371	0.451701	0.0994495	0.028522	0	-2.16709	-0.401776	-0.663159	0.562244	0.865434	0.857376	no
	423	NM_012619	Pah	0.123462	0.0456952	0.466626	0.0994495	0.028522	0	-2.16706	-0.191759	-0.85145	0.560111	0.863155	0.808057	no
	424	NM_001191703	Samd7	0.122109	0.0443426	0.443578	0.0994495	0.028522	0	-2.16681	-0.400091	-0.864702	0.562607	0.764514	NA	no
	425	NM_012890	Slc30a2	0.122109	0.0443426	0.443578	0.0994495	0.028522	0	-2.16674	-0.400091	-0.143593	0.562607	0.329056	NA	no
	426	NM_001099655	Vom2r16	0.122504	0.0447371	0.451701	0.0994495	0.028522	0	-2.16615	-0.401776	-0.782911	0.561228	0.67716	NA	no
	427	NM_001100634	Tph1	0.122109	0.0443426	0.443578	0.0994495	0.028522	0	-2.16557	-0.400091	-0.86427	0.562559	0.774895	0.818083	no
	428	NR_032133	Mir409	0.122109	0.0443426	0.443578	0.0994495	0.028522	0	-2.16551	-0.400091	-0.143593	0.562559	0.568518	NA	no
	429	NM_001144850	Psapl1	0.122109	0.0443426	0.443578	0.0994495	0.028522	0	-2.16551	-0.400091	-0.824482	0.562559	0.626718	0.868006	no
	430	NM_031794	Axl	0.122109	0.0443426	0.443578	0.0994495	0.028522	0	-2.16517	-0.400091	-0.365394	0.562559	0.679005	NA	no
	431	NM_001109610	H2aj	0.122504	0.0447371	0.451701	0.0994495	0.028522	0	-2.16517	-0.401776	-0.861439	0.560167	0.748111	NA	no
	432	NM_001004278	Tsga10ip	0.122109	0.0443426	0.443578	0.0994495	0.028522	0	-2.16487	-0.400091	-0.143593	0.562244	0.373505	NA	no
	433	NM_031746	Slc13a2	0.121151	0.0433846	0.428653	0.0994495	0.028522	0	-2.16436	-0.396159	-0.143593	0.608487	0.599289	NA	no
	434	NR_031802	Mirlet7b	0.121545	0.0437791	0.436776	0.0994495	0.028522	0	-2.16415	-0.185505	-0.859368	0.563	0.91343	0.82258	no
	435	NM_001106374	Lipk	0.121151	0.0433846	0.428653	0.0994495	0.028522	0	-2.16408	-0.396159	-0.143593	0.603118	0.621719	NA	no
	436	NM_053497	Cnga1	0.122504	0.0447371	0.451701	0.0994495	0.028522	0	-2.16408	-0.401776	-0.861007	0.560167	0.732844	0.807592	no
	437	NM_001007015	Rnase2	0.121545	0.0437791	0.436776	0.0994495	0.028522	0	-2.1639	-0.185505	-0.143593	0.562607	0.807511	NA	no
	438	NM_001001056	Olr596	0.121545	0.0437791	0.436776	0.0994495	0.028522	0	-2.16368	-0.185505	-0.143593	0.562607	0.707948	NA	no
	439	NM_013075	Hoxa1	0.121545	0.0437791	0.436776	0.0994495	0.028522	0	-2.16368	-0.185505	-0.143593	0.562607	0.707948	NA	no
	440	NM_001001425	Olr1743	0.121545	0.0437791	0.436776	0.0994495	0.028522	0	-2.16368	-0.185505	-0.143593	0.562607	0.749123	NA	no
	441	NM_001008850	RT1-M1-4	0.121151	0.0433846	0.428653	0.0994495	0.028522	0	-2.16338	-0.396159	-0.825921	0.58981	0.79613	0.856947	no
	442	NM_001109460	Stx19	0.122109	0.0443426	0.443578	0.0994495	0.028522	0	-2.16326	-0.400091	-0.872309	0.560167	0.74246	0.819607	no
	443	NM_001346434	LOC688801	0.123462	0.0456952	0.466626	0.0994495	0.028522	0	-2.16291	-0.191759	-0.806196	0.559602	0.822166	0.814062	no
	444	NM_001106262	Otog	0.123462	0.0456952	0.466626	0.0994495	0.028522	0	-2.16291	-0.191759	-0.88411	0.559602	0.871242	NA	no
	445	NM_019159	Syn2	0.122504	0.0447371	0.451701	0.0994495	0.028522	0	-2.1627	-0.401776	-0.812875	0.559881	0.756546	0.813927	no
	446	NR_032257	Mir874	0.121545	0.0437791	0.436776	0.0994495	0.028522	0	-2.16258	-0.185505	-0.173187	0.562427	0.848596	NA	no
	447	NM_001106960	Frmpd4	0.122109	0.0443426	0.443578	0.0994495	0.028522	0	-2.16237	-0.400091	-0.643651	0.559917	0.859295	0.860893	no
	448	NM_001024316	Gata5	0.121151	0.0433846	0.428653	0.0994495	0.028522	0	-2.16203	-0.396159	-0.143593	0.570122	0.543191	NA	no
	449	NM_053296	Glrb	0.122109	0.0443426	0.443578	0.0994495	0.028522	0	-2.16203	-0.400091	-0.723926	0.559881	0.730003	0.837037	no
	450	NM_001040271	Dut	0.123462	0.0456952	0.466626	0.0994495	0.028522	0	-2.162	-0.191759	-0.881236	0.559348	0.881531	0.808105	no
	451	NM_214834	Olr1386	0.121545	0.0437791	0.436776	0.0994495	0.028522	0	-2.1615	-0.185505	-0.857137	0.560167	0.858671	0.841074	no
	452	NM_001011889	Cldn9	0.122109	0.0443426	0.443578	0.0994495	0.028522	0	-2.16132	-0.400091	-0.791484	0.559704	0.716949	0.817465	no
	453	NM_022182	Fgf7	0.121151	0.0433846	0.428653	0.0994495	0.028522	0	-2.16117	-0.396159	-0.856094	0.562607	0.757963	0.818429	no
	454	NM_001304375	Prss38	0.121151	0.0433846	0.428653	0.0994495	0.028522	0	-2.1609	-0.396159	-0.858031	0.562607	0.774106	NA	no
	455	NM_001271046	Scn1b	0.121545	0.0437791	0.436776	0.0994495	0.028522	0	-2.16089	-0.185505	-0.334897	0.559881	0.802368	NA	no
	456	NR_031787	Mir343	0.121151	0.0433846	0.428653	0.0994495	0.028522	0	-2.16068	-0.396159	-0.863743	0.562559	0.724664	0.819794	no
	457	NM_001037358	Lmo2	0.121151	0.0433846	0.428653	0.0994495	0.028522	0	-2.16056	-0.396159	-0.85778	0.562213	0.661181	NA	no
	458	NM_013413	Rln1	0.121545	0.0437791	0.436776	0.0994495	0.028522	0	-2.1605	-0.185505	-0.83224	0.559704	0.885596	0.809218	no
	459	NM_001107822	Stkld1	0.122504	0.0447371	0.451701	0.0994495	0.028522	0	-2.16043	-0.401776	-0.879479	0.558983	0.592524	0.816497	no
	460	NM_001013934	Fam221b	0.121151	0.0433846	0.428653	0.0994495	0.028522	0	-2.16023	-0.396159	-0.849156	0.560167	0.751103	NA	no
	461	NM_012790	Dspp	0.121114	0.0433478	0.425278	0.0994495	0.028522	0	-2.15976	-0.395807	-1.42144	0.582031	0.664504	0.786249	no
	462	NM_001106463	Eps8l3	0.249123	0.171357	2.92258	0.127665	0.0567371	0.569875	-2.15971	-0.975525	-0.754586	0.567439	0.190113	NA	no
	463	NM_001000851	Olr807	0.121114	0.0433478	0.425278	0.0994495	0.028522	0	-2.15946	-0.395807	-0.143593	0.563589	0.507867	NA	no
	464	NM_001359878	Smim8	0.121114	0.0433478	0.425278	0.0994495	0.028522	0	-2.15945	-0.395807	-0.846373	0.562607	0.782768	NA	no
	465	NM_001000790	Olr1331	0.121114	0.0433478	0.425278	0.0994495	0.028522	0	-2.15945	-0.395807	-0.143593	0.562607	0.348243	NA	no
	466	NM_001109244	Lbx2	0.121114	0.0433478	0.425278	0.0994495	0.028522	0	-2.15945	-0.395807	-0.143593	0.562607	0.355342	NA	no
	467	NM_001191774	Sp8	0.121114	0.0433478	0.425278	0.0994495	0.028522	0	-2.15942	-0.395807	-0.844984	0.562607	0.736906	0.815589	no
	468	NM_001106670	C8a	0.121114	0.0433478	0.425278	0.0994495	0.028522	0	-2.15941	-0.395807	-0.46392	0.561296	0.681555	NA	no
	469	NM_017069	Gabra3	0.121114	0.0433478	0.425278	0.0994495	0.028522	0	-2.1594	-0.395807	-0.753034	0.559881	0.754908	0.828243	no
	470	NM_001134626	Ccdc24	0.120756	0.0429901	0.420531	0.0994495	0.028522	0	-2.15914	-0.182886	-0.800518	0.559881	0.890591	0.816497	no
	471	NM_013047	Trhr	0.120756	0.0429901	0.420531	0.0994495	0.028522	0	-2.15906	-0.182886	-0.851516	0.560167	0.906542	0.809726	no
	472	NM_001077651	Elavl4	0.120756	0.0429901	0.420531	0.0994495	0.028522	0	-2.15898	-0.182886	-0.662523	0.560363	0.938651	0.856239	no
	473	NM_021653	Dio1	0.120756	0.0429901	0.420531	0.0994495	0.028522	0	-2.15888	-0.182886	-0.712579	0.562213	0.834264	NA	no
	474	NM_022384	Ascl1	0.120756	0.0429901	0.420531	0.0994495	0.028522	0	-2.15881	-0.182886	-0.781932	0.562559	0.906324	0.825652	no
	475	NM_001108478	Ttc9b	0.120756	0.0429901	0.420531	0.0994495	0.028522	0	-2.15875	-0.182886	-0.696693	0.562607	0.923658	0.850666	no
	476	NM_001106303	Hmx2	0.120756	0.0429901	0.420531	0.0994495	0.028522	0	-2.15867	-0.182886	-0.391832	0.562607	0.850523	NA	no
	477	NM_001270544	Mapk9	0.120756	0.0429901	0.420531	0.0994495	0.028522	0	-2.15866	-0.182886	-0.857581	0.562607	0.907781	0.822517	no
	478	NR_128665	Mir1247	0.120756	0.0429901	0.420531	0.0994495	0.028522	0	-2.15857	-0.182886	-0.143593	0.562607	0.764537	NA	no
	479	NM_001000317	Olr517	0.120756	0.0429901	0.420531	0.0994495	0.028522	0	-2.15854	-0.182886	-0.143593	0.562607	0.707759	NA	no
	480	NM_001164396	RGD1564865	0.120756	0.0429901	0.420531	0.0994495	0.028522	0	-2.15854	-0.182886	-0.143593	0.562607	0.728346	NA	no
	481	NM_001109063	Spry3	0.119762	0.0419953	0.402231	0.0994495	0.028522	0	-2.15806	-0.39019	-0.83262	0.559704	0.642192	0.808111	no
	482	NM_001106868	Hhatl	0.120156	0.0423898	0.410354	0.0994495	0.028522	0	-2.15789	-0.391875	-0.852384	0.559881	0.726697	0.805961	no
	483	NM_001106387	Lrrtm3	0.119762	0.0419953	0.402231	0.0994495	0.028522	0	-2.15775	-0.39019	-0.717525	0.559704	0.75862	0.837037	no
	484	NM_153310	St18	0.120756	0.0429901	0.420531	0.0994495	0.028522	0	-2.15775	-0.182886	-0.774806	0.574077	0.941724	0.839851	no
	485	NM_001170685	Ptprz1	0.120156	0.0423898	0.410354	0.0994495	0.028522	0	-2.15691	-0.391875	-0.65768	0.560167	0.852705	0.856947	no
	486	NM_001135918	Gng13	0.119762	0.0419953	0.402231	0.0994495	0.028522	0	-2.15688	-0.39019	-0.810907	0.559881	0.749152	0.815233	no
	487	NM_001047931	LOC498460	0.119762	0.0419953	0.402231	0.0994495	0.028522	0	-2.1564	-0.39019	-1.22238	0.560167	0.638105	NA	no
	488	NM_001107988	Vwa5b1	0.119762	0.0419953	0.402231	0.0994495	0.028522	0	-2.15607	-0.39019	-0.734913	0.560167	0.790946	0.834719	no
	489	NM_001191713	Kcna10	0.120756	0.0429901	0.420531	0.0994495	0.028522	0	-2.15585	-0.182886	-0.143593	0.605102	0.782191	NA	no
	490	NM_031027	Dpyd	1.20754	1.12977	21.7293	0.335904	0.264977	4.76912	-2.15582	-2.16658	-2.08275	8.2349e-05	0.0172909	0.000280394	yes
	491	NM_001109027	Prss33	0.118767	0.0410005	0.383931	0.0994495	0.028522	0	-2.15547	-0.176102	-0.867285	0.559881	0.775392	0.805961	no
	492	NR_110678	LOC100910558	0.120156	0.0423898	0.410354	0.0994495	0.028522	0	-2.15525	-0.391875	-0.828286	0.562607	0.70028	0.816497	no
	493	NM_001136141	Treh	0.120756	0.0429901	0.420531	0.0994495	0.028522	0	-2.15523	-0.182886	-0.143593	0.615398	0.807419	NA	no
	494	NM_001003654	Pard6a	0.120156	0.0423898	0.410354	0.0994495	0.028522	0	-2.15496	-0.391875	-0.706166	0.562607	0.723475	NA	no
	495	NM_021841	Gabra6	0.119762	0.0419953	0.402231	0.0994495	0.028522	0	-2.15493	-0.39019	-0.856329	0.561848	0.652104	0.824007	no
	496	NM_001191897	Ms4a15	0.118767	0.0410005	0.383931	0.0994495	0.028522	0	-2.15483	-0.176102	-0.785871	0.55999	0.876732	NA	no
	497	NM_144759	Asmt	0.687171	0.609405	11.5462	0.224844	0.153917	2.53159	-2.15472	-1.91249	-2.10221	0.0585982	0.112309	0.0689424	no
	498	NM_021858	Gnb3	0.120156	0.0423898	0.410354	0.0994495	0.028522	0	-2.15449	-0.391875	-0.816177	0.562607	0.766154	0.820829	no
	499	NM_001106141	RGD1562699	0.120756	0.0429901	0.420531	0.0994495	0.028522	0	-2.15405	-0.182886	-0.271352	0.636479	0.888959	NA	no
	500	NM_001039377	Alox12b	0.119762	0.0419953	0.402231	0.0994495	0.028522	0	-2.1524	-0.39019	-0.79794	0.562607	0.737477	NA	no
	501	NM_001106874	Slc25a41	0.118767	0.0410005	0.383931	0.0994495	0.028522	0	-2.15196	-0.176102	-0.763106	0.561296	0.897446	NA	no
	502	NM_019295	Cd5	0.119762	0.0419953	0.402231	0.0994495	0.028522	0	-2.15163	-0.39019	-0.143593	0.563081	0.601193	NA	no
	503	NM_001113365	Tbc1d14	0.119762	0.0419953	0.402231	0.0994495	0.028522	0	-2.15141	-0.39019	-0.378706	0.563492	0.655521	NA	no
	504	NM_031605	Cyp4a8	0.119762	0.0419953	0.402231	0.0994495	0.028522	0	-2.15129	-0.39019	-0.143593	0.563589	0.347566	NA	no
	505	NM_019253	Ptpn5	0.118767	0.0410005	0.383931	0.0994495	0.028522	0	-2.15016	-0.176102	-0.669888	0.562559	0.921891	0.855215	no
	506	NM_131912	Kcnh7	0.118767	0.0410005	0.383931	0.0994495	0.028522	0	-2.1499	-0.176102	-0.779338	0.562559	0.935942	0.825929	no
	507	NM_001109392	Llcfc1	0.119762	0.0419953	0.402231	0.0994495	0.028522	0	-2.14975	-0.39019	-0.143593	0.56644	0.467681	NA	no
	508	NR_032749	Mir628	0.119762	0.0419953	0.402231	0.0994495	0.028522	0	-2.14919	-0.39019	-0.779878	0.567016	0.745743	NA	no
	509	NM_001109355	Igbp1b	0.119762	0.0419953	0.402231	0.0994495	0.028522	0	-2.14916	-0.39019	-0.83065	0.567016	0.778561	0.826008	no
	510	NR_106673	Scarna3	0.120156	0.0423898	0.410354	0.0994495	0.028522	0	-2.14691	-0.391875	-0.271307	0.586402	0.697491	NA	no
	511	NM_001106018	Spata48	0.118767	0.0410005	0.383931	0.0994495	0.028522	0	-2.14689	-0.176102	-0.838163	0.562607	0.911791	0.828243	no
	512	NM_001108176	Zic4	0.118767	0.0410005	0.383931	0.0994495	0.028522	0	-2.14481	-0.176102	-0.749293	0.564444	0.921055	0.837711	no
	513	NM_001169149	Nlrp9	0.118767	0.0410005	0.383931	0.0994495	0.028522	0	-2.14406	-0.176102	-0.143593	0.565097	0.705882	NA	no
	514	NM_001000601	Olr795	0.118767	0.0410005	0.383931	0.0994495	0.028522	0	-2.14406	-0.176102	-0.143593	0.565097	0.705882	NA	no
	515	NM_001105872	Meltf	11.5621	11.4844	224.322	2.68336	2.61244	52.0231	-2.14258	-1.58734	-2.07491	0.000725954	0.10132	0.000413044	yes
	516	NM_001109675	Gstt4	0.118767	0.0410005	0.383931	0.0994495	0.028522	0	-2.13978	-0.176102	-0.215472	0.569283	0.86776	NA	no
	517	NM_001271355	Hoxa13	0.119762	0.0419953	0.402231	0.0994495	0.028522	0	-2.13957	-0.39019	-0.143593	0.592091	0.541734	NA	no
	518	NM_001271376	Cpamd8	0.119762	0.0419953	0.402231	0.0994495	0.028522	0	-2.13642	-0.39019	-0.143593	0.600966	0.624888	NA	no
	519	NM_001106652	Slc46a2	0.118767	0.0410005	0.383931	0.0994495	0.028522	0	-2.13525	-0.176102	-0.595567	0.575772	0.897844	NA	no
	520	NM_199253	Pcsk9	5.19438	5.11662	100.055	1.25216	1.18124	23.2523	-2.13363	-1.85963	-2.0518	0.0363478	0.112309	0.0324816	yes
	521	NM_001008807	Krt77	0.118767	0.0410005	0.383931	0.0994495	0.028522	0	-2.13176	-0.176102	-0.804945	0.580673	0.910598	0.853677	no
	522	NM_184046	Rtkn	0.118767	0.0410005	0.383931	0.0994495	0.028522	0	-2.11364	-0.176102	-0.766706	0.608569	0.945314	0.863175	no
	523	NM_001037205	Abcg3l4	0.118767	0.0410005	0.383931	0.0994495	0.028522	0	-2.10803	-0.176102	-0.37516	0.618121	0.896587	NA	no
	524	NM_031504	C4a	2.19621	2.11844	41.0322	0.576774	0.505846	9.58741	-2.1054	-1.57945	-2.04752	0.00171096	0.0541716	0.00166102	yes
	525	NM_001169575	Ppp1r3e	0.482515	0.404748	7.55528	0.184709	0.113781	1.71478	-2.10323	-1.82061	-2.06522	0.008588	0.0654649	0.0268524	yes
	526	NM_022691	Exoc7	1.50975	1.43198	27.8577	0.426983	0.356055	6.56287	-2.08588	-0.917121	-1.94372	0.330674	0.635306	0.256673	no
	527	NM_031649	Klrg1	0.240427	0.162661	2.7815	0.128001	0.0570735	0.575647	-2.08365	-1.46531	-1.713	0.353676	0.112309	NA	no
	528	NM_001017481	Cep295nl	0.242154	0.164388	2.80529	0.126537	0.0556095	0.539454	-2.08307	-1.84518	-2.02564	0.164007	0.096306	0.230913	no
	529	NM_001106671	Ttc22	0.491713	0.413947	7.69003	0.184095	0.113167	1.70962	-2.0822	-2.25839	-1.94431	0.0106533	0.0167931	0.0278757	yes
	530	NM_001163277	Jakmip3	0.240559	0.162793	2.77681	0.13002	0.0590922	0.6106	-2.07629	-1.88436	-1.69799	0.191064	0.0601796	0.274756	no
	531	NM_001011900	Tssk1b	0.238023	0.160257	2.72939	0.127665	0.0567371	0.569875	-2.07451	-1.22882	-1.98448	0.219314	0.276717	0.26759	no
	532	NM_053509	Zp1	1.20862	1.13085	21.8263	0.359323	0.288396	5.22063	-2.0724	-1.87993	-1.66078	0.154669	0.010583	0.734664	no
	533	NM_181080	Trim50	0.486114	0.408348	7.59177	0.188073	0.117145	1.77313	-2.07172	-1.98448	-1.85796	0.237666	0.043825	NA	no
	534	NM_001106531	Bpifb2	0.29931	0.221544	3.92707	0.140081	0.0691533	0.809181	-2.06546	-2.14268	-1.67437	0.175084	0.00546393	NA	no
	535	NM_001106827	Celf6	0.234154	0.156388	2.66632	0.127665	0.0567371	0.569875	-2.05993	-1.23656	-1.75049	0.241774	0.271471	0.300538	no
	536	NM_001077675	Trim72	4.86717	4.7894	93.2543	1.23661	1.16568	22.9817	-2.05875	-2.77507	-1.96023	0.0792851	0.0390403	0.0619491	no
	537	NM_001106896	Tfap2b	0.181181	0.103415	1.59522	0.112716	0.0417885	0.270348	-2.05066	-0.875598	-1.71359	0.443148	0.487064	0.46378	no
	538	NM_001106481	Upp2	0.353293	0.275527	4.9879	0.154534	0.0836065	1.11634	-2.04003	-2.11303	-1.55658	0.155429	0.00742118	NA	no
	539	NM_133577	P2ry14	4.04657	3.96881	77.2968	1.0514	0.980474	19.0381	-2.03981	-1.71324	-1.99383	0.000166263	0.0128045	0.000141537	yes
	540	NM_001170597	Adgrb1	0.291874	0.214108	3.79491	0.141208	0.0702808	0.839601	-2.03466	-1.70002	-1.63178	0.0879103	0.112309	0.177569	no
	541	NM_001108226	Wnt6	0.463474	0.385708	7.15558	0.182453	0.111526	1.65393	-2.02636	-2.43598	-1.92954	0.232348	0.0980559	0.212847	no
	542	NM_031813	Mybph	0.178871	0.101104	1.55724	0.114398	0.0434706	0.299527	-2.02125	-1.07291	-1.79594	0.451915	0.418319	0.450084	no
	543	NM_001106388	Rfx6	0.17645	0.0986833	1.50915	0.112716	0.0417885	0.270348	-2.01806	-0.705274	-1.71241	0.473109	0.530682	NA	no
	544	NM_001037216	Nxf7	12.554	12.4762	244.125	3.16687	3.09594	61.6726	-2.01804	-1.47446	-1.94996	0.0054568	0.0206678	0.0165471	yes
	545	NM_017240	Myh7	1.03698	0.959211	18.4338	0.322242	0.251315	4.48629	-2.01308	-1.66732	-1.94962	0.000485239	0.0265514	0.00140464	yes
	546	NM_133400	A1cf	0.347173	0.269406	4.87541	0.155089	0.0841611	1.1151	-2.01151	-1.79716	-1.81052	0.0610524	0.00905813	NA	no
	547	NM_001034151	Tmem54	2.54831	2.47054	47.9812	0.699873	0.628945	12.0847	-2.00934	-1.14353	-1.93634	0.0667238	0.312753	0.079984	no
	548	NR_133650	Khps1a	1.32026	1.24249	24.0923	0.399777	0.328849	6.01063	-2.00447	-1.95376	-1.96599	0.0336073	0.112309	0.0539249	no
	549	NR_073588	Ppp2r2b	0.177876	0.100109	1.53895	0.114398	0.0434706	0.299527	-2.00225	-1.28143	-1.53416	0.376242	0.112309	0.464865	no
	550	NM_053504	Prss12	6.26693	6.18917	120.853	1.62656	1.55563	30.7478	-2.00187	-1.57302	-1.94488	0.000109506	0.112309	7.88981e-05	yes
	551	NM_001191669	Thsd7b	0.174607	0.0968407	1.48605	0.112716	0.0417885	0.270348	-2.0017	-0.976441	-1.48802	0.398555	0.370208	0.494538	no
	552	NM_001014096	Cldn18	0.175528	0.097762	1.4976	0.112993	0.0420657	0.269727	-2.00136	-1.34701	-1.05193	0.384884	0.0172909	NA	no
	553	NM_001105922	Fkbp6	0.74149	0.663723	12.5798	0.253278	0.18235	3.09445	-2.00074	-0.986121	-1.95508	0.120759	0.307112	0.159876	no
	554	NM_001191101	Hfm1	0.174176	0.0964095	1.47455	0.112993	0.0420657	0.269727	-1.99899	-1.34538	-1.4909	0.375346	0.0706174	0.480143	no
	555	NM_001270561	Eloc	0.175923	0.0981565	1.50572	0.114735	0.0438071	0.3053	-1.99892	-1.0665	-1.78075	0.424713	0.354374	0.428693	no
	556	NR_032277	Mir425	0.174776	0.0970098	1.48473	0.114735	0.0438071	0.3053	-1.99789	-1.18346	-1.85002	0.380948	0.242974	NA	no
	557	NM_001106361	Pax2	0.970539	0.892773	17.1453	0.315586	0.244659	4.31956	-1.99556	-2.03958	-1.87024	0.00176612	0.000666445	0.418441	yes
	558	NM_033099	Ptprv	1.08109	1.00333	19.293	0.338082	0.267155	4.79035	-1.99425	-1.73514	-1.95168	0.0066362	0.0754741	0.00891019	yes
	559	NM_153295	Gpr156	0.17275	0.0949835	1.44475	0.112716	0.0417885	0.270348	-1.99422	-0.976819	-1.57392	0.402394	0.288642	0.471058	no
	560	NM_012549	Edn2	0.173144	0.095378	1.45288	0.112993	0.0420657	0.269727	-1.98994	-0.976953	-1.78338	0.498429	0.206453	0.545402	no
	561	NM_001134604	Cytl1	0.171792	0.0940254	1.42983	0.114735	0.0438071	0.3053	-1.98914	-1.18061	-1.59175	0.394984	0.112309	0.458566	no
	562	NM_152846	F7	0.403082	0.325315	5.9483	0.171106	0.100178	1.43866	-1.98677	-1.40932	-1.67277	0.305947	0.112309	NA	no
	563	NM_199371	Prss30	0.233775	0.156008	2.62962	0.125982	0.0550549	0.540695	-1.97943	-1.2875	-1.83764	0.227681	0.112309	0.273362	no
	564	NM_001169141	Myom2	0.635785	0.558019	10.4898	0.232305	0.161377	2.66656	-1.97252	-2.41765	-1.9164	0.0282615	0.0142532	0.0373692	yes
	565	NM_133599	Lgals2	10.7633	10.6855	209	2.80923	2.7383	54.8403	-1.97165	-1.85307	-1.84374	0.113275	0.0193383	0.24505	no
	566	NM_153301	Alox15b	0.285031	0.207264	3.65916	0.140081	0.0691533	0.809181	-1.96843	-1.83655	-2.00258	0.165837	0.0856344	NA	no
	567	NM_012880	Sod3	17.5634	17.4857	342.119	4.56653	4.49561	89.9159	-1.96365	-1.15911	-1.90722	4.98909e-05	0.160407	3.20979e-05	yes
	568	NM_001191843	Atp6ap1l	0.773898	0.696132	13.2648	0.263694	0.192766	3.33171	-1.96233	-2.75917	-1.85332	0.0400919	0.0409919	0.0445444	yes
	569	NM_020072	Acp3	0.173387	0.0956205	1.45831	0.114398	0.0434706	0.299527	-1.96125	-0.970359	-0.794448	0.653473	0.31725	NA	no
	570	NM_001130546	Lynx1	0.342846	0.265079	4.77969	0.156771	0.0858432	1.14428	-1.95666	-1.67755	-1.6791	0.079697	0.112309	0.137543	no
	571	NM_017315	Slc23a1	2.79269	2.71492	52.8399	0.784359	0.713432	13.8077	-1.95497	-1.66631	-1.91078	0.00445442	0.0391088	0.00834365	yes
	572	NM_001127560	Sytl3	1.54197	1.4642	28.2446	0.458331	0.387403	7.25452	-1.95281	-1.41416	-1.89936	0.00186791	0.174451	0.00249337	yes
	573	NM_001195616	Lrrc29	0.330509	0.252742	4.56277	0.15307	0.0821425	1.08015	-1.94386	-1.92748	-1.81743	0.0803534	0.0158674	0.119349	no
	574	NM_013215	Akr7a3	8.78256	8.70479	170.16	2.35276	2.28183	45.576	-1.93721	-1.62308	-1.86289	0.0166286	0.081262	0.0128322	yes
	575	NM_053567	Ftcd	2.60581	2.52804	49.1118	0.746142	0.675214	13.0463	-1.93658	-2.35563	-1.86324	0.0241126	0.0605716	0.0207842	yes
	576	NM_001106336	Ms4a10	1.2355	1.15774	22.2441	0.388752	0.317825	5.85753	-1.93525	-1.90212	-1.69764	0.201654	0.0140077	0.628615	no
	577	NM_012929	Col2a1	1.0431	0.965334	18.4811	0.339764	0.268837	4.81953	-1.92573	-1.27652	-1.86534	0.00827109	0.232629	0.00986566	yes
	578	NM_001128138	Lcn12	0.710051	0.632284	12.01	0.254742	0.183814	3.13065	-1.91689	-1.88428	-1.85734	0.00552187	0.00196222	0.0112703	yes
	579	NM_001012352	Dusp26	1.19208	1.11431	21.4484	0.377604	0.306677	5.60202	-1.91116	-1.73674	-1.83941	0.000685671	0.112309	0.00167487	yes
	580	NM_001135840	Gtpbp6	0.951098	0.873332	16.6341	0.323225	0.252297	4.4734	-1.90568	-1.20144	-1.68913	0.594015	0.664131	0.49404	no
	581	NM_001271312	S100a14	0.759207	0.681441	12.946	0.270581	0.199654	3.4347	-1.90162	-1.42418	-1.86048	0.0166313	0.118911	0.0242039	yes
	582	NM_053491	Plg	18.2922	18.2145	356.046	4.96697	4.89605	98.0506	-1.8995	-1.12717	-1.83286	0.00807864	0.112309	0.0063108	yes
	583	NM_001108880	Barx1	1.65965	1.58188	30.73	0.51436	0.443433	8.29248	-1.89924	-2.05292	-1.87742	0.000986065	0.0140757	0.0268524	yes
	584	NM_138530	Pbld1	6.73124	6.65347	129.934	1.86645	1.79553	35.6683	-1.89819	-1.41689	-1.82887	0.0168512	0.112309	0.0134119	yes
	585	NM_001024326	Rab19	0.642716	0.56495	10.7066	0.242703	0.171775	2.8706	-1.8956	-1.71743	-1.86838	0.0125535	0.0706174	0.0216301	yes
	586	NM_001105885	Hoxd4	0.274304	0.196537	3.44215	0.141208	0.0702808	0.839601	-1.88259	-1.56928	-1.41783	0.234345	0.0505949	NA	no
	587	NM_001099458	Vom2r4	0.276051	0.198284	3.47332	0.142891	0.071963	0.868781	-1.87673	-1.6988	-1.44008	0.17139	0.0027009	NA	no
	588	NM_001008846	RT1-DOb	0.433726	0.35596	6.55943	0.186113	0.115186	1.74458	-1.87616	-1.29575	-1.80109	0.217285	0.354631	0.210497	no
	589	NM_001109022	Inmt	0.221636	0.14387	2.401	0.125982	0.0550549	0.540695	-1.87141	-1.59083	-1.67867	0.336319	0.131336	0.368521	no
	590	NM_001106078	Tssk6	0.219816	0.14205	2.36308	0.12626	0.0553322	0.540074	-1.86954	-1.26596	-1.83851	0.401276	0.300054	NA	no
	591	NM_001105739	Prrx2	2.14299	2.06522	40.0402	0.653199	0.582272	11.1139	-1.86559	-0.866952	-1.81233	0.00979797	0.423424	0.0092205	yes
	592	NM_001346306	Srrm4	0.218069	0.140303	2.33191	0.126537	0.0556095	0.539454	-1.85306	-1.31167	-1.48523	0.331133	0.314137	0.403143	no
	593	NM_001191996	Pdzd3	1.43529	1.35752	26.2673	0.461181	0.390254	7.28761	-1.84854	-1.70087	-1.79844	0.00546417	0.0293057	0.00680852	yes
	594	NM_057199	Ncr1	0.415872	0.338105	6.2516	0.181008	0.11008	1.65064	-1.84593	-1.71285	-1.83087	0.169047	0.112309	NA	no
	595	NM_001008763	Lrrc66	1.04293	0.965167	18.507	0.35584	0.284913	5.14948	-1.84513	-1.21372	-1.80701	0.00896745	0.160672	0.0134273	yes
	596	NM_001106846	Cldn2	33.6976	33.6198	658.097	9.47211	9.40118	188.549	-1.84095	-1.45973	-1.76566	0.0276035	0.0720479	0.0286164	yes
	597	NM_001106124	Slc39a12	0.213769	0.136002	2.25734	0.125982	0.0550549	0.540695	-1.83886	-1.50687	-1.39748	0.358922	0.591794	0.441525	no
	598	NM_001109367	Mageb7	0.520348	0.442582	8.25717	0.211578	0.14065	2.26124	-1.8373	-1.2611	-1.55033	0.319128	0.156005	NA	no
	599	NM_001106233	Tescl	0.166865	0.0890981	1.32393	0.112716	0.0417885	0.270348	-1.8371	-0.957013	-1.05155	0.605156	0.296485	NA	no
	600	NM_001134516	Uap1l1	27.1439	27.0661	530.171	7.65708	7.58615	151.878	-1.83624	-1.3927	-1.79195	1.47615e-07	0.0111762	8.40979e-08	yes
	601	NM_017291	Gabrr1	0.21741	0.139643	2.33318	0.129683	0.0587557	0.604827	-1.83326	-0.93866	-1.74748	0.419938	0.524558	0.42446	no
	602	NM_001025133	Capn13	0.409204	0.331438	6.1283	0.181008	0.11008	1.65064	-1.82641	-1.73818	-1.80677	0.236399	0.112309	0.295407	no
	603	NM_023094	Abo3	0.620128	0.542362	10.2452	0.241812	0.170884	2.86607	-1.82399	-1.72529	-1.51667	0.0303923	4.46475e-05	0.741838	yes
	604	NM_001100869	Cfap157	0.777013	0.699246	13.2905	0.284007	0.213079	3.69164	-1.82249	-1.82176	-1.77972	0.0122441	0.112309	0.018185	yes
	605	NM_001025040	Ccdc183	0.165475	0.0877088	1.29751	0.112716	0.0417885	0.270348	-1.81129	-1.16494	-1.61523	0.559704	0.329051	NA	no
	606	NM_134393	Pmfbp1	2.10596	2.0282	39.3506	0.666029	0.595102	11.3986	-1.80622	-1.09528	-1.76062	0.0115698	0.254564	0.0123221	yes
	607	NM_001109080	Lefty1	0.51549	0.437723	8.16499	0.214151	0.143224	2.29496	-1.80564	-1.29701	-1.71166	0.377498	0.215505	0.498787	no
	608	NM_001014242	Isoc1	0.215553	0.137786	2.29188	0.129347	0.0584192	0.599054	-1.80352	-1.56049	-1.60175	0.612589	0.359433	0.553153	no
	609	NM_001007638	RGD1359334	0.168217	0.0904506	1.34698	0.114735	0.0438071	0.3053	-1.80109	-0.888121	-1.52601	0.490832	0.402218	0.493484	no
	610	NM_001037508	Defb24	0.164123	0.0863563	1.27446	0.112993	0.0420657	0.269727	-1.79891	-1.09934	-0.903126	0.538859	0.112309	NA	no
	611	NM_001207022	Shisa8	0.165512	0.0877455	1.30088	0.114398	0.0434706	0.299527	-1.79682	-0.886196	-1.37351	0.491587	0.280525	0.551571	no
	612	NM_001134751	Pnkd	0.165439	0.0876721	1.29413	0.114398	0.0434706	0.299527	-1.79593	-0.882968	-1.48701	0.493331	0.244833	0.515076	no
	613	NM_001108972	Igfbpl1	0.162733	0.084967	1.24804	0.112716	0.0417885	0.270348	-1.79428	-0.886049	-1.08738	0.485469	0.430715	0.623112	no
	614	NR_144440	LOC690414	0.163559	0.0857927	1.26766	0.114735	0.0438071	0.3053	-1.79363	-0.87807	-1.56843	0.486168	0.405458	0.473721	no
	615	NM_001271293	Thoc7	0.164123	0.0863563	1.27446	0.114735	0.0438071	0.3053	-1.79269	-1.09293	-1.63037	0.504622	0.215823	NA	no
	616	NM_032065	Slc1a6	0.162733	0.084967	1.24804	0.112993	0.0420657	0.269727	-1.79241	-0.884982	-1.37307	0.507326	0.375375	0.561466	no
	617	NM_022379	Tfec	2.51705	2.43928	47.3639	0.788146	0.717219	13.9081	-1.78858	-1.41216	-1.72781	0.0524725	0.165783	0.054278	no
	618	NM_001100811	Mtarc1	2.07332	1.99555	38.696	0.662547	0.591619	11.3271	-1.78723	-1.27248	-1.74345	0.00892154	0.112309	0.00991917	yes
	619	NM_001191676	Ugt2b10	0.210042	0.132276	2.1718	0.125982	0.0550549	0.540695	-1.78627	-0.710994	-0.704766	0.692836	0.281628	NA	no
	620	NM_001109173	Gpr150	0.160781	0.0830142	1.21482	0.114398	0.0434706	0.299527	-1.78583	-0.875943	-1.34061	0.500241	0.289251	0.565279	no
	621	NM_001134454	Csad	0.159391	0.0816249	1.18839	0.112993	0.0420657	0.269727	-1.7846	-0.573172	-1.54642	0.501843	0.630095	0.499431	no
	622	NM_001301646	LOC102552805	0.458797	0.38103	7.06888	0.196907	0.125979	1.9611	-1.78119	-1.73674	-1.70023	0.0351779	0.0171406	0.0578635	yes
	623	NM_031509	Gsta1	2.40248	2.32471	45.1303	0.755353	0.684425	13.2132	-1.78059	-1.48771	-1.72237	0.000611534	0.190042	0.000882536	yes
	624	NM_145774	Rab38	0.261193	0.183426	3.18041	0.143227	0.0722995	0.874554	-1.77889	-0.893761	-1.62557	0.211717	0.405284	0.254328	no
	625	NM_001034021	Tbc1d14	0.214494	0.136728	2.24906	0.125982	0.0550549	0.540695	-1.77842	-1.05769	-1.73678	0.46133	0.340541	NA	no
	626	NM_001108224	Vil1	18.9114	18.8336	368.758	5.61237	5.54144	111.473	-1.76775	-1.52877	-1.69025	0.0604545	0.0844783	0.0487424	no
	627	NM_031652	Kcnab3	0.702683	0.624917	11.8486	0.277765	0.206837	3.56998	-1.7625	-1.6112	-1.67491	0.00852799	0.112309	0.0163063	yes
	628	NM_057187	Grifin	4.4674	4.38964	85.7813	1.38645	1.31553	25.7037	-1.75373	-1.87365	-1.70636	0.0351779	0.08146	0.0273106	yes
	629	NM_001047088	Ffar4	0.210456	0.13269	2.18731	0.128001	0.0570735	0.575647	-1.74295	-0.766657	-1.69022	0.552736	0.629626	NA	no
	630	NM_012511	Atp7b	20.7123	20.6346	404.376	6.25182	6.1809	124.142	-1.74001	-1.57159	-1.68645	0.000348719	0.00451621	0.000278043	yes
	631	NM_001108869	Cideb	6.0029	5.92513	115.609	1.86314	1.79222	35.527	-1.73303	-1.25398	-1.67423	0.0216199	0.112309	0.0220274	yes
	632	NM_020081	Cd86	1.20768	1.12991	21.7497	0.426092	0.355164	6.55834	-1.73149	-1.47029	-1.69661	0.0063745	0.0385088	0.00957817	yes
	633	NM_017117	Capn3	3.02889	2.95113	57.3807	0.967907	0.89698	17.4817	-1.73068	-1.25869	-1.6831	0.000898399	0.112309	0.000882536	yes
	634	NM_001127650	Anks4b	2.50133	2.42356	47.1977	0.816357	0.745429	14.3884	-1.72698	-1.54738	-1.68949	0.00421332	0.0684853	0.00495619	yes
	635	NM_133393	Lfng	32.8252	32.7474	640.383	9.98046	9.90953	197.867	-1.72617	-1.2737	-1.6825	1.19762e-05	0.0306538	6.83971e-06	yes
	636	NM_053969	Gps1	0.209236	0.13147	2.15956	0.125982	0.0550549	0.540695	-1.72493	-1.59287	-1.70368	0.359075	0.112309	0.39697	no
	637	NM_130739	Acsl6	0.357447	0.27968	5.04897	0.166336	0.0954089	1.3505	-1.72429	-1.17036	-1.47588	0.0879103	0.315339	0.150513	no
	638	NM_001305171	Fam184b	0.2067	0.128933	2.11215	0.125982	0.0550549	0.540695	-1.72402	-1.11213	-1.4217	0.402625	0.315527	0.455273	no
	639	NR_131894	Cysltr2	0.207131	0.129365	2.12365	0.126537	0.0556095	0.539454	-1.72088	-1.32362	-1.65767	0.36172	0.19259	0.399369	no
	640	NM_001168586	Rufy2	0.205068	0.127302	2.0803	0.126537	0.0556095	0.539454	-1.71604	-1.17092	-1.54671	0.586351	0.439502	0.54223	no
	641	NM_001191987	Slc5a8	0.204147	0.12638	2.06875	0.125982	0.0550549	0.540695	-1.71363	-1.49539	-1.67075	0.446508	0.112309	0.441808	no
	642	NM_012740	Th	0.262839	0.185073	3.18368	0.144968	0.0740408	0.910127	-1.71287	-0.366021	-1.60061	0.300635	0.798406	0.319342	no
	643	NM_001107291	Itih1	0.715093	0.637327	12.0723	0.281156	0.210229	3.65855	-1.70737	-1.45618	-1.66282	0.204449	0.237801	0.21606	no
	644	NM_001008802	Krt1	0.262312	0.184546	3.18026	0.141822	0.0708946	0.844754	-1.70521	-0.828536	-1.54255	0.257615	0.280337	0.299351	no
	645	NM_013153	Has2	0.254445	0.176678	3.0366	0.140931	0.0700036	0.840222	-1.70451	-0.911822	-1.5679	0.336983	0.450629	0.352833	no
	646	NM_001371341	Mia2	2.75824	2.68047	52.1473	0.906963	0.836035	16.3126	-1.70194	-1.49823	-1.6463	0.0416933	0.112309	0.0457711	yes
	647	NM_001039849	Gpx4	0.902701	0.824934	15.8143	0.342574	0.271646	4.87913	-1.70145	-1.60336	-1.66644	0.00810663	0.0350091	0.0119905	yes
	648	NM_001108962	R3hdml	0.203115	0.125349	2.04707	0.126537	0.0556095	0.539454	-1.69997	-1.32128	-1.30952	0.575096	0.112309	NA	no
	649	NM_001106145	Slc27a6	0.254386	0.17662	3.04804	0.143286	0.0723586	0.880947	-1.69771	-1.50485	-1.66921	0.380948	0.124177	0.403483	no
	650	NM_012624	Pklr	12.8911	12.8133	250.966	4.03941	3.96849	79.2856	-1.69578	-1.2112	-1.63472	0.0372749	0.112309	0.033649	yes
	651	NM_001126297	Armh1	0.250066	0.1723	2.96608	0.139249	0.0683214	0.811043	-1.68817	-1.68272	-1.50097	0.253561	0.112309	0.302957	no
	652	NM_012704	Ptger3	1.89915	1.82138	35.3971	0.65023	0.579303	11.068	-1.68519	-1.61898	-1.65716	7.30573e-05	0.0110675	0.000201875	yes
	653	NM_001105948	Serpinb8	1.85981	1.78205	34.5614	0.641397	0.570469	10.8798	-1.68394	-1.29523	-1.65523	0.004076	0.112309	0.00701114	yes
	654	NM_001013952	LOC300308	0.701277	0.62351	11.8262	0.281534	0.210606	3.63782	-1.68322	-1.76356	-1.59128	0.438834	0.303295	0.380146	no
	655	NM_001109195	Rnf208	4.45089	4.37312	85.2955	1.42528	1.35435	26.7452	-1.68112	-1.58123	-1.63188	5.01826e-07	0.0195977	1.06524e-06	yes
	656	NM_001108824	Fbll1	0.380696	0.30293	5.56727	0.183304	0.112376	1.68498	-1.68046	-0.826238	-1.51517	0.169047	0.589628	0.202014	no
	657	NM_001104528	Ephb1	4.55657	4.4788	87.6282	1.48769	1.41676	27.8068	-1.67962	-1.62922	-1.6358	0.00067087	0.112309	0.00067846	yes
	658	NM_001191902	Sp9	0.341924	0.264158	4.76814	0.170037	0.0991097	1.41463	-1.67704	-1.26937	-1.56134	0.289123	0.341636	0.286654	no
	659	NM_019343	Rgs7	0.244771	0.167005	2.87321	0.142613	0.0716857	0.869402	-1.67628	-1.38892	-1.35441	0.266711	0.112309	0.351759	no
	660	NM_001191982	Spaca1	0.788317	0.710551	13.5793	0.310381	0.239453	4.24575	-1.67163	-1.14369	-1.59977	0.289114	0.205417	0.439501	no
	661	NM_138825	Serpina12	7.91288	7.83511	153.944	2.5626	2.49167	49.4817	-1.66284	-1.59907	-1.63085	4.72476e-05	1.43654e-06	0.000733091	yes
	662	NM_031620	Phgdh	33.511	33.4333	655.021	10.6408	10.5699	212.596	-1.66177	-1.31289	-1.6101	6.54082e-05	0.0658321	5.73647e-05	yes
	663	NM_017072	Cps1	4.38027	4.3025	83.9002	1.45159	1.38066	27.2953	-1.65143	-1.50279	-1.59073	0.0372749	0.112309	0.0320078	yes
	664	NM_001007016	Sspo	0.648551	0.570784	10.7965	0.266762	0.195835	3.35779	-1.65138	-1.9191	-1.60405	0.0829135	0.0832091	0.0853867	no
	665	NM_001346368	RGD1562844	21.9514	21.8736	430.427	7.08914	7.01821	142.008	-1.64312	-2.19835	-1.33232	0.591221	0.0819342	0.804002	no
	666	NM_001106823	Hykk	2.37026	2.2925	44.4821	0.81958	0.748653	14.493	-1.64158	-0.784091	-1.58207	0.0507819	0.48048	0.0431277	no
	667	NM_173299	Np4	0.860006	0.782239	14.9996	0.337864	0.266936	4.79737	-1.64053	-1.59528	-1.59184	0.239412	0.142254	0.238786	no
	668	NM_001030044	Irx5	0.424604	0.346838	6.39605	0.200271	0.129343	2.01946	-1.64036	-1.39055	-1.63676	0.145772	0.112309	0.187147	no
	669	NM_134328	Taar1	0.158127	0.0803607	1.14352	0.112716	0.0417885	0.270348	-1.63366	-0.406972	-0.347003	0.707971	0.511075	NA	no
	670	NM_001191646	Hs3st3b1	2.11852	2.04075	39.6283	0.743432	0.672505	12.9659	-1.62644	-1.49083	-1.58939	0.0223049	0.0706174	0.0373922	yes
	671	NM_031796	Galnt5	0.244786	0.16702	2.84463	0.139249	0.0683214	0.811043	-1.62059	-1.11842	-1.56408	0.41468	0.36289	0.411165	no
	672	NM_053318	Hpx	4.64033	4.56256	89.0954	1.56963	1.4987	29.527	-1.61877	-1.343	-1.57566	0.00890001	0.112309	0.00979272	yes
	673	NM_001109521	LOC689065	4.15871	4.08095	79.5936	1.42108	1.35015	26.5474	-1.61474	-1.31994	-1.56612	0.0262167	0.112309	0.0252954	yes
	674	NM_001017450	Miip	0.283622	0.205855	3.62535	0.154752	0.0838246	1.10933	-1.61191	-0.521089	-1.50733	0.635088	0.794545	0.554868	no
	675	NM_001128196	Phykpl	0.157132	0.0793659	1.12522	0.112716	0.0417885	0.270348	-1.6117	-0.403227	-1.35901	0.68988	0.816003	0.6588	no
	676	NM_001011957	Ell3	0.504753	0.426986	7.96958	0.224567	0.15364	2.53221	-1.60947	-1.70535	-1.592	0.068784	0.112309	0.0870565	no
	677	NM_022284	Guca2b	0.424646	0.346879	6.43539	0.20409	0.133162	2.09669	-1.60693	-2.17992	-1.48413	0.609289	0.104161	NA	no
	678	NM_001024895	MGC114492	0.248202	0.170435	2.91103	0.144968	0.0740408	0.910127	-1.60575	-0.976162	-1.56982	0.404691	0.323518	NA	no
	679	NM_024157	Cfi	3.0295	2.95173	57.4361	1.05637	0.985444	19.2686	-1.60238	-1.31816	-1.54804	0.0649297	0.164283	0.0689424	no
	680	NM_001109116	Prr7	16.2885	16.2108	318.841	5.42695	5.35602	107.157	-1.59809	-1.64845	-1.56254	1.04663e-07	5.54318e-05	1.60695e-07	yes
	681	NM_017144	Tnni3	0.198619	0.120853	1.95267	0.125982	0.0550549	0.540695	-1.59519	-1.37864	-1.36051	0.501903	0.383363	0.516165	no
	682	NM_001134519	Ttc39a	2.74105	2.66329	52.0612	0.975254	0.904327	17.5492	-1.59086	-1.59451	-1.524	0.259424	0.112309	0.260708	no
	683	NM_032462	Kcnip3	0.324271	0.246504	4.4264	0.16976	0.0988324	1.41525	-1.58827	-0.701861	-1.43126	0.152208	0.419553	0.201736	no
	684	NM_001100980	Efnb3	0.242943	0.165177	2.82153	0.144968	0.0740408	0.910127	-1.58395	-1.48824	-1.24339	0.312334	0.199005	0.397653	no
	685	NM_173329	Defa5	0.613721	0.535954	10.1569	0.265476	0.194548	3.34077	-1.58327	-1.39513	-1.51403	0.406641	0.238321	0.441947	no
	686	NM_001108973	Slc1a7	0.154858	0.0770921	1.09062	0.112993	0.0420657	0.269727	-1.58309	-0.770373	-1.31187	0.692942	0.519607	NA	no
	687	NM_001025694	Fam166a	0.156775	0.0790082	1.12047	0.112716	0.0417885	0.270348	-1.5785	-0.499027	-1.39015	0.63753	0.680592	0.594599	no
	688	NM_001271066	Myo9b	0.197399	0.119633	1.92493	0.128278	0.0573508	0.575027	-1.57807	-0.884001	-1.52753	0.548526	0.424314	0.516165	no
	689	NM_022590	Slc5a2	0.154785	0.0770186	1.08387	0.112716	0.0417885	0.270348	-1.57795	-0.49374	-1.33728	0.66885	0.70028	NA	no
	690	NM_001024966	Samd14	0.405235	0.327469	6.03732	0.199657	0.12873	2.0143	-1.57753	-1.39575	-1.43714	0.145966	0.202869	0.178672	no
	691	NM_001167840	Il1rap	0.196272	0.118505	1.91133	0.127665	0.0567371	0.569875	-1.57596	-1.15992	-1.32411	0.504622	0.279838	0.521465	no
	692	NM_001047926	LOC498236	0.237854	0.160088	2.73071	0.142613	0.0716857	0.869402	-1.57555	-1.49181	-1.54276	0.386398	0.185691	NA	no
	693	NM_031013	Abcc6	2.07102	1.99325	38.6403	0.754316	0.683389	13.1653	-1.57304	-1.08314	-1.52498	0.00661687	0.118834	0.00688406	yes
	694	NM_001002803	Btnl3	0.154785	0.0770186	1.08387	0.112993	0.0420657	0.269727	-1.57266	-0.492673	-1.36216	0.656647	0.74382	NA	no
	695	NM_001105714	Wnt1	0.156606	0.0788391	1.12179	0.114398	0.0434706	0.299527	-1.571	-0.493854	-1.07274	0.643362	0.593394	NA	no
	696	NM_001079707	Gtsf1	0.280978	0.203212	3.57922	0.157839	0.0869116	1.16831	-1.57098	-1.53272	-1.39808	0.390778	0.0906566	NA	no
	697	NM_053415	Cxcr3	0.154295	0.0765285	1.08382	0.112993	0.0420657	0.269727	-1.57012	-0.399012	-1.35622	0.647771	0.80496	0.631367	no
	698	NM_001108293	Nfe2l1	0.15578	0.0780134	1.10217	0.114735	0.0438071	0.3053	-1.56924	-0.699396	-1.33445	0.692673	0.566337	NA	no
	699	NM_001165880	Egfl8	0.193457	0.11569	1.85511	0.128001	0.0570735	0.575647	-1.56525	-1.04582	-1.37928	0.478312	0.16502	0.495039	no
	700	NM_001170604	Il12rb1	0.155647	0.0778811	1.10686	0.114398	0.0434706	0.299527	-1.56475	-0.398705	-1.38282	0.636479	0.785093	0.617672	no
	701	NM_001134746	Lrrtm4	0.1539	0.076134	1.07569	0.112716	0.0417885	0.270348	-1.56263	-0.493184	-1.09223	0.631788	0.748903	0.680128	no
	702	NM_001110144	Cldn24	0.193925	0.116158	1.86998	0.127942	0.0570144	0.569254	-1.56244	-0.880006	-1.48769	0.534225	0.341443	NA	no
	703	NM_017058	Vdr	6.66319	6.58542	128.692	2.31655	2.24562	44.6186	-1.56141	-1.02447	-1.4979	0.101756	0.261203	0.100152	no
	704	NM_001271341	Nxnl1	0.153432	0.0756661	1.06082	0.112716	0.0417885	0.270348	-1.55954	-0.766751	-1.19846	0.632415	0.570463	0.641749	no
	705	NM_012892	Asic2	0.154427	0.0766608	1.07912	0.112716	0.0417885	0.270348	-1.55914	-0.76828	-1.16413	0.615362	0.368728	0.643885	no
	706	NM_001271221	Hist1h4m	0.153469	0.0757028	1.0642	0.112993	0.0420657	0.269727	-1.55845	-0.978152	-1.35521	0.621189	0.367821	0.594256	no
	707	NM_001035233	Slc1a2	0.154258	0.0764918	1.08044	0.112716	0.0417885	0.270348	-1.55827	-0.70577	-1.20744	0.612671	0.48764	0.623069	no
	708	NM_001191583	Tdrd6	0.193099	0.115332	1.85036	0.127665	0.0567371	0.569875	-1.55801	-1.09473	-1.523	0.549721	0.360397	0.556964	no
	709	NM_031732	Sult1c3	0.235676	0.15791	2.68805	0.144295	0.0733678	0.898581	-1.558	-1.26405	-1.54733	0.414938	0.112309	0.418037	no
	710	NM_001191995	Bsx	0.154427	0.0766608	1.07912	0.114735	0.0438071	0.3053	-1.55755	-0.760802	-0.347003	0.639617	0.198148	NA	no
	711	NM_013167	Ucp3	0.489103	0.411337	7.68264	0.228427	0.157499	2.58294	-1.55699	-1.41154	-1.5694	0.0655327	0.112309	0.154049	no
	712	NM_053802	Tgfbi	18.993	18.9152	370.298	6.52511	6.45419	129.114	-1.55243	-1.24662	-1.50692	0.000317536	0.0541716	0.000280111	yes
	713	NM_001106862	Ngp	2.01208	1.93431	37.7347	0.748501	0.677573	12.9944	-1.54892	-1.56438	-1.49772	0.207091	0.129712	0.18125	no
	714	NM_016987	Acly	0.151085	0.0733187	1.01948	0.114735	0.0438071	0.3053	-1.54882	-0.69343	-1.36984	0.629386	0.482182	0.592756	no
	715	NM_012897	Grk3	1.65574	1.57798	30.5271	0.621224	0.550297	10.4732	-1.54695	-1.35456	-1.50252	0.00299691	0.112309	0.00391967	yes
	716	NM_001109522	LOC689081	0.15208	0.0743135	1.03777	0.114398	0.0434706	0.299527	-1.54135	-0.75852	-1.2957	0.663897	0.595793	0.640437	no
	717	NM_001025025	Daw1	0.149733	0.0719662	0.996428	0.112716	0.0417885	0.270348	-1.54124	-0.484278	-1.12037	0.646093	0.769988	0.686964	no
	718	NM_001034007	Ncoa4	0.151122	0.0733555	1.02285	0.114398	0.0434706	0.299527	-1.54027	-0.755512	-1.03962	0.646513	0.430003	NA	no
	719	NM_001015034	Tnfrsf14	2.10505	2.02728	39.3864	0.780899	0.709971	13.6771	-1.53662	-1.36997	-1.49378	0.0697571	0.114122	0.0639131	no
	720	NM_012683	Ugt1a1	0.362852	0.285085	5.15196	0.186113	0.115186	1.74458	-1.53091	-0.720893	-1.4381	0.524684	0.57676	NA	no
	721	NM_134370	Psd	0.275656	0.19789	3.4652	0.152793	0.0818652	1.08077	-1.52813	-1.64643	-1.2295	0.35937	0.376548	0.414294	no
	722	NM_080895	Faim	0.278077	0.200311	3.51329	0.158176	0.0872481	1.17408	-1.52121	-0.866118	-1.44092	0.589727	0.606531	0.521465	no
	723	NM_022533	Pllp	13.682	13.6042	266.354	4.81757	4.74664	95.0549	-1.51933	-1.30613	-1.47261	0.000225661	0.0597705	0.000241774	yes
	724	NM_145782	Cyp3a18	0.149733	0.0719662	0.996428	0.114398	0.0434706	0.299527	-1.51899	-0.478036	-0.347003	0.685006	0.452164	NA	no
	725	NM_001106905	Il18r1	2.63335	2.55559	49.6333	0.975981	0.905054	17.6218	-1.51758	-1.00716	-1.47376	0.0441145	0.287632	0.0527659	no
	726	NM_001025002	LOC310926	17.0495	16.9717	333.605	6.03377	5.96284	119.05	-1.51334	-1.46997	-1.44362	0.197422	0.442092	NA	no
	727	NM_001191948	Cd177	0.15148	0.0737132	1.0276	0.114735	0.0438071	0.3053	-1.51161	-0.694707	-0.880957	0.753119	0.516517	NA	no
	728	NR_032760	Mir293	0.187373	0.109606	1.74599	0.125982	0.0550549	0.540695	-1.51077	-0.434591	-0.474018	0.766861	0.649911	NA	no
	729	NM_001013177	Sult1c2a	0.309802	0.232036	4.15242	0.171442	0.100515	1.44443	-1.50082	-1.18113	-1.49085	0.328571	0.245511	NA	no
	730	NM_001107317	Mboat4	0.553593	0.475826	8.94023	0.254169	0.183241	3.09898	-1.49928	-1.42293	-1.47266	0.0356577	0.0650188	0.0601592	no
	731	NR_002703	Rpph1	0.517325	0.439559	8.2211	0.244444	0.173516	2.90649	-1.49451	-1.91523	-1.40468	0.446732	0.22337	0.392422	no
	732	NM_022643	H2bc1	0.111456	0.0336891	0.233313	0.0994495	0.028522	0	-1.4928	-0.00551364	-0.0418883	0.767381	0.999916	NA	no
	733	NM_053289	Reg3b	0.111456	0.0336891	0.233313	0.0994495	0.028522	0	-1.49189	-0.00551364	-0.0546182	0.766861	0.999916	NA	no
	734	NM_001107490	Cic	0.914574	0.836808	16.0524	0.391794	0.320866	5.85339	-1.48572	-1.52879	-1.46441	0.0102133	0.0690955	0.020696	yes
	735	NM_001013165	Lrrc23	0.111456	0.0336891	0.233313	0.0994495	0.028522	0	-1.48529	-0.00551364	-0.268645	0.761905	0.999916	0.976501	no
	736	NM_001008826	RT1-T24-4	0.111456	0.0336891	0.233313	0.0994495	0.028522	0	-1.48352	-0.00551364	-0.225589	0.760895	0.999916	NA	no
	737	NM_001106306	Cpxm2	0.42652	0.348754	6.4259	0.209777	0.13885	2.21928	-1.47997	-1.4492	-1.34601	0.260629	0.411478	0.267216	no
	738	NM_012710	Semg1	0.111456	0.0336891	0.233313	0.0994495	0.028522	0	-1.47903	-0.00551364	-0.0418883	0.757137	0.999916	NA	no
	739	NM_017170	Apcs	0.111456	0.0336891	0.233313	0.0994495	0.028522	0	-1.4782	-0.00551364	-0.0418883	0.757137	0.999916	NA	no
	740	NR_002705	LOC252890	0.343546	0.26578	4.81776	0.181008	0.11008	1.65064	-1.47532	-1.58589	-1.41744	0.268545	0.0928698	0.274202	no
	741	NR_031858	Mir100	0.111456	0.0336891	0.233313	0.0994495	0.028522	0	-1.47532	-0.00551364	-0.232022	0.756627	0.999916	NA	no
	742	NM_001164706	Cuta	0.111456	0.0336891	0.233313	0.0994495	0.028522	0	-1.47471	-0.00551364	-0.223151	0.756301	0.999916	NA	no
	743	NM_001108916	Bnc1	0.227201	0.149434	2.52045	0.139804	0.068876	0.809801	-1.47436	-1.40742	-1.01028	0.438017	0.0353893	NA	no
	744	NM_001271319	Galnt11	0.111456	0.0336891	0.233313	0.0994495	0.028522	0	-1.47432	-0.00551364	-0.0418883	0.756301	0.999916	NA	no
	745	NM_001106625	Erp27	0.914969	0.837202	16.0605	0.391239	0.320311	5.85463	-1.4728	-1.5245	-1.41887	0.37021	0.239955	0.337338	no
	746	NM_001010970	Amy1a	0.111456	0.0336891	0.233313	0.0994495	0.028522	0	-1.47193	-0.00551364	-0.247033	0.755059	0.999916	0.977589	no
	747	NM_001109272	Cplane2	0.226601	0.148834	2.51027	0.141822	0.0708946	0.844754	-1.47051	-1.25868	-1.34057	0.381633	0.096306	0.407203	no
	748	NM_134380	Ust5r	0.111456	0.0336891	0.233313	0.0994495	0.028522	0	-1.46985	-0.00551364	-0.107613	0.754689	0.999916	NA	no
	749	NM_199377	Abcc12	0.111456	0.0336891	0.233313	0.0994495	0.028522	0	-1.46928	-0.00551364	-0.245976	0.754689	0.999916	0.977847	no
	750	NM_023103	Mug1	0.111456	0.0336891	0.233313	0.0994495	0.028522	0	-1.46827	-0.00551364	-0.0418883	0.754639	0.999916	NA	no
	751	NM_001104643	Rs1	0.111456	0.0336891	0.233313	0.0994495	0.028522	0	-1.46801	-0.00551364	-0.0661801	0.754639	0.999916	NA	no
	752	NR_031800	Mirlet7a1	0.111456	0.0336891	0.233313	0.0994495	0.028522	0	-1.46781	-0.00551364	-0.0418883	0.754639	0.999916	NA	no
	753	NM_001191781	Amdhd1	0.111456	0.0336891	0.233313	0.0994495	0.028522	0	-1.46686	-0.00551364	-0.195064	0.753964	0.999916	NA	no
	754	NM_001109361	Iqcf1	0.111456	0.0336891	0.233313	0.0994495	0.028522	0	-1.46685	-0.00551364	-0.237115	0.753964	0.999916	NA	no
	755	NM_001309820	Chi3l1	0.111456	0.0336891	0.233313	0.0994495	0.028522	0	-1.46631	-0.00551364	-0.215854	0.753869	0.999916	NA	no
	756	NM_053399	Nrtn	2.73299	2.65522	51.765	1.04516	0.974237	19.006	-1.46545	-1.46483	-1.42741	0.00892154	0.0456929	0.00986566	yes
	757	NM_001107582	Pdcd1lg2	0.111456	0.0336891	0.233313	0.0994495	0.028522	0	-1.46474	-0.00551364	-0.212374	0.753119	0.999916	NA	no
	758	NM_053852	Csf2	0.111456	0.0336891	0.233313	0.0994495	0.028522	0	-1.46467	-0.00551364	-0.0418883	0.753119	0.999916	NA	no
	759	NM_147136	LOC257642	0.110498	0.0327311	0.218388	0.0994495	0.028522	0	-1.46415	-0.000936477	-0.0664491	0.788205	0.999916	1	no
	760	NM_175602	Taar9	0.111456	0.0336891	0.233313	0.0994495	0.028522	0	-1.46283	-0.00551364	-0.0418883	0.753119	0.999916	NA	no
	761	NM_019160	Uts2	0.111456	0.0336891	0.233313	0.0994495	0.028522	0	-1.46221	-0.00551364	-0.0418883	0.753119	0.999916	NA	no
	762	NM_019308	Gja6	0.110498	0.0327311	0.218388	0.0994495	0.028522	0	-1.46177	-0.000936477	-0.0639688	0.773086	0.999916	NA	no
	763	NM_001037504	Defb14	0.110498	0.0327311	0.218388	0.0994495	0.028522	0	-1.46158	-0.000936477	-0.0418883	0.772356	0.999916	NA	no
	764	NM_001192012	Ankrd7	0.111456	0.0336891	0.233313	0.0994495	0.028522	0	-1.46142	-0.00551364	-0.245225	0.753119	0.999916	NA	no
	765	NM_001108178	Pls1	14.1567	14.0789	275.805	5.19908	5.12816	102.396	-1.46127	-1.13866	-1.41654	0.00526128	0.112309	0.00395875	yes
	766	NM_021856	Clock	0.111456	0.0336891	0.233313	0.0994495	0.028522	0	-1.46026	-0.00551364	-0.0418883	0.753119	0.999916	NA	no
	767	NR_106688	Mir6318	0.111456	0.0336891	0.233313	0.0994495	0.028522	0	-1.46007	-0.00551364	-0.25328	0.753119	0.999916	0.975068	no
	768	NM_001109048	Asb16	0.111456	0.0336891	0.233313	0.0994495	0.028522	0	-1.46006	-0.00551364	-0.135094	0.753119	0.999916	NA	no
	769	NM_001100531	Dlx1	0.111456	0.0336891	0.233313	0.0994495	0.028522	0	-1.45981	-0.00551364	-0.241786	0.753119	0.999916	0.974168	no
	770	NM_023990	Six3	0.111456	0.0336891	0.233313	0.0994495	0.028522	0	-1.45979	-0.00551364	-0.259792	0.753119	0.999916	0.972691	no
	771	NM_012533	Cpb1	0.26683	0.189064	3.30661	0.159917	0.0889894	1.20965	-1.45935	-1.48365	-1.27253	0.46844	0.106198	NA	no
	772	NM_181085	Lhfpl1	0.111456	0.0336891	0.233313	0.0994495	0.028522	0	-1.45923	-0.00551364	-0.250535	0.753119	0.999916	NA	no
	773	NM_001047927	LOC498308	0.111456	0.0336891	0.233313	0.0994495	0.028522	0	-1.45898	-0.00551364	-0.0418883	0.753119	0.999916	NA	no
	774	NM_001000244	Olr321	0.111456	0.0336891	0.233313	0.0994495	0.028522	0	-1.45898	-0.00551364	-0.0418883	0.753119	0.999916	NA	no
	775	NM_001099511	Vom2r42	0.111456	0.0336891	0.233313	0.0994495	0.028522	0	-1.45898	-0.00551364	-0.0418883	0.753119	0.999916	NA	no
	776	NR_031799	Mir101-2	0.111456	0.0336891	0.233313	0.0994495	0.028522	0	-1.45898	-0.00551364	-0.0418883	0.753119	0.999916	NA	no
	777	NM_001106931	RGD1564712	0.111456	0.0336891	0.233313	0.0994495	0.028522	0	-1.45898	-0.00551364	-0.0418883	0.753119	0.999916	NA	no
	778	NM_013124	Pparg	0.111456	0.0336891	0.233313	0.0994495	0.028522	0	-1.45898	-0.00551364	-0.0418883	0.753119	0.999916	NA	no
	779	NM_001044770	Cyp4a2	0.111456	0.0336891	0.233313	0.0994495	0.028522	0	-1.45898	-0.00551364	-0.0418883	0.753119	0.999916	NA	no
	780	NR_032764	Mir667	0.111456	0.0336891	0.233313	0.0994495	0.028522	0	-1.45898	-0.00551364	-0.0418883	0.753119	0.999916	NA	no
	781	NR_032125	Mir494	0.111456	0.0336891	0.233313	0.0994495	0.028522	0	-1.45898	-0.00551364	-0.0418883	0.753119	0.999916	NA	no
	782	NM_001106971	Dusp21	0.111456	0.0336891	0.233313	0.0994495	0.028522	0	-1.45898	-0.00551364	-0.0418883	0.753119	0.999916	NA	no
	783	NM_001099508	Vom2r61	0.111456	0.0336891	0.233313	0.0994495	0.028522	0	-1.45898	-0.00551364	-0.0418883	0.753119	0.999916	NA	no
	784	NM_001000593	Olr1091	0.111456	0.0336891	0.233313	0.0994495	0.028522	0	-1.45898	-0.00551364	-0.0418883	0.753119	0.999916	NA	no
	785	NM_001108209	Prss40	0.111456	0.0336891	0.233313	0.0994495	0.028522	0	-1.45898	-0.00551364	-0.0418883	0.753119	0.999916	NA	no
	786	NM_019227	Itsn1	0.111456	0.0336891	0.233313	0.0994495	0.028522	0	-1.45898	-0.00551364	-0.0418883	0.753119	0.999916	NA	no
	787	NM_001099486	Vom2r73	0.111456	0.0336891	0.233313	0.0994495	0.028522	0	-1.45898	-0.00551364	-0.0418883	0.753119	0.999916	NA	no
	788	NM_001329891	LOC102553861	0.111456	0.0336891	0.233313	0.0994495	0.028522	0	-1.45898	-0.00551364	-0.0418883	0.753119	0.999916	NA	no
	789	NM_147165	Gpx6	0.111456	0.0336891	0.233313	0.0994495	0.028522	0	-1.45898	-0.00551364	-0.0418883	0.753119	0.999916	NA	no
	790	NM_001001428	Olr1748	0.111456	0.0336891	0.233313	0.0994495	0.028522	0	-1.45898	-0.00551364	-0.0418883	0.753119	0.999916	NA	no
	791	NM_001165901	Nelfe	0.111456	0.0336891	0.233313	0.0994495	0.028522	0	-1.45898	-0.00551364	-0.0418883	0.753119	0.999916	NA	no
	792	NM_001271113	Nps	0.110498	0.0327311	0.218388	0.0994495	0.028522	0	-1.45878	-0.000936477	-0.0418883	0.761904	0.999916	NA	no
	793	NM_001109633	LOC691277	0.110498	0.0327311	0.218388	0.0994495	0.028522	0	-1.45878	-0.000936477	-0.0418883	0.761904	0.999916	NA	no
	794	NM_022258	A1bg	0.111456	0.0336891	0.233313	0.0994495	0.028522	0	-1.4585	-0.00551364	-0.246978	0.753119	0.999916	0.977589	no
	795	NM_001134633	Fam186b	0.111456	0.0336891	0.233313	0.0994495	0.028522	0	-1.45847	-0.00551364	-0.19963	0.753119	0.999916	NA	no
	796	NM_001106274	Rlbp1	0.310285	0.232519	4.13871	0.171106	0.100178	1.43866	-1.4581	-1.42	-1.2113	0.261496	0.509233	0.324275	no
	797	NM_001013872	LOC289035	0.111456	0.0336891	0.233313	0.0994495	0.028522	0	-1.4579	-0.00551364	-0.0418883	0.753119	0.999916	NA	no
	798	NM_001105953	Tmem9	0.111456	0.0336891	0.233313	0.0994495	0.028522	0	-1.45773	-0.00551364	-0.0418883	0.753119	0.999916	NA	no
	799	NM_001106921	Prkag3	0.111456	0.0336891	0.233313	0.0994495	0.028522	0	-1.45747	-0.00551364	-0.0418883	0.753119	0.999916	NA	no
	800	NM_001106046	Adamdec1	0.111456	0.0336891	0.233313	0.0994495	0.028522	0	-1.45746	-0.00551364	-0.658898	0.753119	0.999916	NA	no
	801	NM_001014052	Abhd16b	0.110498	0.0327311	0.218388	0.0994495	0.028522	0	-1.45743	-0.000936477	-0.0418883	0.757137	0.999916	NA	no
	802	NM_031663	Slc18a3	0.111456	0.0336891	0.233313	0.0994495	0.028522	0	-1.45743	-0.00551364	-0.256271	0.753119	0.999916	0.973229	no
	803	NM_001110367	LOC691895	0.110498	0.0327311	0.218388	0.0994495	0.028522	0	-1.45718	-0.000936477	-0.0418883	0.757137	0.999916	NA	no
	804	NM_024383	Hes5	0.111456	0.0336891	0.233313	0.0994495	0.028522	0	-1.45698	-0.00551364	-0.259098	0.753119	0.999916	0.972509	no
	805	NM_001014791	Rnf113a1	0.110498	0.0327311	0.218388	0.0994495	0.028522	0	-1.45676	-0.000936477	-0.223904	0.756652	0.999916	NA	no
	806	NM_001166016	Psors1c2	0.111456	0.0336891	0.233313	0.0994495	0.028522	0	-1.45665	-0.00551364	-0.251231	0.753119	0.999916	0.975646	no
	807	NR_031845	Mir31	0.110498	0.0327311	0.218388	0.0994495	0.028522	0	-1.45652	-0.000936477	-0.0418883	0.756627	0.999916	NA	no
	808	NM_001107165	Rtbdn	0.111456	0.0336891	0.233313	0.0994495	0.028522	0	-1.45624	-0.00551364	-0.258358	0.753119	0.999916	0.972509	no
	809	NR_037351	Mir3566	0.110498	0.0327311	0.218388	0.0994495	0.028522	0	-1.456	-0.000936477	-0.133933	0.755926	0.999916	NA	no
	810	NM_030862	Marcksl1	49.8456	49.7678	978.815	18.2214	18.1505	364.059	-1.45589	-1.43045	-1.42115	2.32274e-07	1.03918e-05	3.44263e-07	yes
	811	NM_001130544	Slurp1	0.111456	0.0336891	0.233313	0.0994495	0.028522	0	-1.45586	-0.00551364	-0.130735	0.753119	0.999916	NA	no
	812	NM_001037797	LOC500354	0.111456	0.0336891	0.233313	0.0994495	0.028522	0	-1.45582	-0.00551364	-0.245223	0.753119	0.999916	NA	no
	813	NM_001108314	RGD1562683	0.111456	0.0336891	0.233313	0.0994495	0.028522	0	-1.45578	-0.00551364	-0.0418883	0.753119	0.999916	NA	no
	814	NM_017156	Cyp2b12	0.111456	0.0336891	0.233313	0.0994495	0.028522	0	-1.45578	-0.00551364	-0.0418883	0.753119	0.999916	NA	no
	815	NM_001009496	Ly49i9	0.110498	0.0327311	0.218388	0.0994495	0.028522	0	-1.45565	-0.000936477	-0.0418883	0.755059	0.999916	NA	no
	816	NM_030857	Lyn	0.110498	0.0327311	0.218388	0.0994495	0.028522	0	-1.4555	-0.000936477	-0.0418883	0.755026	0.999916	NA	no
	817	NM_053870	Kcnj4	0.111456	0.0336891	0.233313	0.0994495	0.028522	0	-1.45542	-0.00551364	-0.253645	0.753119	0.999916	0.972509	no
	818	NM_001013084	Akr1b10	0.111456	0.0336891	0.233313	0.0994495	0.028522	0	-1.45515	-0.00551364	-0.258451	0.753119	0.999916	0.972509	no
	819	NR_037382	Mir2964	0.111456	0.0336891	0.233313	0.0994495	0.028522	0	-1.45504	-0.00551364	-0.171438	0.753119	0.999916	NA	no
	820	NM_012872	Pdc	0.110498	0.0327311	0.218388	0.0994495	0.028522	0	-1.45472	-0.000936477	-0.23432	0.754639	0.999916	NA	no
	821	NM_012794	Glycam1	0.111456	0.0336891	0.233313	0.0994495	0.028522	0	-1.45466	-0.00551364	-0.258402	0.753119	0.999916	0.972509	no
	822	NM_001108837	Meox1	0.111456	0.0336891	0.233313	0.0994495	0.028522	0	-1.45462	-0.00551364	-0.257059	0.753119	0.999916	0.972814	no
	823	NM_001108024	Lrfn5	0.111456	0.0336891	0.233313	0.0994495	0.028522	0	-1.45461	-0.00551364	-0.243206	0.753119	0.999916	0.973135	no
	824	NM_001191931	Fcrlb	32.8779	32.8001	643.85	12.0558	11.9849	240.528	-1.45447	-1.57475	-1.40079	0.0485107	0.00412316	0.0535062	yes
	825	NM_133296	Slc6a20	0.111456	0.0336891	0.233313	0.0994495	0.028522	0	-1.4544	-0.00551364	-0.250552	0.753119	0.999916	0.972509	no
	826	NM_057153	Oxr1	0.111456	0.0336891	0.233313	0.0994495	0.028522	0	-1.45405	-0.00551364	-0.0520048	0.753119	0.999916	NA	no
	827	NM_001012019	Tssk2	0.110498	0.0327311	0.218388	0.0994495	0.028522	0	-1.45404	-0.000936477	-0.216005	0.753119	0.999916	NA	no
	828	NM_012589	Il6	0.111456	0.0336891	0.233313	0.0994495	0.028522	0	-1.45401	-0.00551364	-0.252992	0.753119	0.999916	NA	no
	829	NM_001109458	Fam163b	0.110498	0.0327311	0.218388	0.0994495	0.028522	0	-1.45386	-0.000936477	-0.261682	0.753119	0.999916	0.972691	no
	830	NM_001135833	Lyzl6	0.110498	0.0327311	0.218388	0.0994495	0.028522	0	-1.45383	-0.000936477	-0.0418883	0.753119	0.999916	NA	no
	831	NR_031891	Mir145	0.110498	0.0327311	0.218388	0.0994495	0.028522	0	-1.45361	-0.000936477	-0.124783	0.753119	0.999916	NA	no
	832	NM_001270604	Pde2a	0.110498	0.0327311	0.218388	0.0994495	0.028522	0	-1.45359	-0.000936477	-0.0418883	0.753119	0.999916	NA	no
	833	NM_001047102	Cadm2	0.111456	0.0336891	0.233313	0.0994495	0.028522	0	-1.45357	-0.00551364	-0.249949	0.753119	0.999916	0.972509	no
	834	NM_012845	Ms4a2	0.110498	0.0327311	0.218388	0.0994495	0.028522	0	-1.45345	-0.000936477	-0.240668	0.753119	0.999916	NA	no
	835	NM_001164143	Cnr2	0.110498	0.0327311	0.218388	0.0994495	0.028522	0	-1.45342	-0.000936477	-0.0418883	0.753119	0.999916	NA	no
	836	NM_023952	Npvf	0.111456	0.0336891	0.233313	0.0994495	0.028522	0	-1.45342	-0.00551364	-0.891118	0.753119	0.999916	NA	no
	837	NM_001173981	Arid3c	0.110498	0.0327311	0.218388	0.0994495	0.028522	0	-1.4534	-0.000936477	-0.249332	0.753119	0.999916	0.976501	no
	838	NM_001109103	RGD1565212	0.110498	0.0327311	0.218388	0.0994495	0.028522	0	-1.45323	-0.000936477	-0.0418883	0.753119	0.999916	NA	no
	839	NM_001013965	Tekt4	0.111456	0.0336891	0.233313	0.0994495	0.028522	0	-1.45323	-0.00551364	-0.258128	0.753119	0.999916	0.972509	no
	840	NM_001077656	Myl1	0.110498	0.0327311	0.218388	0.0994495	0.028522	0	-1.45311	-0.000936477	-0.0418883	0.753119	0.999916	NA	no
	841	NM_001001052	Olr544	0.110498	0.0327311	0.218388	0.0994495	0.028522	0	-1.4531	-0.000936477	-0.0418883	0.753119	0.999916	NA	no
	842	NM_001000852	Olr804	0.110498	0.0327311	0.218388	0.0994495	0.028522	0	-1.4531	-0.000936477	-0.0418883	0.753119	0.999916	NA	no
	843	NM_001009501	Ly49i5	0.110498	0.0327311	0.218388	0.0994495	0.028522	0	-1.4531	-0.000936477	-0.0418883	0.753119	0.999916	NA	no
	844	NM_001109360	Cyp4f40	0.110498	0.0327311	0.218388	0.0994495	0.028522	0	-1.4531	-0.000936477	-0.0418883	0.753119	0.999916	NA	no
	845	NM_001351983	Txnrd1	0.110498	0.0327311	0.218388	0.0994495	0.028522	0	-1.4531	-0.000936477	-0.0418883	0.753119	0.999916	NA	no
	846	NM_001024359	Tmem225	0.110498	0.0327311	0.218388	0.0994495	0.028522	0	-1.4531	-0.000936477	-0.0418883	0.753119	0.999916	NA	no
	847	NM_001109298	Prss44	0.110498	0.0327311	0.218388	0.0994495	0.028522	0	-1.4531	-0.000936477	-0.0418883	0.753119	0.999916	NA	no
	848	NM_019136	Avpr2	0.110498	0.0327311	0.218388	0.0994495	0.028522	0	-1.4531	-0.000936477	-0.0418883	0.753119	0.999916	NA	no
	849	NM_001047940	LOC499469	0.110498	0.0327311	0.218388	0.0994495	0.028522	0	-1.4531	-0.000936477	-0.0418883	0.753119	0.999916	NA	no
	850	NM_001099462	Vom2r5	0.110498	0.0327311	0.218388	0.0994495	0.028522	0	-1.4531	-0.000936477	-0.0418883	0.753119	0.999916	NA	no
	851	NM_001000826	Olr413	0.110498	0.0327311	0.218388	0.0994495	0.028522	0	-1.4531	-0.000936477	-0.0418883	0.753119	0.999916	NA	no
	852	NM_001000968	Olr419	0.110498	0.0327311	0.218388	0.0994495	0.028522	0	-1.4531	-0.000936477	-0.0418883	0.753119	0.999916	NA	no
	853	NM_001109588	Bpifa3	0.110498	0.0327311	0.218388	0.0994495	0.028522	0	-1.4531	-0.000936477	-0.0418883	0.753119	0.999916	NA	no
	854	NM_001000870	Olr1162	0.110498	0.0327311	0.218388	0.0994495	0.028522	0	-1.4531	-0.000936477	-0.0418883	0.753119	0.999916	NA	no
	855	NM_001000493	Olr1356	0.110498	0.0327311	0.218388	0.0994495	0.028522	0	-1.4531	-0.000936477	-0.0418883	0.753119	0.999916	NA	no
	856	NM_001000101	Olr1644	0.110498	0.0327311	0.218388	0.0994495	0.028522	0	-1.4531	-0.000936477	-0.0418883	0.753119	0.999916	NA	no
	857	NM_001106554	Il36a	0.110498	0.0327311	0.218388	0.0994495	0.028522	0	-1.4531	-0.000936477	-0.0418883	0.753119	0.999916	NA	no
	858	NR_032123	Mir493	0.110498	0.0327311	0.218388	0.0994495	0.028522	0	-1.4531	-0.000936477	-0.0418883	0.753119	0.999916	NA	no
	859	NM_012942	Cyp7a1	0.110498	0.0327311	0.218388	0.0994495	0.028522	0	-1.45308	-0.000936477	-0.0418883	0.753119	0.999916	NA	no
	860	NM_001071777	Gpr17	0.110498	0.0327311	0.218388	0.0994495	0.028522	0	-1.45305	-0.000936477	-0.259863	0.753119	0.999916	0.972509	no
	861	NM_017084	Gnmt	0.111456	0.0336891	0.233313	0.0994495	0.028522	0	-1.453	-0.00551364	-0.258362	0.753119	0.999916	0.972509	no
	862	NM_001106917	Pi15	0.110498	0.0327311	0.218388	0.0994495	0.028522	0	-1.45291	-0.000936477	-0.255292	0.753119	0.999916	0.974068	no
	863	NM_001106214	Lix1	0.111456	0.0336891	0.233313	0.0994495	0.028522	0	-1.45289	-0.00551364	-0.236044	0.753119	0.999916	0.974068	no
	864	NM_001008823	Krt26	0.111456	0.0336891	0.233313	0.0994495	0.028522	0	-1.45285	-0.00551364	-0.259156	0.753119	0.999916	0.972509	no
	865	NM_019161	Cdh22	0.111456	0.0336891	0.233313	0.0994495	0.028522	0	-1.45266	-0.00551364	-0.253571	0.753119	0.999916	0.972509	no
	866	NM_001109540	Nkain3	0.110498	0.0327311	0.218388	0.0994495	0.028522	0	-1.45265	-0.000936477	-0.257608	0.753119	0.999916	0.972691	no
	867	NM_001108459	Clvs2	0.111456	0.0336891	0.233313	0.0994495	0.028522	0	-1.4525	-0.00551364	-0.25932	0.753119	0.999916	0.972509	no
	868	NM_001013176	Btg4	0.110498	0.0327311	0.218388	0.0994495	0.028522	0	-1.45247	-0.000936477	-0.256474	0.753119	0.999916	0.973229	no
	869	NM_053844	Tff2	0.110498	0.0327311	0.218388	0.0994495	0.028522	0	-1.45246	-0.000936477	-0.0418883	0.753119	0.999916	NA	no
	870	NM_013099	Mc4r	0.110498	0.0327311	0.218388	0.0994495	0.028522	0	-1.45244	-0.000936477	-0.257323	0.753119	0.999916	0.972691	no
	871	NM_001013902	Pdilt	0.111456	0.0336891	0.233313	0.0994495	0.028522	0	-1.45233	-0.00551364	-0.258458	0.753119	0.999916	0.972509	no
	872	NM_019261	Klrc2	0.110498	0.0327311	0.218388	0.0994495	0.028522	0	-1.45233	-0.000936477	-0.0418883	0.753119	0.999916	NA	no
	873	NM_001001097	Olr1462	0.110498	0.0327311	0.218388	0.0994495	0.028522	0	-1.4523	-0.000936477	-0.110042	0.753119	0.999916	NA	no
	874	NM_001047873	Cntnap5b	0.110498	0.0327311	0.218388	0.0994495	0.028522	0	-1.45226	-0.000936477	-0.258444	0.753119	0.999916	0.972509	no
	875	NM_001270836	Dusp14	0.110498	0.0327311	0.218388	0.0994495	0.028522	0	-1.45222	-0.000936477	-0.198785	0.753119	0.999916	NA	no
	876	NM_030832	Fabp7	0.110498	0.0327311	0.218388	0.0994495	0.028522	0	-1.45221	-0.000936477	-0.198393	0.753119	0.999916	0.97912	no
	877	NM_012594	Lalba	0.110498	0.0327311	0.218388	0.0994495	0.028522	0	-1.45219	-0.000936477	-0.231266	0.753119	0.999916	NA	no
	878	NM_001008808	Krt73	0.110498	0.0327311	0.218388	0.0994495	0.028522	0	-1.45216	-0.000936477	-0.0418883	0.753119	0.999916	NA	no
	879	NM_013172	Myf6	0.111456	0.0336891	0.233313	0.0994495	0.028522	0	-1.45209	-0.00551364	-0.245854	0.753119	0.999916	NA	no
	880	NM_001377133	LOC688126	0.110498	0.0327311	0.218388	0.0994495	0.028522	0	-1.45204	-0.000936477	-0.251255	0.753119	0.999916	0.975646	no
	881	NM_001107349	Fam50b	0.110498	0.0327311	0.218388	0.0994495	0.028522	0	-1.45202	-0.000936477	-0.23939	0.753119	0.999916	NA	no
	882	NM_001110797	Pclo	0.111456	0.0336891	0.233313	0.0994495	0.028522	0	-1.45196	-0.00551364	-0.259563	0.753119	0.999916	0.972509	no
	883	NM_001192007	Il25	0.110498	0.0327311	0.218388	0.0994495	0.028522	0	-1.45194	-0.000936477	-0.258232	0.753119	0.999916	0.972509	no
	884	NM_145088	Smim38	0.110498	0.0327311	0.218388	0.0994495	0.028522	0	-1.4519	-0.000936477	-0.257798	0.753119	0.999916	0.972627	no
	885	NM_001134620	Fndc11	0.306622	0.228855	4.07769	0.171501	0.100574	1.45082	-1.4517	-1.43151	-1.43271	0.258394	0.112309	0.279257	no
	886	NM_001108335	Rasal1	0.311243	0.233477	4.15364	0.175538	0.104611	1.52073	-1.45169	-1.66627	-1.27934	0.393902	0.265531	0.396283	no
	887	NM_138841	Gpr26	0.110498	0.0327311	0.218388	0.0994495	0.028522	0	-1.45159	-0.000936477	-0.259268	0.753119	0.999916	0.972509	no
	888	NM_001109125	Znf474	0.110498	0.0327311	0.218388	0.0994495	0.028522	0	-1.45148	-0.000936477	-0.257377	0.753119	0.999916	0.972691	no
	889	NM_023968	Npy2r	0.110498	0.0327311	0.218388	0.0994495	0.028522	0	-1.45142	-0.000936477	-0.259053	0.753119	0.999916	0.972509	no
	890	NM_001257349	Gng2	0.110498	0.0327311	0.218388	0.0994495	0.028522	0	-1.45134	-0.000936477	-0.244992	0.753119	0.999916	NA	no
	891	NM_001106814	Tecta	0.110498	0.0327311	0.218388	0.0994495	0.028522	0	-1.45116	-0.000936477	-0.259627	0.753119	0.999916	0.972509	no
	892	NM_001128185	Myadml2	0.110498	0.0327311	0.218388	0.0994495	0.028522	0	-1.45106	-0.000936477	-0.259822	0.753119	0.999916	0.972509	no
	893	NM_001107284	Slitrk5	0.110103	0.0323366	0.210265	0.0994495	0.028522	0	-1.45075	0.000958313	-0.231546	0.753119	0.999916	0.974992	no
	894	NR_031884	Mir138-2	0.110103	0.0323366	0.210265	0.0994495	0.028522	0	-1.45074	0.000958313	-0.256949	0.753119	0.999916	0.972814	no
	895	NM_001108706	Efcab10	0.110103	0.0323366	0.210265	0.0994495	0.028522	0	-1.45074	0.000958313	-0.254645	0.753119	0.999916	0.972509	no
	896	NM_053514	Lin7a	0.110103	0.0323366	0.210265	0.0994495	0.028522	0	-1.45074	0.000958313	-0.259334	0.753119	0.999916	0.972509	no
	897	NM_030831	Gpr12	0.110103	0.0323366	0.210265	0.0994495	0.028522	0	-1.45072	0.000958313	-0.258738	0.753119	0.999916	0.972509	no
	898	NM_001107997	Mmel1	0.110103	0.0323366	0.210265	0.0994495	0.028522	0	-1.45072	0.000958313	-0.258114	0.753119	0.999916	0.972509	no
	899	NM_053962	Sds	0.110103	0.0323366	0.210265	0.0994495	0.028522	0	-1.45071	0.000958313	-0.257035	0.753119	0.999916	0.972814	no
	900	NM_001100989	Mtus2	0.110103	0.0323366	0.210265	0.0994495	0.028522	0	-1.45068	0.000958313	-0.257655	0.753119	0.999916	0.972691	no
	901	NM_024142	Mepe	0.110103	0.0323366	0.210265	0.0994495	0.028522	0	-1.45067	0.000958313	-0.258423	0.753119	0.999916	0.972509	no
	902	NM_133536	Rab3c	0.110103	0.0323366	0.210265	0.0994495	0.028522	0	-1.45067	0.000958313	-0.255183	0.753119	0.999916	0.972509	no
	903	NM_199504	Pcdha2	0.110103	0.0323366	0.210265	0.0994495	0.028522	0	-1.45065	0.000958313	-0.259004	0.753119	0.999916	0.972509	no
	904	NM_001106582	Gpr165	0.110103	0.0323366	0.210265	0.0994495	0.028522	0	-1.45064	0.000958313	-0.255207	0.753119	0.999916	0.972509	no
	905	NM_022920	Grm6	0.110103	0.0323366	0.210265	0.0994495	0.028522	0	-1.45064	0.000958313	-0.2582	0.753119	0.999916	0.972509	no
	906	NM_030875	Scn1a	0.110103	0.0323366	0.210265	0.0994495	0.028522	0	-1.45062	0.000958313	-0.252711	0.753119	0.999916	0.972509	no
	907	NM_173121	Brinp3	0.110103	0.0323366	0.210265	0.0994495	0.028522	0	-1.45058	0.000958313	-0.255568	0.753119	0.999916	0.972509	no
	908	NM_053405	Kcnk9	0.110103	0.0323366	0.210265	0.0994495	0.028522	0	-1.45058	0.000958313	-0.258183	0.753119	0.999916	0.972509	no
	909	NM_019375	Septin3	0.110103	0.0323366	0.210265	0.0994495	0.028522	0	-1.45056	0.000958313	-0.211078	0.753119	0.999916	0.977756	no
	910	NM_001107945	Dmrta1	0.110103	0.0323366	0.210265	0.0994495	0.028522	0	-1.45056	0.000958313	-0.255944	0.753119	0.999916	0.973235	no
	911	NM_053560	Chi3l1	0.110103	0.0323366	0.210265	0.0994495	0.028522	0	-1.45054	0.000958313	-0.24652	0.753119	0.999916	NA	no
	912	NM_001000435	Olr1196	0.110103	0.0323366	0.210265	0.0994495	0.028522	0	-1.45054	0.000958313	-0.0418883	0.753119	0.999916	NA	no
	913	NM_133286	Fgf8	0.110103	0.0323366	0.210265	0.0994495	0.028522	0	-1.45053	0.000958313	-0.0418883	0.753119	0.999916	NA	no
	914	NM_022228	Ugt2a1	0.110103	0.0323366	0.210265	0.0994495	0.028522	0	-1.45053	0.000958313	-0.0418883	0.753119	0.999916	NA	no
	915	NM_001001519	Lcn6	0.110103	0.0323366	0.210265	0.0994495	0.028522	0	-1.45052	0.000958313	-0.0418883	0.753119	0.999916	NA	no
	916	NM_012958	Galr1	0.110103	0.0323366	0.210265	0.0994495	0.028522	0	-1.45052	0.000958313	-0.251199	0.753119	0.999916	0.975646	no
	917	NM_001100996	RGD1559714	0.110103	0.0323366	0.210265	0.0994495	0.028522	0	-1.45052	0.000958313	-0.0418883	0.753119	0.999916	NA	no
	918	NM_001191739	Smtnl1	0.110103	0.0323366	0.210265	0.0994495	0.028522	0	-1.45049	0.000958313	-0.0418883	0.753119	0.999916	NA	no
	919	NM_053645	Il5ra	0.110103	0.0323366	0.210265	0.0994495	0.028522	0	-1.45048	0.000958313	-0.0418883	0.753119	0.999916	NA	no
	920	NM_012706	Grpr	0.110103	0.0323366	0.210265	0.0994495	0.028522	0	-1.45048	0.000958313	-0.254495	0.753119	0.999916	0.974851	no
	921	NM_013137	Ddr1	0.110103	0.0323366	0.210265	0.0994495	0.028522	0	-1.45047	0.000958313	-0.0418883	0.753119	0.999916	NA	no
	922	NM_001106908	Mettl21c	0.110103	0.0323366	0.210265	0.0994495	0.028522	0	-1.45046	0.000958313	-0.151509	0.753119	0.999916	NA	no
	923	NM_001170482	Atoh7	0.110103	0.0323366	0.210265	0.0994495	0.028522	0	-1.45045	0.000958313	-0.253054	0.753119	0.999916	0.975068	no
	924	NM_145788	Tank	0.110103	0.0323366	0.210265	0.0994495	0.028522	0	-1.45043	0.000958313	-0.187632	0.753119	0.999916	NA	no
	925	NM_053676	Mtnr1a	0.110103	0.0323366	0.210265	0.0994495	0.028522	0	-1.4504	0.000958313	-0.0418883	0.753119	0.999916	NA	no
	926	NM_001024321	Hyal5	0.110103	0.0323366	0.210265	0.0994495	0.028522	0	-1.4504	0.000958313	-0.0418883	0.753119	0.999916	NA	no
	927	NM_001253678	Wfdc16	0.110103	0.0323366	0.210265	0.0994495	0.028522	0	-1.4504	0.000958313	-0.0418883	0.753119	0.999916	NA	no
	928	NR_128667	Mir148a	0.110103	0.0323366	0.210265	0.0994495	0.028522	0	-1.4504	0.000958313	-0.0418883	0.753119	0.999916	NA	no
	929	NM_214827	Olr1376	0.110103	0.0323366	0.210265	0.0994495	0.028522	0	-1.4504	0.000958313	-0.0418883	0.753119	0.999916	NA	no
	930	NM_001001274	Olr141	0.110103	0.0323366	0.210265	0.0994495	0.028522	0	-1.4504	0.000958313	-0.0418883	0.753119	0.999916	NA	no
	931	NM_001108909	Cnfn	0.110103	0.0323366	0.210265	0.0994495	0.028522	0	-1.4504	0.000958313	-0.0418883	0.753119	0.999916	NA	no
	932	NM_012787	Cyp2g1	0.110103	0.0323366	0.210265	0.0994495	0.028522	0	-1.4504	0.000958313	-0.0418883	0.753119	0.999916	NA	no
[truncated: 17,532 more rows]

## Sheet: E19PCh-CONE19P
				CONE19P			E19PCh			LogFC				Adjusted P-value
[truncated: 18,465 more rows]

[truncated: 8 more sheets: E19PCh-E19PAc, E19RChP-CONE19P, E19RChP-E19PAc, P5ChBr-P5RCoBr, P5ChCP-P5RCoCP, P5RCoBr-CONE19B, P5RCoCP-E19CoCP, P5RCoCP-P5RCoBr]
